# Supplementary material for: Diversity and scale: Genetic architecture of 2068 traits in the VA Million Veteran Program
Source: Science. Author manuscript; Available in PMC 2026 Jan 30. (PMC12857194; doi:10.1126/science.adj1182)
Supplement: Supplemental Table S1-10 [file NIHMS2091849-supplement-Supplemental_Table_S1-10.xlsx]

## Sheet: S1
Table S1. Demographics and Characteristics of Study Participants
DESCRIPTOR		GIA															HARE
		AFR			AMR			EAS			EUR			OVERALL			AFR			ASN			EUR			HIS			OVERALL
		All	Female	Male	All	Female	Male	All	Female	Male	All	Female	Male	All	Female	Male	All	Female	Male	All	Female	Male	All	Female	Male	All	Female	Male	All	Female	Male
N		121177	16610	104567	59048	5936	53112	6702	715	5987	449042	33855	416187	635969	56116	579853	121703	16728	104975	8061	931	7130	457880	33855	424025	51153	5007	46146	638797	56521	582276
Age (years; mean (sd))		57.69 (12.27)	48.96 (11.43)	59.07 (11.82)	55.07 (15.70)	44.15 (13.29)	56.29 (15.48)	53.80 (17.06)	43.35 (12.99)	55.05 (17.06)	63.98 (13.54)	52.82 (13.81)	64.86 (13.12)	61.85 (13.98)	50.64 (13.42)	62.93 (13.55)	57.60 (12.35)	48.85 (11.49)	57.60 (12.35)	52.38 (16.96)	42.83 (12.62)	52.38 (16.96)	63.79 (13.72)	52.55 (13.91)	63.79 (13.72)	54.84 (15.73)	43.72 (13.29)	54.84 (15.73)	61.75 (14.09)	50.51 (13.48)	61.75 (14.09)
Female (%)		0.137	-	-	0.1005	-	-	0.1067	-	-	0.0754	-	-	0.088	-	-	0.137449	-	-	0.115494	-	-	0.0739386	-	-	0.0978828	-	-	0.0884804	-	-
Service Branch	Army (%)	0.617	0.63	0.616	0.552	0.511	0.557	0.435	0.48	0.43	0.498	0.467	0.501	0.525	0.52	0.526	0.617295	0.629748	0.615321	0.438429	0.482684	0.432602	0.498141	0.465786	0.500713	0.562946	0.521092	0.56744	0.52513	0.519236	0.525699
	Navy (%)	0.158	0.182	0.154	0.176	0.233	0.17	0.366	0.3	0.374	0.239	0.244	0.238	0.219	0.225	0.218	0.157141	0.181297	0.153312	0.353815	0.275974	0.364064	0.238435	0.244184	0.237978	0.166558	0.227226	0.160044	0.218758	0.224541	0.218187
	Air Force (%)	0.143	0.017	0.138	0.123	0.173	0.117	0.124	0.206	0.115	0.181	0.253	0.175	0.168	0.221	0.163	0.142894	0.172796	0.138153	0.134601	0.228355	0.122257	0.180688	0.252875	0.174948	0.119055	0.165274	0.114092	0.168066	0.221217	0.162937
	Marine Corps (%)	0.117	0.043	0.129	0.189	0.104	0.198	0.103	0.043	0.11	0.12	0.066	0.124	0.125	0.063	0.132	0.117319	0.0431689	0.129074	0.104634	0.0465368	0.112283	0.120158	0.0661228	0.124454	0.191436	0.107194	0.200481	0.125071	0.0626156	0.131098
	Coast Guard (%)	0.005	0.005	0.005	0.008	0.009	0.008	0.01	0.004	0.011	0.013	0.012	0.013	0.011	0.009	0.011	0.00506534	0.00494393	0.00508458	0.0101989	0.00324675	0.0111143	0.0127251	0.0116166	0.0128133	0.00735076	0.00754025	0.00733042	0.0108153	0.00915588	0.0109755
	National Guard (%)	0.028	0.032	0.027	0.04	0.038	0.04	0.031	0.032	0.031	0.043	0.049	0.042	0.039	0.043	0.039	0.0276779	0.0316532	0.0270477	0.03173	0.0335498	0.0314905	0.0427015	0.0490379	0.0421977	0.0405873	0.0368861	0.0409847	0.0395482	0.0425971	0.039254
	Merchant Marines (%)	0.001	0.0003	0.001	0.001	0.0003	0.001	0.001	0	0.001	0.002	0.0002	0.002	0.002	0.0002	0.002	0.000791975	0.000301459	0.000869731	0.000629564	0	0.000712454	0.00217492	0.000266028	0.00232669	0.00104729	0.000203791	0.00113786	0.00180412	0.000266676	0.00195249
	Other (%)	0.001	0.002	0.001	0.001	0.002	0.001	0.002	0.004	0.002	0.001	0.003	0.001	0.001	0.002	0.001	0.000767225	0.00162788	0.000630794	0.00176278	0.00541126	0.00128242	0.00124747	0.00280808	0.00112339	0.000711364	0.00163032	0.000612691	0.00112034	0.00240009	0.000996834
BMI (kg/m2; mean (sd))		30.25 (5.89)	31.31 (6.02)	30.08 (5.85)	30.64 (5.49)	29.92 (5.82)	30.72 (5.45)	28.03 (4.55)	26.98 (5.11)	28.15 (4.46)	30.10 (5.61)	30.08 (6.47)	30.10 (5.53)	30.16 (5.65)	30.39 (6.29)	30.13 (5.58)	30.24 (5.89)	31.30 (6.01)	30.24 (5.89)	27.99 (4.47)	27.08 (5.14)	27.99 (4.47)	30.09 (5.61)	30.06 (6.46)	30.09 (5.61)	30.69 (5.45)	29.92 (5.73)	30.69 (5.45)	30.14 (5.64)	30.37 (6.29)	30.14 (5.64)
Diastolic Blood Pressure		79.86 (6.91)	78.26 (6.71)	80.12 (6.90)	77.46 (6.77)	74.84 (6.71)	77.76 (6.72)	77.98 (7.33)	75.90 (7.64)	78.23 (7.25)	76.74 (6.71)	75.64 (6.45)	76.83 (6.72)	77.42 (6.87)	76.34 (6.70)	77.52 (6.87)	79.86 (6.92)	78.25 (6.72)	79.86 (6.92)	78.02 (7.31)	75.67 (7.60)	78.02 (7.31)	76.76 (6.72)	75.65 (6.46)	76.76 (6.72)	77.38 (6.76)	74.55 (6.69)	77.38 (6.76)	77.42 (6.87)	76.33 (6.70)	77.42 (6.87)
Systolic Blood Pressure		133.55 (10.88)	128.29 (11.43)	134.38 (10.55)	130.48 (10.75)	122.28 (11.31)	131.40 (10.29)	129.53 (11.13)	122.11 (12.10)	130.42 (10.67)	132.02 (10.37)	126.20 (11.12)	132.48 (10.17)	132.14 (10.55)	126.35 (11.38)	132.71 (10.29)	133.53 (10.90)	128.25 (11.43)	133.53 (10.90)	129.09 (11.18)	121.49 (11.84)	129.09 (11.18)	131.99 (10.39)	126.13 (11.14)	131.99 (10.39)	130.41 (10.82)	121.76 (11.30)	130.41 (10.82)	132.12 (10.57)	126.29 (11.40)	132.12 (10.57)
Smoke 100 cigarettes in Lifetime* (%)		0.641	0.414	0.677	0.625	0.446	0.645	0.546	0.245	0.578	0.698	0.552	0.708	0.685	0.512	0.7	0.64194	0.415873	0.677624	0.543017	0.251724	0.578288	0.697171	0.551894	0.707878	0.61751	0.414744	0.638627	0.684896	0.511327	0.699647
Current Smoker* (%)		0.36	0.354	0.361	0.218	0.245	0.216	0.161	0.217	0.159	0.185	0.285	0.179	0.206	0.293	0.2	0.360009	0.353163	0.360733	0.172115	0.241379	0.167847	0.184755	0.286921	0.178648	0.212483	0.215208	0.212285	0.205305	0.293899	0.199521
Phe_250 - Diabetes mellitus (prevalence)		0.45	0.304	0.473	0.393	0.188	0.416	0.351	0.187	0.37	0.36	0.21	0.372	0.38	0.235	0.394	0.447593	0.30188	0.470792	0.328393	0.182227	0.347307	0.358371	0.207818	0.370378	0.399906	0.18728	0.423092	0.378225	0.233232	0.39228
Phe_272_1 - Hyperlipidemia (prevalence)		0.722	0.536	0.751	0.721	0.468	0.749	0.711	0.452	0.742	0.789	0.623	0.802	0.769	0.579	0.787	0.719843	0.533519	0.749151	0.696184	0.446659	0.728487	0.785481	0.616574	0.798773	0.721082	0.45986	0.748874	0.766853	0.575628	0.785125
Phe_327_3 - Sleep apnea (prevalence)		0.392	0.38	0.393	0.405	0.297	0.417	0.379	0.226	0.397	0.354	0.311	0.358	0.366	0.328	0.37	0.390689	0.378976	0.392513	0.372048	0.237288	0.389532	0.353103	0.308352	0.356625	0.411202	0.296855	0.423448	0.36514	0.326919	0.368789
Phe_367 - Disorders of refraction and accommodation; blindness and low vision (prevalence)		0.759	0.726	0.764	0.669	0.587	0.678	0.646	0.594	0.652	0.673	0.66	0.674	0.689	0.671	0.69	0.755485	0.720449	0.761016	0.621238	0.5798	0.626562	0.669847	0.655626	0.670961	0.670395	0.579143	0.680138	0.685557	0.666965	0.687332
Phe_389 - Hearing loss (prevalence)		0.289	0.191	0.304	0.46	0.236	0.485	0.452	0.25	0.476	0.567	0.318	0.585	0.504	0.271	0.525	0.28848	0.189985	0.303875	0.431877	0.235075	0.457406	0.563583	0.315104	0.582694	0.459894	0.231215	0.484358	0.502064	0.269358	0.523939
Phe_401 - Hypertension (prevalence)		0.809	0.632	0.837	0.638	0.333	0.671	0.608	0.368	0.637	0.755	0.504	0.775	0.753	0.522	0.775	0.806915	0.628939	0.834741	0.577653	0.346893	0.607872	0.751442	0.498739	0.771367	0.635175	0.320026	0.668947	0.750644	0.519125	0.772832
Phe_411 - Ischemic Heart Disease (prevalence)		0.245	0.096	0.269	0.218	0.062	0.236	0.158	0.035	0.173	0.34	0.124	0.358	0.309	0.108	0.329	0.24367	0.0950429	0.267767	0.14998	0.0365449	0.165138	0.337852	0.121677	0.355199	0.215592	0.0587863	0.233104	0.307954	0.106719	0.327654
Phe_427 - Cardiac dysrhythmias (prevalence)		0.32	0.265	0.329	0.248	0.202	0.253	0.178	0.128	0.184	0.375	0.294	0.382	0.351	0.273	0.358	0.318523	0.26252	0.327478	0.175678	0.131227	0.181419	0.372818	0.291156	0.379287	0.239984	0.193599	0.245092	0.349422	0.271243	0.356973
Phe_530_1 - Esophagitis, GERD and related diseases (prevalence)		0.419	0.45	0.414	0.398	0.372	0.401	0.267	0.27	0.267	0.45	0.491	0.447	0.437	0.464	0.435	0.418106	0.448767	0.413241	0.269002	0.282082	0.267357	0.447774	0.487262	0.444647	0.392984	0.362894	0.396241	0.435556	0.46162	0.433047
Phe_600 - Hyperplasia of prostate (prevalence)		-	-	0.325	-	-	0.279	-	-	0.191	-	-	0.365	-	-	0.348	-	-	0.323445	-	-	0.177093	-	-	0.36223	-	-	0.279131	-	-	0.346287
Phe_605 - Erectile Dysfunction [ED] (prevalence)		-	-	0.502	-	-	0.312	-	-	0.23	-	-	0.291	-	-	0.33	-	-	0.49971	-	-	0.228819	-	-	0.289107	-	-	0.318445	-	-	0.328207
Phe_626 - Disorders of menstruation and other abnormal bleeding from female genital tract (prevalence)		-	0.396	-	-	0.406	-	-	0.317	-	-	0.274	-	-	0.324	-	-	0.394222	-	-	0.336683	-	-	0.276402	-	-	0.407146	-	-	0.323475	-
Phe_627 - Menopausal and postmenopausal disorders (prevalence)		-	0.345	-	-	0.235	-	-	0.152	-	-	0.384	-	-	0.353	-	-	0.342587	-	-	0.155995	-	-	0.379405	-	-	0.233061	-	-	0.351273	-
Phe_740 - Osteoarthrosis (prevalence)		0.503	0.464	0.51	0.398	0.308	0.408	0.276	0.234	0.281	0.462	0.468	0.462	0.462	0.447	0.463	0.500849	0.460779	0.507206	0.261714	0.226067	0.266552	0.458814	0.462064	0.458555	0.395683	0.296767	0.406525	0.459188	0.442776	0.46078
Phe_745 - Pain in joint (prevalence)		0.797	0.856	0.787	0.754	0.796	0.749	0.645	0.686	0.64	0.679	0.813	0.668	0.708	0.823	0.697	0.794988	0.853062	0.785454	0.644419	0.68523	0.638996	0.677778	0.810613	0.666892	0.755662	0.793512	0.751532	0.706206	0.819826	0.694879
Phe_760 - Back pain (prevalence)		0.655	0.729	0.643	0.626	0.691	0.618	0.54	0.598	0.533	0.542	0.678	0.531	0.571	0.694	0.559	0.653043	0.72639	0.641242	0.540187	0.60782	0.531299	0.541398	0.677155	0.530499	0.62606	0.689171	0.619195	0.569411	0.691651	0.557471
*participants may have served in more than one branch therefore units are percentage of MVP participants who have ever served in that branch (ie. Army/N) not the overall breakdown of service branch (ie. Army/(Army + Navy + Air Force + Marine Corps + Coast Guard + National Guard + Merchant Marines + Other))

## Sheet: S2
Table S2. Prevalence of Traits and Prevalence Differences across Four Populations
*Any cells marked in red indicate that the trait for that population group did not meet the inclusion criteria of having at least 200 cases for binary traits and at least 1000 for quantitative traits
Trait	Trait_Description	Trait_Type	Trait_Category	Case_AFR	Control_AFR	N_AFR	Case_AMR	Control_AMR	N_AMR	Case_EAS	Control_EAS	N_EAS	Case_EUR	Control_EUR	N_EUR	AFR vs EUR Prevalence Ratio	AFR vs EUR Prevalence Difference (%)	AMR vs EUR Prevalence Ratio	AMR vs EUR Prevalence Difference (%)	EAS vs EUR Prevalence Ratio	EAS vs EUR Prevalence Difference (%)
A1C_Max_INT	hemoglobin A1c (HbA1c, maximum, inv-norm transformed)	Labs	quantitative	NA	NA	98772	NA	NA	49229	NA	NA	5477	NA	NA	338857	NA	NA	NA	NA	NA	NA
A1C_Mean_INT	hemoglobin A1c (HbA1c, mean, inv-norm transformed)	Labs	quantitative	NA	NA	98735	NA	NA	49225	NA	NA	5475	NA	NA	338848	NA	NA	NA	NA	NA	NA
A1C_Min_INT	hemoglobin A1c (HbA1c, minimum, inv-norm transformed)	Labs	quantitative	NA	NA	98578	NA	NA	49152	NA	NA	5466	NA	NA	338640	NA	NA	NA	NA	NA	NA
Albumin_Max_INT	albumin (maximum, inv-norm transformed)	Labs	quantitative	NA	NA	110326	NA	NA	53290	NA	NA	5708	NA	NA	372948	NA	NA	NA	NA	NA	NA
Albumin_Mean_INT	albumin (mean, inv-norm transformed)	Labs	quantitative	NA	NA	110320	NA	NA	53287	NA	NA	5707	NA	NA	372962	NA	NA	NA	NA	NA	NA
Albumin_Min_INT	albumin (minimum, inv-norm transformed)	Labs	quantitative	NA	NA	110337	NA	NA	53293	NA	NA	5708	NA	NA	372982	NA	NA	NA	NA	NA	NA
AlcDrinkConv	Do you drink alcohol?	Smoking	binary	18855	15673	34528	9569	9988	19557	1219	1022	2241	110566	128916	239482	1.18279	18.2787	1.05978	5.97797	1.17818	17.8184
ALT_Max_INT	alanine transaminase (ALT, maximum, inv-norm transformed)	Labs	quantitative	NA	NA	115123	NA	NA	56102	NA	NA	6054	NA	NA	406783	NA	NA	NA	NA	NA	NA
ALT_Mean_INT	alanine transaminase (ALT, mean, inv-norm transformed)	Labs	quantitative	NA	NA	115128	NA	NA	56001	NA	NA	6050	NA	NA	406803	NA	NA	NA	NA	NA	NA
ALT_Min_INT	alanine transaminase (ALT, minimum, inv-norm transformed)	Labs	quantitative	NA	NA	115132	NA	NA	55858	NA	NA	6027	NA	NA	406784	NA	NA	NA	NA	NA	NA
AST_Max_INT	aspartate aminotransferase (AST, maximum, inv-norm transformed)	Labs	quantitative	NA	NA	112550	NA	NA	54332	NA	NA	5839	NA	NA	389396	NA	NA	NA	NA	NA	NA
AST_Mean_INT	aspartate aminotransferase (AST, mean, inv-norm transformed)	Labs	quantitative	NA	NA	112429	NA	NA	54250	NA	NA	5835	NA	NA	389192	NA	NA	NA	NA	NA	NA
AST_Min_INT	aspartate aminotransferase (AST, minimum, inv-norm transformed)	Labs	quantitative	NA	NA	112345	NA	NA	54221	NA	NA	5834	NA	NA	389315	NA	NA	NA	NA	NA	NA
Baso_Abs_Max_INT	basophil (absolute count, maximum, inv-norm transformed)	Labs	quantitative	NA	NA	45860	NA	NA	20384	NA	NA	2440	NA	NA	158446	NA	NA	NA	NA	NA	NA
Baso_Abs_Mean_INT	basophil (absolute count, mean, inv-norm transformed)	Labs	quantitative	NA	NA	45900	NA	NA	20397	NA	NA	2442	NA	NA	158583	NA	NA	NA	NA	NA	NA
Baso_Abs_Min_INT	basophil (absolute count, minimum, inv-norm transformed)	Labs	quantitative	NA	NA	45901	NA	NA	20400	NA	NA	2443	NA	NA	158609	NA	NA	NA	NA	NA	NA
Baso_Fra_Max_INT	basophil (fraction, maximum, inv-norm transformed)	Labs	quantitative	NA	NA	67485	NA	NA	36872	NA	NA	4010	NA	NA	221657	NA	NA	NA	NA	NA	NA
Baso_Fra_Mean_INT	basophil (fraction, mean, inv-norm transformed)	Labs	quantitative	NA	NA	67485	NA	NA	36872	NA	NA	4010	NA	NA	221657	NA	NA	NA	NA	NA	NA
Baso_Fra_Min_INT	basophil (fraction, minimum, inv-norm transformed)	Labs	quantitative	NA	NA	67485	NA	NA	36872	NA	NA	4010	NA	NA	221657	NA	NA	NA	NA	NA	NA
Bicarbonate_Max_INT	bicarbonate (maximum, inv-norm transformed)	Labs	quantitative	NA	NA	112830	NA	NA	54558	NA	NA	5460	NA	NA	412277	NA	NA	NA	NA	NA	NA
Bicarbonate_Mean_INT	bicarbonate (mean, inv-norm transformed)	Labs	quantitative	NA	NA	112877	NA	NA	54571	NA	NA	5460	NA	NA	412513	NA	NA	NA	NA	NA	NA
Bicarbonate_Min_INT	bicarbonate (minimum, inv-norm transformed)	Labs	quantitative	NA	NA	112877	NA	NA	54566	NA	NA	5459	NA	NA	412527	NA	NA	NA	NA	NA	NA
BMI_Max_INT	body mass index (BMI, maximum, inv-normal transformed)	Vitals	quantitative	NA	NA	118995	NA	NA	57796	NA	NA	6384	NA	NA	424231	NA	NA	NA	NA	NA	NA
BMI_Mean_INT	body mass index (BMI, mean, inv-normal transformed)	Vitals	quantitative	NA	NA	118993	NA	NA	57793	NA	NA	6384	NA	NA	424221	NA	NA	NA	NA	NA	NA
BMI_Min_INT	body mass index (BMI, minimum, inv-normal transformed)	Vitals	quantitative	NA	NA	118992	NA	NA	57794	NA	NA	6384	NA	NA	424217	NA	NA	NA	NA	NA	NA
BNP_Max_INT	brain natriuretic peptide (BNP, maximum, inv-norm transformed)	Labs	quantitative	NA	NA	5826	NA	NA	2501	NA	NA	NA	NA	NA	22757	NA	NA	NA	NA	NA	NA
BNP_Mean_INT	brain natriuretic peptide (BNP, mean, inv-norm transformed)	Labs	quantitative	NA	NA	5833	NA	NA	2502	NA	NA	NA	NA	NA	22767	NA	NA	NA	NA	NA	NA
BNP_Min_INT	brain natriuretic peptide (BNP, minimum, inv-norm transformed)	Labs	quantitative	NA	NA	5835	NA	NA	2502	NA	NA	NA	NA	NA	22755	NA	NA	NA	NA	NA	NA
BOHB_Max_INT	beta-hydroxybutyrate (BOHB, maximum, inv-norm transformed)	Labs	NA	NA	NA	NA	NA	NA	NA	NA	NA	NA	NA	NA	1591	NA	NA	NA	NA	NA	NA
BOHB_Mean_INT	beta-hydroxybutyrate (BOHB, mean, inv-norm transformed)	Labs	NA	NA	NA	NA	NA	NA	NA	NA	NA	NA	NA	NA	1591	NA	NA	NA	NA	NA	NA
BOHB_Min_INT	beta-hydroxybutyrate (BOHB, minimum, inv-norm transformed)	Labs	NA	NA	NA	NA	NA	NA	NA	NA	NA	NA	NA	NA	1590	NA	NA	NA	NA	NA	NA
BUN_BSP_Max_INT	blood urea nitrogen (BUN, maximum, inv-norm transformed)	Labs	quantitative	NA	NA	117530	NA	NA	57007	NA	NA	6277	NA	NA	418135	NA	NA	NA	NA	NA	NA
BUN_BSP_Mean_INT	blood urea nitrogen (BUN, mean, inv-norm transformed)	Labs	quantitative	NA	NA	117876	NA	NA	57109	NA	NA	6288	NA	NA	418647	NA	NA	NA	NA	NA	NA
BUN_BSP_Min_INT	blood urea nitrogen (BUN, minimum, inv-norm transformed)	Labs	quantitative	NA	NA	118165	NA	NA	57207	NA	NA	6303	NA	NA	419128	NA	NA	NA	NA	NA	NA
C_Peptide_Max_INT	C-peptide (maximum, inv-norm transformed)	Labs	NA	NA	NA	NA	NA	NA	NA	NA	NA	NA	NA	NA	1671	NA	NA	NA	NA	NA	NA
C_Peptide_Mean_INT	C-peptide (mean, inv-norm transformed)	Labs	NA	NA	NA	NA	NA	NA	NA	NA	NA	NA	NA	NA	1671	NA	NA	NA	NA	NA	NA
C_Peptide_Min_INT	C-peptide (minimum, inv-norm transformed)	Labs	NA	NA	NA	NA	NA	NA	NA	NA	NA	NA	NA	NA	1671	NA	NA	NA	NA	NA	NA
CaBrst	Breast Cancer	Disease Diagnosis	binary	439	55066	55505	NA	NA	NA	NA	NA	NA	1649	314019	315668	1.51406	51.4057	NA	NA	NA	NA
CaBrstMed	Takes medication for breast cancer?	Disease Diagnosis	binary	377	55128	55505	NA	NA	NA	NA	NA	NA	1070	314598	315668	2.00381	100.381	NA	NA	NA	NA
CaColon	Colon Cancer/Rectal Cancer	Disease Diagnosis	binary	876	54629	55505	401	28913	29314	NA	NA	NA	6064	309604	315668	0.821568	17.8432	0.712099	28.7901	NA	NA
CaColonMed	Takes medication for colon cancer/rectal cancer?	Disease Diagnosis	binary	435	55070	55505	NA	NA	NA	NA	NA	NA	1458	314210	315668	1.6968	69.6798	NA	NA	NA	NA
Calcium_mg_Max_INT	calcium (maximum, inv-norm transformed)	Labs	quantitative	NA	NA	74104	NA	NA	26929	NA	NA	3654	NA	NA	250919	NA	NA	NA	NA	NA	NA
Calcium_mg_Mean_INT	calcium (mean, inv-norm transformed)	Labs	quantitative	NA	NA	74137	NA	NA	26932	NA	NA	3651	NA	NA	250885	NA	NA	NA	NA	NA	NA
Calcium_mg_Min_INT	calcium (minimum, inv-norm transformed)	Labs	quantitative	NA	NA	74760	NA	NA	27285	NA	NA	3683	NA	NA	253072	NA	NA	NA	NA	NA	NA
CaLung	Lung Cancer	Disease Diagnosis	binary	547	54958	55505	NA	NA	NA	NA	NA	NA	4008	311660	315668	0.776172	22.3828	NA	NA	NA	NA
CaLungMed	Takes medication for lung cancer?	Disease Diagnosis	binary	415	55090	55505	NA	NA	NA	NA	NA	NA	1634	314034	315668	1.44442	44.4423	NA	NA	NA	NA
CaOth	Other cancer	Disease Diagnosis	binary	2050	53455	55505	1338	27976	29314	NA	NA	NA	23202	292466	315668	0.502489	49.7511	0.620992	37.9008	NA	NA
CaOthMed	Takes medication for other cancer?	Disease Diagnosis	binary	928	54577	55505	439	28875	29314	NA	NA	NA	6111	309557	315668	0.863643	13.6357	0.773584	22.6416	NA	NA
CaPros	Prostate Cancer	Disease Diagnosis	binary	5764	42247	48011	1678	24750	26428	NA	NA	NA	28645	264556	293201	1.22885	22.8853	0.649897	35.0103	NA	NA
CaProsMed	Takes medication for prostate cancer?	Disease Diagnosis	binary	2414	45597	48011	592	25836	26428	NA	NA	NA	7566	285635	293201	1.94848	94.8479	0.868074	13.1926	NA	NA
CaSkin	Skin Cancer	Disease Diagnosis	binary	431	55074	55505	979	28335	29314	NA	NA	NA	55282	260386	315668	0.0443396	95.566	0.190702	80.9298	NA	NA
CaSkinMed	Takes medication for skin cancer?	Disease Diagnosis	binary	351	55154	55505	NA	NA	NA	NA	NA	NA	5688	309980	315668	0.350951	64.9049	NA	NA	NA	NA
CCP_Max_INT	cyclic citrullinated peptide (CCP, maximum, inv-norm transformed)	Labs	NA	NA	NA	NA	NA	NA	NA	NA	NA	NA	NA	NA	1897	NA	NA	NA	NA	NA	NA
CCP_Mean_INT	cyclic citrullinated peptide (CCP, mean, inv-norm transformed)	Labs	NA	NA	NA	NA	NA	NA	NA	NA	NA	NA	NA	NA	1897	NA	NA	NA	NA	NA	NA
CCP_Min_INT	cyclic citrullinated peptide (CCP, minimum, inv-norm transformed)	Labs	NA	NA	NA	NA	NA	NA	NA	NA	NA	NA	NA	NA	1897	NA	NA	NA	NA	NA	NA
Chloride_BSP_Max_INT	chloride (maximum, inv-norm transformed)	Labs	quantitative	NA	NA	112840	NA	NA	54560	NA	NA	5464	NA	NA	412472	NA	NA	NA	NA	NA	NA
Chloride_BSP_Mean_INT	chloride (mean, inv-norm transformed)	Labs	quantitative	NA	NA	112886	NA	NA	54578	NA	NA	5468	NA	NA	412569	NA	NA	NA	NA	NA	NA
Chloride_BSP_Min_INT	chloride (minimum, inv-norm transformed)	Labs	quantitative	NA	NA	112827	NA	NA	54550	NA	NA	5467	NA	NA	412365	NA	NA	NA	NA	NA	NA
CircCAD	Coronary Artery / Coronary Heart Disease (including heart attack, angina)	Disease Diagnosis	binary	5298	50207	55505	3107	26207	29314	381	3166	3547	52789	262879	315668	0.570778	42.9222	0.633802	36.6198	0.642319	35.7681
CircCADMed	Takes medication for coronary artery/ coronary heart disease?	Disease Diagnosis	binary	4684	50821	55505	2687	26627	29314	329	3218	3547	44681	270987	315668	0.596201	40.3799	0.64759	35.241	0.655303	34.4697
CircCHF	Congestive Heart Failure	Disease Diagnosis	binary	3230	52275	55505	1184	28130	29314	NA	NA	NA	19350	296318	315668	0.949336	5.06639	0.65891	34.109	NA	NA
CircCHFMed	Takes medication for congestive heart failure?	Disease Diagnosis	binary	3006	52499	55505	1122	28192	29314	NA	NA	NA	17142	298526	315668	0.9973	0.269973	0.704834	29.5166	NA	NA
CircChol	High Cholesterol	Disease Diagnosis	binary	28037	27468	55505	14887	14427	29314	1998	1549	3547	176604	139064	315668	0.902879	9.71212	0.907741	9.22586	1.00685	0.684894
CircCholMed	Takes medication for high cholesterol?	Disease Diagnosis	binary	23091	32414	55505	11967	17347	29314	1621	1926	3547	149973	165695	315668	0.875645	12.4355	0.859266	14.0734	0.961921	3.80792
CircClot	Blood clot / Pulmonary Embolism / Deep Vein Thrombosis (DVT)	Disease Diagnosis	binary	1779	53726	55505	628	28686	29314	NA	NA	NA	10333	305335	315668	0.979147	2.08528	0.654468	34.5532	NA	NA
CircClotMed	Takes medication for blood clot/ pulmonary embolism/ deep vein thrombosis (DVT)?	Disease Diagnosis	binary	1553	53952	55505	533	28781	29314	NA	NA	NA	7956	307712	315668	1.11013	11.0133	0.72142	27.858	NA	NA
CircHrtAtk	Heart Attack	Disease Diagnosis	binary	3961	51544	55505	2384	26930	29314	225	3322	3547	39300	276368	315668	0.573206	42.6794	0.653235	34.6765	0.509518	49.0482
CircHrtAtkMed	Takes medication for heart attack?	Disease Diagnosis	binary	3628	51877	55505	2097	27217	29314	210	3337	3547	33688	281980	315668	0.612478	38.7522	0.670315	32.9685	0.554771	44.5229
CircHTN	High blood pressure / hypertension	Disease Diagnosis	binary	38518	16987	55505	16330	12984	29314	2059	1488	3547	191352	124316	315668	1.1448	14.4799	0.918985	8.10145	0.957619	4.23811
CircHTNMed	Takes medication for high blood pressure?	Disease Diagnosis	binary	35848	19657	55505	14901	14413	29314	1884	1663	3547	179356	136312	315668	1.1367	13.6704	0.894654	10.5346	0.934834	6.51663
CircOth	Other circulatory problem	Disease Diagnosis	binary	4081	51424	55505	1929	27385	29314	NA	NA	NA	28091	287577	315668	0.826224	17.3776	0.73947	26.053	NA	NA
CircOthMed	Takes medication for circulatory problem?	Disease Diagnosis	binary	2937	52568	55505	1317	27997	29314	NA	NA	NA	18522	297146	315668	0.901809	9.81911	0.765691	23.4309	NA	NA
CircPVD	Peripheral Vascular Disease	Disease Diagnosis	binary	1932	53573	55505	974	28340	29314	NA	NA	NA	14799	300869	315668	0.74246	25.754	0.708732	29.1268	NA	NA
CircPVDMed	Takes medication for peripheral vascular disease?	Disease Diagnosis	binary	1715	53790	55505	793	28521	29314	NA	NA	NA	11019	304649	315668	0.885157	11.4843	0.774973	22.5027	NA	NA
CircStrk	Stroke	Disease Diagnosis	binary	3765	51740	55505	1524	27790	29314	NA	NA	NA	18436	297232	315668	1.16144	16.144	0.890172	10.9828	NA	NA
CircStrkMed	Takes medication for stroke?	Disease Diagnosis	binary	2878	52627	55505	1165	28149	29314	NA	NA	NA	13823	301845	315668	1.1841	18.4096	0.907568	9.24322	NA	NA
CircTIA	Transient Ischemic Attack (TIA)	Disease Diagnosis	binary	1329	54176	55505	795	28519	29314	NA	NA	NA	13299	302369	315668	0.568335	43.1665	0.64373	35.627	NA	NA
CircTIAMed	Takes medication for transient ischemic attack (TIA)?	Disease Diagnosis	binary	1397	54108	55505	648	28666	29314	NA	NA	NA	9345	306323	315668	0.850189	14.9811	0.746709	25.3291	NA	NA
CKMB_Abs_Max_INT	creatine kinase-MB (CKMB, absolute, maximum, inv-norm transformed)	Labs	quantitative	NA	NA	11705	NA	NA	3820	NA	NA	NA	NA	NA	27766	NA	NA	NA	NA	NA	NA
CKMB_Abs_Mean_INT	creatine kinase-MB (CKMB, absolute, mean, inv-norm transformed)	Labs	quantitative	NA	NA	11686	NA	NA	3811	NA	NA	NA	NA	NA	27689	NA	NA	NA	NA	NA	NA
CKMB_Abs_Min_INT	creatine kinase-MB (CKMB, absolute, minimum, inv-norm transformed)	Labs	quantitative	NA	NA	11664	NA	NA	3806	NA	NA	NA	NA	NA	27634	NA	NA	NA	NA	NA	NA
CKMB_Fra_Max_INT	creatine kinase-MB (CKMB, fraction, maximum, inv-norm transformed)	Labs	quantitative	NA	NA	1393	NA	NA	NA	NA	NA	NA	NA	NA	4561	NA	NA	NA	NA	NA	NA
CKMB_Fra_Mean_INT	creatine kinase-MB (CKMB, fraction, mean, inv-norm transformed)	Labs	quantitative	NA	NA	1393	NA	NA	NA	NA	NA	NA	NA	NA	4561	NA	NA	NA	NA	NA	NA
CKMB_Fra_Min_INT	creatine kinase-MB (CKMB, fraction, minimum, inv-norm transformed)	Labs	quantitative	NA	NA	1393	NA	NA	NA	NA	NA	NA	NA	NA	4561	NA	NA	NA	NA	NA	NA
Creat_BSP_Max_INT	creatinine (maximum, inv-norm transformed)	Labs	quantitative	NA	NA	116285	NA	NA	57003	NA	NA	6275	NA	NA	420576	NA	NA	NA	NA	NA	NA
Creat_BSP_Mean_INT	creatinine (mean, inv-norm transformed)	Labs	quantitative	NA	NA	116707	NA	NA	57141	NA	NA	6285	NA	NA	421411	NA	NA	NA	NA	NA	NA
Creat_BSP_Min_INT	creatinine (minimum, inv-norm transformed)	Labs	quantitative	NA	NA	117108	NA	NA	57292	NA	NA	6305	NA	NA	421910	NA	NA	NA	NA	NA	NA
CRP_dL_Max_INT	C-reactive protein (CRP, dL, maximum, inv-norm transformed)	Labs	quantitative	NA	NA	7922	NA	NA	3601	NA	NA	NA	NA	NA	20594	NA	NA	NA	NA	NA	NA
CRP_dL_Mean_INT	C-reactive protein (CRP, dL, mean, inv-norm transformed)	Labs	quantitative	NA	NA	7924	NA	NA	3602	NA	NA	NA	NA	NA	20588	NA	NA	NA	NA	NA	NA
CRP_dL_Min_INT	C-reactive protein (CRP, dL, minimum, inv-norm transformed)	Labs	quantitative	NA	NA	7913	NA	NA	3596	NA	NA	NA	NA	NA	20574	NA	NA	NA	NA	NA	NA
CRP_L_Max_INT	C-reactive protein (CRP, L, maximum, inv-norm transformed)	Labs	quantitative	NA	NA	5067	NA	NA	3414	NA	NA	NA	NA	NA	26548	NA	NA	NA	NA	NA	NA
CRP_L_Mean_INT	C-reactive protein (CRP, L, mean, inv-norm transformed)	Labs	quantitative	NA	NA	5051	NA	NA	3412	NA	NA	NA	NA	NA	26528	NA	NA	NA	NA	NA	NA
CRP_L_Min_INT	C-reactive protein (CRP, L, minimum, inv-norm transformed)	Labs	quantitative	NA	NA	5042	NA	NA	3407	NA	NA	NA	NA	NA	26471	NA	NA	NA	NA	NA	NA
DadCaBrst	Biological Father: Cancer, Breast	Family History	binary	346	55159	55505	NA	NA	NA	NA	NA	NA	1390	314278	315668	1.41566	41.5663	NA	NA	NA	NA
DadCaColon	Biological Father: Cancer, Colon	Family History	binary	1987	53518	55505	885	28429	29314	NA	NA	NA	13723	301945	315668	0.823469	17.6531	0.694464	30.5536	NA	NA
DadCaLung	Biological Father: Cancer, Lung	Family History	binary	2712	52793	55505	1048	28266	29314	NA	NA	NA	22857	292811	315668	0.67479	32.521	0.493739	50.6261	NA	NA
DadCaOth	Biological Father: Cancer, all others	Family History	binary	2499	53006	55505	1755	27559	29314	243	3304	3547	29395	286273	315668	0.483494	51.6506	0.642923	35.7077	0.735702	26.4298
DadCaPros	Biological Father: Cancer, Prostate	Family History	binary	4328	51177	55505	1724	27590	29314	NA	NA	NA	24267	291401	315668	1.01431	1.43074	0.765027	23.4973	NA	NA
DadCaSkin	Biological Father: Cancer, Skin	Family History	binary	218	55287	55505	632	28682	29314	NA	NA	NA	20871	294797	315668	0.0594035	94.0597	0.326084	67.3916	NA	NA
DadCircCAD	Biological Father: Coronary Artery / Coronary Heart Disease	Family History	binary	5507	49998	55505	4348	24966	29314	456	3091	3547	78584	237084	315668	0.398547	60.1453	0.595814	40.4186	0.516416	48.3584
DadCircChol	Biological Father: High cholesterol	Family History	binary	5446	50059	55505	4253	25061	29314	628	2919	3547	46108	269560	315668	0.671738	32.8262	0.993287	0.671341	1.21214	21.214
DadCircHTN	Biological Father: High blood pressure	Family History	binary	13881	41624	55505	6714	22600	29314	1056	2491	3547	77457	238211	315668	1.0192	1.91979	0.933418	6.65821	1.21331	21.3312
DadCircStrk	Biological Father: Stroke / Transient Ischemic Attack (TIA)	Family History	binary	4135	51370	55505	2492	26822	29314	403	3144	3547	30830	284838	315668	0.762782	23.7218	0.870422	12.9578	1.16332	16.3325
DadDoAsth	Biological Father: Asthma	Family History	binary	1192	54313	55505	680	28634	29314	NA	NA	NA	8646	307022	315668	0.784078	21.5922	0.846933	15.3067	NA	NA
DadDoDM	Biological Father: Diabetes / "Sugar"	Family History	binary	7335	48170	55505	5043	24271	29314	545	3002	3547	36484	279184	315668	1.14339	14.3395	1.48848	48.8477	1.32942	32.9424
DadDoKid	Biological Father: Kidney Disease	Family History	binary	1526	53979	55505	789	28525	29314	NA	NA	NA	7696	307972	315668	1.12769	12.7685	1.104	10.3996	NA	NA
DadDoLiver	Biological Father: Liver Condition	Family History	binary	1394	54111	55505	955	28359	29314	NA	NA	NA	8715	306953	315668	0.909691	9.03091	1.18003	18.0026	NA	NA
DadDoLung	Biological Father: Chronic Lung Disease including COPD, Emphysema or Bronchitis	Family History	binary	1916	53589	55505	1280	28034	29314	NA	NA	NA	27763	287905	315668	0.392489	60.7511	0.496477	50.3523	NA	NA
DadMHBPD	Biological Father: Bipolar Disorder	Family History	binary	323	55182	55505	216	29098	29314	NA	NA	NA	2341	313327	315668	0.784693	21.5307	0.993591	0.640863	NA	NA
DadMHDep	Biological Father: Depression	Family History	binary	1470	54035	55505	1272	28042	29314	NA	NA	NA	14668	301000	315668	0.569961	43.0039	0.933838	6.61617	NA	NA
DadMHSCZ	Biological Father: Schizophrenia	Family History	binary	309	55196	55505	NA	NA	NA	NA	NA	NA	1102	314566	315668	1.59469	59.4687	NA	NA	NA	NA
DadNSAlz	Biological Father: Alzheimer's / Other Dementia	Family History	binary	2411	53094	55505	1591	27723	29314	NA	NA	NA	19600	296068	315668	0.699584	30.0416	0.874117	12.5883	NA	NA
Diastolic_Max_INT	diastolic blood pressure (DBP, maximum, inv-normal transformed)	Vitals	quantitative	NA	NA	119274	NA	NA	57979	NA	NA	6421	NA	NA	425680	NA	NA	NA	NA	NA	NA
Diastolic_Mean_INT	diastolic blood pressure (DBP, mean, inv-normal transformed)	Vitals	quantitative	NA	NA	119332	NA	NA	57990	NA	NA	6421	NA	NA	425743	NA	NA	NA	NA	NA	NA
Diastolic_Min_INT	diastolic blood pressure (DBP, minimum, inv-normal transformed)	Vitals	quantitative	NA	NA	119331	NA	NA	57991	NA	NA	6420	NA	NA	425735	NA	NA	NA	NA	NA	NA
DoApnea	Sleep apnea	Disease Diagnosis	binary	15464	40041	55505	8570	20744	29314	1039	2508	3547	79571	236097	315668	1.10526	10.5263	1.1598	15.9796	1.16206	16.2064
DoApneaMed	Takes medication for Sleep apnea?	Disease Diagnosis	binary	6347	49158	55505	2840	26474	29314	287	3260	3547	24111	291557	315668	1.4971	49.7103	1.26841	26.8407	1.05934	5.93416
DoAsth	Asthma	Disease Diagnosis	binary	5678	49827	55505	2887	26427	29314	388	3159	3547	26657	289011	315668	1.21139	21.1386	1.16625	16.6248	1.29536	29.5358
DoAsthMed	Takes medication for asthma?	Disease Diagnosis	binary	4269	51236	55505	2023	27291	29314	263	3284	3547	18629	297039	315668	1.30327	30.3272	1.1694	16.9397	1.25642	25.6422
DoBPH	Enlarged Prostrate (Benign Prostatic Hyperplasia)	Disease Diagnosis	binary	7836	40175	48011	4625	21803	26428	470	2711	3181	63608	229593	293201	0.752328	24.7672	0.80668	19.332	0.681064	31.8936
DoBPHMed	Takes medication for enlarged prostrate (Benign prostatic hyperplasia)?	Disease Diagnosis	binary	4996	43015	48011	2809	23619	26428	306	2875	3181	34268	258933	293201	0.890345	10.9655	0.909419	9.05808	0.823066	17.6934
DoDM	Diabetes / "Sugar"	Disease Diagnosis	binary	16718	38787	55505	8910	20404	29314	1007	2540	3547	80160	235508	315668	1.18611	18.611	1.19695	19.6949	1.118	11.7998
DoDMMed	Takes medication for Diabetes/sugar?	Disease Diagnosis	binary	13958	41547	55505	7497	21817	29314	852	2695	3547	67092	248576	315668	1.18318	18.318	1.2033	20.3295	1.13016	13.0156
DoLiver	Liver condition (ex. Cirrhosis)	Disease Diagnosis	binary	1941	53564	55505	1301	28013	29314	NA	NA	NA	8449	307219	315668	1.30653	30.6528	1.65816	65.8164	NA	NA
DoLiverMed	Takes medication for liver condition (ex. Cirrhosis)?	Disease Diagnosis	binary	765	54740	55505	395	28919	29314	NA	NA	NA	2597	313071	315668	1.67528	67.5282	1.63787	63.7874	NA	NA
DoLung	Chronic lung diseases including COPD, Emphysema and Bronchitis	Disease Diagnosis	binary	4394	51111	55505	1812	27502	29314	NA	NA	NA	38732	276936	315668	0.645191	35.4809	0.503783	49.6217	NA	NA
DoLungMed	Takes medication for Chronic lung diseases including COPD, Emphysema and Bronchitis?	Disease Diagnosis	binary	3204	52301	55505	1213	28101	29314	NA	NA	NA	26432	289236	315668	0.689384	31.0616	0.494181	50.5819	NA	NA
DoSkin	Skin condition (ex. Eczema, Psoriasis)	Disease Diagnosis	binary	6069	49436	55505	3028	26286	29314	563	2984	3547	32976	282692	315668	1.04669	4.66889	0.988811	1.11888	1.51943	51.9427
DoSkinMed	Takes medication for Skin condition (ex. Eczema, Psoriasis)?	Disease Diagnosis	binary	3695	51810	55505	1700	27614	29314	345	3202	3547	17897	297771	315668	1.17417	17.4175	1.02288	2.28788	1.71557	71.5569
DoThy	Thyroid problems	Disease Diagnosis	binary	3597	51908	55505	2618	26696	29314	271	3276	3547	33335	282333	315668	0.613675	38.6325	0.845716	15.4284	0.723499	27.6501
DoThyMed	Takes medication for Thyroid problems?	Disease Diagnosis	binary	2440	53065	55505	2018	27296	29314	NA	NA	NA	26295	289373	315668	0.527734	47.2266	0.826425	17.3575	NA	NA
eGFR_Max_INT	estimated glomerular filtration rate (eGFR, maximum, inv-norm transformed)	Labs	quantitative	NA	NA	110850	NA	NA	55242	NA	NA	6249	NA	NA	398886	NA	NA	NA	NA	NA	NA
eGFR_Mean_INT	estimated glomerular filtration rate (eGFR, mean, inv-norm transformed)	Labs	quantitative	NA	NA	110856	NA	NA	55244	NA	NA	6248	NA	NA	398886	NA	NA	NA	NA	NA	NA
eGFR_Min_INT	estimated glomerular filtration rate (eGFR, minimum, inv-norm transformed)	Labs	quantitative	NA	NA	110854	NA	NA	55243	NA	NA	6247	NA	NA	398886	NA	NA	NA	NA	NA	NA
Eos_Abs_Max_INT	eosinophil (absolute count, maximum, inv-norm transformed)	Labs	quantitative	NA	NA	90403	NA	NA	42380	NA	NA	3995	NA	NA	310588	NA	NA	NA	NA	NA	NA
Eos_Abs_Mean_INT	eosinophil (absolute count, mean, inv-norm transformed)	Labs	quantitative	NA	NA	90448	NA	NA	42397	NA	NA	3996	NA	NA	310757	NA	NA	NA	NA	NA	NA
Eos_Abs_Min_INT	eosinophil (absolute count, minimum, inv-norm transformed)	Labs	quantitative	NA	NA	90479	NA	NA	42403	NA	NA	3997	NA	NA	310849	NA	NA	NA	NA	NA	NA
Eos_Fra_Max_INT	eosinophil (fraction, maximum, inv-norm transformed)	Labs	quantitative	NA	NA	98055	NA	NA	47410	NA	NA	4652	NA	NA	335542	NA	NA	NA	NA	NA	NA
Eos_Fra_Mean_INT	eosinophil (fraction, mean, inv-norm transformed)	Labs	quantitative	NA	NA	98055	NA	NA	47410	NA	NA	4652	NA	NA	335542	NA	NA	NA	NA	NA	NA
Eos_Fra_Min_INT	eosinophil (fraction, minimum, inv-norm transformed)	Labs	quantitative	NA	NA	98055	NA	NA	47410	NA	NA	4652	NA	NA	335542	NA	NA	NA	NA	NA	NA
ESR_Max_INT	erythrocyte sedimentation rate (ESR, maximum, inv-norm transformed)	Labs	quantitative	NA	NA	11936	NA	NA	5718	NA	NA	NA	NA	NA	45436	NA	NA	NA	NA	NA	NA
ESR_Mean_INT	erythrocyte sedimentation rate (ESR, mean, inv-norm transformed)	Labs	quantitative	NA	NA	11936	NA	NA	5718	NA	NA	NA	NA	NA	45436	NA	NA	NA	NA	NA	NA
ESR_Min_INT	erythrocyte sedimentation rate (ESR, minimum, inv-norm transformed)	Labs	quantitative	NA	NA	11935	NA	NA	5718	NA	NA	NA	NA	NA	45433	NA	NA	NA	NA	NA	NA
FBrstFeed	Did you breastfeed your child/children for at least one month?	Pregnancy	binary	1710	1725	3435	830	414	1244	NA	NA	NA	6696	4158	10854	0.806945	19.3055	1.08151	8.15138	NA	NA
FBrthLbsFrst_INT	What was the birth weight of your first child? (pounds, inv-norm transformed)	Pregnancy	quantitative	NA	NA	3265	NA	NA	1170	NA	NA	NA	NA	NA	10164	NA	NA	NA	NA	NA	NA
Ferritin_Max_INT	ferritin (maximum, inv-norm transformed)	Labs	quantitative	NA	NA	30746	NA	NA	11787	NA	NA	1165	NA	NA	89503	NA	NA	NA	NA	NA	NA
Ferritin_Mean_INT	ferritin (mean, inv-norm transformed)	Labs	quantitative	NA	NA	30754	NA	NA	11790	NA	NA	1162	NA	NA	89513	NA	NA	NA	NA	NA	NA
Ferritin_Min_INT	ferritin (minimum, inv-norm transformed)	Labs	quantitative	NA	NA	30762	NA	NA	11785	NA	NA	1163	NA	NA	89523	NA	NA	NA	NA	NA	NA
FMenoAge_INT	Age at menopause (inv-normal transformed)	Women's Health	quantitative	NA	NA	2716	NA	NA	NA	NA	NA	NA	NA	NA	10657	NA	NA	NA	NA	NA	NA
FMscrg	Have you ever had a spontaneous miscarriage?	Pregnancy	binary	1389	2610	3999	530	924	1454	NA	NA	NA	4378	8042	12420	0.985364	1.4636	1.03409	3.40875	NA	NA
FPrdAge_INT	How old were you when you had your first menstrual period? (inv-normal transformed)	Women's Health	quantitative	NA	NA	4549	NA	NA	1814	NA	NA	NA	NA	NA	15363	NA	NA	NA	NA	NA	NA
FPreg	Have you ever been pregnant?	Women's Health	binary	3922	777	4699	1436	467	1903	NA	NA	NA	12298	3969	16267	1.10402	10.4015	0.998133	0.186651	NA	NA
FStllbrth	Have you ever had a stillbirth?	Pregnancy	binary	261	3718	3979	NA	NA	NA	NA	NA	NA	569	11789	12358	1.42463	42.4631	NA	NA	NA	NA
GICeliac	Celiac Disease / Sprue	Disease Diagnosis	NA	NA	NA	NA	NA	NA	NA	NA	NA	NA	1179	314489	315668	NA	NA	NA	NA	NA	NA
GICeliacMed	Takes medication for celiac disease/sprue?	Disease Diagnosis	binary	243	55262	55505	NA	NA	NA	NA	NA	NA	832	314836	315668	1.66105	66.1045	NA	NA	NA	NA
GICrohn	Crohn's Disease	Disease Diagnosis	binary	311	55194	55505	NA	NA	NA	NA	NA	NA	2256	313412	315668	0.784007	21.5993	NA	NA	NA	NA
GICrohnMed	Takes medication for Crohn's disease?	Disease Diagnosis	binary	388	55117	55505	NA	NA	NA	NA	NA	NA	1952	313716	315668	1.13045	13.0447	NA	NA	NA	NA
GIIBS	Irritable Bowel Syndrome (IBS)	Disease Diagnosis	binary	2434	53071	55505	1398	27916	29314	NA	NA	NA	15794	299874	315668	0.876449	12.3551	0.95317	4.68297	NA	NA
GIIBSMed	Takes medication for irritable bowel syndrome (IBS)?	Disease Diagnosis	binary	1322	54183	55505	615	28699	29314	NA	NA	NA	6172	309496	315668	1.21816	21.8159	1.07301	7.30122	NA	NA
GIObst	Bowel obstruction	Disease Diagnosis	binary	1803	53702	55505	794	28520	29314	NA	NA	NA	7406	308262	315668	1.38456	38.4556	1.1545	15.4496	NA	NA
GIObstMed	Takes medication for bowel obstruction?	Disease Diagnosis	binary	1091	54414	55505	420	28894	29314	NA	NA	NA	2992	312676	315668	2.07377	107.377	1.51162	51.1622	NA	NA
GIOth	Other digestive system problems	Disease Diagnosis	binary	2664	52841	55505	1793	27521	29314	NA	NA	NA	17700	297968	315668	0.855972	14.4028	1.09084	9.08436	NA	NA
GIOthMed	Takes medication for other digestive system problems?	Disease Diagnosis	binary	1572	53933	55505	815	28499	29314	NA	NA	NA	7847	307821	315668	1.13932	13.9324	1.11843	11.8432	NA	NA
GIPolyp	Colon Polyps	Disease Diagnosis	binary	8522	46983	55505	5301	24013	29314	627	2920	3547	73737	241931	315668	0.657286	34.2714	0.774155	22.5845	0.756748	24.3252
GIPolypMed	Takes medication for colon polyps?	Disease Diagnosis	binary	1153	54352	55505	489	28825	29314	NA	NA	NA	4393	311275	315668	1.49268	49.2679	1.19868	19.868	NA	NA
GIReflux	Acid Reflux/GERD	Disease Diagnosis	binary	16132	39373	55505	8856	20458	29314	800	2747	3547	107942	207726	315668	0.849956	15.0044	0.883492	11.6508	0.659582	34.0418
GIRefluxMed	Takes medication for acid reflux/GERD?	Disease Diagnosis	binary	12614	42891	55505	6770	22544	29314	581	2966	3547	86135	229533	315668	0.832859	16.7141	0.846378	15.3622	0.600297	39.9703
GIUC	Ulcerative Colitis	Disease Diagnosis	binary	513	54992	55505	338	28976	29314	NA	NA	NA	4252	311416	315668	0.686156	31.3844	0.85601	14.399	NA	NA
GIUCMed	Takes medication for ulcerative colitis?	Disease Diagnosis	binary	491	55014	55505	242	29072	29314	NA	NA	NA	2625	313043	315668	1.06378	6.37771	0.992754	0.724626	NA	NA
GIUlcer	Peptic Ulcers	Disease Diagnosis	binary	2076	53429	55505	963	28351	29314	NA	NA	NA	10929	304739	315668	1.0803	8.03025	0.948858	5.11418	NA	NA
GIUlcerMed	Takes medication for peptic ulcers?	Disease Diagnosis	binary	1221	54284	55505	510	28804	29314	NA	NA	NA	5432	310236	315668	1.27836	27.8363	1.01103	1.10343	NA	NA
Glucose_Fasting_Max_INT	glucose (fasting, maximum, inv-norm transformed)	Labs	quantitative	NA	NA	1447	NA	NA	NA	NA	NA	NA	NA	NA	5274	NA	NA	NA	NA	NA	NA
Glucose_Fasting_Mean_INT	glucose (fasting, mean, inv-norm transformed)	Labs	quantitative	NA	NA	1442	NA	NA	NA	NA	NA	NA	NA	NA	5271	NA	NA	NA	NA	NA	NA
Glucose_Fasting_Min_INT	glucose (fasting, minimum, inv-norm transformed)	Labs	quantitative	NA	NA	1440	NA	NA	NA	NA	NA	NA	NA	NA	5266	NA	NA	NA	NA	NA	NA
Glucose_FS_Max_INT	glucose (finger stick, maximum, inv-norm transformed)	Labs	quantitative	NA	NA	25915	NA	NA	10805	NA	NA	NA	NA	NA	69705	NA	NA	NA	NA	NA	NA
Glucose_FS_Mean_INT	glucose (finger stick, mean, inv-norm transformed)	Labs	quantitative	NA	NA	25893	NA	NA	10798	NA	NA	NA	NA	NA	69680	NA	NA	NA	NA	NA	NA
Glucose_FS_Min_INT	glucose (finger stick, minimum, inv-norm transformed)	Labs	quantitative	NA	NA	25853	NA	NA	10785	NA	NA	NA	NA	NA	69608	NA	NA	NA	NA	NA	NA
Glucose_Max_INT	glucose (fasting status unknown, maximum, inv-norm transformed)	Labs	quantitative	NA	NA	117850	NA	NA	57272	NA	NA	6318	NA	NA	419671	NA	NA	NA	NA	NA	NA
Glucose_Mean_INT	glucose (fasting status unknown, mean, inv-norm transformed)	Labs	quantitative	NA	NA	118233	NA	NA	57284	NA	NA	6317	NA	NA	419946	NA	NA	NA	NA	NA	NA
Glucose_Min_INT	glucose (fasting status unknown, minimum, inv-norm transformed)	Labs	quantitative	NA	NA	118147	NA	NA	57134	NA	NA	6299	NA	NA	419287	NA	NA	NA	NA	NA	NA
HCT_Max_INT	hematocrit (maximum, inv-norm transformed)	Labs	quantitative	NA	NA	114986	NA	NA	55837	NA	NA	5964	NA	NA	407836	NA	NA	NA	NA	NA	NA
HCT_Mean_INT	hematocrit (mean, inv-norm transformed)	Labs	quantitative	NA	NA	114988	NA	NA	55841	NA	NA	5964	NA	NA	407852	NA	NA	NA	NA	NA	NA
HCT_Min_INT	hematocrit (minimum, inv-norm transformed)	Labs	quantitative	NA	NA	114988	NA	NA	55841	NA	NA	5964	NA	NA	407854	NA	NA	NA	NA	NA	NA
HCV_RNAVL_Max_INT	hepatitis C virus RNA viral load (HCV_RNAVL, maximum, inv-norm transformed)	Labs	quantitative	NA	NA	4600	NA	NA	1234	NA	NA	NA	NA	NA	6531	NA	NA	NA	NA	NA	NA
HCV_RNAVL_Mean_INT	hepatitis C virus RNA viral load (HCV_RNAVL, mean, inv-norm transformed)	Labs	quantitative	NA	NA	4597	NA	NA	1235	NA	NA	NA	NA	NA	6533	NA	NA	NA	NA	NA	NA
HCV_RNAVL_Min_INT	hepatitis C virus RNA viral load (HCV_RNAVL, minimum, inv-norm transformed)	Labs	quantitative	NA	NA	4597	NA	NA	1234	NA	NA	NA	NA	NA	6531	NA	NA	NA	NA	NA	NA
HDLC_Max_INT	high density lipoprotein cholesterol (HDLC, maximum, inv-norm transformed)	Labs	quantitative	NA	NA	113085	NA	NA	54914	NA	NA	6005	NA	NA	404121	NA	NA	NA	NA	NA	NA
HDLC_Mean_INT	high density lipoprotein cholesterol (HDLC, mean, inv-norm transformed)	Labs	quantitative	NA	NA	113085	NA	NA	54914	NA	NA	6005	NA	NA	404121	NA	NA	NA	NA	NA	NA
HDLC_Min_INT	high density lipoprotein cholesterol (HDLC, minimm, inv-norm transformed)	Labs	quantitative	NA	NA	113085	NA	NA	54914	NA	NA	6005	NA	NA	404121	NA	NA	NA	NA	NA	NA
Height_Max_INT	height (maximum, inv-normal transformed)	Vitals	quantitative	NA	NA	119011	NA	NA	57810	NA	NA	6384	NA	NA	424305	NA	NA	NA	NA	NA	NA
Height_Mean_INT	height (mean, inv-normal transformed)	Vitals	quantitative	NA	NA	119012	NA	NA	57810	NA	NA	6384	NA	NA	424305	NA	NA	NA	NA	NA	NA
Height_Min_INT	height (minimum, inv-normal transformed)	Vitals	quantitative	NA	NA	119012	NA	NA	57810	NA	NA	6384	NA	NA	424306	NA	NA	NA	NA	NA	NA
HeightSRCm_INT	What is your height? (cm, inv-normal transformed)	Vitals	quantitative	NA	NA	51137	NA	NA	27055	NA	NA	3110	NA	NA	283251	NA	NA	NA	NA	NA	NA
Hemoglobin_Max_INT	hemoglobin (maximum, inv-norm transformed)	Labs	quantitative	NA	NA	114984	NA	NA	55834	NA	NA	5963	NA	NA	407887	NA	NA	NA	NA	NA	NA
Hemoglobin_Mean_INT	hemoglobin (mean, inv-norm transformed)	Labs	quantitative	NA	NA	114985	NA	NA	55838	NA	NA	5963	NA	NA	407894	NA	NA	NA	NA	NA	NA
Hemoglobin_Min_INT	hemoglobin (minimum, inv-norm transformed)	Labs	quantitative	NA	NA	114985	NA	NA	55838	NA	NA	5963	NA	NA	407894	NA	NA	NA	NA	NA	NA
HVBlind	Blindness, all causes	Disease Diagnosis	binary	1285	54220	55505	783	28531	29314	NA	NA	NA	6138	309530	315668	1.19062	19.0624	1.3737	37.3695	NA	NA
HVBlindMed	Takes medication for blindness, all causes?	Disease Diagnosis	binary	660	54845	55505	258	29056	29314	NA	NA	NA	1942	313726	315668	1.93283	93.2828	1.43063	43.0625	NA	NA
HVCat	Cataracts	Disease Diagnosis	binary	8261	47244	55505	5591	23723	29314	775	2772	3547	90768	224900	315668	0.517605	48.2395	0.663303	33.6697	0.759868	24.0132
HVCatMed	Takes medication for Cataracts?	Disease Diagnosis	binary	2092	53413	55505	732	28582	29314	NA	NA	NA	7083	308585	315668	1.67974	67.9743	1.11288	11.2883	NA	NA
HVGlauc	Glaucoma	Disease Diagnosis	binary	6861	48644	55505	2207	27107	29314	329	3218	3547	20090	295578	315668	1.94225	94.2254	1.18298	18.2981	1.45742	45.7422
HVGlaucMed	Takes medication for Glaucoma?	Disease Diagnosis	binary	4849	50656	55505	1360	27954	29314	201	3346	3547	13744	301924	315668	2.00649	100.649	1.06557	6.55682	1.30152	30.1524
HVHear	Severe hearing loss or partial deafness in one or both ears	Disease Diagnosis	binary	7719	47786	55505	7542	21772	29314	772	2775	3547	106155	209513	315668	0.413541	58.6459	0.765071	23.4929	0.647211	35.2789
HVHearMed	Takes medication for severe hearing loss or partial deafness in one or both ears?	Disease Diagnosis	binary	1263	54242	55505	809	28505	29314	NA	NA	NA	10007	305661	315668	0.717791	28.2209	0.870563	12.9437	NA	NA
HVMD	Macular Degeneration	Disease Diagnosis	binary	1691	53814	55505	1122	28192	29314	NA	NA	NA	17289	298379	315668	0.556253	44.3747	0.698841	30.1159	NA	NA
HVMDMed	Takes medication for Macular Degeneration?	Disease Diagnosis	binary	840	54665	55505	452	28862	29314	NA	NA	NA	7820	307848	315668	0.610901	38.9099	0.622425	37.7575	NA	NA
HVTin	Tinnitus or ringing in the ears	Disease Diagnosis	binary	11465	44040	55505	10122	19192	29314	1309	2238	3547	114325	201343	315668	0.570337	42.9663	0.953412	4.6588	1.01899	1.8985
HVTinMed	Takes medication for tinnitus or ringing in the ears?	Disease Diagnosis	binary	1503	54002	55505	746	28568	29314	NA	NA	NA	5849	309819	315668	1.46142	46.1423	1.37345	37.3449	NA	NA
INR_Max_INT	PT international normalized ratio (INR, maximum, inv-norm transformed)	Labs	quantitative	NA	NA	49321	NA	NA	23467	NA	NA	1798	NA	NA	165985	NA	NA	NA	NA	NA	NA
INR_Mean_INT	PT international normalized ratio (INR, mean, inv-norm transformed)	Labs	quantitative	NA	NA	49317	NA	NA	23464	NA	NA	1798	NA	NA	165956	NA	NA	NA	NA	NA	NA
INR_Min_INT	PT international normalized ratio (INR, minimum, inv-norm transformed)	Labs	quantitative	NA	NA	49241	NA	NA	23426	NA	NA	1793	NA	NA	165202	NA	NA	NA	NA	NA	NA
Iron_Max_INT	iron (maximum, inv-norm transformed)	Labs	quantitative	NA	NA	30676	NA	NA	11541	NA	NA	1127	NA	NA	84096	NA	NA	NA	NA	NA	NA
Iron_Mean_INT	iron (mean, inv-norm transformed)	Labs	quantitative	NA	NA	30698	NA	NA	11547	NA	NA	1127	NA	NA	84123	NA	NA	NA	NA	NA	NA
Iron_Min_INT	iron (minimum, inv-norm transformed)	Labs	quantitative	NA	NA	30698	NA	NA	11546	NA	NA	1127	NA	NA	84125	NA	NA	NA	NA	NA	NA
KDAcute	Acute kidney disease with no current dialysis	Disease Diagnosis	binary	1139	54366	55505	427	28887	29314	NA	NA	NA	3735	311933	315668	1.73433	73.4329	1.2311	23.1098	NA	NA
KDAcuteMed	Takes medication for acute kidney disease with no current dialysis?	Disease Diagnosis	binary	715	54790	55505	254	29060	29314	NA	NA	NA	2078	313590	315668	1.95686	95.6856	1.31627	31.6266	NA	NA
KDDial	Kidney disease with dialysis	Disease Diagnosis	binary	873	54632	55505	289	29025	29314	NA	NA	NA	1640	314028	315668	3.02739	202.739	1.89762	89.7621	NA	NA
KDDialMed	Takes medication for kidney disease with dialysis?	Disease Diagnosis	binary	826	54679	55505	266	29048	29314	NA	NA	NA	1531	314137	315668	3.06834	206.834	1.87095	87.0949	NA	NA
KDNoDial	Kidney disease without dialysis	Disease Diagnosis	binary	3343	52162	55505	1437	27877	29314	224	3323	3547	16325	299343	315668	1.16461	16.4613	0.947892	5.21076	1.22114	22.1136
KDNoDialMed	Takes medication for kidney disease without dialysis?	Disease Diagnosis	binary	1721	53784	55505	627	28687	29314	NA	NA	NA	6750	308918	315668	1.45003	45.0025	1.00027	0.0274605	NA	NA
LDLC_Max_INT	low density lipoprotein cholesterol (LDLC, maximum, inv-norm transformed)	Labs	quantitative	NA	NA	113189	NA	NA	54972	NA	NA	6009	NA	NA	404687	NA	NA	NA	NA	NA	NA
LDLC_Mean_INT	low density lipoprotein cholesterol (LDLC, mean, inv-norm transformed)	Labs	quantitative	NA	NA	113213	NA	NA	54980	NA	NA	6010	NA	NA	404741	NA	NA	NA	NA	NA	NA
LDLC_Min_INT	low density lipoprotein cholesterol (LDLC, minimum, inv-norm transformed)	Labs	quantitative	NA	NA	113217	NA	NA	54983	NA	NA	6010	NA	NA	404745	NA	NA	NA	NA	NA	NA
Lymph_Abs_Max_INT	lymphocyte (absolute count, maximum, inv-norm transformed)	Labs	quantitative	NA	NA	70548	NA	NA	36516	NA	NA	3839	NA	NA	253142	NA	NA	NA	NA	NA	NA
Lymph_Abs_Mean_INT	lymphocyte (absolute count, mean, inv-norm transformed)	Labs	quantitative	NA	NA	70580	NA	NA	36536	NA	NA	3839	NA	NA	253317	NA	NA	NA	NA	NA	NA
Lymph_Abs_Min_INT	lymphocyte (absolute count, minimum, inv-norm transformed)	Labs	quantitative	NA	NA	70597	NA	NA	36547	NA	NA	3839	NA	NA	253480	NA	NA	NA	NA	NA	NA
Lymph_Fra_Max_INT	lymphocyte (fraction, maximum, inv-norm transformed)	Labs	quantitative	NA	NA	81257	NA	NA	40768	NA	NA	4294	NA	NA	290958	NA	NA	NA	NA	NA	NA
Lymph_Fra_Mean_INT	lymphocyte (fraction, mean, inv-norm transformed)	Labs	quantitative	NA	NA	81257	NA	NA	40768	NA	NA	4294	NA	NA	290958	NA	NA	NA	NA	NA	NA
Lymph_Fra_Min_INT	lymphocyte (fraction, minimum, inv-norm transformed)	Labs	quantitative	NA	NA	81257	NA	NA	40768	NA	NA	4294	NA	NA	290958	NA	NA	NA	NA	NA	NA
MCH_Max_INT	mean corpuscular hemoglobin (MCH, maximum, inv-norm transformed)	Labs	quantitative	NA	NA	114852	NA	NA	55783	NA	NA	5942	NA	NA	407288	NA	NA	NA	NA	NA	NA
MCH_Mean_INT	mean corpuscular hemoglobin (MCH, mean, inv-norm transformed)	Labs	quantitative	NA	NA	114855	NA	NA	55792	NA	NA	5944	NA	NA	407342	NA	NA	NA	NA	NA	NA
MCH_Min_INT	mean corpuscular hemoglobin (MCH, minimum, inv-norm transformed)	Labs	quantitative	NA	NA	114836	NA	NA	55792	NA	NA	5944	NA	NA	407317	NA	NA	NA	NA	NA	NA
MCHC_Max_INT	mean corpuscular hemoglobin concentration (MCHC, maximum, inv-norm transformed)	Labs	quantitative	NA	NA	114857	NA	NA	55793	NA	NA	5943	NA	NA	407343	NA	NA	NA	NA	NA	NA
MCHC_Mean_INT	mean corpuscular hemoglobin concentration (MCHC, mean, inv-norm transformed)	Labs	quantitative	NA	NA	114851	NA	NA	55797	NA	NA	5942	NA	NA	407345	NA	NA	NA	NA	NA	NA
MCHC_Min_INT	mean corpuscular hemoglobin concentration (MCHC, minimum, inv-norm transformed)	Labs	quantitative	NA	NA	114841	NA	NA	55798	NA	NA	5943	NA	NA	407301	NA	NA	NA	NA	NA	NA
MCV_Max_INT	mean corpuscular volume (MCV, maximum, inv-norm transformed)	Labs	quantitative	NA	NA	114848	NA	NA	55789	NA	NA	5949	NA	NA	407294	NA	NA	NA	NA	NA	NA
MCV_Mean_INT	mean corpuscular volume (MCV, mean, inv-norm transformed)	Labs	quantitative	NA	NA	114862	NA	NA	55793	NA	NA	5950	NA	NA	407350	NA	NA	NA	NA	NA	NA
MCV_Min_INT	mean corpuscular volume (MCV, minimum, inv-norm transformed)	Labs	quantitative	NA	NA	114863	NA	NA	55796	NA	NA	5951	NA	NA	407355	NA	NA	NA	NA	NA	NA
Mg_BSP_Max_INT	magnesium (Mg, maximum, inv-norm transformed)	Labs	quantitative	NA	NA	43569	NA	NA	18785	NA	NA	1637	NA	NA	145398	NA	NA	NA	NA	NA	NA
Mg_BSP_Mean_INT	magnesium (Mg, mean, inv-norm transformed)	Labs	quantitative	NA	NA	43608	NA	NA	18807	NA	NA	1637	NA	NA	145571	NA	NA	NA	NA	NA	NA
Mg_BSP_Min_INT	magnesium (Mg, minimum, inv-norm transformed)	Labs	quantitative	NA	NA	43617	NA	NA	18809	NA	NA	1638	NA	NA	145581	NA	NA	NA	NA	NA	NA
MGpCaBrst	Biological Grandparent (maternal): Cancer, Breast	Family History	binary	1498	54007	55505	721	28593	29314	NA	NA	NA	9226	306442	315668	0.923415	7.65852	0.841545	15.8455	NA	NA
MGpCaColon	Biological Grandparent (maternal): Cancer, Colon	Family History	binary	870	54635	55505	487	28827	29314	NA	NA	NA	7321	308347	315668	0.675845	32.4155	0.716331	28.3669	NA	NA
MGpCaLung	Biological Grandparent (maternal): Cancer, Lung	Family History	binary	978	54527	55505	576	28738	29314	NA	NA	NA	8259	307409	315668	0.673457	32.6543	0.751018	24.8982	NA	NA
MGpCaOth	Biological Grandparent (maternal): Cancer, all others	Family History	binary	1993	53512	55505	1556	27758	29314	NA	NA	NA	20180	295488	315668	0.561674	43.8326	0.830317	16.9683	NA	NA
MGpCaPros	Biological Grandparent (maternal): Cancer, Prostate	Family History	binary	747	54758	55505	397	28917	29314	NA	NA	NA	3909	311759	315668	1.08681	8.68094	1.09365	9.36549	NA	NA
MGpCaSkin	Biological Grandparent (maternal): Cancer, Skin	Family History	binary	NA	NA	NA	269	29045	29314	NA	NA	NA	5446	310222	315668	NA	NA	0.5319	46.81	NA	NA
MGpCircCAD	Biological Grandparent (maternal): Coronary Artery / Coronary Heart Disease	Family History	binary	2632	52873	55505	1738	27576	29314	NA	NA	NA	30474	285194	315668	0.491196	50.8804	0.614152	38.5848	NA	NA
MGpCircChol	Biological Grandparent (maternal): High cholesterol	Family History	binary	2247	53258	55505	1378	27936	29314	NA	NA	NA	10320	305348	315668	1.23829	23.8288	1.43789	43.7888	NA	NA
MGpCircHTN	Biological Grandparent (maternal): High blood pressure	Family History	binary	6875	48630	55505	2542	26772	29314	291	3256	3547	23096	292572	315668	1.69291	69.2912	1.18521	18.5207	1.12131	12.131
MGpCircStrk	Biological Grandparent (maternal): Stroke / Transient Ischemic Attack (TIA)	Family History	binary	2879	52626	55505	1321	27993	29314	NA	NA	NA	18582	297086	315668	0.881146	11.8854	0.765536	23.4464	NA	NA
MGpDoAsth	Biological Grandparent (maternal) (maternal): Asthma	Family History	binary	917	54588	55505	458	28856	29314	NA	NA	NA	4390	311278	315668	1.18796	18.7964	1.12346	12.3457	NA	NA
MGpDoDM	Biological Grandparent (maternal): Diabetes / "Sugar"	Family History	binary	6090	49415	55505	3476	25838	29314	244	3303	3547	27102	288566	315668	1.27795	27.7952	1.38113	38.1128	0.801231	19.8769
MGpDoKid	Biological Grandparent (maternal): Kidney Disease	Family History	binary	634	54871	55505	290	29024	29314	NA	NA	NA	2479	313189	315668	1.45449	45.4491	1.25973	25.9728	NA	NA
MGpDoLiver	Biological Grandparent (maternal): Liver Condition	Family History	binary	341	55164	55505	308	29006	29314	NA	NA	NA	2186	313482	315668	0.887161	11.2839	1.51725	51.7246	NA	NA
MGpDoLung	Biological Grandparent (maternal): Chronic Lung Disease including COPD, Emphysema or Bronchitis	Family History	binary	686	54819	55505	546	28768	29314	NA	NA	NA	8738	306930	315668	0.446489	55.3511	0.672878	32.7122	NA	NA
MGpMHBPD	Biological Grandparent (maternal): Bipolar Disorder	Family History	binary	287	55218	55505	NA	NA	NA	NA	NA	NA	1621	314047	315668	1.00693	0.692549	NA	NA	NA	NA
MGpMHDep	Biological Grandparent (maternal): Depression	Family History	binary	919	54586	55505	693	28621	29314	NA	NA	NA	6836	308832	315668	0.764561	23.5439	1.09166	9.16581	NA	NA
MGpMHSCZ	Biological Grandparent (maternal): Schizophrenia	Family History	binary	252	55253	55505	NA	NA	NA	NA	NA	NA	881	314787	315668	1.62676	62.6758	NA	NA	NA	NA
MGpNSAlz	Biological Grandparent (maternal): Alzheimer's / Other Dementia	Family History	binary	3009	52496	55505	1680	27634	29314	NA	NA	NA	20408	295260	315668	0.838533	16.1467	0.886471	11.3529	NA	NA
MomCaBrst	Biological Mother: Cancer, Breast	Family History	binary	4197	51308	55505	1917	27397	29314	NA	NA	NA	30188	285480	315668	0.790684	20.9316	0.683822	31.6178	NA	NA
MomCaColon	Biological Mother: Cancer, Colon	Family History	binary	1389	54116	55505	705	28609	29314	NA	NA	NA	11899	303769	315668	0.663881	33.6119	0.63802	36.198	NA	NA
MomCaLung	Biological Mother: Cancer, Lung	Family History	binary	1570	53935	55505	649	28665	29314	NA	NA	NA	14103	301565	315668	0.633121	36.6879	0.495551	50.4449	NA	NA
MomCaOth	Biological Mother: Cancer, all others	Family History	binary	3669	51836	55505	2300	27014	29314	216	3331	3547	34181	281487	315668	0.610466	38.9534	0.7246	27.54	0.562391	43.7609
MomCaSkin	Biological Mother: Cancer, Skin	Family History	binary	230	55275	55505	419	28895	29314	NA	NA	NA	14039	301629	315668	0.093173	90.6827	0.321391	67.8609	NA	NA
MomCircCAD	Biological Mother: Coronary Artery / Coronary Heart Disease	Family History	binary	5944	49561	55505	2929	26385	29314	247	3300	3547	45814	269854	315668	0.737869	26.2131	0.688457	31.1543	0.479809	52.0191
MomCircChol	Biological Mother: High cholesterol	Family History	binary	8340	47165	55505	4666	24648	29314	612	2935	3547	41562	274106	315668	1.14122	14.1217	1.20894	20.8937	1.31046	31.0462
MomCircHTN	Biological Mother: High blood pressure	Family History	binary	22718	32787	55505	8387	20927	29314	1148	2399	3547	81790	233878	315668	1.57968	57.9677	1.10424	10.4236	1.24914	24.914
MomCircStrk	Biological Mother: Stroke / Transient Ischemic Attack (TIA)	Family History	binary	5082	50423	55505	2133	27181	29314	291	3256	3547	29520	286148	315668	0.979077	2.09232	0.77809	22.191	0.877296	12.2704
MomDoAsth	Biological Mother: Asthma	Family History	binary	2569	52936	55505	1438	27876	29314	NA	NA	NA	12117	303551	315668	1.20578	20.5778	1.27797	27.7966	NA	NA
MomDoDM	Biological Mother: Diabetes / "Sugar"	Family History	binary	13594	41911	55505	7144	22170	29314	717	2830	3547	46816	268852	315668	1.6514	65.1397	1.64325	64.3246	1.36299	36.2995
MomDoKid	Biological Mother: Kidney Disease	Family History	binary	2274	53231	55505	929	28385	29314	NA	NA	NA	7650	308018	315668	1.69055	69.0548	1.3077	30.7705	NA	NA
MomDoLiver	Biological Mother: Liver Condition	Family History	binary	767	54738	55505	580	28734	29314	NA	NA	NA	4661	311007	315668	0.935868	6.41318	1.34	33.9999	NA	NA
MomDoLung	Biological Mother: Chronic Lung Disease including COPD, Emphysema or Bronchitis	Family History	binary	1683	53822	55505	1001	28313	29314	NA	NA	NA	20971	294697	315668	0.456419	54.3581	0.514009	48.5991	NA	NA
MomMHBPD	Biological Mother: Bipolar Disorder	Family History	binary	612	54893	55505	454	28860	29314	NA	NA	NA	4609	311059	315668	0.755167	24.4833	1.06073	6.07294	NA	NA
MomMHDep	Biological Mother: Depression	Family History	binary	3608	51897	55505	2993	26321	29314	NA	NA	NA	31025	284643	315668	0.661383	33.8617	1.03884	3.88442	NA	NA
MomMHSCZ	Biological Mother: Schizophrenia	Family History	binary	480	55025	55505	221	29093	29314	NA	NA	NA	1950	313718	315668	1.39993	39.9926	1.22043	22.0431	NA	NA
MomNSAlz	Biological Mother: Alzheimer's / Other Dementia	Family History	binary	4657	50848	55505	2720	26594	29314	263	3284	3547	37456	278212	315668	0.707104	29.2896	0.781993	21.8007	0.62489	37.511
Mono_Abs_Max_INT	monocyte (absolute count, maximum, inv-norm transformed)	Labs	quantitative	NA	NA	73039	NA	NA	37339	NA	NA	3873	NA	NA	259269	NA	NA	NA	NA	NA	NA
Mono_Abs_Mean_INT	monocyte (absolute count, mean, inv-norm transformed)	Labs	quantitative	NA	NA	73140	NA	NA	37364	NA	NA	3880	NA	NA	259608	NA	NA	NA	NA	NA	NA
Mono_Abs_Min_INT	monocyte (absolute count, minimum, inv-norm transformed)	Labs	quantitative	NA	NA	73142	NA	NA	37368	NA	NA	3879	NA	NA	259625	NA	NA	NA	NA	NA	NA
Mono_Fra_Max_INT	monocyte (fraction, maximum, inv-norm transformed)	Labs	quantitative	NA	NA	82924	NA	NA	45327	NA	NA	4359	NA	NA	296975	NA	NA	NA	NA	NA	NA
Mono_Fra_Mean_INT	monocyte (fraction, mean, inv-norm transformed)	Labs	quantitative	NA	NA	82924	NA	NA	45327	NA	NA	4359	NA	NA	296975	NA	NA	NA	NA	NA	NA
Mono_Fra_Min_INT	monocyte (fraction, minimum, inv-norm transformed)	Labs	quantitative	NA	NA	82924	NA	NA	45327	NA	NA	4359	NA	NA	296975	NA	NA	NA	NA	NA	NA
MPV_Max_INT	mean platelet volume (MPV, maximum, inv-norm transformed)	Labs	quantitative	NA	NA	97007	NA	NA	40412	NA	NA	3825	NA	NA	335593	NA	NA	NA	NA	NA	NA
MPV_Mean_INT	mean platelet volume (MPV, mean, inv-norm transformed)	Labs	quantitative	NA	NA	97007	NA	NA	40412	NA	NA	3825	NA	NA	335593	NA	NA	NA	NA	NA	NA
MPV_Min_INT	mean platelet volume (MPV, minimum, inv-norm transformed)	Labs	quantitative	NA	NA	97007	NA	NA	40412	NA	NA	3825	NA	NA	335593	NA	NA	NA	NA	NA	NA
MultiBrth	Are you a twin, triplet, or other multiple birth?	Biological Family	binary	1439	52651	54090	591	28061	28652	NA	NA	NA	6967	302669	309636	1.18236	18.2359	0.916723	8.32769	NA	NA
Neut_Abs_Max_INT	neutrophil (absolute count, maximum, inv-norm transformed)	Labs	quantitative	NA	NA	72245	NA	NA	36913	NA	NA	2997	NA	NA	274370	NA	NA	NA	NA	NA	NA
Neut_Abs_Mean_INT	neutrophil (absolute count, mean, inv-norm transformed)	Labs	quantitative	NA	NA	73258	NA	NA	37000	NA	NA	3002	NA	NA	275053	NA	NA	NA	NA	NA	NA
Neut_Abs_Min_INT	neutrophil (absolute count, minimum, inv-norm transformed)	Labs	quantitative	NA	NA	74049	NA	NA	37043	NA	NA	3003	NA	NA	275068	NA	NA	NA	NA	NA	NA
Neut_Fra_Max_INT	neutrophil (fraction, maximum, inv-norm transformed)	Labs	quantitative	NA	NA	65556	NA	NA	38543	NA	NA	3443	NA	NA	261863	NA	NA	NA	NA	NA	NA
Neut_Fra_Mean_INT	neutrophil (fraction, mean, inv-norm transformed)	Labs	quantitative	NA	NA	65554	NA	NA	38542	NA	NA	3443	NA	NA	261847	NA	NA	NA	NA	NA	NA
Neut_Fra_Min_INT	neutrophil (fraction, minimum, inv-norm transformed)	Labs	quantitative	NA	NA	65556	NA	NA	38543	NA	NA	3443	NA	NA	261863	NA	NA	NA	NA	NA	NA
NSALS	Amytrophic Lateral Sclerosis (ALS or Lou Gehrig's Disease)	Disease Diagnosis	NA	NA	NA	NA	NA	NA	NA	NA	NA	NA	387	315281	315668	NA	NA	NA	NA	NA	NA
NSALSMed	Takes medication for Amytrophic Lateral Sclerosis (ALS or Lou Gehrig's Disease)?	Disease Diagnosis	binary	227	55278	55505	NA	NA	NA	NA	NA	NA	748	314920	315668	1.72593	72.5928	NA	NA	NA	NA
NSDem	Dementia (includes Alzheimer's, Vascular, etc.)	Disease Diagnosis	binary	635	54870	55505	325	28989	29314	NA	NA	NA	4040	311628	315668	0.893904	10.6096	0.866278	13.3722	NA	NA
NSDemMed	Takes medication for Dementia (includes Alzheimer's, Vascular, etc.)?	Disease Diagnosis	binary	465	55040	55505	207	29107	29314	NA	NA	NA	2486	313182	315668	1.06378	6.37762	0.896654	10.3346	NA	NA
NSEpil	Epilepsy / Seizure disorder	Disease Diagnosis	binary	1388	54117	55505	538	28776	29314	NA	NA	NA	6205	309463	315668	1.27217	27.2173	0.933676	6.63245	NA	NA
NSEpilMed	Takes medication for epilepsy/seizure disorder?	Disease Diagnosis	binary	1029	54476	55505	372	28942	29314	NA	NA	NA	4164	311504	315668	1.40541	40.541	0.962028	3.7972	NA	NA
NSLOC	Concussion or loss of consciousness	Disease Diagnosis	binary	2682	52823	55505	2382	26932	29314	NA	NA	NA	28149	287519	315668	0.541869	45.8131	0.911243	8.87569	NA	NA
NSLOCMed	Takes medication for concussion or loss of consciousness?	Disease Diagnosis	binary	626	54879	55505	312	29002	29314	NA	NA	NA	2302	313366	315668	1.54656	54.6562	1.4595	45.9502	NA	NA
NSMemLoss	Memory Loss or Impairment	Disease Diagnosis	binary	5639	49866	55505	3648	25666	29314	286	3261	3547	31336	284332	315668	1.02343	2.34273	1.25362	25.3622	0.812254	18.7746
NSMemLossMed	Takes medication for memory loss or impairment?	Disease Diagnosis	binary	1229	54276	55505	615	28699	29314	NA	NA	NA	5175	310493	315668	1.35064	35.0641	1.27974	27.9736	NA	NA
NSMigrn	Migraine Headaches	Disease Diagnosis	binary	6952	48553	55505	3724	25590	29314	420	3127	3547	28635	287033	315668	1.38074	38.0737	1.40045	40.0451	1.30533	30.5333
NSMigrnMed	Takes medication for migraine headaches?	Disease Diagnosis	binary	4304	51201	55505	2050	27264	29314	241	3306	3547	14531	301137	315668	1.68452	68.4516	1.5192	51.9196	1.47602	47.6015
NSMS	Multiple Sclerosis	Disease Diagnosis	binary	314	55191	55505	NA	NA	NA	NA	NA	NA	1859	313809	315668	0.960614	3.93864	NA	NA	NA	NA
NSMSMed	Takes medication for multiple sclerosis?	Disease Diagnosis	binary	398	55107	55505	NA	NA	NA	NA	NA	NA	1703	313965	315668	1.32913	32.9128	NA	NA	NA	NA
NSOth	Other nervous system problem	Disease Diagnosis	binary	3599	51906	55505	1726	27588	29314	NA	NA	NA	18514	297154	315668	1.10555	10.5554	1.00391	0.391284	NA	NA
NSOthHd	Other Headaches	Disease Diagnosis	binary	6226	49279	55505	3547	25767	29314	370	3177	3547	31933	283735	315668	1.10884	10.8837	1.19613	19.6126	1.03117	3.11726
NSOthHdMed	Takes medication for other headaches?	Disease Diagnosis	binary	3168	52337	55505	1573	27741	29314	NA	NA	NA	14106	301562	315668	1.27726	27.7261	1.20083	20.0827	NA	NA
NSOthMed	Takes medication for other nervous system problems?	Disease Diagnosis	binary	2017	53488	55505	911	28403	29314	NA	NA	NA	9537	306131	315668	1.2028	20.2798	1.02864	2.86368	NA	NA
NSPD	Parkinson's Disease	Disease Diagnosis	binary	278	55227	55505	235	29079	29314	NA	NA	NA	4047	311621	315668	0.39067	60.933	0.625302	37.4698	NA	NA
NSPDMed	Takes medication for parkinson's disease?	Disease Diagnosis	binary	351	55154	55505	259	29055	29314	NA	NA	NA	3573	312095	315668	0.558692	44.1308	0.780589	21.9411	NA	NA
NSSCI	Spinal Cord Injury	Disease Diagnosis	binary	3618	51887	55505	2325	26989	29314	NA	NA	NA	21201	294467	315668	0.970534	2.94662	1.18092	18.0924	NA	NA
NSSCIMed	Takes medication for spinal cord injury?	Disease Diagnosis	binary	2075	53430	55505	1073	28241	29314	NA	NA	NA	7878	307790	315668	1.49796	49.7961	1.46669	46.6693	NA	NA
NSTBI	Traumatic Brain Injury (TBI)	Disease Diagnosis	binary	1612	53893	55505	1499	27815	29314	NA	NA	NA	10560	305108	315668	0.86816	13.184	1.5286	52.8598	NA	NA
NSTBIMed	Takes medication for Traumatic Brain Injury (TBI)?	Disease Diagnosis	binary	637	54868	55505	355	28959	29314	NA	NA	NA	2281	313387	315668	1.58823	58.8227	1.67594	67.594	NA	NA
PGpCaBrst	Biological Grandparent (paternal): Cancer, Breast	Family History	binary	623	54882	55505	359	28955	29314	NA	NA	NA	4703	310965	315668	0.753376	24.6624	0.822006	17.7994	NA	NA
PGpCaColon	Biological Grandparent (paternal): Cancer, Colon	Family History	binary	612	54893	55505	390	28924	29314	NA	NA	NA	5989	309679	315668	0.58116	41.884	0.701239	29.8761	NA	NA
PGpCaLung	Biological Grandparent (paternal): Cancer, Lung	Family History	binary	620	54885	55505	435	28879	29314	NA	NA	NA	6910	308758	315668	0.510284	48.9716	0.677902	32.2098	NA	NA
PGpCaOth	Biological Grandparent (paternal): Cancer, all others	Family History	binary	1226	54279	55505	1077	28237	29314	NA	NA	NA	15710	299958	315668	0.443826	55.6174	0.738236	26.1764	NA	NA
PGpCaPros	Biological Grandparent (paternal): Cancer, Prostate	Family History	binary	819	54686	55505	402	28912	29314	NA	NA	NA	5027	310641	315668	0.92656	7.34402	0.861138	13.8862	NA	NA
PGpCaSkin	Biological Grandparent (paternal): Cancer, Skin	Family History	NA	NA	NA	NA	NA	NA	NA	NA	NA	NA	4090	311578	315668	NA	NA	NA	NA	NA	NA
PGpCircCAD	Biological Grandparent (paternal): Coronary Artery / Coronary Heart Disease	Family History	binary	1805	53700	55505	1547	27767	29314	NA	NA	NA	29544	286124	315668	0.347461	65.2539	0.563867	43.6133	NA	NA
PGpCircChol	Biological Grandparent (paternal): High cholesterol	Family History	binary	1528	53977	55505	1037	28277	29314	NA	NA	NA	9062	306606	315668	0.958954	4.10461	1.23228	23.2282	NA	NA
PGpCircHTN	Biological Grandparent (paternal): High blood pressure	Family History	binary	4271	51234	55505	1825	27489	29314	237	3310	3547	19082	296586	315668	1.27293	27.2929	1.0299	2.98986	1.10533	10.5335
PGpCircStrk	Biological Grandparent (paternal): Stroke / Transient Ischemic Attack (TIA)	Family History	binary	1725	53780	55505	1035	28279	29314	NA	NA	NA	14887	300781	315668	0.658992	34.1008	0.748667	25.1333	NA	NA
PGpDoAsth	Biological Grandparent (paternal): Asthma	Family History	binary	474	55031	55505	274	29040	29314	NA	NA	NA	2951	312717	315668	0.913498	8.6502	0.999855	0.0145447	NA	NA
PGpDoDM	Biological Grandparent (paternal): Diabetes / "Sugar"	Family History	binary	3515	51990	55505	2261	27053	29314	NA	NA	NA	19882	295786	315668	1.00546	0.545749	1.2246	22.4605	NA	NA
PGpDoKid	Biological Grandparent (paternal): Kidney Disease	Family History	binary	408	55097	55505	220	29094	29314	NA	NA	NA	1954	313714	315668	1.1875	18.7501	1.21242	21.2421	NA	NA
PGpDoLiver	Biological Grandparent (paternal): Liver Condition	Family History	binary	279	55226	55505	249	29065	29314	NA	NA	NA	2223	313445	315668	0.713778	28.6222	1.20619	20.6189	NA	NA
PGpDoLung	Biological Grandparent (paternal): Chronic Lung Disease including COPD, Emphysema or Bronchitis	Family History	binary	488	55017	55505	385	28929	29314	NA	NA	NA	7112	308556	315668	0.390235	60.9765	0.582941	41.7059	NA	NA
PGpMHBPD	Biological Grandparent (paternal): Bipolar Disorder	Family History	binary	210	55295	55505	NA	NA	NA	NA	NA	NA	1075	314593	315668	1.11099	11.0988	NA	NA	NA	NA
PGpMHDep	Biological Grandparent (paternal): Depression	Family History	binary	581	54924	55505	431	28883	29314	NA	NA	NA	4623	311045	315668	0.714744	28.5256	1.00394	0.394253	NA	NA
PGpMHSCZ	Biological Grandparent (paternal): Schizophrenia	Family History	NA	NA	NA	NA	NA	NA	NA	NA	NA	NA	608	315060	315668	NA	NA	NA	NA	NA	NA
PGpNSAlz	Biological Grandparent (paternal): Alzheimer's / Other Dementia	Family History	binary	1577	53928	55505	1043	28271	29314	NA	NA	NA	14118	301550	315668	0.635268	36.4732	0.795548	20.4452	NA	NA
Phe_008	Intestinal infection	Infectious Diseases	binary	2456	113831	116287	1169	56090	57259	NA	NA	NA	9208	425892	435100	0.997978	0.2022	0.964705	3.5295	NA	NA
Phe_008_5	Bacterial enteritis	Infectious Diseases	binary	1274	119040	120314	660	58433	59093	NA	NA	NA	5528	440123	445651	0.853651	14.6349	0.900398	9.96015	NA	NA
Phe_008_52	Intestinal infection due to C. difficile	Infectious Diseases	binary	1004	119942	120946	501	58985	59486	NA	NA	NA	4810	442609	447419	0.772168	22.7832	0.783416	21.6584	NA	NA
Phe_008_6	Viral Enteritis	Infectious Diseases	binary	466	118792	119258	NA	NA	NA	NA	NA	NA	1327	442946	444273	1.30821	30.821	NA	NA	NA	NA
Phe_010	Tuberculosis	Infectious Diseases	binary	1302	118708	120010	306	59082	59388	NA	NA	NA	1529	447276	448805	3.18452	218.452	1.51242	51.2422	NA	NA
Phe_031	Diseases due to other mycobacteria	Infectious Diseases	NA	NA	NA	NA	NA	NA	NA	NA	NA	NA	781	450129	450910	NA	NA	NA	NA	NA	NA
Phe_038	Septicemia	Infectious Diseases	binary	5929	111662	117591	2669	55287	57956	NA	NA	NA	22268	413645	435913	0.98702	1.29799	0.901506	9.84937	NA	NA
Phe_038_1	Gram negative septicemia	Infectious Diseases	binary	693	120017	120710	298	59034	59332	NA	NA	NA	2457	444598	447055	1.04459	4.45898	0.913867	8.61328	NA	NA
Phe_038_2	Gram positive septicemia	Infectious Diseases	binary	455	120758	121213	NA	NA	NA	NA	NA	NA	1659	447056	448715	1.01528	1.52813	NA	NA	NA	NA
Phe_038_3	Bacteremia	Infectious Diseases	binary	2384	117942	120326	1108	58086	59194	NA	NA	NA	8436	437514	445950	1.04736	4.73609	0.989491	1.05094	NA	NA
Phe_041	Bacterial infection NOS	Infectious Diseases	binary	9090	101721	110811	3820	51478	55298	NA	NA	NA	25529	394744	420273	1.35045	35.0451	1.13724	13.7239	NA	NA
Phe_041_1	Staphylococcus infections	Infectious Diseases	binary	2393	116104	118497	1087	57391	58478	NA	NA	NA	9712	429292	439004	0.912841	8.7159	0.840227	15.9773	NA	NA
Phe_041_11	Methicillin sensitive Staphylococcus aureus	Infectious Diseases	binary	1048	119214	120262	513	58694	59207	NA	NA	NA	4159	441135	445294	0.93302	6.69804	0.927689	7.23114	NA	NA
Phe_041_12	Methicillin resistant Staphylococcus aureus	Infectious Diseases	binary	1053	119286	120339	444	58784	59228	NA	NA	NA	4190	441239	445429	0.930222	6.97784	0.79693	20.307	NA	NA
Phe_041_2	Streptococcus infection	Infectious Diseases	binary	826	119035	119861	420	58504	58924	NA	NA	NA	3365	440508	443873	0.909025	9.0975	0.940223	5.97773	NA	NA
Phe_041_4	E. coli	Infectious Diseases	binary	816	118995	119811	327	58695	59022	NA	NA	NA	2525	442291	444816	1.19981	19.981	0.976007	2.39932	NA	NA
Phe_041_8	H. pylori	Infectious Diseases	binary	2525	116347	118872	1022	57672	58694	NA	NA	NA	2565	444731	447296	3.70416	270.416	3.03644	203.644	NA	NA
Phe_041_9	Infection with drug-resistant microorganisms	Infectious Diseases	binary	393	120556	120949	NA	NA	NA	NA	NA	NA	1462	446652	448114	0.995936	0.406405	NA	NA	NA	NA
Phe_053	Herpes zoster	Infectious Diseases	binary	2466	115986	118452	1421	56455	57876	NA	NA	NA	11523	421571	433094	0.782469	21.7531	0.92281	7.71902	NA	NA
Phe_053_1	Herpes zoster with nervous system complications	Infectious Diseases	binary	461	120983	121444	270	59401	59671	NA	NA	NA	2253	447104	449357	0.757103	24.2897	0.902466	9.75342	NA	NA
Phe_054	Herpes simplex	Infectious Diseases	binary	3882	114698	118580	1625	56623	58248	NA	NA	NA	9980	431401	441381	1.44786	44.7862	1.23383	23.383	NA	NA
Phe_070	Viral hepatitis	Infectious Diseases	binary	14472	105436	119908	4141	54861	59002	359	6395	6754	21092	425186	446278	2.55369	155.369	1.485	48.4999	1.12466	12.466
Phe_070_1	Viral hepatitis A	Infectious Diseases	NA	NA	NA	NA	NA	NA	NA	NA	NA	NA	327	450323	450650	NA	NA	NA	NA	NA	NA
Phe_070_2	Viral hepatitis B	Infectious Diseases	binary	1940	118553	120493	411	59095	59506	272	6517	6789	2229	447136	449365	3.24585	224.585	1.39242	39.242	8.07704	707.704
Phe_070_3	Viral hepatitis C	Infectious Diseases	binary	13231	107393	120624	3828	55509	59337	NA	NA	NA	19171	428932	448103	2.56385	156.385	1.50792	50.7924	NA	NA
Phe_070_4	Chronic hepatitis	Infectious Diseases	binary	1125	119247	120372	407	59039	59446	NA	NA	NA	1957	446743	448700	2.14285	114.285	1.56977	56.9774	NA	NA
Phe_070_9	Hepatitis NOS	Infectious Diseases	binary	1108	118864	119972	514	58538	59052	NA	NA	NA	2602	444118	446720	1.58558	58.5579	1.49436	49.4365	NA	NA
Phe_078	Viral warts & HPV	Infectious Diseases	binary	4166	113429	117595	2723	54524	57247	319	6282	6601	21895	403003	424898	0.687496	31.2504	0.92307	7.693	0.937823	6.21774
Phe_079	Viral infection	Infectious Diseases	binary	2635	111117	113752	1289	54766	56055	NA	NA	NA	5781	423719	429500	1.721	72.1004	1.70844	70.8436	NA	NA
Phe_079_9	Viremia, NOS	Infectious Diseases	NA	NA	NA	NA	NA	NA	NA	NA	NA	NA	378	446677	447055	NA	NA	NA	NA	NA	NA
Phe_080	Postoperative infection	Infectious Diseases	binary	1125	119097	120222	560	58533	59093	NA	NA	NA	6115	437061	443176	0.678185	32.1815	0.686802	31.3198	NA	NA
Phe_081	Infection/inflammation of internal prosthetic device; implant; and graft	Infectious Diseases	binary	939	120083	121022	353	59211	59564	NA	NA	NA	3098	445014	448112	1.12229	12.2293	0.857227	14.2773	NA	NA
Phe_090	Sexually transmitted infections (not HIV or hepatitis)	Infectious Diseases	binary	3986	112922	116908	956	57473	58429	NA	NA	NA	3184	443053	446237	4.77843	377.843	2.29309	129.309	NA	NA
Phe_090_2	Gonococcal infections	Infectious Diseases	NA	234	120901	121135	NA	NA	NA	NA	NA	NA	NA	NA	NA	NA	NA	NA	NA	NA	NA
Phe_1000	Burns	Injuries and Poisonings	binary	1757	117547	119304	550	58319	58869	NA	NA	NA	4648	439143	443791	1.40614	40.6142	0.892048	10.7952	NA	NA
Phe_1001	Foreign body injury	Injuries and Poisonings	binary	1392	115688	117080	750	56960	57710	NA	NA	NA	6423	426687	433110	0.801709	19.8291	0.876336	12.3664	NA	NA
Phe_1002	Symptoms concerning nutrition, metabolism, and development	Other	binary	9389	104151	113540	2337	54830	57167	208	6443	6651	23728	402423	426151	1.48516	48.5159	0.734202	26.5798	0.561667	43.8333
Phe_1004	Other signs and symptoms involving emotional state	Other	binary	1596	117687	119283	970	57613	58583	NA	NA	NA	3797	440624	444421	1.56606	56.606	1.938	93.8001	NA	NA
Phe_1005	Other symptoms	Other	binary	21938	80238	102176	10590	39625	50215	916	4906	5822	81397	300091	381488	1.00628	0.628412	0.988405	1.15949	0.737387	26.2613
Phe_1006	Crushing injury	Injuries and Poisonings	NA	NA	NA	NA	NA	NA	NA	NA	NA	NA	854	447354	448208	NA	NA	NA	NA	NA	NA
Phe_1007	Injury to blood vessels	Injuries and Poisonings	NA	NA	NA	NA	NA	NA	NA	NA	NA	NA	644	448114	448758	NA	NA	NA	NA	NA	NA
Phe_1008	Crushing or internal injury to organs	Injuries and Poisonings	binary	534	120070	120604	261	59029	59290	NA	NA	NA	2437	443776	446213	0.810711	18.9289	0.80602	19.398	NA	NA
Phe_1009	Injury, NOS	Injuries and Poisonings	binary	10769	93888	104657	5304	46294	51598	436	5730	6166	33824	362451	396275	1.20553	20.5532	1.20432	20.4321	0.828428	17.1572
Phe_1010	Other tests	Other	binary	113028	3812	116840	53458	2824	56282	5861	405	6266	411635	18228	429863	1.01021	1.02114	0.991884	0.811584	0.976785	2.32147
Phe_1010_1	screening for infectious and parasitic diseases	Infectious Diseases	binary	10215	97680	107895	4557	48506	53063	551	5453	6004	18749	398371	417120	2.1063	110.63	1.9106	91.0602	2.04171	104.171
Phe_1010_2	screening for malignant neoplasms	Infectious Diseases	binary	23545	75759	99304	7410	42889	50299	712	5220	5932	61758	317372	379130	1.45555	45.5549	0.904386	9.56141	0.736841	26.3159
Phe_1010_3	screening for other diseases and disorders	Infectious Diseases	binary	43803	54128	97931	22095	25942	48037	2222	3229	5451	156707	212038	368745	1.0525	5.24983	1.08232	8.23205	0.959192	4.08078
Phe_1010_5	potential health hazards related to communicable diseases	Infectious Diseases	binary	65978	35696	101674	31497	17486	48983	3776	1865	5641	239603	137542	377145	1.02142	2.14223	1.01214	1.21384	1.05364	5.36394
Phe_1010_6	Persons encountering health services in circumstances related to reproduction	Other	binary	2556	117673	120229	1764	57136	58900	NA	NA	NA	4897	442974	447871	1.94435	94.435	2.73909	173.909	NA	NA
Phe_1010_7	Persons with potential health hazards related to socioeconomic, psychosocial, and other circumstances	Injuries and Poisonings	binary	111019	7302	118321	52061	4904	56965	5615	748	6363	373173	53774	426947	1.07349	7.3493	1.04561	4.56062	1.00961	0.960523
Phe_1011	Complications of surgical and medical procedures	Other	binary	3108	113110	116218	1129	56422	57551	NA	NA	NA	10713	420922	431635	1.07749	7.74898	0.790399	20.9601	NA	NA
Phe_1012	Late effect	Other	binary	205	120988	121193	220	59310	59530	NA	NA	NA	828	448311	449139	0.917544	8.24563	2.00464	100.464	NA	NA
Phe_1013	Asphyxia and hypoxemia	Other	binary	1922	117066	118988	1220	57306	58526	NA	NA	NA	14950	420369	435319	0.470345	52.9655	0.606984	39.3016	NA	NA
Phe_1014	Effects of heat, cold and air pressure	Other	binary	373	120197	120570	NA	NA	NA	NA	NA	NA	1232	445497	446729	1.12177	12.1768	NA	NA	NA	NA
Phe_1015	Effects of other external causes	Other	binary	7366	103378	110744	3632	51030	54662	240	6228	6468	28735	382937	411672	0.952909	4.70905	0.95192	4.808	0.531596	46.8404
Phe_1019	Other ill-defined and unknown causes of morbidity and mortality	Other	binary	12124	96477	108601	4377	49391	53768	360	5975	6335	23253	391969	415222	1.99349	99.3487	1.45363	45.3631	1.01475	1.47458
Phe_1089	Acquired absence of limb	Other	binary	1667	119771	121438	646	59095	59741	NA	NA	NA	5355	444321	449676	1.15271	15.2713	0.90803	9.19699	NA	NA
Phe_1090	Acquired absence of organs	Other	binary	2670	116013	118683	886	57738	58624	NA	NA	NA	8698	431033	439731	1.13734	13.734	0.764057	23.5943	NA	NA
Phe_110	Dermatophytosis / Dermatomycosis	Infectious Diseases	binary	38505	67722	106227	14214	38346	52560	828	5349	6177	97617	302401	400018	1.48538	48.5376	1.10819	10.8192	0.549296	45.0704
Phe_110_1	Dermatophytosis	Infectious Diseases	binary	36994	69578	106572	13747	39052	52799	772	5454	6226	95136	306081	401217	1.46394	46.3938	1.09804	9.80362	0.522929	47.7071
Phe_110_11	Dermatophytosis of nail	Infectious Diseases	binary	28312	82778	111090	10074	44970	55044	450	6087	6537	74612	343052	417664	1.42664	42.6639	1.0245	2.44961	0.385347	61.4653
Phe_110_12	Athlete's foot	Infectious Diseases	binary	10143	101121	111264	3487	52105	55592	235	6334	6569	17658	408239	425897	2.19874	119.874	1.51287	51.2874	0.862843	13.7157
Phe_110_13	Dermatophytosis of the body	Infectious Diseases	binary	1813	115296	117109	1103	56352	57455	NA	NA	NA	6929	426537	433466	0.968483	3.1517	1.20097	20.097	NA	NA
Phe_110_2	Dermatomycoses	Infectious Diseases	binary	2110	116542	118652	609	58181	58790	NA	NA	NA	2597	442435	445032	3.04738	204.738	1.77514	77.5142	NA	NA
Phe_1100	Family history	Other	binary	3286	112301	115587	1213	56017	57230	NA	NA	NA	10039	419944	429983	1.21764	21.7641	0.907816	9.21839	NA	NA
Phe_112	Candidiasis	Infectious Diseases	binary	3468	112710	116178	1028	56710	57738	NA	NA	NA	8405	425567	433972	1.54127	54.1272	0.919296	8.0704	NA	NA
Phe_112_3	Candidiasis of skin and nails	Infectious Diseases	NA	NA	NA	NA	NA	NA	NA	NA	NA	NA	733	447348	448081	NA	NA	NA	NA	NA	NA
Phe_117	Mycoses	Infectious Diseases	binary	807	119514	120321	348	58933	59281	NA	NA	NA	3022	443555	446577	0.991138	0.88623	0.867492	13.2508	NA	NA
Phe_117_1	Histoplasmosis	Infectious Diseases	NA	NA	NA	NA	NA	NA	NA	NA	NA	NA	1204	449614	450818	NA	NA	NA	NA	NA	NA
Phe_117_2	Coccidioidomycosis	Infectious Diseases	NA	NA	NA	NA	NA	NA	NA	NA	NA	NA	259	450948	451207	NA	NA	NA	NA	NA	NA
Phe_117_4	Aspergillosis	Infectious Diseases	NA	NA	NA	NA	NA	NA	NA	NA	NA	NA	424	450659	451083	NA	NA	NA	NA	NA	NA
Phe_130	Spirochetal infection	Infectious Diseases	NA	NA	NA	NA	NA	NA	NA	NA	NA	NA	1824	443073	444897	NA	NA	NA	NA	NA	NA
Phe_130_1	Lyme disease	Infectious Diseases	NA	NA	NA	NA	NA	NA	NA	NA	NA	NA	1148	448302	449450	NA	NA	NA	NA	NA	NA
Phe_131	Protozoan infection	Infectious Diseases	binary	701	119109	119810	NA	NA	NA	NA	NA	NA	270	450436	450706	9.76685	876.685	NA	NA	NA	NA
Phe_132	Infestation (lice, mites)	Infectious Diseases	binary	449	119944	120393	272	58807	59079	NA	NA	NA	1761	444971	446732	0.946091	5.39092	1.16795	16.7948	NA	NA
Phe_133	Arthropod-borne diseases	Infectious Diseases	NA	NA	NA	NA	NA	NA	NA	NA	NA	NA	370	450353	450723	NA	NA	NA	NA	NA	NA
Phe_134	Helminthiases	Infectious Diseases	NA	NA	NA	NA	NA	NA	NA	NA	NA	NA	217	450201	450418	NA	NA	NA	NA	NA	NA
Phe_136	Other infectious and parasitic diseases	Infectious Diseases	binary	2116	115459	117575	631	57674	58305	NA	NA	NA	4222	435827	440049	1.87579	87.5787	1.12799	12.7993	NA	NA
Phe_145	Cancer of mouth	Neoplasms	binary	778	120611	121389	297	59431	59728	NA	NA	NA	4538	444158	448696	0.633706	36.6294	0.491661	50.8339	NA	NA
Phe_145_1	Cancer of lip	Neoplasms	NA	NA	NA	NA	NA	NA	NA	NA	NA	NA	356	450597	450953	NA	NA	NA	NA	NA	NA
Phe_145_2	Cancer of tongue	Neoplasms	binary	226	121570	121796	NA	NA	NA	NA	NA	NA	1977	448582	450559	0.422883	57.7117	NA	NA	NA	NA
Phe_145_3	Cancer of major salivary glands	Neoplasms	binary	266	121540	121806	NA	NA	NA	NA	NA	NA	864	450063	450927	1.13974	13.9739	NA	NA	NA	NA
Phe_145_5	Cancer of the mouth floor	Neoplasms	NA	NA	NA	NA	NA	NA	NA	NA	NA	NA	320	450933	451253	NA	NA	NA	NA	NA	NA
Phe_149	Cancer of larynx, pharynx, nasal cavities	Neoplasms	binary	1039	120484	121523	352	59422	59774	NA	NA	NA	5329	444093	449422	0.72105	27.895	0.496637	50.3363	NA	NA
Phe_149_1	Cancer of oropharynx	Neoplasms	binary	347	121460	121807	NA	NA	NA	NA	NA	NA	2259	448448	450707	0.568375	43.1625	NA	NA	NA	NA
Phe_149_2	Cancer of nasopharynx	Neoplasms	NA	NA	NA	NA	NA	NA	NA	NA	NA	NA	215	451014	451229	NA	NA	NA	NA	NA	NA
Phe_149_3	Cancer of hypopharynx	Neoplasms	NA	NA	NA	NA	NA	NA	NA	NA	NA	NA	378	450839	451217	NA	NA	NA	NA	NA	NA
Phe_149_4	Cancer of larynx	Neoplasms	binary	546	121214	121760	NA	NA	NA	NA	NA	NA	2291	448301	450592	0.881955	11.8045	NA	NA	NA	NA
Phe_149_5	Hx of malignant neoplasm of oral cavity and pharynx	Neoplasms	NA	NA	NA	NA	NA	NA	NA	NA	NA	NA	847	449913	450760	NA	NA	NA	NA	NA	NA
Phe_149_9	Cancer of of nasal cavities	Neoplasms	NA	NA	NA	NA	NA	NA	NA	NA	NA	NA	392	450590	450982	NA	NA	NA	NA	NA	NA
Phe_150	Cancer of esophagus	Neoplasms	binary	223	121556	121779	NA	NA	NA	NA	NA	NA	2058	448337	450395	0.400757	59.9243	NA	NA	NA	NA
Phe_151	Cancer of stomach	Neoplasms	binary	473	121297	121770	NA	NA	NA	NA	NA	NA	1152	449540	450692	1.51967	51.9666	NA	NA	NA	NA
Phe_153	Colorectal cancer	Neoplasms	binary	2466	118104	120570	1003	58416	59419	NA	NA	NA	10436	436330	446766	0.875588	12.4412	0.722639	27.7361	NA	NA
Phe_153_2	Colon cancer	Neoplasms	binary	2069	118718	120787	870	58633	59503	NA	NA	NA	9125	438096	447221	0.839517	16.0483	0.716588	28.3412	NA	NA
Phe_153_3	Malignant neoplasm of rectum, rectosigmoid junction, and anus	Neoplasms	binary	788	120678	121466	332	59406	59738	NA	NA	NA	3185	446673	449858	0.9163	8.37004	0.784971	21.5029	NA	NA
Phe_155	Cancer of liver and intrahepatic bile duct	Neoplasms	binary	1121	120439	121560	674	59072	59746	NA	NA	NA	3353	446757	450110	1.23794	23.7941	1.51438	51.4385	NA	NA
Phe_155_1	Malignant neoplasm of liver, primary	Neoplasms	binary	977	120676	121653	630	59146	59776	NA	NA	NA	2852	447587	450439	1.26841	26.8406	1.66456	66.4563	NA	NA
Phe_157	Pancreatic cancer	Neoplasms	binary	489	121228	121717	NA	NA	NA	NA	NA	NA	1880	448753	450633	0.962992	3.70078	NA	NA	NA	NA
Phe_158	Neoplasm of unspecified nature of digestive system	Neoplasms	binary	654	120015	120669	NA	NA	NA	NA	NA	NA	2136	444124	446260	1.13232	13.2319	NA	NA	NA	NA
Phe_159	Malignant neoplasm of other and ill-defined sites within the digestive organs and peritoneum	Neoplasms	binary	524	120893	121417	NA	NA	NA	NA	NA	NA	1846	447618	449464	1.05079	5.07878	NA	NA	NA	NA
Phe_159_2	Malignant neoplasm of small intestine, including duodenum	Neoplasms	NA	NA	NA	NA	NA	NA	NA	NA	NA	NA	587	450511	451098	NA	NA	NA	NA	NA	NA
Phe_159_3	Malignant neoplasm of gallbladder and extrahepatic bile ducts	Neoplasms	NA	NA	NA	NA	NA	NA	NA	NA	NA	NA	471	450748	451219	NA	NA	NA	NA	NA	NA
Phe_164	Cancer of intrathoracic organs	Neoplasms	NA	NA	NA	NA	NA	NA	NA	NA	NA	NA	296	450493	450789	NA	NA	NA	NA	NA	NA
Phe_165	Cancer within the respiratory system	Neoplasms	binary	2859	118073	120932	697	58918	59615	NA	NA	NA	14001	433059	447060	0.754883	24.5117	0.373322	62.6678	NA	NA
Phe_165_1	Cancer of bronchus; lung	Neoplasms	binary	2647	118437	121084	624	59042	59666	NA	NA	NA	13065	434597	447662	0.749045	25.0955	0.358343	64.1657	NA	NA
Phe_170	Cancer of bone and connective tissue	Neoplasms	binary	507	120862	121369	NA	NA	NA	NA	NA	NA	1872	447066	448938	1.0018	0.179927	NA	NA	NA	NA
Phe_170_1	Bone cancer	Neoplasms	NA	NA	NA	NA	NA	NA	NA	NA	NA	NA	588	449759	450347	NA	NA	NA	NA	NA	NA
Phe_170_2	Cancer of connective tissue	Neoplasms	binary	368	121292	121660	NA	NA	NA	NA	NA	NA	1337	448603	449940	1.01794	1.79424	NA	NA	NA	NA
Phe_172	Skin cancer	Neoplasms	binary	939	119688	120627	2247	56654	58901	NA	NA	NA	83801	347397	431198	0.0400542	95.9946	0.196294	80.3706	NA	NA
Phe_172_1	Melanomas of skin, dx or hx	Neoplasms	binary	256	121283	121539	1032	58328	59360	NA	NA	NA	45274	389597	434871	0.0202319	97.9768	0.166993	83.3007	NA	NA
Phe_172_11	Melanomas of skin	Neoplasms	binary	NA	NA	NA	206	59570	59776	NA	NA	NA	10468	436283	446751	NA	NA	0.147076	85.2924	NA	NA
Phe_172_2	Other non-epithelial cancer of skin	Neoplasms	binary	709	120241	120950	1847	57159	59006	NA	NA	NA	68143	360898	429041	0.0369078	96.3092	0.197083	80.2917	NA	NA
Phe_172_21	Basal cell carcinoma	Neoplasms	binary	NA	NA	NA	768	58733	59501	NA	NA	NA	31142	404406	435548	NA	NA	0.18052	81.948	NA	NA
Phe_172_22	Squamous cell carcinoma	Neoplasms	binary	286	121446	121732	429	59212	59641	NA	NA	NA	19217	419674	438891	0.0536577	94.6342	0.16428	83.572	NA	NA
Phe_172_3	Carcinoma in situ of skin	Neoplasms	NA	NA	NA	NA	NA	NA	NA	NA	NA	NA	5541	437249	442790	NA	NA	NA	NA	NA	NA
Phe_173	Neoplasm of uncertain behavior of skin	Neoplasms	binary	1798	114378	116176	2312	53238	55550	NA	NA	NA	59327	338779	398106	0.103853	89.6147	0.279287	72.0713	NA	NA
Phe_174	Breast cancer	Neoplasms	binary	1047	120471	121518	252	59536	59788	NA	NA	NA	2625	447647	450272	1.47792	47.7923	0.72299	27.701	NA	NA
Phe_174_1	Breast cancer [female]	Neoplasms	binary	853	15733	16586	219	5790	6009	NA	NA	NA	2053	30661	32714	0.819506	18.0494	0.580747	41.9253	NA	NA
Phe_174_11	Malignant neoplasm of female breast	Neoplasms	binary	782	15800	16582	NA	NA	NA	NA	NA	NA	1919	30790	32709	0.803826	19.6174	NA	NA	NA	NA
Phe_174_2	Breast cancer [male]	Neoplasms	NA	NA	NA	NA	NA	NA	NA	NA	NA	NA	232	417314	417546	NA	NA	NA	NA	NA	NA
Phe_174_3	Neoplasm of uncertain behavior of breast	Neoplasms	NA	NA	NA	NA	NA	NA	NA	NA	NA	NA	205	450669	450874	NA	NA	NA	NA	NA	NA
Phe_175	Acquired absence of breast	Neoplasms	NA	NA	NA	NA	NA	NA	NA	NA	NA	NA	415	450733	451148	NA	NA	NA	NA	NA	NA
Phe_180	Cervical cancer and dysplasia	Neoplasms	binary	802	15352	16154	374	5462	5836	NA	NA	NA	1775	30185	31960	0.893928	10.6072	1.15389	15.3891	NA	NA
Phe_180_1	Cervical cancer	Neoplasms	NA	NA	NA	NA	NA	NA	NA	NA	NA	NA	302	32536	32838	NA	NA	NA	NA	NA	NA
Phe_180_3	Cervical intraepithelial neoplasia [CIN] [Cervical dysplasia]	Neoplasms	binary	761	15411	16172	352	5490	5842	NA	NA	NA	1538	30533	32071	0.981244	1.87558	1.25643	25.6427	NA	NA
Phe_182	Malignant neoplasm of uterus	Neoplasms	NA	NA	NA	NA	NA	NA	NA	NA	NA	NA	316	32638	32954	NA	NA	NA	NA	NA	NA
Phe_184	Cancer of other female genital organs	Neoplasms	NA	NA	NA	NA	NA	NA	NA	NA	NA	NA	558	32013	32571	NA	NA	NA	NA	NA	NA
Phe_184_1	Malignant neoplasm of ovary and other uterine adnexa	Neoplasms	NA	NA	NA	NA	NA	NA	NA	NA	NA	NA	243	32628	32871	NA	NA	NA	NA	NA	NA
Phe_185	Cancer of prostate	Neoplasms	binary	15097	88327	103424	3485	49682	53167	306	5753	6059	42997	368045	411042	1.39546	39.546	0.626626	37.3374	0.482801	51.7199
Phe_187	Cancer of other male genital organs	Neoplasms	binary	453	103757	104210	314	53258	53572	NA	NA	NA	2251	412592	414843	0.801119	19.8881	1.08019	8.01898	NA	NA
Phe_187_1	Malignant neoplasm of unspecified male genial organs	Neoplasms	NA	NA	NA	NA	NA	NA	NA	NA	NA	NA	455	416284	416739	NA	NA	NA	NA	NA	NA
Phe_187_2	Malignant neoplasm of testis	Neoplasms	NA	NA	NA	NA	NA	NA	NA	NA	NA	NA	1136	415949	417085	NA	NA	NA	NA	NA	NA
Phe_187_8	Neoplasm of uncertain behavior of male genital organs	Neoplasms	binary	205	104425	104630	NA	NA	NA	NA	NA	NA	594	415675	416269	1.37305	37.3047	NA	NA	NA	NA
Phe_189	Cancer of urinary organs (incl. kidney and bladder)	Neoplasms	binary	3021	117718	120739	1380	58098	59478	NA	NA	NA	17444	429350	446794	0.640862	35.9138	0.59427	40.573	NA	NA
Phe_189_1	Cancer of kidney and renal pelvis	Neoplasms	binary	1817	119638	121455	790	58998	59788	NA	NA	NA	6344	443213	449557	1.06013	6.01349	0.936342	6.36577	NA	NA
Phe_189_11	Malignant neoplasm of kidney, except pelvis	Neoplasms	binary	1739	119754	121493	752	59055	59807	NA	NA	NA	5875	443897	449772	1.0958	9.5804	0.96261	3.739	NA	NA
Phe_189_12	Malignant neoplasm of renal pelvis	Neoplasms	binary	282	121360	121642	NA	NA	NA	NA	NA	NA	1216	449113	450329	0.858543	14.1457	NA	NA	NA	NA
Phe_189_2	Cancer of bladder	Neoplasms	binary	1271	119876	121147	644	58949	59593	NA	NA	NA	11744	436406	448150	0.40035	59.965	0.41238	58.762	NA	NA
Phe_189_21	Malignant neoplasm of bladder	Neoplasms	binary	1055	120313	121368	554	59108	59662	NA	NA	NA	10664	438177	448841	0.365865	63.4135	0.390827	60.9173	NA	NA
Phe_189_4	Malignant neoplasm of other urinary organs	Neoplasms	NA	NA	NA	NA	NA	NA	NA	NA	NA	NA	862	449695	450557	NA	NA	NA	NA	NA	NA
Phe_190	Cancer of eye	Neoplasms	NA	NA	NA	NA	NA	NA	NA	NA	NA	NA	734	449672	450406	NA	NA	NA	NA	NA	NA
Phe_191	Manlignant and unknown neoplasms of brain and nervous system	Neoplasms	binary	524	120879	121403	232	59506	59738	NA	NA	NA	2157	447268	449425	0.899309	10.0691	0.809179	19.0821	NA	NA
Phe_191_1	Cancer of brain and nervous system	Neoplasms	binary	322	121279	121601	NA	NA	NA	NA	NA	NA	1417	448701	450118	0.841153	15.8847	NA	NA	NA	NA
Phe_191_11	Cancer of brain	Neoplasms	binary	252	121443	121695	NA	NA	NA	NA	NA	NA	1199	449265	450464	0.77798	22.202	NA	NA	NA	NA
Phe_193	Thyroid cancer	Neoplasms	binary	450	121343	121793	283	59586	59869	NA	NA	NA	2370	448487	450857	0.702879	29.7121	0.899239	10.0761	NA	NA
Phe_194	Cancer of other endocrine glands	Neoplasms	binary	347	121286	121633	NA	NA	NA	NA	NA	NA	1410	448683	450093	0.91067	8.93296	NA	NA	NA	NA
Phe_195	Cancer, suspected or other	Neoplasms	binary	2598	116762	119360	987	57960	58947	NA	NA	NA	12643	424633	437276	0.752811	24.7189	0.57911	42.089	NA	NA
Phe_195_1	Malignant neoplasm, other	Neoplasms	binary	946	119572	120518	385	58923	59308	NA	NA	NA	6441	434830	441271	0.537763	46.2237	0.444733	55.5267	NA	NA
Phe_195_3	Malignant neoplasm of head, face, and neck	Neoplasms	binary	492	121151	121643	233	59498	59731	NA	NA	NA	4578	442171	446749	0.394699	60.5301	0.380666	61.9334	NA	NA
Phe_196	Radiotherapy	Neoplasms	binary	2300	119204	121504	412	59398	59810	NA	NA	NA	5550	444377	449927	1.53457	53.4569	0.558435	44.1565	NA	NA
Phe_197	Chemotherapy	Neoplasms	binary	2440	118084	120524	845	58592	59437	NA	NA	NA	10398	435762	446160	0.868675	13.1325	0.610015	38.9985	NA	NA
Phe_198	Secondary malignant neoplasm	Neoplasms	binary	4003	116401	120404	1313	58070	59383	NA	NA	NA	16934	428114	445048	0.87376	12.624	0.581099	41.8901	NA	NA
Phe_198_1	Secondary malignancy of lymph nodes	Neoplasms	binary	1538	119520	121058	522	59142	59664	NA	NA	NA	7397	440312	447709	0.768959	23.1041	0.529539	47.0461	NA	NA
Phe_198_2	Secondary malignancy of respiratory organs	Neoplasms	binary	700	120762	121462	297	59503	59800	NA	NA	NA	3103	446275	449378	0.834618	16.5382	0.719259	28.0741	NA	NA
Phe_198_3	Secondary malignant neoplasm of digestive systems	Neoplasms	binary	264	121402	121666	NA	NA	NA	NA	NA	NA	946	449408	450354	1.03299	3.29935	NA	NA	NA	NA
Phe_198_4	Secondary malignant neoplasm of liver	Neoplasms	binary	801	120770	121571	266	59539	59805	NA	NA	NA	2956	447126	450082	1.00321	0.320512	0.677222	32.2778	NA	NA
Phe_198_5	Secondary malignancy of brain/spine	Neoplasms	binary	456	121350	121806	NA	NA	NA	NA	NA	NA	1822	448891	450713	0.926079	7.39213	NA	NA	NA	NA
Phe_198_6	Secondary malignancy of bone	Neoplasms	binary	1469	119965	121434	427	59366	59793	NA	NA	NA	5324	444315	449639	1.02166	2.16624	0.60312	39.688	NA	NA
Phe_198_7	Secondary malignant neoplasm of skin	Neoplasms	NA	NA	NA	NA	NA	NA	NA	NA	NA	NA	215	450828	451043	NA	NA	NA	NA	NA	NA
Phe_199	Neoplasm of uncertain behavior	Neoplasms	binary	3879	112604	116483	1457	56059	57516	NA	NA	NA	18252	403292	421544	0.769112	23.0888	0.585064	41.4936	NA	NA
Phe_199_4	Neurofibromatosis	Neoplasms	NA	NA	NA	NA	NA	NA	NA	NA	NA	NA	441	450453	450894	NA	NA	NA	NA	NA	NA
Phe_200	Myeloproliferative disease	Neoplasms	binary	1270	119512	120782	493	58991	59484	NA	NA	NA	5924	441114	447038	0.793471	20.6529	0.625426	37.4574	NA	NA
Phe_200_1	Polycythemia vera	Neoplasms	binary	242	121546	121788	NA	NA	NA	NA	NA	NA	2102	447939	450041	0.425432	57.4568	NA	NA	NA	NA
Phe_201	Hodgkin's disease	Neoplasms	binary	215	121633	121848	NA	NA	NA	NA	NA	NA	975	449793	450768	0.815771	18.4229	NA	NA	NA	NA
Phe_202	Cancer of other lymphoid, histiocytic tissue	Neoplasms	binary	1108	120196	121304	524	59165	59689	NA	NA	NA	6217	442567	448784	0.659358	34.0642	0.633714	36.6286	NA	NA
Phe_202_2	Non-Hodgkins lymphoma	Neoplasms	binary	1038	120379	121417	491	59240	59731	NA	NA	NA	5910	443358	449268	0.649884	35.0116	0.624884	37.5116	NA	NA
Phe_202_21	Nodular lymphoma	Neoplasms	NA	NA	NA	NA	NA	NA	NA	NA	NA	NA	1155	449830	450985	NA	NA	NA	NA	NA	NA
Phe_202_22	Reticulosarcoma	Neoplasms	NA	NA	NA	NA	NA	NA	NA	NA	NA	NA	1157	449859	451016	NA	NA	NA	NA	NA	NA
Phe_202_23	Lymphosarcoma	Neoplasms	NA	NA	NA	NA	NA	NA	NA	NA	NA	NA	261	450919	451180	NA	NA	NA	NA	NA	NA
Phe_202_24	Large cell lymphoma	Neoplasms	NA	NA	NA	NA	NA	NA	NA	NA	NA	NA	265	451051	451316	NA	NA	NA	NA	NA	NA
Phe_204	Leukemia	Neoplasms	binary	1465	119986	121451	460	59306	59766	NA	NA	NA	6503	443163	449666	0.83409	16.591	0.532206	46.7794	NA	NA
Phe_204_1	Lymphoid leukemia	Neoplasms	binary	426	121368	121794	NA	NA	NA	NA	NA	NA	3177	447521	450698	0.496195	50.3805	NA	NA	NA	NA
Phe_204_12	Lymphoid leukemia, chronic	Neoplasms	binary	360	121531	121891	NA	NA	NA	NA	NA	NA	2845	448087	450932	0.468123	53.1877	NA	NA	NA	NA
Phe_204_2	Myeloid leukemia	Neoplasms	binary	230	121611	121841	NA	NA	NA	NA	NA	NA	1387	449599	450986	0.613792	38.6208	NA	NA	NA	NA
Phe_204_21	Myeloid leukemia, acute	Neoplasms	NA	NA	NA	NA	NA	NA	NA	NA	NA	NA	624	450548	451172	NA	NA	NA	NA	NA	NA
Phe_204_22	Myeloid leukemia, chronic	Neoplasms	NA	NA	NA	NA	NA	NA	NA	NA	NA	NA	734	450582	451316	NA	NA	NA	NA	NA	NA
Phe_204_3	Monocytic leukemia	Neoplasms	NA	NA	NA	NA	NA	NA	NA	NA	NA	NA	238	451051	451289	NA	NA	NA	NA	NA	NA
Phe_204_4	Multiple myeloma	Neoplasms	binary	784	120979	121763	NA	NA	NA	NA	NA	NA	1638	449163	450801	1.77203	77.2033	NA	NA	NA	NA
Phe_208	Benign neoplasm of colon	Neoplasms	binary	31093	75106	106199	12715	40826	53541	1017	5230	6247	125095	270155	395250	0.925069	7.4931	0.750346	24.9654	0.514377	48.5623
Phe_209	Neuroendocrine tumors	Neoplasms	binary	211	121601	121812	NA	NA	NA	NA	NA	NA	540	450490	451030	1.44679	44.6785	NA	NA	NA	NA
Phe_210	Benign neoplasm of lip, oral cavity, and pharynx	Neoplasms	binary	767	119902	120669	307	59032	59339	NA	NA	NA	3119	442782	445901	0.908705	9.12954	0.739641	26.0359	NA	NA
Phe_211	Benign neoplasm of other parts of digestive system	Neoplasms	binary	980	118773	119753	407	58440	58847	NA	NA	NA	3695	438189	441884	0.978664	2.13362	0.827111	17.2889	NA	NA
Phe_212	Benign neoplasm of respiratory and intrathoracic organs	Neoplasms	binary	405	120894	121299	NA	NA	NA	NA	NA	NA	1299	447664	448963	1.15398	15.3982	NA	NA	NA	NA
Phe_213	Benign neoplasm of bone and articular cartilage	Neoplasms	binary	268	120957	121225	NA	NA	NA	NA	NA	NA	717	448500	449217	1.3851	38.5095	NA	NA	NA	NA
Phe_214	Lipoma	Neoplasms	binary	5753	111288	117041	2094	55726	57820	NA	NA	NA	14648	418993	433641	1.45515	45.5152	1.07214	7.21378	NA	NA
Phe_214_1	Lipoma of skin and subcutaneous tissue	Neoplasms	binary	2946	115629	118575	1123	57518	58641	NA	NA	NA	7395	433684	441079	1.4819	48.1896	1.14224	14.2238	NA	NA
Phe_215	Other benign neoplasm of connective and other soft tissue	Neoplasms	binary	963	119013	119976	296	58878	59174	NA	NA	NA	2321	442008	444329	1.5366	53.6602	0.957614	4.23864	NA	NA
Phe_216	Benign neoplasm of skin	Neoplasms	binary	3834	110031	113865	2867	51872	54739	226	6143	6369	38768	359753	398521	0.34613	65.387	0.538404	46.1596	0.364767	63.5233
Phe_216_1	Screening for malignant neopla	Neoplasms	binary	1017	118194	119211	632	57731	58363	NA	NA	NA	12830	416346	429176	0.285373	71.4627	0.362233	63.7767	NA	NA
Phe_217	Vascular hamartomas and non-neoplastic nevi	Neoplasms	binary	641	119055	119696	874	56452	57326	NA	NA	NA	13491	409024	422515	0.167717	83.2283	0.477483	52.2517	NA	NA
Phe_217_1	Nevus, non-neoplastic	Neoplasms	binary	610	119171	119781	823	56564	57387	NA	NA	NA	13068	409899	422967	0.164831	83.5169	0.464177	53.5823	NA	NA
Phe_218	Benign neoplasm of uterus	Neoplasms	binary	3542	11923	15465	530	5205	5735	NA	NA	NA	1864	29676	31540	3.87538	287.538	1.56372	56.3717	NA	NA
Phe_218_1	Uterine leiomyoma	Neoplasms	binary	3503	12022	15525	519	5258	5777	NA	NA	NA	1783	29961	31744	4.01716	301.716	1.59947	59.9467	NA	NA
Phe_222	Benign neoplasm of male genital organs	Neoplasms	binary	1300	101312	102612	574	52263	52837	NA	NA	NA	4294	405920	410214	1.2103	21.0302	1.03782	3.78203	NA	NA
Phe_223	Benign neoplasm of kidney and other urinary organs	Neoplasms	binary	340	120916	121256	NA	NA	NA	NA	NA	NA	1413	446929	448342	0.889699	11.0301	NA	NA	NA	NA
Phe_224	Benign neoplasm of eye	Neoplasms	binary	1240	119408	120648	1294	57693	58987	NA	NA	NA	19748	421282	441030	0.229534	77.0466	0.489918	51.0082	NA	NA
Phe_224_1	Benign neoplasm of eye, uveal	Neoplasms	binary	858	120332	121190	1126	58072	59198	NA	NA	NA	18840	423317	442157	0.166156	83.3844	0.446403	55.3597	NA	NA
Phe_225	Benign neoplasm of brain and other parts of nervous system	Neoplasms	binary	656	120855	121511	314	59405	59719	NA	NA	NA	2880	446779	449659	0.842906	15.7094	0.820933	17.9067	NA	NA
Phe_225_1	Benign neoplasm of brain, cranial nerves, meninges	Neoplasms	binary	613	120931	121544	299	59438	59737	NA	NA	NA	2716	447107	449823	0.835293	16.4707	0.828972	17.1028	NA	NA
Phe_226	Benign neoplasm of thyroid glands	Neoplasms	binary	281	121213	121494	NA	NA	NA	NA	NA	NA	764	449292	450056	1.36246	36.2463	NA	NA	NA	NA
Phe_227	Benign neoplasm of other endocrine glands and other related structures	Neoplasms	binary	2227	118612	120839	680	58906	59586	NA	NA	NA	5212	442850	448062	1.58433	58.4334	0.981066	1.89336	NA	NA
Phe_227_1	Benign neoplasm of adrenal gland	Neoplasms	binary	1058	120172	121230	245	59501	59746	NA	NA	NA	2605	446602	449207	1.50492	50.4923	0.707125	29.2875	NA	NA
Phe_227_2	Benign neoplasm of parathyroid gland	Neoplasms	NA	NA	NA	NA	NA	NA	NA	NA	NA	NA	569	450361	450930	NA	NA	NA	NA	NA	NA
Phe_227_3	Benign neoplasm of pituitary gland and craniopharyngeal duct (pouch)	Neoplasms	binary	989	120785	121774	378	59460	59838	NA	NA	NA	1976	448974	450950	1.85346	85.346	1.44164	44.1638	NA	NA
Phe_228	Hemangioma and lymphangioma, any site	Neoplasms	binary	676	119980	120656	648	57770	58418	NA	NA	NA	10016	420568	430584	0.240858	75.9142	0.476861	52.3139	NA	NA
Phe_228_1	Hemangioma of skin and subcutaneous tissue	Neoplasms	binary	NA	NA	NA	281	58651	58932	NA	NA	NA	6342	429630	435972	NA	NA	0.327784	67.2216	NA	NA
Phe_229	Benign neoplasm of unspecified sites	Neoplasms	NA	NA	NA	NA	NA	NA	NA	NA	NA	NA	760	445989	446749	NA	NA	NA	NA	NA	NA
Phe_230	Kaposi's sarcoma	Neoplasms	NA	NA	NA	NA	NA	NA	NA	NA	NA	NA	300	450978	451278	NA	NA	NA	NA	NA	NA
Phe_240	Simple and unspecified goiter	Endocrine or Metabolic	binary	1259	119526	120785	NA	NA	NA	NA	NA	NA	1645	447612	449257	2.8467	184.67	NA	NA	NA	NA
Phe_241	Nontoxic nodular goiter	Endocrine or Metabolic	binary	5733	114463	120196	1420	57947	59367	NA	NA	NA	15286	431005	446291	1.39257	39.2567	0.698341	30.1659	NA	NA
Phe_241_1	Nontoxic uninodular goiter	Endocrine or Metabolic	binary	4160	116022	120182	1180	58198	59378	NA	NA	NA	12152	433970	446122	1.27075	27.0749	0.729562	27.0438	NA	NA
Phe_241_2	Nontoxic multinodular goiter	Endocrine or Metabolic	binary	2803	117899	120702	460	59202	59662	NA	NA	NA	5768	442442	448210	1.80453	80.4533	0.599123	40.0877	NA	NA
Phe_242	Thyrotoxicosis with or without goiter	Endocrine or Metabolic	binary	2690	117812	120502	735	58701	59436	NA	NA	NA	5526	441420	446946	1.80552	80.552	1.00019	0.018869	NA	NA
Phe_242_1	Graves' disease	Endocrine or Metabolic	binary	1020	120535	121555	279	59541	59820	NA	NA	NA	1672	448997	450669	2.26177	126.177	1.25713	25.7127	NA	NA
Phe_242_2	Toxic multinodular goiter	Endocrine or Metabolic	binary	271	121449	121720	NA	NA	NA	NA	NA	NA	367	450690	451057	2.73636	173.636	NA	NA	NA	NA
Phe_242_3	Exophthalmos	Endocrine or Metabolic	binary	612	120665	121277	NA	NA	NA	NA	NA	NA	710	449706	450416	3.20132	220.132	NA	NA	NA	NA
Phe_244	Hypothyroidism	Endocrine or Metabolic	binary	7603	112167	119770	6082	52666	58748	398	6360	6758	62814	378321	441135	0.445812	55.4188	0.727057	27.2943	0.413599	58.6401
Phe_244_1	Secondary hypothyroidism	Endocrine or Metabolic	binary	1469	119964	121433	504	59229	59733	NA	NA	NA	4220	445247	449467	1.28846	28.8458	0.898673	10.1327	NA	NA
Phe_244_2	Acquired hypothyroidism	Endocrine or Metabolic	binary	716	120348	121064	544	58744	59288	NA	NA	NA	5000	440823	445823	0.52734	47.266	0.818134	18.1866	NA	NA
Phe_244_4	Hypothyroidism NOS	Endocrine or Metabolic	binary	7099	112752	119851	5823	52964	58787	369	6387	6756	60573	380701	441274	0.431504	56.8496	0.721597	27.8403	0.397893	60.2107
Phe_245	Thyroiditis	Endocrine or Metabolic	binary	392	121065	121457	226	59493	59719	NA	NA	NA	1904	447836	449740	0.762356	23.7644	0.893903	10.6097	NA	NA
Phe_245_2	Chronic thyroiditis	Endocrine or Metabolic	NA	NA	NA	NA	NA	NA	NA	NA	NA	NA	1254	449243	450497	NA	NA	NA	NA	NA	NA
Phe_245_21	Chronic lymphocytic thyroiditis	Endocrine or Metabolic	NA	NA	NA	NA	NA	NA	NA	NA	NA	NA	1174	449481	450655	NA	NA	NA	NA	NA	NA
Phe_246	Other disorders of thyroid	Endocrine or Metabolic	binary	1640	118066	119706	411	58793	59204	NA	NA	NA	3866	441120	444986	1.57693	57.693	0.799052	20.0948	NA	NA
Phe_246_2	Thyroid cyst	Endocrine or Metabolic	NA	NA	NA	NA	NA	NA	NA	NA	NA	NA	368	450433	450801	NA	NA	NA	NA	NA	NA
Phe_246_7	Abnormal results of function study of thyro	Endocrine or Metabolic	binary	1431	118271	119702	460	58482	58942	NA	NA	NA	4240	438790	443030	1.24912	24.9124	0.815455	18.4545	NA	NA
Phe_249	Secondary diabetes mellitus	Endocrine or Metabolic	binary	2358	115937	118295	1018	57347	58365	NA	NA	NA	6656	435640	442296	1.32458	32.4577	1.15903	15.9031	NA	NA
Phe_250	Diabetes mellitus	Endocrine or Metabolic	binary	51802	63903	115705	22361	35203	57564	2276	4318	6594	154958	276347	431305	1.24613	24.6134	1.08121	8.12117	0.960713	3.92867
Phe_250_1	Type 1 diabetes	Endocrine or Metabolic	binary	6451	109410	115861	2295	55134	57429	NA	NA	NA	16971	418767	435738	1.42958	42.9578	1.02605	2.60522	NA	NA
Phe_250_11	Type 1 diabetes with ketoacidosis	Endocrine or Metabolic	binary	215	121380	121595	NA	NA	NA	NA	NA	NA	530	450407	450937	1.5044	50.4398	NA	NA	NA	NA
Phe_250_12	Type 1 diabetes with renal manifestations	Endocrine or Metabolic	binary	381	121126	121507	NA	NA	NA	NA	NA	NA	1069	449229	450298	1.32083	32.0827	NA	NA	NA	NA
Phe_250_13	Type 1 diabetes with ophthalmic manifestations	Endocrine or Metabolic	binary	738	119755	120493	314	59045	59359	NA	NA	NA	2517	445450	447967	1.09008	9.00774	0.941469	5.85313	NA	NA
Phe_250_14	Type 1 diabetes with neurological manifestations	Endocrine or Metabolic	binary	847	119910	120757	309	59098	59407	NA	NA	NA	3812	443756	447568	0.823526	17.6474	0.610699	38.9301	NA	NA
Phe_250_15	Diabetes type 1 with peripheral circulatory disorders	Endocrine or Metabolic	NA	NA	NA	NA	NA	NA	NA	NA	NA	NA	456	450172	450628	NA	NA	NA	NA	NA	NA
Phe_250_2	Type 2 diabetes	Endocrine or Metabolic	binary	51551	64463	116014	22274	35406	57680	2272	4333	6605	154194	278454	432648	1.24679	24.6792	1.08353	8.35281	0.965168	3.48324
Phe_250_21	Type 2 diabetes with ketoacidosis	Endocrine or Metabolic	binary	893	120189	121082	269	59377	59646	NA	NA	NA	1202	448916	450118	2.76181	176.181	1.68886	68.8857	NA	NA
Phe_250_22	Type 2 diabetes with renal manifestations	Endocrine or Metabolic	binary	9879	107756	117635	3709	54509	58218	431	6276	6707	25234	413872	439106	1.46137	46.1368	1.10862	10.862	1.11823	11.8233
Phe_250_23	Type 2 diabetes with ophthalmic manifestations	Endocrine or Metabolic	binary	11204	103814	115018	5479	51558	57037	459	6108	6567	28561	402796	431357	1.4712	47.1197	1.4508	45.0802	1.05562	5.56236
Phe_250_24	Type 2 diabetes with neurological manifestations	Endocrine or Metabolic	binary	16638	99303	115941	7320	50236	57556	443	6209	6652	59205	375439	434644	1.05351	5.35117	0.933675	6.63249	0.488908	51.1092
Phe_250_25	Diabetes type 2 with peripheral circulatory	Endocrine or Metabolic	binary	2956	116308	119264	1343	57386	58729	NA	NA	NA	9957	432767	442724	1.10205	10.2046	1.01678	1.67823	NA	NA
Phe_250_3	Insulin pump user	Endocrine or Metabolic	binary	4132	114507	118639	1835	56635	58470	NA	NA	NA	11279	430909	442188	1.36543	36.5429	1.23038	23.038	NA	NA
Phe_250_4	Abnormal glucose	Endocrine or Metabolic	binary	20786	86890	107676	9711	43898	53609	1056	5166	6222	69640	338815	408455	1.13224	13.2237	1.06246	6.24578	0.99545	0.45502
Phe_250_41	Impaired fasting glucose	Endocrine or Metabolic	binary	9853	105576	115429	5563	50952	56515	725	5733	6458	40912	388446	429358	0.895823	10.4177	1.03303	3.3033	1.17817	17.8172
Phe_250_42	Other abnormal glucose	Endocrine or Metabolic	binary	11690	97792	109482	4552	50280	54832	374	5990	6364	31907	383507	415414	1.39017	39.0167	1.08084	8.08448	0.765132	23.4868
Phe_250_6	Polyneuropathy in diabetes	Endocrine or Metabolic	binary	4528	114074	118602	2180	56290	58470	NA	NA	NA	18533	421371	439904	0.906205	9.37947	0.884984	11.5016	NA	NA
Phe_250_7	Diabetic retinopathy	Endocrine or Metabolic	binary	11781	103431	115212	5658	51648	57306	483	6078	6561	29668	402541	432209	1.48967	48.967	1.43836	43.8363	1.07246	7.24638
Phe_251	Other disorders of pancreatic internal secretion	Endocrine or Metabolic	NA	NA	NA	NA	NA	NA	NA	NA	NA	NA	294	450494	450788	NA	NA	NA	NA	NA	NA
Phe_251_1	Hypoglycemia	Endocrine or Metabolic	binary	2166	115958	118124	703	57845	58548	NA	NA	NA	5578	436416	441994	1.45298	45.2975	0.951439	4.85606	NA	NA
Phe_252	Disorders of parathyroid gland	Endocrine or Metabolic	binary	2306	118167	120473	670	58854	59524	NA	NA	NA	5963	442087	448050	1.43824	43.824	0.845755	15.4245	NA	NA
Phe_252_1	Hyperparathyroidism	Endocrine or Metabolic	binary	2152	118432	120584	617	58944	59561	NA	NA	NA	5490	442955	448445	1.45777	45.7771	0.846175	15.3825	NA	NA
Phe_252_2	Hypoparathyroidism	Endocrine or Metabolic	NA	NA	NA	NA	NA	NA	NA	NA	NA	NA	434	450572	451006	NA	NA	NA	NA	NA	NA
Phe_253	Disorders of the pituitary gland and its hypothalamic control	Endocrine or Metabolic	binary	1713	118831	120544	875	58339	59214	NA	NA	NA	6179	439651	445830	1.02533	2.53281	1.06619	6.61903	NA	NA
Phe_253_1	Pituitary hyperfunction	Endocrine or Metabolic	binary	458	121228	121686	229	59570	59799	NA	NA	NA	912	449913	450825	1.86054	86.0536	1.89302	89.3018	NA	NA
Phe_253_2	Pituitary hypofunction	Endocrine or Metabolic	binary	310	121501	121811	NA	NA	NA	NA	NA	NA	1000	449862	450862	1.14741	14.741	NA	NA	NA	NA
Phe_253_3	Diabetes insipidus	Endocrine or Metabolic	NA	NA	NA	NA	NA	NA	NA	NA	NA	NA	400	450573	450973	NA	NA	NA	NA	NA	NA
Phe_253_4	Anterior pituitary disorders	Endocrine or Metabolic	binary	520	120855	121375	307	59350	59657	NA	NA	NA	2904	445872	448776	0.662075	33.7925	0.795262	20.4738	NA	NA
Phe_253_7	Other disorders of neurohypophysis	Endocrine or Metabolic	NA	NA	NA	NA	NA	NA	NA	NA	NA	NA	671	449328	449999	NA	NA	NA	NA	NA	NA
Phe_255	Disorders of adrenal glands	Endocrine or Metabolic	binary	2075	118263	120338	537	58892	59429	NA	NA	NA	4848	441892	446740	1.58894	58.894	0.832661	16.7339	NA	NA
Phe_255_1	Adrenal hyperfunction	Endocrine or Metabolic	binary	746	120851	121597	NA	NA	NA	NA	NA	NA	946	449815	450761	2.92329	192.329	NA	NA	NA	NA
Phe_255_11	Cushing's syndrome	Endocrine or Metabolic	NA	NA	NA	NA	NA	NA	NA	NA	NA	NA	210	450977	451187	NA	NA	NA	NA	NA	NA
Phe_255_12	Hyperaldosteronism	Endocrine or Metabolic	binary	677	121041	121718	NA	NA	NA	NA	NA	NA	711	450427	451138	3.52918	252.918	NA	NA	NA	NA
Phe_255_2	Adrenal hypofunction	Endocrine or Metabolic	binary	439	121074	121513	NA	NA	NA	NA	NA	NA	1500	448550	450050	1.08396	8.39551	NA	NA	NA	NA
Phe_255_21	Glucocorticoid deficiency	Endocrine or Metabolic	binary	383	121214	121597	NA	NA	NA	NA	NA	NA	1319	448946	450265	1.07522	7.52249	NA	NA	NA	NA
Phe_256	Ovarian dysfunction	Endocrine or Metabolic	binary	338	16267	16605	243	5754	5997	NA	NA	NA	706	32008	32714	0.943206	5.67935	1.87759	87.7592	NA	NA
Phe_256_4	Polycystic ovaries	Endocrine or Metabolic	binary	309	16341	16650	231	5779	6010	NA	NA	NA	655	32153	32808	0.929571	7.04287	1.9252	92.52	NA	NA
Phe_257	Testicular dysfunction	Endocrine or Metabolic	binary	4583	97987	102570	2691	49785	52476	NA	NA	NA	24723	382971	407694	0.736822	26.3178	0.845641	15.4359	NA	NA
Phe_257_1	Testicular hypofunction	Endocrine or Metabolic	binary	4309	98931	103240	2551	50284	52835	NA	NA	NA	23813	385644	409457	0.717667	28.2333	0.8302	16.98	NA	NA
Phe_258	Iatrogenic endocrine disorders	Endocrine or Metabolic	NA	NA	NA	NA	NA	NA	NA	NA	NA	NA	250	450887	451137	NA	NA	NA	NA	NA	NA
Phe_259	Other endocrine disorders	Endocrine or Metabolic	binary	319	120617	120936	NA	NA	NA	NA	NA	NA	1328	446581	447909	0.889666	11.0334	NA	NA	NA	NA
Phe_259_2	Carcinoid syndrome	Endocrine or Metabolic	NA	NA	NA	NA	NA	NA	NA	NA	NA	NA	255	451087	451342	NA	NA	NA	NA	NA	NA
Phe_259_3	Delay in sexual development and puberty NEC	Endocrine or Metabolic	binary	209	121636	121845	NA	NA	NA	NA	NA	NA	1367	449488	450855	0.565727	43.4273	NA	NA	NA	NA
Phe_260	Protein-calorie malnutrition	Endocrine or Metabolic	binary	5150	111958	117108	1202	57241	58443	NA	NA	NA	13964	422281	436245	1.37386	37.3856	0.642529	35.7471	NA	NA
Phe_260_1	Cachexia	Endocrine or Metabolic	binary	426	120593	121019	NA	NA	NA	NA	NA	NA	927	448404	449331	1.70625	70.625	NA	NA	NA	NA
Phe_260_2	severe protein-calorie malnutrition	Endocrine or Metabolic	binary	995	119520	120515	NA	NA	NA	NA	NA	NA	2132	445429	447561	1.73319	73.3193	NA	NA	NA	NA
Phe_260_3	Adult failure to thrive	Endocrine or Metabolic	binary	1164	119548	120712	307	59247	59554	NA	NA	NA	3782	442894	446676	1.13887	13.8869	0.608833	39.1167	NA	NA
Phe_260_6	Anorexia	Endocrine or Metabolic	binary	939	118646	119585	NA	NA	NA	NA	NA	NA	1986	443507	445493	1.76137	76.137	NA	NA	NA	NA
Phe_260_7	Polyphagia	Endocrine or Metabolic	NA	NA	NA	NA	NA	NA	NA	NA	NA	NA	242	450809	451051	NA	NA	NA	NA	NA	NA
Phe_261	Vitamin deficiency	Endocrine or Metabolic	binary	34360	74016	108376	14673	39046	53719	1309	4924	6233	90650	318995	409645	1.43272	43.2715	1.23433	23.4329	0.949035	5.09647
Phe_261_2	Vitamin B-complex deficiencies	Endocrine or Metabolic	binary	4527	114072	118599	2161	56384	58545	NA	NA	NA	21840	415740	437580	0.764776	23.5224	0.739554	26.0446	NA	NA
Phe_261_4	Vitamin D deficiency	Endocrine or Metabolic	binary	30648	78614	109262	12790	41315	54105	1210	5055	6265	73425	341194	414619	1.58394	58.3938	1.33487	33.4868	1.09061	9.06102
Phe_261_41	Rickets or osteomalacia	Endocrine or Metabolic	binary	294	121450	121744	NA	NA	NA	NA	NA	NA	510	450323	450833	2.13474	113.474	NA	NA	NA	NA
Phe_262	Mineral deficiency NEC	Endocrine or Metabolic	binary	823	119693	120516	381	58982	59363	NA	NA	NA	2398	444793	447191	1.2735	27.35	1.19689	19.6887	NA	NA
Phe_263	Other nutritional deficiency	Endocrine or Metabolic	binary	725	119770	120495	NA	NA	NA	NA	NA	NA	890	447072	447962	3.02845	202.845	NA	NA	NA	NA
Phe_264	Lack of normal physiological development	Endocrine or Metabolic	NA	NA	NA	NA	NA	NA	NA	NA	NA	NA	270	450457	450727	NA	NA	NA	NA	NA	NA
Phe_264_2	Failure to thrive (childhood)	Endocrine or Metabolic	NA	NA	NA	NA	NA	NA	NA	NA	NA	NA	255	450518	450773	NA	NA	NA	NA	NA	NA
Phe_269	Proteinuria	Endocrine or Metabolic	binary	4895	113073	117968	1983	56423	58406	212	6481	6693	10033	432072	442105	1.82845	82.845	1.4961	49.6097	1.39576	39.5756
Phe_270	Disorders of protein plasma/amino-acid transport and metabolism	Endocrine or Metabolic	binary	3200	115904	119104	895	57769	58664	NA	NA	NA	8103	434726	442829	1.4683	46.8297	0.833761	16.6239	NA	NA
Phe_270_1	Disturbances of amino acid transport	Endocrine or Metabolic	NA	NA	NA	NA	NA	NA	NA	NA	NA	NA	255	450801	451056	NA	NA	NA	NA	NA	NA
Phe_270_2	Disorders of amino acid metabolism	Endocrine or Metabolic	binary	632	120109	120741	362	58763	59125	NA	NA	NA	2368	444815	447183	0.988475	1.15245	1.15622	15.6221	NA	NA
Phe_270_21	Disorders of urea cycle metabolism	Endocrine or Metabolic	NA	NA	NA	NA	NA	NA	NA	NA	NA	NA	279	450535	450814	NA	NA	NA	NA	NA	NA
Phe_270_3	Disorders of plasma protein metabolism	Endocrine or Metabolic	binary	2497	117850	120347	515	58968	59483	NA	NA	NA	5439	441788	447227	1.70605	70.6052	0.711907	28.8093	NA	NA
Phe_270_32	Paraproteinemia	Endocrine or Metabolic	binary	2046	119407	121453	391	59406	59797	NA	NA	NA	4168	445997	450165	1.81946	81.9455	0.706222	29.3778	NA	NA
Phe_270_33	Amyloidosis	Endocrine or Metabolic	NA	NA	NA	NA	NA	NA	NA	NA	NA	NA	439	450702	451141	NA	NA	NA	NA	NA	NA
Phe_270_34	Alpha-1-antitrypsin deficiency	Endocrine or Metabolic	NA	NA	NA	NA	NA	NA	NA	NA	NA	NA	237	451167	451404	NA	NA	NA	NA	NA	NA
Phe_270_35	Macroglobulinemia	Endocrine or Metabolic	NA	NA	NA	NA	NA	NA	NA	NA	NA	NA	319	451106	451425	NA	NA	NA	NA	NA	NA
Phe_270_38	Other specified disorders of plasma protein metabolism	Endocrine or Metabolic	binary	334	120564	120898	NA	NA	NA	NA	NA	NA	795	447784	448579	1.55883	55.8831	NA	NA	NA	NA
Phe_271	Disorders of carbohydrate transport and metabolism	Endocrine or Metabolic	binary	5585	111218	116803	2347	55373	57720	278	6304	6582	12349	426073	438422	1.69758	69.7578	1.4436	44.3601	1.4995	49.9503
Phe_271_3	Intestinal disaccharidase deficiencies and disaccharide malabsorption	Endocrine or Metabolic	binary	5430	111591	117021	2307	55462	57769	274	6309	6583	11891	426970	438861	1.71256	71.2555	1.47388	47.3877	1.53616	53.6156
Phe_271_9	Other disorders of carbohydrate transport and metabolism	Endocrine or Metabolic	NA	NA	NA	NA	NA	NA	NA	NA	NA	NA	463	450446	450909	NA	NA	NA	NA	NA	NA
Phe_272	Disorders of lipoid metabolism	Endocrine or Metabolic	binary	82107	31954	114061	39984	15849	55833	4488	1866	6354	335948	90622	426570	0.914032	8.59683	0.909313	9.06867	0.896858	10.3142
Phe_272_1	Hyperlipidemia	Endocrine or Metabolic	binary	82035	32046	114081	39936	15904	55840	4481	1867	6348	335680	90923	426603	0.91387	8.61303	0.908903	9.10969	0.897091	10.2909
Phe_272_11	Hypercholesterolemia	Endocrine or Metabolic	binary	17737	95154	112891	7166	48922	56088	538	5998	6536	65795	351476	417271	0.996429	0.357146	0.810274	18.9726	0.52203	47.797
Phe_272_12	Hyperglyceridemia	Endocrine or Metabolic	binary	3011	115926	118937	2957	54828	57785	254	6420	6674	17425	419299	436724	0.634495	36.5505	1.28254	28.2539	0.953854	4.61463
Phe_272_13	Mixed hyperlipidemia	Endocrine or Metabolic	binary	21139	91230	112369	11971	43005	54976	1030	5367	6397	98406	315322	413728	0.790918	20.9082	0.915484	8.45163	0.676946	32.3054
Phe_272_9	Unspecified disorder of lipoid metabolism	Endocrine or Metabolic	binary	533	119618	120151	250	59022	59272	NA	NA	NA	2281	441779	444060	0.863607	13.6393	0.82112	17.888	NA	NA
Phe_274	Gout and other crystal arthrop	Endocrine or Metabolic	binary	14867	102953	117820	3900	54594	58494	1256	5386	6642	44197	393782	437979	1.25045	25.0446	0.660714	33.9286	1.87392	87.3921
Phe_274_1	Gout	Endocrine or Metabolic	binary	14437	103731	118168	3643	55120	58763	1243	5416	6659	42034	397989	440023	1.27894	27.8945	0.648978	35.1022	1.95405	95.4055
Phe_274_11	Gouty arthropathy	Endocrine or Metabolic	binary	3538	115062	118600	795	58284	59079	237	6414	6651	7712	435461	443173	1.71427	71.4271	0.773286	22.6714	2.04771	104.771
Phe_274_2	Crystal arthropathies	Endocrine or Metabolic	binary	700	120306	121006	369	59097	59466	NA	NA	NA	3066	444490	447556	0.844435	15.5565	0.905801	9.41988	NA	NA
Phe_274_21	Chondrocalcinosis	Endocrine or Metabolic	binary	536	120708	121244	278	59249	59527	NA	NA	NA	2468	445620	448088	0.802643	19.7357	0.847908	15.2092	NA	NA
Phe_275	Disorders of mineral metabolism	Endocrine or Metabolic	binary	7832	107043	114875	2640	54559	57199	NA	NA	NA	24136	403344	427480	1.20753	20.7529	0.817459	18.2541	NA	NA
Phe_275_1	Disorders of iron metabolism	Hematopoietic	binary	408	121002	121410	245	59402	59647	NA	NA	NA	2940	446492	449432	0.513715	48.6285	0.627905	37.2095	NA	NA
Phe_275_11	Hereditary hemochromatosis	Hematopoietic	NA	NA	NA	NA	NA	NA	NA	NA	NA	NA	1193	450000	451193	NA	NA	NA	NA	NA	NA
Phe_275_3	Disorders of magnesium metabolism	Endocrine or Metabolic	binary	2851	115417	118268	1009	57570	58579	NA	NA	NA	9692	429457	439149	1.09227	9.22661	0.780455	21.9545	NA	NA
Phe_275_5	Disorders of calcium/phosphorus metabolism	Endocrine or Metabolic	binary	2717	115696	118413	1025	57557	58582	NA	NA	NA	6769	433174	439943	1.49129	49.129	1.13719	13.7186	NA	NA
Phe_275_51	Hypocalcemia	Endocrine or Metabolic	binary	813	119773	120586	259	59193	59452	NA	NA	NA	2037	445242	447279	1.48041	48.0407	0.956579	4.34212	NA	NA
Phe_275_53	Disorders of phosphorus metabolism	Endocrine or Metabolic	binary	1606	118111	119717	596	58503	59099	NA	NA	NA	2955	442493	445448	2.02222	102.222	1.52022	52.0217	NA	NA
Phe_275_6	Hypercalcemia	Endocrine or Metabolic	binary	2183	117900	120083	505	58938	59443	NA	NA	NA	5723	440450	446173	1.41727	41.7267	0.662324	33.7676	NA	NA
Phe_276	Disorders of fluid, electrolyte, and acid-based balance	Endocrine or Metabolic	binary	24830	81326	106156	8476	44893	53369	559	5802	6361	74426	323713	398139	1.25124	25.1245	0.849595	15.0405	0.470107	52.9893
Phe_276_1	Electrolyte imbalance	Endocrine or Metabolic	binary	19001	90002	109003	6381	48395	54776	448	6043	6491	55646	352393	408039	1.27822	27.822	0.854213	14.5787	0.506097	49.3903
Phe_276_11	Hyperosmolality and/or hypernatremia	Endocrine or Metabolic	binary	737	119617	120354	NA	NA	NA	NA	NA	NA	1623	445635	447258	1.68751	68.7511	NA	NA	NA	NA
Phe_276_12	Hyposmolality and/or hyponatremia	Endocrine or Metabolic	binary	3481	113465	116946	1865	55744	57609	NA	NA	NA	17144	416063	433207	0.752146	24.7854	0.818035	18.1965	NA	NA
Phe_276_13	Hyperpotassemia	Endocrine or Metabolic	binary	5206	111925	117131	2067	55895	57962	NA	NA	NA	17226	415141	432367	1.11558	11.5579	0.895087	10.4913	NA	NA
Phe_276_14	Hypopotassemia	Endocrine or Metabolic	binary	10895	101696	112591	2763	53922	56685	NA	NA	NA	23659	402078	425737	1.74128	74.128	0.877117	12.2883	NA	NA
Phe_276_4	Acid-base balance disorder	Endocrine or Metabolic	binary	4455	112020	116475	1422	56474	57896	NA	NA	NA	10439	424044	434483	1.59195	59.1948	1.02227	2.22684	NA	NA
Phe_276_41	Acidosis	Endocrine or Metabolic	binary	3926	113147	117073	1230	56900	58130	NA	NA	NA	8838	428040	436878	1.65768	65.7676	1.04595	4.59501	NA	NA
Phe_276_42	Alkalosis	Endocrine or Metabolic	binary	403	120215	120618	NA	NA	NA	NA	NA	NA	1022	446332	447354	1.46249	46.2492	NA	NA	NA	NA
Phe_276_5	Hypovolemia	Endocrine or Metabolic	binary	7420	103097	110517	2463	53005	55468	NA	NA	NA	22799	393769	416568	1.22672	22.6719	0.81132	18.868	NA	NA
Phe_276_6	Fluid overload	Endocrine or Metabolic	binary	1734	117807	119541	664	58394	59058	NA	NA	NA	4586	439003	443589	1.40307	40.3069	1.08752	8.7517	NA	NA
Phe_276_8	Polydipsia	Endocrine or Metabolic	NA	NA	NA	NA	NA	NA	NA	NA	NA	NA	275	450107	450382	NA	NA	NA	NA	NA	NA
Phe_277	Other disorders of metabolism	Endocrine or Metabolic	binary	1536	117805	119341	644	58334	58978	NA	NA	NA	5388	437944	443332	1.05902	5.90173	0.898457	10.1543	NA	NA
Phe_277_1	Disorders of porphyrin metabolism	Endocrine or Metabolic	NA	NA	NA	NA	NA	NA	NA	NA	NA	NA	416	450859	451275	NA	NA	NA	NA	NA	NA
Phe_277_4	Disorders of bilirubin excretion	Endocrine or Metabolic	binary	466	120463	120929	350	58968	59318	NA	NA	NA	2434	444847	447281	0.708134	29.1866	1.08428	8.42799	NA	NA
Phe_277_5	Other disorders of lipoid metabolism	Endocrine or Metabolic	binary	1858	117194	119052	1073	57240	58313	NA	NA	NA	6657	434408	441065	1.03403	3.40298	1.21915	21.9153	NA	NA
Phe_277_51	Lipoprotein disorders	Endocrine or Metabolic	binary	360	121063	121423	NA	NA	NA	NA	NA	NA	1313	447975	449288	1.01452	1.45224	NA	NA	NA	NA
Phe_277_7	Dysmetabolic syndrome X	Endocrine or Metabolic	binary	1119	119783	120902	553	58764	59317	NA	NA	NA	3950	443687	447637	1.04888	4.88792	1.05651	5.6513	NA	NA
Phe_278	Overweight, obesity and other hyperalimentation	Endocrine or Metabolic	binary	57785	51420	109205	28266	25218	53484	1974	4216	6190	187880	218356	406236	1.14412	14.4117	1.14272	14.2716	0.689532	31.0468
Phe_278_1	Obesity	Endocrine or Metabolic	binary	52351	58725	111076	25279	29030	54309	1613	4733	6346	169600	244254	413854	1.15007	15.0075	1.13582	13.582	0.620234	37.9766
Phe_278_11	Morbid obesity	Endocrine or Metabolic	binary	14258	101561	115819	5871	51265	57136	202	6509	6711	45933	385784	431717	1.15705	15.7053	0.965776	3.42236	0.282904	71.7096
Phe_278_3	Localized adiposity	Endocrine or Metabolic	binary	202	121404	121606	NA	NA	NA	NA	NA	NA	506	449875	450381	1.47852	47.8516	NA	NA	NA	NA
Phe_278_4	Abnormal weight gain	Endocrine or Metabolic	binary	829	118370	119199	301	58571	58872	NA	NA	NA	2764	439093	441857	1.1118	11.1797	0.817337	18.2663	NA	NA
Phe_279	Disorders involving the immune mechanism	Endocrine or Metabolic	binary	388	120955	121343	214	59441	59655	NA	NA	NA	1767	447680	449447	0.813315	18.6685	0.91245	8.75505	NA	NA
Phe_279_1	Immunity deficiency	Endocrine or Metabolic	NA	NA	NA	NA	NA	NA	NA	NA	NA	NA	1127	449118	450245	NA	NA	NA	NA	NA	NA
Phe_279_11	Deficiency of humoral immunity	Endocrine or Metabolic	NA	NA	NA	NA	NA	NA	NA	NA	NA	NA	832	450109	450941	NA	NA	NA	NA	NA	NA
Phe_279_2	Autoimmune disease NEC	Endocrine or Metabolic	NA	NA	NA	NA	NA	NA	NA	NA	NA	NA	207	451011	451218	NA	NA	NA	NA	NA	NA
Phe_279_7	Other immunological findings	Endocrine or Metabolic	binary	820	119573	120393	366	58968	59334	NA	NA	NA	1601	446633	448234	1.90689	90.6892	1.72699	72.6994	NA	NA
Phe_280	Iron deficiency anemias	Hematopoietic	binary	14759	99530	114289	4499	53110	57609	269	6405	6674	34917	395843	430760	1.59313	59.3129	0.963439	3.65613	0.497238	50.2762
Phe_280_1	Iron deficiency anemias, unspecified or notdue to blood loss	Hematopoietic	binary	13707	101001	114708	4109	53637	57746	236	6452	6688	31897	400704	432601	1.62064	62.0639	0.965055	3.49453	0.478579	52.1421
Phe_280_2	Iron deficiency anemia secondary to blood loss (chronic)	Hematopoietic	binary	2078	116848	118926	711	58159	58870	NA	NA	NA	5000	438063	443063	1.54833	54.8332	1.07022	7.0215	NA	NA
Phe_281	Other deficiency anemia	Hematopoietic	binary	4486	113046	117532	1845	56436	58281	NA	NA	NA	17244	418381	435625	0.964224	3.5776	0.799731	20.0269	NA	NA
Phe_281_1	Megaloblastic anemia	Hematopoietic	binary	3353	115939	119292	1566	57186	58752	NA	NA	NA	13771	426909	440680	0.899456	10.0544	0.852957	14.7043	NA	NA
Phe_281_11	Pernicious anemia	Hematopoietic	binary	211	121521	121732	NA	NA	NA	NA	NA	NA	1218	449047	450265	0.640765	35.9235	NA	NA	NA	NA
Phe_281_12	Other vitamin B12 deficiency anemia	Hematopoietic	binary	2807	117071	119878	1387	57503	58890	NA	NA	NA	12074	430118	442192	0.857556	14.2444	0.862571	13.7429	NA	NA
Phe_281_13	Folate-deficiency anemia	Hematopoietic	binary	450	120910	121360	NA	NA	NA	NA	NA	NA	903	449159	450062	1.84808	84.8083	NA	NA	NA	NA
Phe_281_9	Deficiency anemias	Hematopoietic	binary	1081	118777	119858	270	59068	59338	NA	NA	NA	3401	441667	445068	1.18026	18.0262	0.595457	40.4543	NA	NA
Phe_282	Hereditary hemolytic anemias	Hematopoietic	binary	2972	117170	120142	245	59451	59696	NA	NA	NA	1029	448955	449984	10.8177	981.772	1.79474	79.4744	NA	NA
Phe_282_8	Other hemoglobinopathies	Hematopoietic	binary	1030	120162	121192	NA	NA	NA	NA	NA	NA	799	449680	450479	4.79172	379.172	NA	NA	NA	NA
Phe_282_9	Other hereditary hemolytic anemias	Hematopoietic	NA	675	120789	121464	NA	NA	NA	NA	NA	NA	NA	NA	NA	NA	NA	NA	NA	NA	NA
Phe_283	Acquired hemolytic anemias	Hematopoietic	binary	273	121331	121604	NA	NA	NA	NA	NA	NA	687	449900	450587	1.47244	47.2437	NA	NA	NA	NA
Phe_283_1	Autoimmune hemolytic anemias	Hematopoietic	NA	NA	NA	NA	NA	NA	NA	NA	NA	NA	280	451034	451314	NA	NA	NA	NA	NA	NA
Phe_284	Aplastic anemia	Hematopoietic	binary	1363	119195	120558	601	58845	59446	NA	NA	NA	5555	441465	447020	0.909793	9.02067	0.81357	18.643	NA	NA
Phe_284_1	Pancytopenia	Hematopoietic	binary	1179	119614	120793	526	58975	59501	NA	NA	NA	4904	442664	447568	0.890801	10.9199	0.806808	19.3192	NA	NA
Phe_285	Other anemias	Hematopoietic	binary	33007	76299	109306	9427	45825	55252	706	5772	6478	83995	326225	410220	1.47477	47.4774	0.833276	16.6724	0.532264	46.7736
Phe_285_1	Acute posthemorrhagic anemia	Hematopoietic	binary	1855	116360	118215	617	57920	58537	NA	NA	NA	6129	431820	437949	1.12126	12.1257	0.753162	24.6838	NA	NA
Phe_285_2	Anemia of chronic disease	Hematopoietic	binary	7782	109278	117060	2140	56346	58486	208	6532	6740	15958	422013	437971	1.82452	82.4524	1.00422	0.421973	0.846974	15.3026
Phe_285_21	Anemia in chronic kidney disease	Hematopoietic	binary	5158	114510	119668	1419	57865	59284	NA	NA	NA	8844	436730	445574	2.17157	117.157	1.20591	20.5913	NA	NA
Phe_285_22	Anemia in neoplastic disease	Hematopoietic	binary	666	120493	121159	NA	NA	NA	NA	NA	NA	1966	446790	448756	1.25472	25.4716	NA	NA	NA	NA
Phe_286	Coagulation defects	Hematopoietic	binary	2785	116154	118939	1029	57755	58784	NA	NA	NA	12262	427221	439483	0.839231	16.0769	0.627389	37.2611	NA	NA
Phe_286_1	Congenital coagulation defects	Hematopoietic	NA	NA	NA	NA	NA	NA	NA	NA	NA	NA	908	449858	450766	NA	NA	NA	NA	NA	NA
Phe_286_12	Congenital deficiency of other clotting factors (including factor VII)	Hematopoietic	NA	NA	NA	NA	NA	NA	NA	NA	NA	NA	639	450283	450922	NA	NA	NA	NA	NA	NA
Phe_286_2	Encounter for long-term (current) use of anticoagulants	Hematopoietic	binary	7589	111996	119585	2632	56453	59085	NA	NA	NA	41607	400346	441953	0.674089	32.5911	0.473171	52.6829	NA	NA
Phe_286_4	Acquired coagulation factor deficiency	Hematopoietic	NA	NA	NA	NA	NA	NA	NA	NA	NA	NA	340	449844	450184	NA	NA	NA	NA	NA	NA
Phe_286_5	Hemorrhagic disorder due to intrinsic circulating anticoagulants	Hematopoietic	NA	NA	NA	NA	NA	NA	NA	NA	NA	NA	787	449800	450587	NA	NA	NA	NA	NA	NA
Phe_286_7	Other and unspecified coagulation defects	Hematopoietic	binary	1080	119501	120581	435	58906	59341	NA	NA	NA	5110	440924	446034	0.781793	21.8207	0.639855	36.0145	NA	NA
Phe_286_8	Hypercoagulable state	Hematopoietic	binary	578	120902	121480	200	59565	59765	NA	NA	NA	2636	447006	449642	0.811605	18.8395	0.570827	42.9173	NA	NA
Phe_286_81	Primary hypercoagulable state	Hematopoietic	binary	522	121041	121563	NA	NA	NA	NA	NA	NA	2443	447470	449913	0.790814	20.9186	NA	NA	NA	NA
Phe_286_9	Abnormal coagulation profile	Hematopoietic	binary	1016	119135	120151	305	59014	59319	NA	NA	NA	3966	439898	443864	0.946376	5.36244	0.575444	42.4556	NA	NA
Phe_287	Purpura and other hemorrhagic conditions	Hematopoietic	binary	4483	113706	118189	2458	55595	58053	NA	NA	NA	21153	412574	433727	0.777743	22.2257	0.868164	13.1836	NA	NA
Phe_287_1	Spontaneous ecchymoses	Hematopoietic	NA	NA	NA	NA	NA	NA	NA	NA	NA	NA	350	447984	448334	NA	NA	NA	NA	NA	NA
Phe_287_3	Thrombocytopenia	Hematopoietic	binary	4335	114134	118469	2318	56054	58372	NA	NA	NA	19555	417795	437350	0.818381	18.1619	0.888137	11.1863	NA	NA
Phe_287_31	Primary thrombocytopenia	Hematopoietic	binary	352	121302	121654	NA	NA	NA	NA	NA	NA	1434	448643	450077	0.908142	9.18576	NA	NA	NA	NA
Phe_287_32	Secondary thrombocytopenia	Hematopoietic	binary	457	120681	121138	309	59129	59438	NA	NA	NA	2365	445095	447460	0.713771	28.6229	0.983597	1.64026	NA	NA
Phe_287_4	Qualitative platelet defects	Hematopoietic	NA	NA	NA	NA	NA	NA	NA	NA	NA	NA	393	450287	450680	NA	NA	NA	NA	NA	NA
Phe_288	Diseases of white blood cells	Hematopoietic	binary	4513	110702	115215	1883	54968	56851	NA	NA	NA	18630	406005	424635	0.89281	10.719	0.754945	24.5055	NA	NA
Phe_288_1	Decreased white blood cell count	Hematopoietic	binary	3735	115007	118742	677	58489	59166	NA	NA	NA	6961	437617	444578	2.00892	100.892	0.73079	26.921	NA	NA
Phe_288_11	Neutropenia	Hematopoietic	binary	1983	118200	120183	394	59154	59548	NA	NA	NA	4197	443510	447707	1.76009	76.0089	0.705804	29.4196	NA	NA
Phe_288_2	Elevated white blood cell count	Hematopoietic	binary	3112	113436	116548	1344	55992	57336	NA	NA	NA	13494	415270	428764	0.848423	15.1577	0.744817	25.5183	NA	NA
Phe_288_3	Eosinophilia	Hematopoietic	binary	317	121203	121520	NA	NA	NA	NA	NA	NA	1073	448754	449827	1.0936	9.3597	NA	NA	NA	NA
Phe_289	Other diseases of blood and blood-forming organs	Hematopoietic	binary	1102	118199	119301	373	58660	59033	NA	NA	NA	4311	438179	442490	0.948119	5.18808	0.648544	35.1456	NA	NA
Phe_289_1	Myelofibrosis	Hematopoietic	NA	NA	NA	NA	NA	NA	NA	NA	NA	NA	261	451157	451418	NA	NA	NA	NA	NA	NA
Phe_289_3	Personal history of diseases of blood and blood-forming organs	Hematopoietic	NA	NA	NA	NA	NA	NA	NA	NA	NA	NA	314	449585	449899	NA	NA	NA	NA	NA	NA
Phe_289_4	Lymphadenitis	Hematopoietic	binary	3938	112240	116178	1134	56891	58025	NA	NA	NA	11312	422188	433500	1.29898	29.8977	0.748941	25.1059	NA	NA
Phe_289_5	Diseases of spleen	Hematopoietic	binary	304	121240	121544	NA	NA	NA	NA	NA	NA	1598	447807	449405	0.703398	29.6602	NA	NA	NA	NA
Phe_289_8	Polycythemia, secondary	Hematopoietic	binary	452	121102	121554	431	59170	59601	NA	NA	NA	4086	444229	448315	0.407994	59.2006	0.79343	20.657	NA	NA
Phe_289_9	Abnormality of red blood cells	Hematopoietic	binary	310	120551	120861	NA	NA	NA	NA	NA	NA	993	446957	447950	1.15706	15.706	NA	NA	NA	NA
Phe_290	Delirium dementia and amnestic and other cognitive disorders	Mental Disorders	binary	8216	108456	116672	3319	54404	57723	202	6530	6732	33956	397556	431512	0.894891	10.5109	0.730693	26.9307	0.381315	61.8685
Phe_290_1	Dementias	Mental Disorders	binary	4671	115178	119849	1955	57086	59041	NA	NA	NA	19855	423191	443046	0.86967	13.033	0.738877	26.1123	NA	NA
Phe_290_11	Alzheimer's disease	Mental Disorders	binary	801	120641	121442	441	59228	59669	NA	NA	NA	4713	444093	448806	0.628094	37.1906	0.703803	29.6197	NA	NA
Phe_290_12	Dementia with cerebral degenerations	Mental Disorders	binary	241	121442	121683	NA	NA	NA	NA	NA	NA	1830	448078	449908	0.486922	51.3078	NA	NA	NA	NA
Phe_290_13	Senile dementia	Mental Disorders	NA	NA	NA	NA	NA	NA	NA	NA	NA	NA	717	449993	450710	NA	NA	NA	NA	NA	NA
Phe_290_16	Vascular dementia	Mental Disorders	binary	1530	119510	121040	536	59026	59562	NA	NA	NA	4533	443622	448155	1.2497	24.9698	0.889689	11.0311	NA	NA
Phe_290_2	Delirium due to conditions classified elsewhere	Mental Disorders	binary	1406	118362	119768	609	58407	59016	NA	NA	NA	5690	438267	443957	0.915953	8.40471	0.805149	19.4851	NA	NA
Phe_290_3	Other persistent mental disorders due to conditions classified elsewhere	Mental Disorders	binary	4638	114329	118967	2652	55675	58327	213	6474	6687	18183	422062	440245	0.943916	5.60845	1.10086	10.0862	0.771218	22.8782
Phe_291	Other specified nonpsychotic and/or transient mental disorders	Mental Disorders	binary	1859	115982	117841	1325	56527	57852	NA	NA	NA	7824	428770	436594	0.880302	11.9698	1.27805	27.8046	NA	NA
Phe_291_1	Transient mental disorders due to conditions classified elsewhere	Mental Disorders	binary	233	121350	121583	NA	NA	NA	NA	NA	NA	888	449255	450143	0.97145	2.85497	NA	NA	NA	NA
Phe_291_4	Specific nonpsychotic mental disorders due to brain damage	Mental Disorders	binary	884	119958	120842	849	58332	59181	NA	NA	NA	3774	443144	446918	0.866284	13.3716	1.69884	69.8836	NA	NA
Phe_291_8	Alteration of consciousness	Mental Disorders	binary	718	118310	119028	326	58289	58615	NA	NA	NA	3058	437844	440902	0.869721	13.0279	0.801887	19.8113	NA	NA
Phe_292	Neurological disorders	Mental Disorders	binary	15108	97035	112143	7866	47201	55067	618	5831	6449	58508	357691	416199	0.958342	4.16579	1.01613	1.61277	0.681682	31.8318
Phe_292_1	Aphasia/speech disturbance	Mental Disorders	binary	3650	115069	118719	1608	56935	58543	NA	NA	NA	11957	427765	439722	1.13065	13.0651	1.01011	1.01062	NA	NA
Phe_292_11	Aphasia	Mental Disorders	binary	793	120346	121139	293	59318	59611	NA	NA	NA	2456	445930	448386	1.19512	19.5124	0.897356	10.2644	NA	NA
Phe_292_12	Symbolic dysfunction	Mental Disorders	binary	225	121548	121773	NA	NA	NA	NA	NA	NA	660	449959	450619	1.26153	26.1529	NA	NA	NA	NA
Phe_292_2	Mild cognitive impairment	Mental Disorders	binary	4130	114830	118960	2289	55878	58167	221	6476	6697	18233	420369	438602	0.835144	16.4856	0.946633	5.33671	0.793824	20.6176
Phe_292_3	Memory loss	Mental Disorders	binary	2939	115581	118520	1973	55873	57846	NA	NA	NA	14942	420923	435865	0.723355	27.6645	0.99494	0.505971	NA	NA
Phe_292_4	Altered mental status	Mental Disorders	binary	4047	112927	116974	1622	56281	57903	NA	NA	NA	14396	419075	433471	1.04175	4.17466	0.843467	15.6533	NA	NA
Phe_292_5	Transient alteration of awareness	Mental Disorders	binary	418	120199	120617	NA	NA	NA	NA	NA	NA	1491	444948	446439	1.03765	3.76532	NA	NA	NA	NA
Phe_292_6	Hallucinations	Mental Disorders	binary	719	119623	120342	NA	NA	NA	NA	NA	NA	1198	447175	448373	2.23612	123.612	NA	NA	NA	NA
Phe_293	Symptoms involving head and neck	Mental Disorders	NA	NA	NA	NA	NA	NA	NA	NA	NA	NA	469	447625	448094	NA	NA	NA	NA	NA	NA
Phe_293_1	Swelling, mass, or lump in head and neck [Space-occupying lesion, intracranial NOS]	Mental Disorders	binary	3000	113391	116391	1163	56794	57957	NA	NA	NA	9195	426115	435310	1.22025	22.025	0.949994	5.00063	NA	NA
Phe_295	Schizophrenia and other psychotic disorders	Mental Disorders	binary	11580	106379	117959	3372	54908	58280	291	6469	6760	16732	423587	440319	2.58343	158.343	1.52261	52.2606	1.13283	13.2833
Phe_295_1	Schizophrenia	Mental Disorders	binary	7473	112523	119996	1927	57349	59276	NA	NA	NA	9189	438503	447692	3.03417	203.417	1.58385	58.3849	NA	NA
Phe_295_2	Paranoid disorders	Mental Disorders	binary	1260	119173	120433	382	59075	59457	NA	NA	NA	2442	446400	448842	1.92297	92.2972	1.18089	18.0887	NA	NA
Phe_295_3	Psychosis	Mental Disorders	binary	7094	110965	118059	2180	56282	58462	200	6559	6759	9712	432125	441837	2.73367	173.367	1.69643	69.6431	1.34617	34.6173
Phe_296	Mood disorders	Mental Disorders	binary	65347	48451	113798	31196	24578	55774	2539	3860	6399	191200	234387	425587	1.27818	27.8178	1.24499	24.4995	0.883184	11.6816
Phe_296_1	Bipolar	Mental Disorders	binary	8109	110683	118792	3975	54639	58614	227	6539	6766	27321	416731	444052	1.10947	10.9475	1.10223	10.2232	0.545294	45.4706
Phe_296_2	Depression	Mental Disorders	binary	62513	50894	113407	29712	25840	55552	2425	3970	6395	180565	243442	424007	1.2944	29.4404	1.25595	25.5948	0.890452	10.9548
Phe_296_22	Major depressive disorder	Mental Disorders	binary	50152	62945	113097	24050	31470	55520	2053	4384	6437	139131	284850	423981	1.35132	35.1325	1.32004	32.0043	0.971914	2.80858
Phe_297	Suicidal ideation or attempt	Mental Disorders	binary	9313	106674	115987	4067	53140	57207	261	6353	6614	21331	414561	435892	1.64077	64.0771	1.45276	45.2756	0.806388	19.3612
Phe_297_1	Suicidal ideation	Mental Disorders	binary	8088	109537	117625	3462	54497	57959	217	6443	6660	17943	422682	440625	1.68856	68.8556	1.46683	46.6832	0.800128	19.9872
Phe_297_2	Suicide or self-inflicted injury	Mental Disorders	binary	2144	117585	119729	1015	57901	58916	NA	NA	NA	5649	440764	446413	1.41511	41.5112	1.36144	36.1439	NA	NA
Phe_300	Anxiety disorders	Mental Disorders	binary	60135	51891	112026	32729	22962	55691	2756	3660	6416	180155	239767	419922	1.25121	25.1212	1.36984	36.9841	1.00124	0.123764
Phe_300_1	Anxiety disorder	Mental Disorders	binary	33638	74354	107992	20247	33117	53364	1481	4767	6248	117865	295381	413246	1.0921	9.20999	1.33026	33.0259	0.83107	16.893
Phe_300_11	Generalized anxiety disorder	Mental Disorders	binary	7498	109040	116538	5280	51553	56833	397	6221	6618	33499	400765	434264	0.834065	16.5935	1.20436	20.4357	0.777653	22.2347
Phe_300_12	Agorophobia, social phobia, and panic disorder	Mental Disorders	binary	3873	115586	119459	2996	55243	58239	238	6476	6714	17678	424416	442094	0.810793	18.9207	1.2865	28.6499	0.886497	11.3503
Phe_300_13	Phobia	Mental Disorders	binary	575	120531	121106	252	59276	59528	NA	NA	NA	1488	447280	448768	1.43193	43.1928	1.27673	27.6727	NA	NA
Phe_300_3	Obsessive-compulsive disorders	Mental Disorders	binary	786	120549	121335	637	58912	59549	NA	NA	NA	4564	443955	448519	0.636607	36.3393	1.05124	5.12359	NA	NA
Phe_300_4	Dysthymic disorder	Mental Disorders	binary	8837	107075	115912	3972	53371	57343	230	6415	6645	32376	400491	432867	1.01931	1.93134	0.926105	7.38952	0.462769	53.7231
Phe_300_8	Acute reaction to stress	Mental Disorders	binary	1426	117164	118590	629	57775	58404	NA	NA	NA	3533	439501	443034	1.50787	50.7873	1.35052	35.0521	NA	NA
Phe_300_9	Posttraumatic stress disorder	Mental Disorders	binary	40334	75108	115442	22557	34619	57176	1896	4669	6565	102584	332738	435322	1.48265	48.2649	1.67417	67.4166	1.22556	22.556
Phe_301	Personality disorders	Mental Disorders	binary	6794	111132	117926	2645	55691	58336	NA	NA	NA	18905	422770	441675	1.34599	34.5991	1.05929	5.92907	NA	NA
Phe_301_1	Schizoid personality disorder	Mental Disorders	binary	385	121112	121497	NA	NA	NA	NA	NA	NA	1772	448169	449941	0.804613	19.5387	NA	NA	NA	NA
Phe_301_2	Antisocial/borderline personality disorder	Mental Disorders	binary	2865	117256	120121	1201	57997	59198	NA	NA	NA	6996	440604	447600	1.52597	52.597	1.298	29.8005	NA	NA
Phe_302	Sexual and gender identity disorders	Mental Disorders	binary	1872	117183	119055	1050	57452	58502	NA	NA	NA	5896	437585	443481	1.1827	18.2703	1.35001	35.0007	NA	NA
Phe_302_1	Decreased libido	Mental Disorders	binary	626	119956	120582	393	58720	59113	NA	NA	NA	2389	444228	446617	0.970534	2.94656	1.24288	24.2878	NA	NA
Phe_303	Psychogenic and somatoform disorders	Mental Disorders	binary	3634	115233	118867	1608	56846	58454	NA	NA	NA	10262	431994	442256	1.31754	31.7545	1.18553	18.5533	NA	NA
Phe_303_1	Dissociative disorder	Mental Disorders	NA	NA	NA	NA	NA	NA	NA	NA	NA	NA	608	450073	450681	NA	NA	NA	NA	NA	NA
Phe_303_3	Psychogenic disorder	Mental Disorders	binary	335	120589	120924	NA	NA	NA	NA	NA	NA	886	447693	448579	1.40261	40.2612	NA	NA	NA	NA
Phe_303_4	Somatoform disorder	Mental Disorders	binary	3246	116531	119777	1418	57478	58896	NA	NA	NA	9184	435456	444640	1.31205	31.2054	1.16565	16.5647	NA	NA
Phe_304	Adjustment reaction	Mental Disorders	binary	29136	78829	107965	11821	41093	52914	1079	5079	6158	71046	341619	412665	1.56749	56.7491	1.2976	29.7602	1.01775	1.77468
Phe_305_2	Eating disorder	Mental Disorders	binary	389	121221	121610	268	59515	59783	NA	NA	NA	1754	448642	450396	0.821382	17.8618	1.15112	15.1124	NA	NA
Phe_306	Other mental disorder	Mental Disorders	binary	13302	93165	106467	6809	45781	52590	426	5865	6291	32651	376998	409649	1.56754	56.7535	1.62441	62.441	0.849582	15.0418
Phe_306_9	Tension headache	Mental Disorders	binary	810	118909	119719	351	58599	58950	NA	NA	NA	2155	444261	446416	1.40157	40.1569	1.23343	23.3434	NA	NA
Phe_312	Conduct disorders	Mental Disorders	binary	2460	117772	120232	925	58216	59141	NA	NA	NA	5310	442073	447383	1.72385	72.3852	1.31777	31.7765	NA	NA
Phe_312_3	Impulse control disorder	Mental Disorders	binary	2111	118821	120932	777	58688	59465	NA	NA	NA	4502	444779	449281	1.74205	74.2046	1.30398	30.3984	NA	NA
Phe_313	Pervasive developmental disorders	Mental Disorders	binary	1416	119700	121116	1815	57429	59244	NA	NA	NA	12727	434358	447085	0.410701	58.9299	1.07621	7.62082	NA	NA
Phe_313_1	Attention deficit hyperactivity disorder	Mental Disorders	binary	1089	120458	121547	1630	57851	59481	NA	NA	NA	11380	437150	448530	0.353129	64.6871	1.08009	8.00866	NA	NA
Phe_313_2	Tics and stuttering	Mental Disorders	binary	246	121506	121752	NA	NA	NA	NA	NA	NA	920	449673	450593	0.989591	1.04093	NA	NA	NA	NA
Phe_313_3	Autism	Mental Disorders	NA	NA	NA	NA	NA	NA	NA	NA	NA	NA	365	450912	451277	NA	NA	NA	NA	NA	NA
Phe_315_1	Learning disorder	Mental Disorders	NA	NA	NA	NA	NA	NA	NA	NA	NA	NA	333	450669	451002	NA	NA	NA	NA	NA	NA
Phe_315_2	Speech and language disorder	Mental Disorders	NA	NA	NA	NA	NA	NA	NA	NA	NA	NA	442	450000	450442	NA	NA	NA	NA	NA	NA
Phe_316	Substance addiction and disorders	Mental Disorders	binary	32336	82798	115134	9807	46967	56774	380	6282	6662	52014	378515	430529	2.32469	132.469	1.42978	42.9779	0.472129	52.7871
Phe_316_1	Polyneuropathy due to drugs	Mental Disorders	NA	NA	NA	NA	NA	NA	NA	NA	NA	NA	405	450385	450790	NA	NA	NA	NA	NA	NA
Phe_317	Alcohol-related disorders	Mental Disorders	binary	37017	77731	114748	14839	41253	56092	719	5857	6576	79529	348455	427984	1.73603	73.6034	1.42366	42.3658	0.588395	41.1605
Phe_317_1	Alcoholism	Mental Disorders	binary	27369	86084	113453	10853	45118	55971	462	6132	6594	56892	371626	428518	1.81702	81.7025	1.46051	46.051	0.527729	47.2271
Phe_317_11	Alcoholic liver damage	Mental Disorders	binary	2375	117786	120161	1814	57132	58946	NA	NA	NA	8291	438022	446313	1.06398	6.39781	1.65659	65.6592	NA	NA
Phe_318	Tobacco use disorder	Mental Disorders	binary	47064	64470	111534	16043	37977	54020	1249	5012	6261	150428	254189	404617	1.135	13.5003	0.798815	20.1185	0.53658	46.342
Phe_320	Meningitis	Neurological	binary	308	121301	121609	NA	NA	NA	NA	NA	NA	872	449485	450357	1.30805	30.8053	NA	NA	NA	NA
Phe_323	Encephalitis	Neurological	NA	NA	NA	NA	NA	NA	NA	NA	NA	NA	560	450196	450756	NA	NA	NA	NA	NA	NA
Phe_323_8	Encephalitis, non-infectious	Neurological	NA	NA	NA	NA	NA	NA	NA	NA	NA	NA	331	450741	451072	NA	NA	NA	NA	NA	NA
Phe_324	Other CNS infection and poliomyelitis	Neurological	binary	263	121441	121704	NA	NA	NA	NA	NA	NA	1042	449511	450553	0.934392	6.56081	NA	NA	NA	NA
Phe_327	Sleep disorders	Neurological	binary	36203	67809	104012	18470	32688	51158	1702	4244	5946	120335	273230	393565	1.13838	13.8376	1.1808	18.0804	0.93618	6.38204
Phe_327_1	Hypersomnia	Neurological	binary	1097	117257	118354	469	57764	58233	NA	NA	NA	3542	437197	440739	1.15334	15.3338	1.00216	0.215894	NA	NA
Phe_327_3	Sleep apnea	Neurological	binary	45335	70630	115965	22934	34075	57009	2460	4090	6550	152031	278027	430058	1.10586	10.5864	1.13797	13.7971	1.0624	6.24015
Phe_327_31	Central/nonobstroctive sleep apnea	Neurological	binary	1230	119215	120445	465	58709	59174	NA	NA	NA	5583	439230	444813	0.813629	18.6371	0.626083	37.3917	NA	NA
Phe_327_32	Obstructive sleep apnea	Neurological	binary	38012	77729	115741	19148	37666	56814	2094	4439	6533	126695	303630	430325	1.1155	11.5503	1.14474	14.4736	1.08868	8.86822
Phe_327_4	Insomnia	Neurological	binary	24423	83343	107766	12531	40549	53080	1142	5029	6171	78566	329572	408138	1.17731	17.7307	1.22639	22.6386	0.961353	3.86469
Phe_327_41	Organic or persistent insomnia	Neurological	binary	1738	118092	119830	749	58111	58860	NA	NA	NA	5070	439551	444621	1.27194	27.1939	1.11595	11.5947	NA	NA
Phe_327_5	Parasomnia	Neurological	binary	3243	113932	117175	1503	56235	57738	NA	NA	NA	8762	430102	438864	1.38624	38.6241	1.30384	30.3839	NA	NA
Phe_327_6	Circadian rhythm sleep disorder	Neurological	binary	407	120582	120989	NA	NA	NA	NA	NA	NA	1077	447796	448873	1.40203	40.2027	NA	NA	NA	NA
Phe_327_7	Sleep related movement disorders	Neurological	binary	2613	115714	118327	2129	55494	57623	NA	NA	NA	21024	414231	435255	0.457177	54.2823	0.764906	23.5094	NA	NA
Phe_327_71	Restless legs syndrome	Neurological	binary	1303	119437	120740	1148	57993	59141	NA	NA	NA	15475	428445	443920	0.309576	69.0424	0.556836	44.3164	NA	NA
Phe_327_72	Sleep related leg cramps	Neurological	binary	208	121062	121270	NA	NA	NA	NA	NA	NA	1390	446301	447691	0.552425	44.7575	NA	NA	NA	NA
Phe_331	Other cerebral degenerations	Neurological	binary	538	119998	120536	239	59148	59387	NA	NA	NA	2360	442870	445230	0.84205	15.795	0.75924	24.076	NA	NA
Phe_331_1	Hydrocephalus	Neurological	binary	240	121550	121790	NA	NA	NA	NA	NA	NA	1063	449718	450781	0.835664	16.4336	NA	NA	NA	NA
Phe_331_9	Cerebral degeneration, unspecified	Neurological	NA	NA	NA	NA	NA	NA	NA	NA	NA	NA	880	445946	446826	NA	NA	NA	NA	NA	NA
Phe_332	Parkinson's disease	Neurological	binary	711	120893	121604	678	59052	59730	NA	NA	NA	8704	440252	448956	0.301583	69.8417	0.585493	41.4507	NA	NA
Phe_333	Extrapyramidal disease and abnormal movement disorders	Neurological	binary	3097	115935	119032	1774	56556	58330	NA	NA	NA	22799	413612	436411	0.498032	50.1968	0.582159	41.7841	NA	NA
Phe_333_1	Essential tremor	Neurological	binary	1505	119311	120816	920	58304	59224	NA	NA	NA	13720	429794	443514	0.402685	59.7315	0.502161	49.7839	NA	NA
Phe_333_2	Myoclonus	Neurological	binary	275	121268	121543	NA	NA	NA	NA	NA	NA	1388	448098	449486	0.732705	26.7295	NA	NA	NA	NA
Phe_333_3	Tics and choreas	Neurological	NA	NA	NA	NA	NA	NA	NA	NA	NA	NA	339	450791	451130	NA	NA	NA	NA	NA	NA
Phe_333_4	Torsion dystonia	Neurological	binary	781	120298	121079	307	59272	59579	NA	NA	NA	2403	446676	449079	1.20546	20.5456	0.962973	3.70269	NA	NA
Phe_333_8	Other degenerative diseases of the basal ganglia	Neurological	NA	NA	NA	NA	NA	NA	NA	NA	NA	NA	366	450464	450830	NA	NA	NA	NA	NA	NA
Phe_334	Degenerative disease of the spinal cord	Neurological	binary	1184	119154	120338	389	58960	59349	NA	NA	NA	3760	442527	446287	1.16782	16.7818	0.77797	22.203	NA	NA
Phe_334_1	Spinocerebellar disease	Neurological	NA	NA	NA	NA	NA	NA	NA	NA	NA	NA	808	449838	450646	NA	NA	NA	NA	NA	NA
Phe_334_2	Anterior horn cell disease	Neurological	NA	NA	NA	NA	NA	NA	NA	NA	NA	NA	968	449809	450777	NA	NA	NA	NA	NA	NA
Phe_334_21	Amyotrophic Lateral Sclerosis	Neurological	NA	NA	NA	NA	NA	NA	NA	NA	NA	NA	721	450504	451225	NA	NA	NA	NA	NA	NA
Phe_335	Multiple sclerosis	Neurological	binary	637	121065	121702	228	59600	59828	NA	NA	NA	2762	447721	450483	0.853683	14.6317	0.621563	37.8437	NA	NA
Phe_337	Disorders of the autonomic nervous system	Neurological	binary	2866	114802	117668	1135	57217	58352	NA	NA	NA	14559	421084	435643	0.728815	27.1185	0.582022	41.7978	NA	NA
Phe_337_1	Peripheral autonomic neuropathy	Neurological	binary	2638	115319	117957	1020	57442	58462	NA	NA	NA	13396	423364	436760	0.729153	27.0847	0.568845	43.1155	NA	NA
Phe_338	Pain	Neurological	binary	24099	79221	103320	10515	40976	51491	732	5386	6118	73677	319309	392986	1.24411	24.4113	1.08924	8.92388	0.638185	36.1815
Phe_338_1	Acute pain	Neurological	binary	6629	102358	108987	3019	51001	54020	241	6189	6430	21821	389725	411546	1.14714	14.7142	1.05403	5.40283	0.706887	29.3113
Phe_338_2	Chronic pain	Neurological	binary	18041	89927	107968	7692	45979	53671	516	5844	6360	54185	354536	408721	1.26041	26.0415	1.08105	8.10542	0.611985	38.8015
Phe_339	Other headache syndromes	Neurological	binary	26073	79119	105192	11822	40589	52411	1015	5127	6142	62207	344126	406333	1.61902	61.9016	1.47337	47.3368	1.07944	7.94414
Phe_340	Migraine	Neurological	binary	11587	105664	117251	5907	51631	57538	541	6086	6627	31836	405831	437667	1.35856	35.8563	1.41136	41.1359	1.12229	12.2291
Phe_340_1	Migrain with aura	Neurological	binary	1484	118840	120324	895	58139	59034	NA	NA	NA	4445	441492	445937	1.23732	23.7324	1.52098	52.0977	NA	NA
Phe_341	Other demyelinating diseases of central nervous system	Neurological	NA	NA	NA	NA	NA	NA	NA	NA	NA	NA	338	450583	450921	NA	NA	NA	NA	NA	NA
Phe_342	Hemiplegia	Neurological	binary	1135	119261	120396	340	59125	59465	NA	NA	NA	2372	445320	447692	1.7793	77.9297	1.07915	7.91508	NA	NA
Phe_344	Other paralytic syndromes	Neurological	binary	1732	118574	120306	607	58727	59334	NA	NA	NA	5146	441505	446651	1.24957	24.9566	0.88794	11.206	NA	NA
Phe_345	Epilepsy, recurrent seizures, convulsions	Neurological	binary	6189	112569	118758	2353	56150	58503	NA	NA	NA	18387	422493	440880	1.24959	24.9589	0.964391	3.56086	NA	NA
Phe_345_1	Epilepsy	Neurological	binary	3418	116761	120179	1260	57919	59179	NA	NA	NA	9569	436444	446013	1.32564	32.5636	0.992393	0.760656	NA	NA
Phe_345_11	Generalized convulsive epilepsy	Neurological	binary	442	120882	121324	NA	NA	NA	NA	NA	NA	1185	448676	449861	1.38304	38.3043	NA	NA	NA	NA
Phe_345_12	Partial epilepsy	Neurological	binary	1248	119742	120990	492	59157	59649	NA	NA	NA	3906	444763	448669	1.18484	18.4838	0.947449	5.25512	NA	NA
Phe_345_3	Convulsions	Neurological	binary	4489	114972	119461	1628	57169	58797	NA	NA	NA	13477	429183	442660	1.23424	23.4243	0.909445	9.05553	NA	NA
Phe_346	Abnormal findings on study of brain and/or nervous system	Neurological	NA	NA	NA	NA	NA	NA	NA	NA	NA	NA	695	446753	447448	NA	NA	NA	NA	NA	NA
Phe_346_1	Nonspecific abnormal findings on radiological and other examinations of skull and head	Neurological	binary	321	119927	120248	NA	NA	NA	NA	NA	NA	1009	444665	445674	1.17911	17.9107	NA	NA	NA	NA
Phe_346_2	Nonspecific abnormal results of function study of brain and central nervous system	Neurological	NA	NA	NA	NA	NA	NA	NA	NA	NA	NA	502	448391	448893	NA	NA	NA	NA	NA	NA
Phe_347	Cataplexy and narcolepsy	Neurological	binary	414	121317	121731	NA	NA	NA	NA	NA	NA	1079	449612	450691	1.42055	42.055	NA	NA	NA	NA
Phe_348	Other conditions of brain	Neurological	binary	2690	116332	119022	1061	57658	58719	NA	NA	NA	8512	432582	441094	1.17118	17.1182	0.936346	6.36542	NA	NA
Phe_348_2	Cerebral edema and compression of brain	Neurological	binary	388	121048	121436	NA	NA	NA	NA	NA	NA	879	449072	449951	1.63554	63.5538	NA	NA	NA	NA
Phe_348_4	Cerebral cysts	Neurological	NA	NA	NA	NA	NA	NA	NA	NA	NA	NA	370	450390	450760	NA	NA	NA	NA	NA	NA
Phe_348_8	Encephalopathy, not elsewhere classified	Neurological	binary	2100	117451	119551	823	58175	58998	NA	NA	NA	6910	436139	443049	1.12626	12.6263	0.894409	10.5591	NA	NA
Phe_348_9	Other conditions of brain, NOS	Neurological	binary	769	119325	120094	377	58787	59164	NA	NA	NA	2582	442465	445047	1.10371	10.3709	1.09833	9.83316	NA	NA
Phe_349	Other and unspecified disorders of the nervous system	Neurological	binary	783	119672	120455	421	58821	59242	NA	NA	NA	3652	441369	445021	0.792112	20.7888	0.865969	13.4031	NA	NA
Phe_350	Abnormal movement	Neurological	binary	22599	84222	106821	8559	45349	53908	711	5595	6306	83709	318922	402631	1.01758	1.75778	0.763668	23.6332	0.542314	45.7686
Phe_350_1	Abnormal involuntary movements	Neurological	binary	3436	113183	116619	1814	55659	57473	NA	NA	NA	20071	410351	430422	0.631843	36.8157	0.67686	32.314	NA	NA
Phe_350_2	Abnormality of gait	Neurological	binary	18964	89760	108724	6696	48332	55028	600	5829	6429	65023	345137	410160	1.10025	10.0249	0.76757	23.243	0.5887	41.13
Phe_350_3	Lack of coordination	Neurological	binary	1130	118934	120064	435	58694	59129	NA	NA	NA	5047	438589	443636	0.827293	17.2707	0.646669	35.3331	NA	NA
Phe_350_5	Abnormal reflex	Neurological	NA	NA	NA	NA	NA	NA	NA	NA	NA	NA	223	450310	450533	NA	NA	NA	NA	NA	NA
Phe_350_6	Disturbances of sensation of smell and taste	Neurological	binary	446	120878	121324	NA	NA	NA	NA	NA	NA	1512	447711	449223	1.09219	9.21903	NA	NA	NA	NA
Phe_351	Other peripheral nerve disorders	Neurological	binary	22404	87924	110328	10091	44659	54750	792	5619	6411	79540	333394	412934	1.05423	5.42288	0.956853	4.31472	0.641349	35.8651
Phe_352	Disorders of other cranial nerves	Neurological	binary	1930	117645	119575	1237	57510	58747	NA	NA	NA	6739	437670	444409	1.0644	6.43986	1.38858	38.8582	NA	NA
Phe_352_1	Trigeminal nerve disorders [CN5]	Neurological	binary	659	119901	120560	331	58998	59329	NA	NA	NA	2613	444975	447588	0.936313	6.36867	0.955652	4.43475	NA	NA
Phe_352_2	Facial nerve disorders [CN7]	Neurological	binary	1218	119813	121031	872	58494	59366	NA	NA	NA	3885	444546	448431	1.1616	16.1596	1.69544	69.5443	NA	NA
Phe_353	Nerve root and plexus disorders	Neurological	binary	1946	116946	118892	814	57796	58610	NA	NA	NA	6110	435653	441763	1.18342	18.3418	1.00416	0.415513	NA	NA
Phe_353_1	Nerve plexus lesions	Neurological	binary	348	121094	121442	NA	NA	NA	NA	NA	NA	1241	448450	449691	1.03837	3.83715	NA	NA	NA	NA
Phe_353_2	Nerve root lesions	Neurological	binary	1167	118785	119952	480	58575	59055	NA	NA	NA	3352	441817	445169	1.29206	29.2065	1.07946	7.94573	NA	NA
Phe_355	Complex regional/central pain syndrome	Neurological	binary	555	120489	121044	309	59203	59512	NA	NA	NA	2258	445486	447744	0.909192	9.08081	1.02958	2.95792	NA	NA
Phe_355_1	Chronic pain syndrome	Neurological	binary	7250	109599	116849	3488	54179	57667	NA	NA	NA	26454	408601	435055	1.02039	2.03891	0.994722	0.527752	NA	NA
Phe_356	Hereditary and idiopathic peripheral neuropathy	Neurological	binary	7826	105774	113600	3094	53756	56850	NA	NA	NA	36894	386060	422954	0.789767	21.0233	0.623918	37.6082	NA	NA
Phe_357	Inflammatory and toxic neuropathy	Neurological	binary	2596	114885	117481	1028	57289	58317	NA	NA	NA	13892	420250	434142	0.690564	30.9436	0.55089	44.911	NA	NA
Phe_358	Myoneural disorders	Neurological	NA	NA	NA	NA	NA	NA	NA	NA	NA	NA	1239	449633	450872	NA	NA	NA	NA	NA	NA
Phe_358_1	Myasthenia gravis	Neurological	NA	NA	NA	NA	NA	NA	NA	NA	NA	NA	1079	450096	451175	NA	NA	NA	NA	NA	NA
Phe_359	Muscular dystrophies and other myopathies	Neurological	binary	676	120358	121034	NA	NA	NA	NA	NA	NA	1688	447194	448882	1.48525	48.5248	NA	NA	NA	NA
Phe_359_1	Muscular dystrophies	Neurological	NA	NA	NA	NA	NA	NA	NA	NA	NA	NA	316	450936	451252	NA	NA	NA	NA	NA	NA
Phe_359_2	Myopathy	Neurological	binary	642	120432	121074	NA	NA	NA	NA	NA	NA	1451	447597	449048	1.641	64.1003	NA	NA	NA	NA
Phe_360	Disorders of the globe	Sense Organs	binary	696	120269	120965	205	59369	59574	NA	NA	NA	1322	447494	448816	1.95338	95.3378	1.16825	16.8245	NA	NA
Phe_360_2	Progressive myopia	Sense Organs	binary	285	121215	121500	NA	NA	NA	NA	NA	NA	660	449307	449967	1.59921	59.9209	NA	NA	NA	NA
Phe_360_3	Hypotony of eye	Sense Organs	binary	213	121499	121712	NA	NA	NA	NA	NA	NA	289	450826	451115	2.73172	173.172	NA	NA	NA	NA
Phe_361	Retinal detachments and defects	Sense Organs	binary	4034	115610	119644	1681	57282	58963	213	6508	6721	12993	431515	444508	1.15349	15.3493	0.975345	2.46549	1.08422	8.42161
Phe_361_1	Retinal detachment with retinal defect	Sense Organs	binary	810	120542	121352	470	59177	59647	NA	NA	NA	4819	443966	448785	0.621612	37.8388	0.733822	26.6178	NA	NA
Phe_361_2	Retinoschisis and retinal cysts	Sense Organs	binary	430	121162	121592	NA	NA	NA	NA	NA	NA	1704	448821	450525	0.935002	6.49975	NA	NA	NA	NA
Phe_362	Other retinal disorders	Sense Organs	binary	20545	89438	109983	8808	45996	54804	1116	5145	6261	88461	323715	412176	0.870385	12.9615	0.748852	25.1148	0.830522	16.9478
Phe_362_2	Degeneration of macula and posterior pole of retina	Sense Organs	binary	7126	109352	116478	4642	52515	57157	585	5948	6533	58583	368304	426887	0.445803	55.4197	0.591803	40.8197	0.652506	34.7494
Phe_362_21	Macular degeneration, dry	Sense Organs	binary	1083	119609	120692	1519	57488	59007	NA	NA	NA	27144	412580	439724	0.145364	85.4636	0.417024	58.2976	NA	NA
Phe_362_22	Macular degeneration, wet	Sense Organs	binary	295	121288	121583	414	59279	59693	NA	NA	NA	7388	440688	448076	0.147155	85.2845	0.420631	57.9369	NA	NA
Phe_362_23	Cystoid macular degeneration of retina	Sense Organs	binary	1795	118705	120500	720	58614	59334	NA	NA	NA	6777	439411	446188	0.980749	1.92512	0.798931	20.1069	NA	NA
Phe_362_26	Macular puckering of retina	Sense Organs	binary	2688	116849	119537	1880	56670	58550	301	6396	6697	20138	419008	439146	0.490365	50.9635	0.700202	29.9798	0.980119	1.9881
Phe_362_27	Drusen (degenerative) of retina	Sense Organs	binary	1570	118236	119806	679	58088	58767	NA	NA	NA	8539	430460	438999	0.673717	32.6283	0.594009	40.5991	NA	NA
Phe_362_29	Macular degeneration (senile) of retina NOS	Sense Organs	binary	551	120372	120923	588	58624	59212	NA	NA	NA	11690	430340	442030	0.172298	82.7702	0.375496	62.4504	NA	NA
Phe_362_3	Other nondiabetic retinopathy	Sense Organs	binary	6325	108988	115313	1551	56283	57834	NA	NA	NA	12949	423316	436265	1.84798	84.7976	0.90353	9.64697	NA	NA
Phe_362_31	Separation of retinal layers	Sense Organs	binary	510	121003	121513	323	59353	59676	NA	NA	NA	1738	447679	449417	1.08529	8.52934	1.3996	39.9596	NA	NA
Phe_362_4	Retinal vascular changes and abnomalities	Sense Organs	binary	3412	116100	119512	1221	57735	58956	NA	NA	NA	12226	430067	442293	1.03282	3.28165	0.749227	25.0773	NA	NA
Phe_362_5	Toxic maculopathy of retina	Sense Organs	NA	NA	NA	NA	NA	NA	NA	NA	NA	NA	270	450503	450773	NA	NA	NA	NA	NA	NA
Phe_362_6	Peripheral retinal degenerations	Sense Organs	binary	3209	116093	119302	1204	57511	58715	NA	NA	NA	7208	433853	441061	1.64591	64.5909	1.25476	25.4762	NA	NA
Phe_362_7	Hereditary retinal dystrophies	Sense Organs	binary	469	120614	121083	NA	NA	NA	NA	NA	NA	1913	445867	447780	0.906649	9.33506	NA	NA	NA	NA
Phe_362_8	Retinal hemorrhage/ischemia	Sense Organs	binary	1267	118097	119364	441	58497	58938	NA	NA	NA	5293	436274	441567	0.885519	11.4481	0.62422	37.578	NA	NA
Phe_362_9	Retinal edema	Sense Organs	binary	1947	118144	120091	715	58495	59210	NA	NA	NA	5397	440745	446142	1.34022	34.022	0.998232	0.176758	NA	NA
Phe_363	Chorioretinal inflammations, scars, and other disorders of choroid	Sense Organs	binary	2483	116826	119309	947	57784	58731	NA	NA	NA	9069	431804	440873	1.01171	1.17137	0.783857	21.6143	NA	NA
Phe_363_3	Chorioretinal scars	Sense Organs	binary	2186	117396	119582	800	58072	58872	NA	NA	NA	7903	434426	442329	1.02315	2.31464	0.760562	23.9438	NA	NA
Phe_363_4	Choroidal degenerations	Sense Organs	NA	NA	NA	NA	NA	NA	NA	NA	NA	NA	274	450375	450649	NA	NA	NA	NA	NA	NA
Phe_364	Corneal opacity and other disorders of cornea	Sense Organs	binary	2722	115607	118329	1044	57612	58656	NA	NA	NA	11558	428433	439991	0.875705	12.4295	0.677562	32.2438	NA	NA
Phe_364_1	Corneal opacity	Sense Organs	binary	1849	118060	119909	1158	57528	58686	NA	NA	NA	8384	434094	442478	0.813815	18.6185	1.04139	4.13925	NA	NA
Phe_364_2	Corneal edema	Sense Organs	binary	459	121058	121517	NA	NA	NA	NA	NA	NA	1822	447660	449482	0.931836	6.81638	NA	NA	NA	NA
Phe_364_4	Corneal degenerations	Sense Organs	binary	1445	118029	119474	459	58798	59257	NA	NA	NA	2900	443522	446422	1.86184	86.1839	1.1924	19.2396	NA	NA
Phe_364_41	Keratoconus	Sense Organs	binary	367	121509	121876	NA	NA	NA	NA	NA	NA	573	450622	451195	2.37114	137.114	NA	NA	NA	NA
Phe_364_5	Corneal dystrophy	Sense Organs	binary	636	120755	121391	253	59432	59685	NA	NA	NA	5946	441092	447038	0.393904	60.6096	0.318695	68.1305	NA	NA
Phe_364_51	Fuchs' dystrophy	Sense Organs	binary	455	121154	121609	NA	NA	NA	NA	NA	NA	3473	445239	448712	0.483402	51.6598	NA	NA	NA	NA
Phe_364_9	Cornea replaced by transplant	Sense Organs	binary	262	121656	121918	NA	NA	NA	NA	NA	NA	1194	450001	451195	0.81207	18.793	NA	NA	NA	NA
Phe_365	Glaucoma	Sense Organs	binary	38064	76856	114920	11570	45339	56909	1446	5057	6503	81303	349418	430721	1.75472	75.4722	1.07706	7.70649	1.178	17.7997
Phe_365_1	Open-angle glaucoma	Sense Organs	binary	30309	84722	115031	8523	48779	57302	1127	5402	6529	56207	377826	434033	2.03465	103.465	1.14856	14.8564	1.33294	33.2937
Phe_365_11	Primary open angle glaucoma	Sense Organs	binary	13552	105042	118594	2857	56071	58928	312	6452	6764	20091	424364	444455	2.52794	152.794	1.07254	7.25432	1.02042	2.04159
Phe_365_2	Primary angle-closure glaucoma	Sense Organs	binary	2113	117948	120061	1066	58199	59265	NA	NA	NA	7129	439835	446964	1.10342	10.3422	1.12772	12.7724	NA	NA
Phe_365_5	Pseudoexfoliation glaucoma	Sense Organs	NA	NA	NA	NA	NA	NA	NA	NA	NA	NA	1099	449812	450911	NA	NA	NA	NA	NA	NA
Phe_366	Cataract	Sense Organs	binary	58665	49046	107711	23701	30520	54221	2490	3772	6262	230624	175050	405674	0.958058	4.19422	0.768903	23.1097	0.699454	30.0546
Phe_366_1	Nonsenile Cataract	Sense Organs	binary	809	119371	120180	410	58698	59108	NA	NA	NA	4022	439496	443518	0.74231	25.769	0.764904	23.5096	NA	NA
Phe_366_2	Senile cataract	Sense Organs	binary	53129	53452	106581	20660	33135	53795	2197	4058	6255	197600	206486	404086	1.01939	1.93861	0.785372	21.4628	0.718273	28.1727
Phe_366_3	Traumatic cataract	Sense Organs	binary	365	121198	121563	NA	NA	NA	NA	NA	NA	627	449823	450450	2.1571	115.71	NA	NA	NA	NA
Phe_367	Disorders of refraction and accommodation; blindness and low vision	Sense Organs	binary	81119	26217	107336	34537	17598	52135	3830	2180	6010	267840	131516	399356	1.12684	12.6839	0.987734	1.2266	0.950187	4.9813
Phe_367_1	Myopia	Sense Organs	binary	20300	84944	105244	9317	42799	52116	1535	4339	5874	65574	333242	398816	1.17311	17.3112	1.08729	8.72913	1.58933	58.9335
Phe_367_2	Astigmatism	Sense Organs	binary	24678	76384	101062	13020	37162	50182	1839	3940	5779	109338	269922	379260	0.847009	15.2991	0.899972	10.0028	1.10381	10.3812
Phe_367_4	Presbyopia	Sense Organs	binary	62465	40900	103365	24801	26786	51587	2868	3197	6065	211535	178718	390253	1.11488	11.4878	0.886937	11.3063	0.872393	12.7607
Phe_367_8	Hypermetropia	Sense Organs	binary	16235	90700	106935	8188	44636	52824	941	5288	6229	73817	320870	394687	0.811762	18.8238	0.828787	17.1213	0.807733	19.2267
Phe_367_9	Blindness and low vision	Sense Organs	binary	5341	109399	114740	2186	54625	56811	NA	NA	NA	19240	407595	426835	1.03267	3.26727	0.853636	14.6364	NA	NA
Phe_368	Visual disturbances	Sense Organs	binary	14464	91031	105495	6526	46093	52619	704	5369	6073	50666	345098	395764	1.07097	7.09673	0.968778	3.12223	0.905501	9.44988
Phe_368_1	Amblyopia	Sense Organs	binary	1038	120085	121123	581	58875	59456	NA	NA	NA	6367	441123	447490	0.602309	39.7691	0.686798	31.3202	NA	NA
Phe_368_2	Diplopia and disorders of binocular vision	Sense Organs	binary	1516	118245	119761	976	57683	58659	NA	NA	NA	9806	430739	440545	0.568699	43.1301	0.747504	25.2496	NA	NA
Phe_368_3	Anisometropia	Sense Organs	binary	641	119731	120372	414	58521	58935	NA	NA	NA	3474	439695	443169	0.679316	32.0684	0.896121	10.3879	NA	NA
Phe_368_4	Visual field defects	Sense Organs	binary	3492	113532	117024	1201	57138	58339	NA	NA	NA	9160	430066	439226	1.43084	43.0843	0.987135	1.28649	NA	NA
Phe_368_5	Color vision deficiencies	Sense Organs	NA	NA	NA	NA	NA	NA	NA	NA	NA	NA	277	450355	450632	NA	NA	NA	NA	NA	NA
Phe_368_7	Disorders of accommodation	Sense Organs	NA	NA	NA	NA	NA	NA	NA	NA	NA	NA	287	450367	450654	NA	NA	NA	NA	NA	NA
Phe_368_9	Subjective visual disturbances	Sense Organs	binary	2827	113161	115988	1651	55232	56883	NA	NA	NA	10192	419960	430152	1.02867	2.86681	1.22497	22.4975	NA	NA
Phe_368_91	Psychophysical visual disturbances	Sense Organs	binary	208	121220	121428	NA	NA	NA	NA	NA	NA	753	448822	449575	1.02271	2.2708	NA	NA	NA	NA
Phe_369	Infection of the eye	Sense Organs	binary	5483	106185	111668	2161	53425	55586	211	6245	6456	13874	410374	424248	1.50144	50.1439	1.1888	18.8796	0.999395	0.0605288
Phe_369_2	Eye infection, viral	Sense Organs	binary	881	119404	120285	362	58888	59250	NA	NA	NA	3099	444024	447123	1.05674	5.67442	0.881507	11.8493	NA	NA
Phe_369_5	Conjunctivitis, infectious	Sense Organs	binary	4134	108275	112409	1581	54283	55864	NA	NA	NA	9377	417337	426714	1.67356	67.3564	1.28787	28.7872	NA	NA
Phe_370	Keratitis	Sense Organs	binary	3280	113273	116553	1702	55611	57313	223	6234	6457	9942	425403	435345	1.23228	23.2282	1.30037	30.0368	1.51229	51.2286
Phe_370_1	Corneal ulcer	Sense Organs	binary	399	121285	121684	204	59557	59761	NA	NA	NA	1488	448953	450441	0.9926	0.73997	1.03335	3.33496	NA	NA
Phe_370_2	Superficial keratitis	Sense Organs	binary	517	119668	120185	222	59037	59259	NA	NA	NA	1789	444434	446223	1.07296	7.29559	0.934416	6.5584	NA	NA
Phe_370_3	Keratoconjunctivitis	Sense Organs	binary	1892	116463	118355	1095	56939	58034	NA	NA	NA	5200	435782	440982	1.35566	35.5664	1.60011	60.0107	NA	NA
Phe_370_31	Keratoconjunctivitis sicca	Sense Organs	binary	1630	117167	118797	955	57250	58205	NA	NA	NA	4025	438794	442819	1.50953	50.9533	1.80511	80.5109	NA	NA
Phe_371	Inflammation of the eye	Sense Organs	binary	15490	92052	107542	5972	47446	53418	681	5434	6115	50869	349865	400734	1.13469	13.4688	0.880715	11.9285	0.877311	12.2689
Phe_371_1	Uveitis, noninfectious or NOS	Sense Organs	binary	3411	116840	120251	743	58756	59499	NA	NA	NA	4512	443739	448251	2.81803	181.803	1.2406	24.0599	NA	NA
Phe_371_2	Conjunctivitis, noninfectious	Sense Organs	binary	3911	112860	116771	1653	55825	57478	239	6301	6540	9521	427551	437072	1.53753	53.7529	1.32021	32.0206	1.67761	67.7608
Phe_371_21	Allergic conjunctivitis	Sense Organs	binary	3646	113405	117051	1530	56069	57599	232	6321	6553	8602	429569	438171	1.58667	58.6667	1.35307	35.3071	1.8034	80.34
Phe_371_3	Inflammation of eyelids	Sense Organs	binary	8636	101547	110183	3623	51121	54744	356	5897	6253	37507	369186	406693	0.84987	15.013	0.717606	28.2394	0.617328	38.2672
Phe_372	Disorders of conjunctiva	Sense Organs	binary	4008	110359	114367	2676	53832	56508	335	6101	6436	9842	423254	433096	1.54215	54.2154	2.0839	108.39	2.2905	129.05
Phe_374	Other disorders of eyelids	Sense Organs	binary	4518	111994	116512	3030	54225	57255	412	6104	6516	31635	393796	425431	0.521479	47.8521	0.711689	28.8311	0.85031	14.969
Phe_374_1	Ectropion or entropion	Sense Organs	binary	787	119833	120620	448	58932	59380	NA	NA	NA	7583	436751	444334	0.382317	61.7683	0.442086	55.7914	NA	NA
Phe_374_2	Lagophthalmos	Sense Organs	binary	236	121263	121499	NA	NA	NA	NA	NA	NA	966	448908	449874	0.904593	9.54073	NA	NA	NA	NA
Phe_374_3	Ptosis of eyelid	Sense Organs	binary	1871	118684	120555	1297	57881	59178	NA	NA	NA	11068	432448	443516	0.621912	37.8088	0.878253	12.1747	NA	NA
Phe_374_6	Dermatochalasis	Sense Organs	binary	815	119942	120757	1324	57524	58848	223	6496	6719	14382	424592	438974	0.205999	79.4001	0.686714	31.3286	1.01302	1.3024
Phe_375	Disorders of lacrimal system	Sense Organs	binary	663	120221	120884	224	59309	59533	NA	NA	NA	2283	445602	447885	1.07598	7.59828	0.738161	26.1839	NA	NA
Phe_375_1	Dry eyes	Sense Organs	binary	27465	78326	105791	11160	41110	52270	1219	4810	6029	84262	314374	398636	1.22822	22.8218	1.01008	1.00816	0.95654	4.34599
Phe_375_2	Epiphora	Sense Organs	binary	541	120580	121121	NA	NA	NA	NA	NA	NA	1800	446858	448658	1.11332	11.3322	NA	NA	NA	NA
Phe_376	Disorders of the orbit	Sense Organs	NA	NA	NA	NA	NA	NA	NA	NA	NA	NA	339	450267	450606	NA	NA	NA	NA	NA	NA
Phe_377	Disorders of optic nerve and visual pathways	Sense Organs	binary	3917	114035	117952	1136	57473	58609	NA	NA	NA	11247	429671	440918	1.30188	30.1875	0.759863	24.0137	NA	NA
Phe_377_1	Optic atrophy	Sense Organs	binary	2374	117039	119413	535	58733	59268	NA	NA	NA	4922	440844	445766	1.80051	80.0505	0.817521	18.2479	NA	NA
Phe_377_3	Optic neuritis/neuropathy	Sense Organs	binary	1313	118949	120262	411	58932	59343	NA	NA	NA	4487	442099	446586	1.08664	8.66391	0.689321	31.0679	NA	NA
Phe_378	Strabismus and other disorders of binocular eye movements	Sense Organs	binary	2781	116896	119677	1793	56724	58517	NA	NA	NA	15256	424533	439789	0.669875	33.0125	0.883287	11.6713	NA	NA
Phe_378_1	Strabismus (not specified as paralytic)	Sense Organs	binary	1809	118558	120367	954	57928	58882	NA	NA	NA	10273	432218	442491	0.647349	35.2651	0.697868	30.2132	NA	NA
Phe_378_2	Nystagmus and other irregular eye movements	Sense Organs	NA	NA	NA	NA	NA	NA	NA	NA	NA	NA	813	449196	450009	NA	NA	NA	NA	NA	NA
Phe_378_5	Paralytic strabismus	Sense Organs	binary	506	121121	121627	443	59298	59741	NA	NA	NA	2392	447453	449845	0.782388	21.7612	1.39455	39.4546	NA	NA
Phe_379	Other disorders of eye	Sense Organs	binary	13328	96829	110157	6287	48112	54399	725	5555	6280	60999	343116	404115	0.801558	19.8442	0.765658	23.4342	0.764822	23.5178
Phe_379_1	Scleritis and episcleritis	Sense Organs	binary	732	120665	121397	NA	NA	NA	NA	NA	NA	1083	449340	450423	2.50781	150.781	NA	NA	NA	NA
Phe_379_2	Disorders of vitreous body	Sense Organs	binary	9003	104850	113853	4495	51251	55746	529	5868	6397	45462	369013	414475	0.720929	27.9071	0.735133	26.4867	0.753927	24.6073
Phe_379_3	Aphakia and other disorders of lens	Sense Organs	binary	1365	119118	120483	869	58064	58933	NA	NA	NA	7424	433881	441305	0.673454	32.6546	0.876521	12.3479	NA	NA
Phe_379_4	Anomalies of pupillary function	Sense Organs	binary	395	120831	121226	235	59339	59574	NA	NA	NA	1884	446363	448247	0.775243	22.4757	0.938529	6.14712	NA	NA
Phe_379_5	Disorders of iris and ciliary body	Sense Organs	binary	1118	119290	120408	463	58885	59348	NA	NA	NA	4472	441070	445542	0.925067	7.49327	0.777252	22.2748	NA	NA
Phe_379_51	Pigmentary iris degeneration	Sense Organs	NA	NA	NA	NA	NA	NA	NA	NA	NA	NA	1437	449158	450595	NA	NA	NA	NA	NA	NA
Phe_379_9	Pain, swelling or discharge of eye	Sense Organs	binary	1932	112942	114874	620	56702	57322	NA	NA	NA	3498	431429	434927	2.09113	109.113	1.34483	34.4829	NA	NA
Phe_380	Disorders of external ear	Sense Organs	binary	594	119312	119906	456	58256	58712	NA	NA	NA	3238	438412	441650	0.675689	32.4311	1.05935	5.93497	NA	NA
Phe_380_1	Otitis externa	Sense Organs	binary	2777	114338	117115	2077	54899	56976	NA	NA	NA	15011	415926	430937	0.680718	31.9282	1.04652	4.65228	NA	NA
Phe_380_4	Impacted cerumen	Sense Organs	binary	10972	100925	111897	5046	49917	54963	396	6089	6485	54752	350048	404800	0.72495	27.505	0.678762	32.1238	0.451467	54.8533
Phe_381	Otitis media and Eustachian tube disorders	Sense Organs	binary	5320	107947	113267	3020	52179	55199	216	6313	6529	23981	394451	418432	0.819532	18.0468	0.954626	4.53738	0.577251	42.2749
Phe_381_1	Otitis media	Sense Organs	binary	4008	110433	114441	2232	53617	55849	NA	NA	NA	16827	406636	423463	0.881363	11.8637	1.00574	0.574426	NA	NA
Phe_381_11	Suppurative and unspecified otitis media	Sense Organs	binary	2629	112914	115543	1551	54923	56474	NA	NA	NA	11253	416923	428176	0.865767	13.4233	1.045	4.50023	NA	NA
Phe_381_2	Eustachian tube disorders	Sense Organs	binary	1323	118249	119572	711	57845	58556	NA	NA	NA	6918	433043	439961	0.703662	29.6338	0.772204	22.7796	NA	NA
Phe_381_3	Mastoiditis & related conditions	Sense Organs	NA	NA	NA	NA	NA	NA	NA	NA	NA	NA	1339	448398	449737	NA	NA	NA	NA	NA	NA
Phe_381_9	Otorrhea	Sense Organs	NA	NA	NA	NA	NA	NA	NA	NA	NA	NA	1022	447971	448993	NA	NA	NA	NA	NA	NA
Phe_382	Otalgia	Sense Organs	binary	2261	113543	115804	1113	55781	56894	NA	NA	NA	7449	422954	430403	1.12812	12.8117	1.13033	13.0332	NA	NA
Phe_383	Otosclerosis	Sense Organs	NA	NA	NA	NA	NA	NA	NA	NA	NA	NA	531	450305	450836	NA	NA	NA	NA	NA	NA
Phe_384	Other disorders of tympanic membrane	Sense Organs	binary	429	120905	121334	498	58941	59439	NA	NA	NA	3465	444234	447699	0.456833	54.3167	1.08253	8.2532	NA	NA
Phe_384_1	Myringitis	Sense Organs	NA	NA	NA	NA	NA	NA	NA	NA	NA	NA	240	450681	450921	NA	NA	NA	NA	NA	NA
Phe_384_4	Perforation of tympanic membrane	Sense Organs	binary	361	121178	121539	441	59162	59603	NA	NA	NA	2952	445764	448716	0.451489	54.8511	1.12467	12.4671	NA	NA
Phe_385	Other disorders of middle ear and mastoid	Sense Organs	binary	215	121421	121636	NA	NA	NA	NA	NA	NA	1842	447311	449153	0.431004	56.8996	NA	NA	NA	NA
Phe_385_3	Cholesteatoma	Sense Organs	NA	NA	NA	NA	NA	NA	NA	NA	NA	NA	1468	449081	450549	NA	NA	NA	NA	NA	NA
Phe_386	Vertiginous syndromes and other disorders of vestibular system	Sense Organs	binary	3194	114562	117756	2226	54965	57191	217	6397	6614	16493	416520	433013	0.71212	28.788	1.02188	2.18773	0.861384	13.8616
Phe_386_1	Meniere's disease	Sense Organs	binary	NA	NA	NA	232	59553	59785	NA	NA	NA	2074	448199	450273	NA	NA	0.842486	15.7514	NA	NA
Phe_386_2	Peripheral or central vertigo	Sense Organs	binary	2768	115422	118190	1863	55550	57413	NA	NA	NA	13472	421612	435084	0.756356	24.3644	1.04796	4.79575	NA	NA
Phe_386_21	Central origin vertigo	Sense Organs	binary	212	121175	121387	NA	NA	NA	NA	NA	NA	847	448028	448875	0.925562	7.44376	NA	NA	NA	NA
Phe_386_3	Labyrinthitis	Sense Organs	NA	NA	NA	NA	NA	NA	NA	NA	NA	NA	783	447600	448383	NA	NA	NA	NA	NA	NA
Phe_386_9	Dizziness and giddiness (Light-headedness and vertigo)	Sense Organs	binary	14859	92188	107047	7560	45371	52931	583	5638	6221	61552	337737	399289	0.900451	9.95486	0.926524	7.34756	0.60793	39.207
Phe_388	Other disorders of ear	Sense Organs	binary	566	119116	119682	348	58488	58836	NA	NA	NA	2572	439777	442349	0.813358	18.6642	1.01726	1.72558	NA	NA
Phe_389	Hearing loss	Sense Organs	binary	31058	76733	107791	23888	28460	52348	2671	3302	5973	229580	176720	406300	0.509922	49.0078	0.807593	19.2407	0.791397	20.8603
Phe_389_1	Sensorineural hearing loss	Sense Organs	binary	20653	89965	110618	17253	36193	53446	1836	4357	6193	191819	210098	401917	0.391203	60.8797	0.676385	32.3615	0.621178	37.8822
Phe_389_2	Conductive hearing loss	Sense Organs	binary	1037	119477	120514	794	58128	58922	NA	NA	NA	6297	435738	442035	0.604038	39.5962	0.945945	5.40548	NA	NA
Phe_389_3	Degenerative and vascular disorders of ear	Sense Organs	NA	NA	NA	NA	NA	NA	NA	NA	NA	NA	1912	445358	447270	NA	NA	NA	NA	NA	NA
Phe_389_4	Tinnitus	Sense Organs	binary	12522	97129	109651	10292	40792	51084	1337	4510	5847	77601	310953	388554	0.571801	42.8199	1.00879	0.878577	1.14494	14.4939
Phe_389_5	Disorders of acoustic nerve	Sense Organs	NA	NA	NA	NA	NA	NA	NA	NA	NA	NA	915	448129	449044	NA	NA	NA	NA	NA	NA
Phe_394	Rheumatic disease of the heart valves	Circulatory System	binary	1230	117496	118726	404	58477	58881	NA	NA	NA	5583	433012	438595	0.813871	18.6129	0.539017	46.0983	NA	NA
Phe_394_1	Mitral valve stenosis and aortic valve stenosis	Circulatory System	binary	283	120825	121108	NA	NA	NA	NA	NA	NA	1613	445306	446919	0.647453	35.2547	NA	NA	NA	NA
Phe_394_2	Mitral valve disease	Circulatory System	NA	NA	NA	NA	NA	NA	NA	NA	NA	NA	984	448819	449803	NA	NA	NA	NA	NA	NA
Phe_394_3	Aortic valve disease	Circulatory System	NA	NA	NA	NA	NA	NA	NA	NA	NA	NA	302	450445	450747	NA	NA	NA	NA	NA	NA
Phe_394_4	Acute rheumatic heart disease	Circulatory System	NA	NA	NA	NA	NA	NA	NA	NA	NA	NA	220	450807	451027	NA	NA	NA	NA	NA	NA
Phe_394_7	Disease of tricuspid valve	Circulatory System	binary	353	119899	120252	NA	NA	NA	NA	NA	NA	1353	443776	445129	0.965763	3.42372	NA	NA	NA	NA
Phe_395	Heart valve disorders	Circulatory System	binary	5334	110687	116021	2218	55612	57830	220	6464	6684	32458	394581	427039	0.60487	39.513	0.504608	49.5392	0.433044	56.6956
Phe_395_1	Nonrheumatic mitral valve disorders	Circulatory System	binary	2682	115374	118056	789	57840	58629	NA	NA	NA	11972	423954	435926	0.827212	17.2788	0.490016	50.9984	NA	NA
Phe_395_2	Nonrheumatic aortic valve disorders	Circulatory System	binary	2397	117197	119594	1358	57575	58933	NA	NA	NA	20077	418636	438713	0.437966	56.2034	0.503527	49.6473	NA	NA
Phe_395_3	Nonrheumatic tricuspid valve disorders	Circulatory System	binary	421	119723	120144	NA	NA	NA	NA	NA	NA	1694	442596	444290	0.919037	8.09627	NA	NA	NA	NA
Phe_395_4	Nonrheumatic pulmonary valve disorders	Circulatory System	NA	NA	NA	NA	NA	NA	NA	NA	NA	NA	270	448827	449097	NA	NA	NA	NA	NA	NA
Phe_395_6	Heart valve replaced	Circulatory System	binary	931	120656	121587	649	59096	59745	NA	NA	NA	8978	439735	448713	0.382694	61.7306	0.542915	45.7085	NA	NA
Phe_396	Abnormal heart sounds	Circulatory System	binary	3258	112709	115967	1151	56991	58142	NA	NA	NA	12937	419186	432123	0.938405	6.15947	0.66124	33.876	NA	NA
Phe_401	Hypertension	Circulatory System	binary	94292	22643	116935	35766	20913	56679	3903	2607	6510	322448	105690	428138	1.07067	7.0667	0.837862	16.2138	0.796052	20.3948
Phe_401_1	Essential hypertension	Circulatory System	binary	93857	22988	116845	35551	21134	56685	3880	2626	6506	320429	107275	427704	1.07218	7.21808	0.837134	16.2866	0.79603	20.397
Phe_401_2	Hypertensive heart and/or renal disease	Circulatory System	binary	22462	90187	112649	6299	50504	56803	622	5912	6534	60962	358617	419579	1.37238	37.2384	0.763229	23.6771	0.655188	34.4812
Phe_401_21	Hypertensive heart disease	Circulatory System	binary	8634	106230	114864	2572	55049	57621	245	6379	6624	26211	401952	428163	1.22787	22.7874	0.729148	27.0852	0.604187	39.5813
Phe_401_22	Hypertensive chronic kidney disease	Circulatory System	binary	14127	101748	115875	3724	54427	58151	360	6302	6662	34069	399129	433198	1.5502	55.0198	0.814291	18.5709	0.687108	31.2892
Phe_401_3	Other hypertensive complications	Circulatory System	binary	3465	113839	117304	734	57940	58674	NA	NA	NA	5048	437591	442639	2.59013	159.013	1.09693	9.69345	NA	NA
Phe_402	Elevated blood pressure reading without diagnosis of hypertension	Circulatory System	binary	8192	101520	109712	3582	51053	54635	377	5934	6311	26787	385979	412766	1.15058	15.0577	1.01026	1.02631	0.920498	7.95017
Phe_411	Ischemic Heart Disease	Circulatory System	binary	26859	83593	110452	11954	43516	55470	1012	5507	6519	141465	275809	417274	0.71728	28.272	0.635664	36.4336	0.457901	54.2099
Phe_411_1	Unstable angina (intermediate coronary syndrome)	Circulatory System	binary	3328	114240	117568	1613	56592	58205	NA	NA	NA	16513	418345	434858	0.745445	25.4555	0.729786	27.0214	NA	NA
Phe_411_2	Myocardial infarction	Circulatory System	binary	7835	109404	117239	3528	54660	58188	287	6420	6707	39074	392979	432053	0.738952	26.1048	0.670416	32.9584	0.473154	52.6846
Phe_411_3	Angina pectoris	Circulatory System	binary	7533	106393	113926	3721	53072	56793	315	6323	6638	37399	385941	423340	0.74847	25.153	0.741642	25.8358	0.537159	46.2841
Phe_411_4	Coronary atherosclerosis	Circulatory System	binary	20733	93418	114151	9892	47195	57087	847	5766	6613	124302	300039	424341	0.620039	37.9961	0.59154	40.846	0.437242	56.2758
Phe_411_41	Aneurysm and dissection of heart	Circulatory System	NA	NA	NA	NA	NA	NA	NA	NA	NA	NA	451	449832	450283	NA	NA	NA	NA	NA	NA
Phe_411_8	Other chronic ischemic heart disease, unspecified	Circulatory System	binary	11327	105293	116620	6080	51418	57498	483	6188	6671	71808	357986	429794	0.581339	41.8661	0.632905	36.7095	0.433355	56.6645
Phe_411_9	Other acute and subacute forms of ischemic heart disease	Circulatory System	binary	402	119986	120388	NA	NA	NA	NA	NA	NA	1396	444870	446266	1.06746	6.74591	NA	NA	NA	NA
Phe_414	Other forms of chronic heart disease	Circulatory System	binary	4726	112581	117307	882	57776	58658	NA	NA	NA	13586	420033	433619	1.28584	28.5839	0.479908	52.0092	NA	NA
Phe_414_2	ASCVD	Circulatory System	binary	341	120891	121232	NA	NA	NA	NA	NA	NA	3941	443239	447180	0.319163	68.0837	NA	NA	NA	NA
Phe_415	Pulmonary heart disease	Circulatory System	binary	7085	111323	118408	1690	56982	58672	NA	NA	NA	23279	414175	437454	1.12442	12.4416	0.541282	45.8718	NA	NA
Phe_415_1	Acute pulmonary heart disease	Circulatory System	binary	3605	117224	120829	757	58838	59595	NA	NA	NA	11037	436598	447635	1.21006	21.006	0.51518	48.482	NA	NA
Phe_415_11	Pulmonary embolism and infarction, acute	Circulatory System	binary	3545	117335	120880	743	58870	59613	NA	NA	NA	10863	436996	447859	1.20908	20.9075	0.513854	48.6146	NA	NA
Phe_415_2	Chronic pulmonary heart disease	Circulatory System	binary	3527	115145	118672	908	57929	58837	NA	NA	NA	11655	427349	439004	1.11947	11.9472	0.581288	41.8712	NA	NA
Phe_415_21	Primary pulmonary hypertension	Circulatory System	binary	608	120361	120969	NA	NA	NA	NA	NA	NA	1745	446529	448274	1.29115	29.1153	NA	NA	NA	NA
Phe_416	Cardiomegaly	Circulatory System	binary	3619	111656	115275	796	57225	58021	NA	NA	NA	9691	420827	430518	1.39469	39.4685	0.609468	39.0532	NA	NA
Phe_418	Nonspecific chest pain	Circulatory System	binary	42507	61417	103924	17212	34091	51303	1262	4718	5980	127672	262409	390081	1.24969	24.9694	1.02506	2.50563	0.644789	35.5211
Phe_418_1	Precordial pain	Circulatory System	binary	609	118964	119573	257	58684	58941	NA	NA	NA	2437	440383	442820	0.925456	7.45438	0.792296	20.7704	NA	NA
Phe_420	Carditis	Circulatory System	binary	2074	117335	119409	723	58136	58859	NA	NA	NA	7247	435038	442285	1.06002	6.00239	0.749669	25.0331	NA	NA
Phe_420_2	Pericarditis	Circulatory System	binary	1246	119287	120533	367	59063	59430	NA	NA	NA	3729	442899	446628	1.23813	23.8128	0.739629	26.0371	NA	NA
Phe_420_21	Acute pericarditis	Circulatory System	binary	276	121333	121609	NA	NA	NA	NA	NA	NA	769	449707	450476	1.3295	32.9501	NA	NA	NA	NA
Phe_420_22	Chronic pericarditis	Circulatory System	NA	NA	NA	NA	NA	NA	NA	NA	NA	NA	299	450504	450803	NA	NA	NA	NA	NA	NA
Phe_420_3	Endocarditis	Circulatory System	binary	772	119962	120734	335	58989	59324	NA	NA	NA	3358	443352	446710	0.850614	14.9386	0.751207	24.8793	NA	NA
Phe_425	Cardiomyopathy	Circulatory System	binary	7053	111507	118560	1730	57089	58819	NA	NA	NA	20680	418334	439014	1.26288	26.2884	0.624391	37.5609	NA	NA
Phe_425_1	Primary/intrinsic cardiomyopathies	Circulatory System	binary	6758	112127	118885	1631	57317	58948	NA	NA	NA	19708	419904	439612	1.268	26.7997	0.61718	38.282	NA	NA
Phe_425_11	Hypertrophic obstructive cardiomyopathy	Circulatory System	binary	275	121450	121725	NA	NA	NA	NA	NA	NA	715	450257	450972	1.42494	42.494	NA	NA	NA	NA
Phe_425_12	Other hypertrophic cardiomyopathy	Circulatory System	binary	247	121468	121715	NA	NA	NA	NA	NA	NA	538	450403	450941	1.70095	70.0945	NA	NA	NA	NA
Phe_425_2	Secondary/extrinsic cardiomyopathies	Circulatory System	binary	783	119885	120668	NA	NA	NA	NA	NA	NA	1788	446363	448151	1.6264	62.6397	NA	NA	NA	NA
Phe_425_8	Other cardiomyopathy	Circulatory System	binary	271	121356	121627	NA	NA	NA	NA	NA	NA	580	450206	450786	1.73174	73.1736	NA	NA	NA	NA
Phe_426	Cardiac conduction disorders	Circulatory System	binary	17288	89795	107083	5358	49249	54607	436	5924	6360	65081	337411	402492	0.998452	0.154784	0.606817	39.3183	0.423967	57.6033
Phe_426_2	Atrioventricular [AV] block	Circulatory System	binary	2893	116164	119057	958	58122	59080	NA	NA	NA	14859	424492	439351	0.718481	28.1519	0.479454	52.0546	NA	NA
Phe_426_21	First degree AV block	Circulatory System	binary	1415	118304	119719	314	58967	59281	NA	NA	NA	6072	435543	441615	0.859618	14.0382	0.385235	61.4765	NA	NA
Phe_426_22	Mobitz II AV block	Circulatory System	NA	NA	NA	NA	NA	NA	NA	NA	NA	NA	346	450645	450991	NA	NA	NA	NA	NA	NA
Phe_426_23	Second degree AV block	Circulatory System	binary	536	120832	121368	NA	NA	NA	NA	NA	NA	2012	447369	449381	0.986387	1.3613	NA	NA	NA	NA
Phe_426_24	Atrioventricular block, complete	Circulatory System	binary	856	120644	121500	411	59366	59777	NA	NA	NA	6274	443107	449381	0.504624	49.5376	0.492468	50.7532	NA	NA
Phe_426_25	Other heart block	Circulatory System	binary	324	121138	121462	NA	NA	NA	NA	NA	NA	1717	447263	448980	0.697527	30.2473	NA	NA	NA	NA
Phe_426_3	Bundle branch block	Circulatory System	binary	2051	117100	119151	977	57553	58530	NA	NA	NA	13081	422775	435856	0.573548	42.6452	0.556184	44.3816	NA	NA
Phe_426_31	Right bundle branch block	Circulatory System	binary	1024	119414	120438	536	58533	59069	NA	NA	NA	7059	434478	441537	0.531815	46.8185	0.567583	43.2417	NA	NA
Phe_426_32	Left bundle branch block	Circulatory System	binary	879	119623	120502	354	58992	59346	NA	NA	NA	5114	439271	444385	0.63386	36.614	0.518335	48.1665	NA	NA
Phe_426_4	Anomalous atrioventricular excitation	Circulatory System	NA	NA	NA	NA	NA	NA	NA	NA	NA	NA	504	450757	451261	NA	NA	NA	NA	NA	NA
Phe_426_7	Abnormal electrocardiogram [ECG] [EKG]	Circulatory System	binary	10831	97147	107978	2765	52489	55254	233	6187	6420	30167	377934	408101	1.35697	35.6966	0.676966	32.3034	0.490972	50.9028
Phe_426_8	Other cardiac conduction disorders	Circulatory System	binary	439	120321	120760	NA	NA	NA	NA	NA	NA	1201	446591	447792	1.35542	35.5423	NA	NA	NA	NA
Phe_426_9	Cardiac pacemaker/device in situ	Circulatory System	binary	4153	116941	121094	1641	57904	59545	NA	NA	NA	24587	420961	445548	0.621482	37.8518	0.499404	50.0596	NA	NA
Phe_426_91	Cardiac pacemaker in situ	Circulatory System	binary	2348	118689	121037	1142	58442	59584	NA	NA	NA	18459	427553	446012	0.468725	53.1275	0.4631	53.69	NA	NA
Phe_426_92	Cardiac defibrillator in situ	Circulatory System	binary	2629	118874	121503	800	58940	59740	NA	NA	NA	10207	438369	448576	0.950915	4.90854	0.588522	41.1478	NA	NA
Phe_427	Cardiac dysrhythmias	Circulatory System	binary	33210	71152	104362	12817	39577	52394	1077	5069	6146	147555	247110	394665	0.85114	14.886	0.654304	34.5696	0.468703	53.1297
Phe_427_1	Paroxysmal tachycardia, unspecified	Circulatory System	binary	3882	114928	118810	1087	57746	58833	NA	NA	NA	15548	422621	438169	0.920809	7.91908	0.520686	47.9314	NA	NA
Phe_427_11	Paroxysmal supraventricular tachycardia	Circulatory System	binary	1843	118291	120134	537	58773	59310	NA	NA	NA	7244	436360	443604	0.939456	6.05441	0.554451	44.5549	NA	NA
Phe_427_12	Paroxysmal ventricular tachycardia	Circulatory System	binary	2003	118053	120056	497	58846	59343	NA	NA	NA	7990	435971	443961	0.927033	7.29672	0.465356	53.4644	NA	NA
Phe_427_2	Atrial fibrillation and flutter	Circulatory System	binary	9482	109200	118682	4250	54584	58834	416	6327	6743	74152	363596	437748	0.471646	52.8354	0.426444	57.3556	0.364201	63.5799
Phe_427_21	Atrial fibrillation	Circulatory System	binary	8873	109974	118847	4063	54799	58862	397	6355	6752	71577	366195	437772	0.456622	54.3378	0.422169	57.7831	0.359611	64.0389
Phe_427_22	Atrial flutter	Circulatory System	binary	3470	116761	120231	1322	57945	59267	NA	NA	NA	23153	417764	440917	0.54962	45.038	0.424784	57.5216	NA	NA
Phe_427_3	Other specified cardiac dysrhythmias	Circulatory System	binary	9339	101149	110488	3271	52178	55449	226	6288	6514	41516	365311	406827	0.828284	17.1716	0.578071	42.1929	0.339981	66.0019
Phe_427_4	Cardiac arrest and ventricular	Circulatory System	binary	828	119852	120680	232	59286	59518	NA	NA	NA	2726	444292	447018	1.12511	12.5108	0.639203	36.0797	NA	NA
Phe_427_41	Ventricular fibrillation and flutter	Circulatory System	binary	309	121203	121512	NA	NA	NA	NA	NA	NA	1168	448408	449576	0.978813	2.11873	NA	NA	NA	NA
Phe_427_42	Cardiac arrest	Circulatory System	binary	582	120385	120967	NA	NA	NA	NA	NA	NA	1797	446497	448294	1.20025	20.0248	NA	NA	NA	NA
Phe_427_5	Arrhythmia (cardiac) NOS	Circulatory System	binary	8648	102771	111419	2664	52738	55402	NA	NA	NA	32162	381733	413895	0.998858	0.114245	0.618808	38.1192	NA	NA
Phe_427_6	Premature beats	Circulatory System	binary	2106	115550	117656	532	58156	58688	NA	NA	NA	8991	425427	434418	0.864857	13.5143	0.437988	56.2012	NA	NA
Phe_427_61	Supraventricular premature beats	Circulatory System	binary	556	119457	120013	NA	NA	NA	NA	NA	NA	2044	441758	443802	1.0059	0.590013	NA	NA	NA	NA
Phe_427_7	Tachycardia NOS	Circulatory System	binary	5094	108582	113676	1570	55289	56859	NA	NA	NA	15016	409964	424980	1.26825	26.8249	0.781474	21.8526	NA	NA
Phe_427_8	Sinoatrial node dysfunction (Bradycardia)	Circulatory System	binary	695	120312	121007	380	59126	59506	NA	NA	NA	6431	439404	445835	0.398171	60.1829	0.442709	55.7291	NA	NA
Phe_427_9	Palpitations	Circulatory System	binary	5606	110129	115735	2512	54416	56928	229	6361	6590	20430	407983	428413	1.01574	1.57402	0.925312	7.46885	0.728693	27.1307
Phe_428	Congestive heart failure; nonhypertensive	Circulatory System	binary	15405	100974	116379	4697	53194	57891	342	6337	6679	58749	370923	429672	0.968108	3.18923	0.593398	40.6602	0.374499	62.5501
Phe_428_1	Congestive heart failure (CHF) NOS	Circulatory System	binary	11137	105743	116880	3312	54814	58126	235	6465	6700	41922	389773	431695	0.981212	1.87876	0.586752	41.3248	0.361184	63.8816
Phe_428_2	Heart failure NOS	Circulatory System	binary	1451	118394	119845	399	58885	59284	NA	NA	NA	4704	439055	443759	1.14216	14.2161	0.634915	36.5085	NA	NA
Phe_428_3	Heart failure with reduced EF [Systolic or combined heart failure]	Circulatory System	binary	9104	109632	118736	2652	56189	58841	211	6566	6777	31220	407213	438433	1.07676	7.67631	0.632942	36.7058	0.437235	56.2765
Phe_428_4	Heart failure with preserved EF [Diastolic heart failure]	Circulatory System	binary	5379	113041	118420	1573	57263	58836	NA	NA	NA	19682	419065	438747	1.01256	1.25615	0.595978	40.4022	NA	NA
Phe_429	Ill-defined descriptions and complications of heart disease	Circulatory System	binary	3053	111133	114186	905	56322	57227	NA	NA	NA	13411	407471	420882	0.839099	16.0901	0.496303	50.3697	NA	NA
Phe_429_1	Heart transplant/surgery	Circulatory System	binary	518	120546	121064	209	59324	59533	NA	NA	NA	2655	443677	446332	0.719297	28.0703	0.590177	40.9823	NA	NA
Phe_429_2	Abnormal function study of cardiovascular system	Circulatory System	binary	1289	116679	117968	372	58342	58714	NA	NA	NA	4984	432253	437237	0.958578	4.14217	0.555828	44.4172	NA	NA
Phe_429_3	Symptoms involving cardiovascular system	Circulatory System	binary	1256	116749	118005	356	58208	58564	NA	NA	NA	5957	429538	435495	0.778117	22.1883	0.444401	55.5599	NA	NA
Phe_429_9	Cardiac complications, not elsewhere classified	Circulatory System	NA	NA	NA	NA	NA	NA	NA	NA	NA	NA	836	445087	445923	NA	NA	NA	NA	NA	NA
Phe_430	Intracranial hemorrhage	Circulatory System	binary	1349	119793	121142	588	59006	59594	NA	NA	NA	4086	444761	448847	1.22326	22.3255	1.08386	8.38639	NA	NA
Phe_430_1	Subarachnoid hemorrhage	Circulatory System	binary	228	121537	121765	NA	NA	NA	NA	NA	NA	737	449997	450734	1.14516	14.5157	NA	NA	NA	NA
Phe_430_2	Intracerebral hemorrhage	Circulatory System	binary	557	120920	121477	NA	NA	NA	NA	NA	NA	1441	448687	450128	1.4323	43.2297	NA	NA	NA	NA
Phe_430_3	Subdural hemorrhage	Circulatory System	binary	542	121156	121698	278	59520	59798	NA	NA	NA	1796	448579	450375	1.11682	11.6822	1.16581	16.5805	NA	NA
Phe_433	Cerebrovascular disease	Circulatory System	binary	16858	97523	114381	6375	50360	56735	488	6144	6632	69894	349486	419380	0.884341	11.5659	0.674213	32.5787	0.441513	55.8487
Phe_433_1	Occlusion and stenosis of precerebral arteries	Circulatory System	binary	3388	113694	117082	1614	56314	57928	NA	NA	NA	26524	402475	428999	0.468027	53.1973	0.450643	54.9357	NA	NA
Phe_433_11	Occlusion of cerebral arteries, with cerebral infarction	Circulatory System	binary	427	120821	121248	NA	NA	NA	NA	NA	NA	2276	446000	448276	0.693628	30.6372	NA	NA	NA	NA
Phe_433_12	Cerebral atherosclerosis	Circulatory System	binary	410	120570	120980	NA	NA	NA	NA	NA	NA	1229	447410	448639	1.23713	23.713	NA	NA	NA	NA
Phe_433_2	Occlusion of cerebral arteries	Circulatory System	binary	7610	111270	118880	2309	56506	58815	NA	NA	NA	21193	419332	440525	1.33062	33.062	0.816045	18.3955	NA	NA
Phe_433_21	Cerebral artery occlusion, with cerebral infarction	Circulatory System	binary	7521	111496	119017	2274	56588	58862	NA	NA	NA	20766	420219	440985	1.34195	34.1954	0.820401	17.9599	NA	NA
Phe_433_3	Cerebral ischemia	Circulatory System	binary	8197	108598	116795	2998	55000	57998	236	6483	6719	32434	399393	431827	0.934415	6.55846	0.688221	31.1779	0.467645	53.2355
Phe_433_31	Transient cerebral ischemia	Circulatory System	binary	7606	109704	117310	2792	55391	58183	219	6512	6731	30878	402820	433698	0.910667	8.93331	0.673996	32.6004	0.456986	54.3014
Phe_433_5	Cerebral aneurysm	Circulatory System	binary	448	121293	121741	202	59606	59808	NA	NA	NA	1609	449069	450678	1.03075	3.07455	0.946025	5.39755	NA	NA
Phe_433_6	Acute, but ill-defined cerebrovascular disease	Circulatory System	binary	4568	115481	120049	1380	57779	59159	NA	NA	NA	12412	432840	445252	1.365	36.4997	0.836801	16.3199	NA	NA
Phe_433_8	Late effects of cerebrovascular disease	Circulatory System	binary	5530	113464	118994	1645	57148	58793	NA	NA	NA	14431	426248	440679	1.41914	41.9142	0.85441	14.559	NA	NA
Phe_440	Atherosclerosis	Circulatory System	binary	5248	110792	116040	1649	56049	57698	NA	NA	NA	20858	405668	426526	0.924824	7.51763	0.58443	41.557	NA	NA
Phe_440_1	Atherosclerosis of renal artery	Circulatory System	NA	NA	NA	NA	NA	NA	NA	NA	NA	NA	1079	448994	450073	NA	NA	NA	NA	NA	NA
Phe_440_2	Atherosclerosis of the extremities	Circulatory System	binary	4282	113972	118254	1163	57547	58710	NA	NA	NA	15036	423003	438039	1.0549	5.49	0.577096	42.2904	NA	NA
Phe_440_21	Atherosclerosis of native arteries of the extremities with ulceration or gangrene	Circulatory System	binary	1050	120229	121279	353	59338	59691	NA	NA	NA	2865	446086	448951	1.35668	35.6682	0.926702	7.32979	NA	NA
Phe_440_22	Atherosclerosis of native arteries of the extremities with intermittent claudication	Circulatory System	binary	2794	116274	119068	715	58332	59047	NA	NA	NA	9984	432329	442313	1.03958	3.95766	0.536455	46.3545	NA	NA
Phe_440_9	Atherosclerosis of aorta	Circulatory System	binary	333	119879	120212	NA	NA	NA	NA	NA	NA	1985	439793	441778	0.61651	38.349	NA	NA	NA	NA
Phe_441	Vascular insufficiency of intestine	Circulatory System	binary	259	121240	121499	NA	NA	NA	NA	NA	NA	1537	447835	449372	0.623246	37.6754	NA	NA	NA	NA
Phe_441_1	Acute vascular insufficiency of intestine	Circulatory System	NA	NA	NA	NA	NA	NA	NA	NA	NA	NA	626	449778	450404	NA	NA	NA	NA	NA	NA
Phe_441_2	Chronic vascular insufficiency of intestine	Circulatory System	NA	NA	NA	NA	NA	NA	NA	NA	NA	NA	298	450529	450827	NA	NA	NA	NA	NA	NA
Phe_442	Other aneurysm	Circulatory System	binary	3536	116104	119640	1386	57666	59052	NA	NA	NA	24982	414741	439723	0.520221	47.9779	0.413124	58.6876	NA	NA
Phe_442_1	Aortic aneurysm	Circulatory System	binary	2825	117425	120250	1071	58194	59265	NA	NA	NA	22049	419651	441700	0.470622	52.9378	0.362018	63.7982	NA	NA
Phe_442_11	Abdominal aortic aneurysm	Circulatory System	binary	1773	118830	120603	729	58657	59386	NA	NA	NA	16289	427111	443400	0.400177	59.9823	0.334153	66.5847	NA	NA
Phe_442_2	Aneurysm of iliac artery	Circulatory System	binary	453	121247	121700	NA	NA	NA	NA	NA	NA	2064	447910	449974	0.811494	18.8506	NA	NA	NA	NA
Phe_442_3	Aneurysm of artery of lower extremity	Circulatory System	NA	NA	NA	NA	NA	NA	NA	NA	NA	NA	1226	449066	450292	NA	NA	NA	NA	NA	NA
Phe_442_4	Arterial dissection	Circulatory System	NA	NA	NA	NA	NA	NA	NA	NA	NA	NA	293	450688	450981	NA	NA	NA	NA	NA	NA
Phe_442_8	Aneurysm of other specified artery	Circulatory System	binary	260	121275	121535	NA	NA	NA	NA	NA	NA	1108	448681	449789	0.868442	13.1558	NA	NA	NA	NA
Phe_443	Peripheral vascular disease	Circulatory System	binary	9993	105769	115762	3611	53583	57194	NA	NA	NA	42552	383626	426178	0.864572	13.5428	0.632336	36.7664	NA	NA
Phe_443_1	Raynaud's syndrome	Circulatory System	binary	425	121308	121733	NA	NA	NA	NA	NA	NA	2156	447847	450003	0.728697	27.1303	NA	NA	NA	NA
Phe_443_7	Peripheral angiopathy in diseases classified elsewhere	Circulatory System	NA	NA	NA	NA	NA	NA	NA	NA	NA	NA	432	450208	450640	NA	NA	NA	NA	NA	NA
Phe_443_8	Other specified peripheral vascular disease	Circulatory System	binary	769	119831	120600	252	59193	59445	NA	NA	NA	2685	444110	446795	1.06107	6.10676	0.705422	29.4578	NA	NA
Phe_443_9	Peripheral vascular disease, unspecified	Circulatory System	binary	9303	106823	116126	3360	53947	57307	NA	NA	NA	39519	388133	427652	0.866918	13.3082	0.634477	36.5523	NA	NA
Phe_444	Arterial embolism and thrombosis	Circulatory System	binary	958	119691	120649	284	59231	59515	NA	NA	NA	3957	442419	446376	0.895729	10.4271	0.538303	46.1697	NA	NA
Phe_444_1	Arterial embolism and thrombosis of lower extremity artery	Circulatory System	binary	495	120774	121269	NA	NA	NA	NA	NA	NA	2088	446675	448763	0.877288	12.2712	NA	NA	NA	NA
Phe_444_2	Embolism and thrombosis of abdominal aorta	Circulatory System	NA	NA	NA	NA	NA	NA	NA	NA	NA	NA	402	450206	450608	NA	NA	NA	NA	NA	NA
Phe_446	Polyarteritis nodosa and allied conditions	Circulatory System	binary	443	121040	121483	233	59496	59729	NA	NA	NA	2132	447316	449448	0.768742	23.1258	0.822362	17.7638	NA	NA
Phe_446_4	Wegener's granulomatosis	Circulatory System	NA	NA	NA	NA	NA	NA	NA	NA	NA	NA	243	451162	451405	NA	NA	NA	NA	NA	NA
Phe_446_5	Giant cell arteritis	Circulatory System	NA	NA	NA	NA	NA	NA	NA	NA	NA	NA	876	449995	450871	NA	NA	NA	NA	NA	NA
Phe_446_9	Arteritis NOS	Circulatory System	NA	NA	NA	NA	NA	NA	NA	NA	NA	NA	753	449684	450437	NA	NA	NA	NA	NA	NA
Phe_447	Other disorders of arteries and arterioles	Circulatory System	binary	1243	118279	119522	417	58666	59083	NA	NA	NA	3991	437343	441334	1.15003	15.0029	0.780475	21.9525	NA	NA
Phe_447_1	Stricture of artery	Circulatory System	binary	210	120832	121042	NA	NA	NA	NA	NA	NA	973	446928	447901	0.798642	20.1358	NA	NA	NA	NA
Phe_447_7	Aortic ectasia	Circulatory System	binary	200	121048	121248	NA	NA	NA	NA	NA	NA	1155	446661	447816	0.639548	36.0452	NA	NA	NA	NA
Phe_448	Disease of capillaries	Circulatory System	NA	NA	NA	NA	NA	NA	NA	NA	NA	NA	726	448234	448960	NA	NA	NA	NA	NA	NA
Phe_450	Noninfectious disorders of lymphatic channels	Circulatory System	binary	1249	119425	120674	368	59165	59533	NA	NA	NA	5126	441612	446738	0.902034	9.79658	0.538722	46.1278	NA	NA
Phe_451	Phlebitis and thrombophlebitis	Circulatory System	binary	1130	118534	119664	333	58882	59215	NA	NA	NA	3885	440509	444394	1.08017	8.01699	0.643265	35.6735	NA	NA
Phe_451_2	Phlebitis and thrombophlebitis of lower extremities	Circulatory System	binary	444	120478	120922	NA	NA	NA	NA	NA	NA	2044	445670	447714	0.804262	19.5738	NA	NA	NA	NA
Phe_452	Other venous embolism and thrombosis	Circulatory System	binary	7556	110759	118315	2164	56496	58660	NA	NA	NA	26284	412348	438632	1.06576	6.57639	0.615636	38.4364	NA	NA
Phe_452_1	Iatrogenic pulmonary embolism	Circulatory System	NA	NA	NA	NA	NA	NA	NA	NA	NA	NA	324	450683	451007	NA	NA	NA	NA	NA	NA
Phe_452_2	Deep vein thrombosis [DVT]	Circulatory System	binary	4478	115423	119901	1241	57995	59236	NA	NA	NA	14636	429394	444030	1.13306	13.3056	0.635588	36.4412	NA	NA
Phe_452_8	Postphlebitic syndrome	Circulatory System	NA	NA	NA	NA	NA	NA	NA	NA	NA	NA	207	450908	451115	NA	NA	NA	NA	NA	NA
Phe_453	Chronic venous hypertension	Circulatory System	binary	703	120802	121505	224	59509	59733	NA	NA	NA	2804	446500	449304	0.927093	7.29067	0.600891	39.9109	NA	NA
Phe_454	Varicose veins	Circulatory System	binary	3597	114779	118376	2155	55722	57877	NA	NA	NA	18481	416199	434680	0.714695	28.5305	0.875761	12.4239	NA	NA
Phe_454_1	Varicose veins of lower extremity	Circulatory System	binary	2757	116810	119567	1610	56930	58540	NA	NA	NA	15944	422577	438521	0.634189	36.5811	0.756426	24.3574	NA	NA
Phe_454_11	Varicose veins of lower extremity, symptomtic	Circulatory System	binary	1622	118783	120405	893	58135	59028	NA	NA	NA	9479	432921	442400	0.628722	37.1278	0.706067	29.3933	NA	NA
Phe_455	Hemorrhoids	Circulatory System	binary	17547	85099	102646	7401	43748	51149	595	5531	6126	55499	325007	380506	1.17203	17.2026	0.992041	0.795903	0.665911	33.4089
Phe_456	Chronic venous insufficiency [CVI]	Circulatory System	binary	5227	112387	117614	2121	56059	58180	NA	NA	NA	25476	408634	434110	0.75729	24.271	0.621206	37.8794	NA	NA
Phe_457	Encounter for long-term (current) use of anticoagulants, antithrombotics, aspirin	Circulatory System	binary	1880	116448	118328	514	58049	58563	NA	NA	NA	7555	428885	436440	0.917826	8.21739	0.507026	49.2974	NA	NA
Phe_457_2	Encounter for long-term (current) use of antiplatelets/antithrombotics	Circulatory System	binary	365	120948	121313	NA	NA	NA	NA	NA	NA	1936	445419	447355	0.695236	30.4764	NA	NA	NA	NA
Phe_457_3	Encounter for long-term (current) use of aspirin	Circulatory System	binary	1557	117036	118593	426	58267	58693	NA	NA	NA	5850	432619	438469	0.98404	1.59604	0.544009	45.5991	NA	NA
Phe_458	Hypotension	Circulatory System	binary	9298	102629	111927	3368	52661	56029	221	6324	6545	38699	374548	413247	0.887084	11.2916	0.641903	35.8097	0.360572	63.9428
Phe_458_1	Orthostatic hypotension	Circulatory System	binary	2837	114107	116944	1008	57069	58077	NA	NA	NA	13638	418629	432267	0.768923	23.1077	0.55012	44.988	NA	NA
Phe_458_2	Iatrogenic hypotension	Circulatory System	binary	584	119371	119955	206	58865	59071	NA	NA	NA	2029	440592	442621	1.06205	6.20488	0.760752	23.9248	NA	NA
Phe_458_9	Hypotension NOS	Circulatory System	binary	5728	108420	114148	2051	54968	57019	NA	NA	NA	22869	398730	421599	0.925097	7.49034	0.66313	33.687	NA	NA
Phe_459	Other disorders of circulatory system	Circulatory System	binary	4127	111088	115215	1302	55924	57226	NA	NA	NA	16529	406847	423376	0.917498	8.25021	0.58277	41.723	NA	NA
Phe_459_1	Hemorrhage NOS	Circulatory System	NA	NA	NA	NA	NA	NA	NA	NA	NA	NA	426	447752	448178	NA	NA	NA	NA	NA	NA
Phe_459_7	Blood vessel replaced	Circulatory System	binary	694	120297	120991	NA	NA	NA	NA	NA	NA	2678	444728	447406	0.958291	4.17085	NA	NA	NA	NA
Phe_459_9	Circulatory disease NEC	Circulatory System	binary	3033	113290	116323	992	56638	57630	NA	NA	NA	12609	414756	427365	0.883741	11.6259	0.58342	41.658	NA	NA
Phe_464	Acute sinusitis	Respiratory System	binary	8248	100192	108440	2871	51449	54320	NA	NA	NA	25846	382363	408209	1.20129	20.1291	0.834762	16.5238	NA	NA
Phe_465	Acute upper respiratory infections of multiple or unspecified sites	Respiratory System	binary	30382	67969	98351	11678	36923	48601	986	4750	5736	74214	299786	374000	1.55677	55.6766	1.2109	21.0902	0.866271	13.3729
Phe_465_2	Acute pharyngitis	Respiratory System	binary	6152	102654	108806	2722	51155	53877	NA	NA	NA	14147	401754	415901	1.66222	66.2222	1.48529	48.5287	NA	NA
Phe_465_4	Acute laryngitis and tracheitis	Respiratory System	binary	243	120331	120574	NA	NA	NA	NA	NA	NA	642	446916	447558	1.40497	40.497	NA	NA	NA	NA
Phe_470	Septal Deviations/Turbinate Hypertrophy	Respiratory System	binary	2281	117268	119549	2256	56227	58483	NA	NA	NA	13527	426435	439962	0.620573	37.9427	1.25465	25.4652	NA	NA
Phe_471	Nasal polyps	Respiratory System	binary	905	120199	121104	452	59080	59532	NA	NA	NA	4037	444004	448041	0.829371	17.0629	0.84265	15.735	NA	NA
Phe_472	Chronic pharyngitis and nasopharyngitis	Respiratory System	binary	5949	108261	114210	2673	53948	56621	231	6325	6556	21265	404577	425842	1.04309	4.30928	0.945376	5.46241	0.705596	29.4404
Phe_473	Diseases of the larynx and vocal cords	Respiratory System	binary	4969	113682	118651	1898	56705	58603	NA	NA	NA	18793	419505	438298	0.976722	2.3278	0.755353	24.4647	NA	NA
Phe_473_1	Chronic laryngitis	Respiratory System	binary	247	121015	121262	NA	NA	NA	NA	NA	NA	903	447899	448802	1.01237	1.237	NA	NA	NA	NA
Phe_473_3	Paralysis/spasm of vocal cords or larynx	Respiratory System	binary	351	121344	121695	NA	NA	NA	NA	NA	NA	1414	448817	450231	0.918376	8.16243	NA	NA	NA	NA
Phe_473_4	Voice disturbance	Respiratory System	binary	4052	115098	119150	1539	57324	58863	NA	NA	NA	15502	424635	440137	0.965552	3.44483	0.742329	25.7671	NA	NA
Phe_474	Acute and chronic tonsillitis	Respiratory System	binary	1475	117961	119436	792	57913	58705	NA	NA	NA	2617	444070	446687	2.10793	110.793	2.30277	130.277	NA	NA
Phe_474_1	Acute tonsillitis	Respiratory System	binary	517	119658	120175	301	58660	58961	NA	NA	NA	721	447813	448534	2.67631	167.631	3.17586	217.586	NA	NA
Phe_474_2	Chronic tonsillitis and adenoiditis	Respiratory System	binary	857	120003	120860	486	58971	59457	NA	NA	NA	1748	447280	449028	1.8215	82.1504	2.09974	109.974	NA	NA
Phe_475	Chronic sinusitis	Respiratory System	binary	10965	99182	110147	3941	51370	55311	270	6216	6486	37381	375242	412623	1.09885	9.88502	0.786498	21.3502	0.459504	54.0496
Phe_475_9	Postnasal drip	Respiratory System	binary	395	119903	120298	NA	NA	NA	NA	NA	NA	1554	443972	445526	0.941371	5.86292	NA	NA	NA	NA
Phe_476	Allergic rhinitis	Respiratory System	binary	30185	77322	107507	13719	39378	53097	1560	4632	6192	92310	311377	403687	1.22786	22.7865	1.12992	12.9922	1.10177	10.1767
Phe_477	Epistaxis or throat hemorrhage	Respiratory System	binary	2841	115428	118269	1241	57316	58557	NA	NA	NA	9294	431242	440536	1.13862	13.8621	1.00455	0.455033	NA	NA
Phe_478	Throat pain	Respiratory System	binary	751	117378	118129	336	57814	58150	NA	NA	NA	2164	438846	441010	1.29561	29.5611	1.17755	17.7554	NA	NA
Phe_479	Other upper respiratory disease	Respiratory System	binary	4626	106922	111548	2025	53534	55559	NA	NA	NA	16591	400529	417120	1.04263	4.2635	0.916345	8.36549	NA	NA
Phe_480	Pneumonia	Respiratory System	binary	10968	103072	114040	4211	52448	56659	321	6267	6588	43748	378802	422550	0.928945	7.10547	0.717854	28.2146	0.470621	52.9379
Phe_480_1	Bacterial pneumonia	Respiratory System	binary	2662	115473	118135	986	57471	58457	NA	NA	NA	12031	424477	436508	0.817561	18.2439	0.611971	38.8029	NA	NA
Phe_480_11	Pneumococcal pneumonia	Respiratory System	binary	459	120185	120644	NA	NA	NA	NA	NA	NA	2142	443539	445681	0.791611	20.8389	NA	NA	NA	NA
Phe_480_12	Pseudomonal pneumonia	Respiratory System	NA	NA	NA	NA	NA	NA	NA	NA	NA	NA	360	450488	450848	NA	NA	NA	NA	NA	NA
Phe_480_2	Viral pneumonia	Respiratory System	binary	483	120609	121092	NA	NA	NA	NA	NA	NA	1002	447895	448897	1.78694	78.6943	NA	NA	NA	NA
Phe_480_3	Pneumonia due to fungus (mycoses)	Respiratory System	binary	424	120597	121021	NA	NA	NA	NA	NA	NA	1297	446537	447834	1.20971	20.9713	NA	NA	NA	NA
Phe_480_5	Bronchopneumonia and lung abscess	Respiratory System	binary	282	120865	121147	NA	NA	NA	NA	NA	NA	1330	446327	447657	0.783484	21.6516	NA	NA	NA	NA
Phe_481	Influenza	Respiratory System	binary	1833	113440	115273	746	56271	57017	NA	NA	NA	5133	429900	435033	1.34768	34.7677	1.10888	10.8882	NA	NA
Phe_483	Acute bronchitis and bronchiolitis	Respiratory System	binary	10756	95460	106216	4141	48780	52921	280	6013	6293	35632	361877	397509	1.12971	12.9712	0.872939	12.7061	0.496372	50.3628
Phe_495	Asthma	Respiratory System	binary	12093	105134	117227	5688	52071	57759	609	6004	6613	36823	398278	435101	1.21893	21.8926	1.16362	16.3619	1.08815	8.81523
Phe_495_1	Chronic obstructive asthma	Respiratory System	binary	1031	119552	120583	390	59020	59410	NA	NA	NA	4059	442153	446212	0.939928	6.00716	0.721651	27.8349	NA	NA
Phe_495_11	Chronic obstructive asthma with exacerbation	Respiratory System	binary	396	120899	121295	NA	NA	NA	NA	NA	NA	1086	448036	449122	1.35016	35.0165	NA	NA	NA	NA
Phe_495_2	Asthma with exacerbation	Respiratory System	binary	2055	117798	119853	903	58070	58973	NA	NA	NA	4271	441740	446011	1.79052	79.0519	1.59901	59.9008	NA	NA
Phe_496	Chronic airway obstruction	Respiratory System	binary	21238	91251	112489	6646	49745	56391	423	6149	6572	103054	315450	418504	0.766723	23.3277	0.478614	52.1386	0.261383	73.8617
Phe_496_1	Emphysema	Respiratory System	binary	2183	116956	119139	517	58708	59225	NA	NA	NA	11658	426590	438248	0.688804	31.1196	0.328157	67.1843	NA	NA
Phe_496_2	Chronic bronchitis	Respiratory System	binary	5556	111080	116636	1588	56551	58139	NA	NA	NA	28021	402026	430047	0.731075	26.8925	0.419194	58.0806	NA	NA
Phe_496_21	Obstructive chronic bronchitis	Respiratory System	binary	4683	113336	118019	1310	57367	58677	NA	NA	NA	24495	409429	433924	0.702924	29.7076	0.395494	60.4506	NA	NA
Phe_496_3	Bronchiectasis	Respiratory System	binary	397	120995	121392	NA	NA	NA	NA	NA	NA	1877	447375	449252	0.782756	21.7244	NA	NA	NA	NA
Phe_497	Bronchitis	Respiratory System	binary	6453	103355	109808	2393	52411	54804	215	6210	6425	19890	392589	412479	1.21869	21.8694	0.905519	9.44811	0.693957	30.6043
Phe_498	Acute bronchospasm	Respiratory System	binary	266	120306	120572	NA	NA	NA	NA	NA	NA	702	446298	447000	1.40477	40.4771	NA	NA	NA	NA
Phe_500	Lung disease due to external agents	Respiratory System	binary	485	120554	121039	NA	NA	NA	NA	NA	NA	3116	444657	447773	0.575807	42.4193	NA	NA	NA	NA
Phe_500_1	Extrinsic allergic alveolitis	Respiratory System	NA	NA	NA	NA	NA	NA	NA	NA	NA	NA	463	450393	450856	NA	NA	NA	NA	NA	NA
Phe_500_2	Pneumoconiosis	Respiratory System	binary	213	121457	121670	NA	NA	NA	NA	NA	NA	2077	447808	449885	0.379194	62.0806	NA	NA	NA	NA
Phe_501	Pneumonitis due to inhalation of food or vomitus	Respiratory System	binary	587	119867	120454	259	59089	59348	NA	NA	NA	3326	441653	444979	0.65198	34.802	0.583863	41.6137	NA	NA
Phe_502	Postinflammatory pulmonary fibrosis	Respiratory System	binary	1003	119514	120517	510	58927	59437	NA	NA	NA	5815	438251	444066	0.635551	36.4449	0.655256	34.4744	NA	NA
Phe_503	Pulmonary congestion and hypostasis	Respiratory System	binary	720	119025	119745	232	58997	59229	NA	NA	NA	2161	441880	444041	1.2355	23.5502	0.804863	19.5137	NA	NA
Phe_504	Other alveolar and parietoalveolar pneumonopathy	Respiratory System	binary	782	120362	121144	414	59195	59609	NA	NA	NA	4574	443188	447762	0.631911	36.8089	0.679891	32.0109	NA	NA
Phe_504_1	Idiopathic fibrosing alveolitis	Respiratory System	binary	377	121196	121573	229	59526	59755	NA	NA	NA	2448	446920	449368	0.569239	43.0761	0.70348	29.652	NA	NA
Phe_505	Other pulmonary inflamation or edema	Respiratory System	binary	534	120098	120632	NA	NA	NA	NA	NA	NA	1377	446171	447548	1.43875	43.8747	NA	NA	NA	NA
Phe_506	Empyema and pneumothorax	Respiratory System	binary	880	120270	121150	285	59321	59606	NA	NA	NA	4202	442977	447179	0.773009	22.6991	0.508839	49.1161	NA	NA
Phe_507	Pleurisy; pleural effusion	Respiratory System	binary	3641	113660	117301	1403	56835	58238	NA	NA	NA	17268	415838	433106	0.778522	22.1478	0.604232	39.5768	NA	NA
Phe_508	Pulmonary collapse; interstitial and compensatory emphysema	Respiratory System	binary	1778	115589	117367	679	57462	58141	NA	NA	NA	8194	424223	432417	0.799452	20.0548	0.616303	38.3697	NA	NA
Phe_509	Respiratory failure, insufficiency, arrest	Respiratory System	binary	7281	109873	117154	2901	55049	57950	NA	NA	NA	32246	399549	431795	0.832215	16.7785	0.670341	32.9659	NA	NA
Phe_509_1	Respiratory failure	Respiratory System	binary	5862	112646	118508	2247	56308	58555	NA	NA	NA	24849	411900	436749	0.869403	13.0597	0.674469	32.5531	NA	NA
Phe_509_2	Respiratory insufficiency	Respiratory System	binary	668	120030	120698	285	59183	59468	NA	NA	NA	1965	445265	447230	1.25964	25.9635	1.09076	9.07618	NA	NA
Phe_509_3	Pulmonary insufficiency or respiratory failure following trauma and surgery	Respiratory System	binary	426	120683	121109	NA	NA	NA	NA	NA	NA	1930	445437	447367	0.815342	18.4658	NA	NA	NA	NA
Phe_509_8	Dependence on respirator [Ventilator] or supplemental oxygen	Respiratory System	binary	1765	118240	120005	781	58258	59039	NA	NA	NA	9729	432527	442256	0.668576	33.1424	0.601337	39.8663	NA	NA
Phe_510	Other diseases of lung	Respiratory System	binary	4346	111988	116334	1433	56445	57878	NA	NA	NA	20588	406811	427399	0.775537	22.4463	0.513987	48.6013	NA	NA
Phe_510_2	Lung transplant	Respiratory System	NA	NA	NA	NA	NA	NA	NA	NA	NA	NA	247	450869	451116	NA	NA	NA	NA	NA	NA
Phe_512	Other symptoms of respiratory system	Respiratory System	binary	49035	50175	99210	20097	28437	48534	1823	3823	5646	173161	201912	375073	1.07057	7.05734	0.896914	10.3086	0.699377	30.0623
Phe_512_1	Wheezing	Respiratory System	binary	1497	116518	118015	513	57653	58166	NA	NA	NA	4119	433259	437378	1.34694	34.6945	0.936512	6.34881	NA	NA
Phe_512_2	Painful respiration	Respiratory System	binary	3143	110045	113188	1097	55242	56339	NA	NA	NA	7899	419119	427018	1.50113	50.1129	1.05262	5.26199	NA	NA
Phe_512_7	Shortness of breath	Respiratory System	binary	22889	82582	105471	8261	44384	52645	572	5694	6266	90148	301774	391922	0.94349	5.651	0.682212	31.7788	0.396871	60.3129
Phe_512_8	Cough	Respiratory System	binary	22320	78291	100611	9166	40936	50102	989	4841	5830	72542	306264	378806	1.15845	15.8447	0.955327	4.46729	0.88584	11.416
Phe_512_9	Other dyspnea	Respiratory System	binary	18011	85423	103434	7177	44504	51681	568	5507	6075	73299	314625	387924	0.921559	7.84411	0.734955	26.5045	0.494824	50.5176
Phe_513	Respiratory abnormalities	Respiratory System	binary	3392	112785	116177	1300	56377	57677	NA	NA	NA	10409	422678	433087	1.21479	21.4792	0.937793	6.22073	NA	NA
Phe_513_3	Hypoventilation	Respiratory System	binary	922	118743	119665	388	58579	58967	NA	NA	NA	3749	438971	442720	0.909866	9.01339	0.777028	22.2972	NA	NA
Phe_513_31	Apnea	Respiratory System	binary	320	120488	120808	NA	NA	NA	NA	NA	NA	1374	445864	447238	0.862196	13.7804	NA	NA	NA	NA
Phe_513_32	Orthopnea	Respiratory System	NA	NA	NA	NA	NA	NA	NA	NA	NA	NA	583	448511	449094	NA	NA	NA	NA	NA	NA
Phe_513_4	Hyperventilation	Respiratory System	NA	NA	NA	NA	NA	NA	NA	NA	NA	NA	278	449165	449443	NA	NA	NA	NA	NA	NA
Phe_513_8	Disorders of diaphragm	Respiratory System	binary	757	120037	120794	214	59348	59562	NA	NA	NA	1683	446887	448570	1.67031	67.0308	0.957614	4.23857	NA	NA
Phe_514	Abnormal findings examination of lungs	Respiratory System	binary	8419	105146	113565	2908	53670	56578	221	6377	6598	37129	380175	417304	0.833212	16.6788	0.577678	42.2322	0.37646	62.354
Phe_514_1	Abnormal results of function study of pulmonary system	Respiratory System	binary	255	120604	120859	NA	NA	NA	NA	NA	NA	660	447124	447784	1.43148	43.1482	NA	NA	NA	NA
Phe_514_2	Solitary pulmonary nodule	Respiratory System	binary	4889	112818	117707	1850	56271	58121	NA	NA	NA	24817	406872	431689	0.722503	27.7497	0.553682	44.6318	NA	NA
Phe_516	Abnormal sputum	Respiratory System	binary	1652	117529	119181	513	58494	59007	NA	NA	NA	5436	437587	443023	1.12967	12.9665	0.708534	29.1466	NA	NA
Phe_516_1	Hemoptysis	Respiratory System	binary	1529	118218	119747	476	58719	59195	NA	NA	NA	5098	439819	444917	1.11435	11.4351	0.70178	29.822	NA	NA
Phe_519	Other diseases of respiratory system, not elsewhere classified	Respiratory System	binary	4507	109768	114275	1525	55401	56926	NA	NA	NA	17452	406836	424288	0.958853	4.11474	0.65129	34.871	NA	NA
Phe_519_1	Tracheostomy complications	Respiratory System	NA	NA	NA	NA	NA	NA	NA	NA	NA	NA	322	450837	451159	NA	NA	NA	NA	NA	NA
Phe_519_2	Respiratory complications	Respiratory System	NA	NA	NA	NA	NA	NA	NA	NA	NA	NA	493	448368	448861	NA	NA	NA	NA	NA	NA
Phe_519_8	Other diseases of respiratory system, NEC	Respiratory System	binary	1016	117559	118575	359	58267	58626	NA	NA	NA	4733	434241	438974	0.794699	20.5301	0.567945	43.2055	NA	NA
Phe_519_9	Symptoms involving respiratory system and other chest symptoms	Respiratory System	binary	1836	116220	118056	521	58077	58598	NA	NA	NA	6071	433037	439108	1.12485	12.4853	0.643082	35.6918	NA	NA
Phe_520	Disorders of tooth development	Digestive System	binary	1475	115356	116831	675	57019	57694	NA	NA	NA	3726	435830	439556	1.48938	48.9379	1.38021	38.0208	NA	NA
Phe_520_1	Hereditary disturbances in tooth structure	Digestive System	binary	458	119589	120047	233	58796	59029	NA	NA	NA	1550	444794	446344	1.09863	9.86318	1.13665	13.6655	NA	NA
Phe_520_2	Disturbances in tooth eruption	Digestive System	binary	520	118840	119360	245	58438	58683	NA	NA	NA	1040	444515	445555	1.86643	86.6433	1.78864	78.8635	NA	NA
Phe_521	Diseases of hard tissues of teeth	Digestive System	binary	38020	72064	110084	15087	40195	55282	1442	4991	6433	81675	341795	423470	1.79069	79.0694	1.41499	41.4988	1.16221	16.2212
Phe_521_1	Dental caries	Digestive System	binary	37171	73002	110173	14616	40764	55380	1375	5050	6425	79403	345413	424816	1.80507	80.5066	1.41202	41.2016	1.14497	14.4968
Phe_521_2	Dental abrasion, erosion and attrition	Digestive System	binary	2252	115436	117688	2021	55439	57460	263	6346	6609	8626	430087	438713	0.973212	2.67885	1.78884	78.8841	2.02391	102.391
Phe_522	Diseases of pulp and periapical tissues	Digestive System	binary	8716	104057	112773	3734	52938	56672	370	6214	6584	19400	413480	432880	1.72456	72.4558	1.47018	47.0184	1.25394	25.3943
Phe_522_1	Pulpitis and necrosis of tooth pulp	Digestive System	binary	5068	111016	116084	2346	55130	57476	251	6393	6644	11523	427824	439347	1.66459	66.4586	1.55627	55.6265	1.44041	44.041
Phe_522_5	Periapical abscess	Digestive System	binary	2587	112345	114932	999	56668	57667	NA	NA	NA	5636	431772	437408	1.74691	74.6913	1.34448	34.4479	NA	NA
Phe_523	Gingival and periodontal diseases	Digestive System	binary	31213	79100	110313	12728	42518	55246	1302	5073	6375	65820	359654	425474	1.82904	82.9043	1.48927	48.9274	1.32022	32.0219
Phe_523_1	Gingivitis	Digestive System	binary	9748	103755	113503	4723	51652	56375	524	5957	6481	24224	409399	433623	1.53736	53.7357	1.49968	49.9677	1.44729	44.7291
Phe_523_3	Periodontitis (acute or chronic)	Digestive System	binary	17928	94012	111940	7051	49153	56204	703	5762	6465	34270	396445	430715	2.0129	101.29	1.57674	57.6737	1.36667	36.6667
Phe_523_31	Acute periodontitis	Digestive System	binary	11304	102475	113779	4514	52413	56927	444	6128	6572	22330	412351	434681	1.93398	93.398	1.54357	54.3566	1.31513	31.5126
Phe_523_32	Chronic periodontitis	Digestive System	binary	10329	104506	114835	4184	53017	57201	466	6061	6527	19642	417860	437502	2.00345	100.345	1.62923	62.923	1.59025	59.0255
Phe_524	Dentofacial anomalies, including malocclusion	Digestive System	binary	2772	114342	117114	1340	56507	57847	NA	NA	NA	6351	433450	439801	1.63907	63.9074	1.60412	60.4124	NA	NA
Phe_524_3	Anomalies of tooth position/malocclusion	Digestive System	binary	1574	117586	119160	700	58023	58723	NA	NA	NA	3249	441485	444734	1.80811	80.811	1.6317	63.17	NA	NA
Phe_525	Other diseases of the teeth and supporting structures	Digestive System	binary	38143	71476	109619	13657	41301	54958	1307	5100	6407	82431	338710	421141	1.77773	77.7731	1.26958	26.9584	1.04222	4.22162
Phe_525_1	Loss of teeth or edentulism	Digestive System	binary	23016	92021	115037	7976	49300	57276	781	5833	6614	52094	383020	435114	1.67112	67.112	1.16313	16.3129	0.986284	1.37155
Phe_525_2	Atrophy of edentulous alveolar ridge	Digestive System	binary	1397	118545	119942	746	58148	58894	NA	NA	NA	4035	441774	445809	1.28686	28.6857	1.3995	39.9501	NA	NA
Phe_526	Diseases of the jaws	Digestive System	binary	3363	111747	115110	1624	55149	56773	NA	NA	NA	9320	423346	432666	1.35628	35.6284	1.32795	32.7948	NA	NA
Phe_526_1	Cysts of the jaws	Digestive System	NA	NA	NA	NA	NA	NA	NA	NA	NA	NA	232	450426	450658	NA	NA	NA	NA	NA	NA
Phe_526_4	Temporomandibular joint disorders	Digestive System	binary	1744	116825	118569	1030	56969	57999	NA	NA	NA	5123	436487	441610	1.26791	26.7914	1.53085	53.0845	NA	NA
Phe_526_41	Temporomandibular joint disorder, unspecified	Digestive System	binary	1396	117962	119358	808	57605	58413	NA	NA	NA	4099	439649	443748	1.26617	26.6171	1.49748	49.7478	NA	NA
Phe_526_42	Arthralgia/ankylosis of temporomandibular joint	Digestive System	binary	265	120544	120809	NA	NA	NA	NA	NA	NA	793	447386	448179	1.23972	23.9724	NA	NA	NA	NA
Phe_526_5	Inflammatory conditions of jaw	Digestive System	binary	242	120662	120904	NA	NA	NA	NA	NA	NA	776	448057	448833	1.1577	15.7705	NA	NA	NA	NA
Phe_526_8	Exostosis of jaw	Digestive System	binary	214	120940	121154	NA	NA	NA	NA	NA	NA	451	448942	449393	1.76005	76.0053	NA	NA	NA	NA
Phe_526_9	Jaw disease NOS	Digestive System	NA	NA	NA	NA	NA	NA	NA	NA	NA	NA	628	448336	448964	NA	NA	NA	NA	NA	NA
Phe_527	Diseases of the salivary glands	Digestive System	binary	2550	115410	117960	1388	56624	58012	NA	NA	NA	9270	428988	438258	1.02201	2.20109	1.13115	13.1154	NA	NA
Phe_527_2	Sialoadenitis	Digestive System	binary	572	120485	121057	235	59301	59536	NA	NA	NA	1651	447070	448721	1.28421	28.4208	1.0728	7.2797	NA	NA
Phe_527_7	Disturbance of salivary secretion	Digestive System	binary	1657	117317	118974	1030	57420	58450	NA	NA	NA	6556	434802	441358	0.937611	6.23894	1.18633	18.6328	NA	NA
Phe_527_8	Other specified diseases of the salivary glands	Digestive System	NA	NA	NA	NA	NA	NA	NA	NA	NA	NA	331	450015	450346	NA	NA	NA	NA	NA	NA
Phe_528	Diseases of the oral soft tissues, excluding lesions specific for gingiva and tongue	Digestive System	binary	3883	110685	114568	1271	55881	57152	NA	NA	NA	11530	418032	429562	1.2627	26.2701	0.828535	17.1465	NA	NA
Phe_528_1	Stomatitis and mucositis	Digestive System	binary	472	119942	120414	NA	NA	NA	NA	NA	NA	1710	444108	445818	1.02194	2.19426	NA	NA	NA	NA
Phe_528_11	Stomatitis and mucositis (ulcerative)	Digestive System	NA	NA	NA	NA	NA	NA	NA	NA	NA	NA	273	449847	450120	NA	NA	NA	NA	NA	NA
Phe_528_12	Oral aphthae	Digestive System	NA	NA	NA	NA	NA	NA	NA	NA	NA	NA	653	447900	448553	NA	NA	NA	NA	NA	NA
Phe_528_3	Cellulitis and abscess of oral soft tissues	Digestive System	binary	676	118787	119463	NA	NA	NA	NA	NA	NA	1055	445863	446918	2.39711	139.711	NA	NA	NA	NA
Phe_528_4	Cysts of oral soft tissues	Digestive System	NA	NA	NA	NA	NA	NA	NA	NA	NA	NA	235	450050	450285	NA	NA	NA	NA	NA	NA
Phe_528_5	Diseases of lips	Digestive System	NA	NA	NA	NA	NA	NA	NA	NA	NA	NA	1006	447379	448385	NA	NA	NA	NA	NA	NA
Phe_528_6	Leukoplakia of oral mucosa	Digestive System	binary	235	121074	121309	NA	NA	NA	NA	NA	NA	1379	447337	448716	0.630351	36.9649	NA	NA	NA	NA
Phe_528_7	Sialolithiasis	Digestive System	binary	248	121451	121699	NA	NA	NA	NA	NA	NA	449	450273	450722	2.04563	104.563	NA	NA	NA	NA
Phe_529	Diseases and other conditions of the tongue	Digestive System	binary	450	120196	120646	NA	NA	NA	NA	NA	NA	1708	445207	446915	0.97597	2.40296	NA	NA	NA	NA
Phe_529_1	Glossitis	Digestive System	NA	NA	NA	NA	NA	NA	NA	NA	NA	NA	382	449648	450030	NA	NA	NA	NA	NA	NA
Phe_530	Diseases of esophagus	Digestive System	binary	46915	63027	109942	22011	32395	54406	1689	4594	6283	189441	223867	413308	0.930996	6.90038	0.882659	11.7341	0.586492	41.3508
Phe_530_1	Esophagitis, GERD and related diseases	Digestive System	binary	45951	64111	110062	21453	32997	54450	1662	4626	6288	185368	228046	413414	0.931125	6.8875	0.8787	12.13	0.58948	41.052
Phe_530_11	GERD	Digestive System	binary	44287	65799	110086	20436	34029	54465	1581	4707	6288	175991	236737	412728	0.943447	5.65527	0.879938	12.0062	0.589648	41.0352
Phe_530_12	Ulcer of esophagus	Digestive System	binary	254	121164	121418	216	59353	59569	NA	NA	NA	2694	444824	447518	0.347507	65.2493	0.602346	39.7654	NA	NA
Phe_530_13	Barrett's esophagus	Digestive System	binary	778	120631	121409	1027	58431	59458	NA	NA	NA	14584	432257	446841	0.196338	80.3662	0.52922	47.078	NA	NA
Phe_530_14	Reflux esophagitis	Digestive System	binary	3287	114352	117639	1882	55797	57679	NA	NA	NA	15549	417617	433166	0.778395	22.1605	0.908979	9.10211	NA	NA
Phe_530_15	Eosinophilic esophagitis	Digestive System	NA	NA	NA	NA	NA	NA	NA	NA	NA	NA	756	450273	451029	NA	NA	NA	NA	NA	NA
Phe_530_2	Esophageal bleeding (varices/hemorrhage)	Digestive System	binary	996	119714	120710	896	58442	59338	NA	NA	NA	4672	441389	446061	0.787785	21.2215	1.44167	44.1672	NA	NA
Phe_530_3	Stricture and stenosis of esophagus	Digestive System	binary	753	119926	120679	303	59174	59477	NA	NA	NA	5082	439867	444949	0.54631	45.369	0.446035	55.3965	NA	NA
Phe_530_5	Disorders of esophageal motility	Digestive System	binary	405	120954	121359	NA	NA	NA	NA	NA	NA	2149	446222	448371	0.69628	30.372	NA	NA	NA	NA
Phe_530_6	Diverticulum of esophagus, acquired	Digestive System	NA	NA	NA	NA	NA	NA	NA	NA	NA	NA	629	450203	450832	NA	NA	NA	NA	NA	NA
Phe_530_7	Gastroesophageal laceration-hemorrhage syndome	Digestive System	NA	NA	NA	NA	NA	NA	NA	NA	NA	NA	327	450263	450590	NA	NA	NA	NA	NA	NA
Phe_530_9	Heartburn	Digestive System	binary	1016	117586	118602	632	57460	58092	NA	NA	NA	4064	434323	438387	0.924072	7.59283	1.17356	17.3558	NA	NA
Phe_531	Peptic ulcer (excl. esophageal)	Digestive System	binary	5093	113014	118107	1810	56561	58371	NA	NA	NA	16413	422212	438625	1.1524	15.2401	0.82868	17.132	NA	NA
Phe_531_1	Hemorrhage from gastrointestinal ulcer	Digestive System	binary	594	120387	120981	255	59281	59536	NA	NA	NA	2163	446114	448277	1.01756	1.75581	0.887668	11.2332	NA	NA
Phe_531_2	Gastric ulcer	Digestive System	binary	1070	119145	120215	417	58819	59236	NA	NA	NA	3640	442008	445648	1.08972	8.97219	0.861868	13.8132	NA	NA
Phe_531_3	Duodenal ulcer	Digestive System	binary	679	120222	120901	241	59285	59526	NA	NA	NA	2419	445028	447447	1.03883	3.88327	0.748887	25.1113	NA	NA
Phe_531_4	Peptic ulcer, site unspecified	Digestive System	binary	3145	116150	119295	1010	57858	58868	NA	NA	NA	9325	433966	443291	1.25325	25.3252	0.815609	18.4391	NA	NA
Phe_532	Dysphagia	Digestive System	binary	12971	101894	114865	5741	51270	57011	398	6242	6640	57069	367403	424472	0.839913	16.0087	0.748993	25.1007	0.445824	55.4176
Phe_535	Gastritis and duodenitis	Digestive System	binary	7308	103005	110313	3071	51836	54907	211	6289	6500	20797	394987	415784	1.32446	32.446	1.1182	11.8199	0.648987	35.1013
Phe_535_1	Acute gastritis	Digestive System	binary	758	117763	118521	292	58221	58513	NA	NA	NA	1641	441506	443147	1.72708	72.7083	1.34763	34.7627	NA	NA
Phe_535_2	Atrophic gastritis	Digestive System	binary	866	117460	118326	338	58242	58580	NA	NA	NA	2236	439071	441307	1.44446	44.4464	1.13877	13.8771	NA	NA
Phe_535_6	Duodenitis	Digestive System	binary	602	119390	119992	221	58843	59064	NA	NA	NA	2115	441450	443565	1.05218	5.21826	0.784723	21.5277	NA	NA
Phe_535_8	Other specified gastritis	Digestive System	binary	964	117104	118068	382	57916	58298	NA	NA	NA	2733	437017	439750	1.31374	31.3745	1.05433	5.43284	NA	NA
Phe_535_9	Gastritis and duodenitis, NOS	Digestive System	binary	3133	111302	114435	1354	55331	56685	NA	NA	NA	8968	419908	428876	1.3093	30.9295	1.14232	14.2317	NA	NA
Phe_536	Disorders of function of stomach	Digestive System	binary	4438	111109	115547	2052	55060	57112	NA	NA	NA	12584	420458	433042	1.32172	32.1721	1.23641	23.6407	NA	NA
Phe_536_3	Gastroparesis	Digestive System	binary	928	120240	121168	414	59137	59551	NA	NA	NA	2813	446383	449196	1.223	22.2999	1.11014	11.0139	NA	NA
Phe_536_7	Complications of gastrostomy, colostomy and enterostomy	Digestive System	NA	NA	NA	NA	NA	NA	NA	NA	NA	NA	852	449550	450402	NA	NA	NA	NA	NA	NA
Phe_536_8	Dyspepsia and other specified disorders of function of stomach	Digestive System	binary	3324	112802	116126	1572	55805	57377	NA	NA	NA	8936	425964	434900	1.39309	39.3086	1.3334	33.3402	NA	NA
Phe_537	Other disorders of stomach and duodenum	Digestive System	binary	1898	115840	117738	814	57451	58265	NA	NA	NA	6675	429371	436046	1.05308	5.30781	0.912636	8.73638	NA	NA
Phe_537_1	Lesions of stomach and duodenum	Digestive System	binary	353	121124	121477	NA	NA	NA	NA	NA	NA	815	449335	450150	1.60502	60.5019	NA	NA	NA	NA
Phe_539	Bariatric surgery	Digestive System	binary	753	120896	121649	386	59399	59785	NA	NA	NA	3023	447010	450033	0.921494	7.85057	0.961172	3.88276	NA	NA
Phe_540	Appendiceal conditions	Digestive System	binary	887	120692	121579	710	58971	59681	NA	NA	NA	3895	446045	449940	0.842776	15.7224	1.37426	37.4262	NA	NA
Phe_540_1	Appendicitis	Digestive System	binary	831	120823	121654	682	59032	59714	NA	NA	NA	3657	446536	450193	0.840908	15.9092	1.40599	40.5989	NA	NA
Phe_540_11	Acute appendicitis	Digestive System	binary	691	121034	121725	601	59126	59727	NA	NA	NA	3141	447227	450368	0.81395	18.605	1.44279	44.2791	NA	NA
Phe_550	Abdominal hernia	Digestive System	binary	14419	99150	113569	7400	48767	56167	237	6387	6624	71035	345335	416370	0.744188	25.5812	0.772249	22.7751	0.209718	79.0282
Phe_550_1	Inguinal hernia	Digestive System	binary	6816	112669	119485	3160	55423	58583	NA	NA	NA	30294	410088	440382	0.829257	17.0743	0.784131	21.5869	NA	NA
Phe_550_2	Diaphragmatic hernia	Digestive System	binary	3387	112800	116187	1712	55914	57626	NA	NA	NA	19852	406606	426458	0.626224	37.3776	0.638201	36.1799	NA	NA
Phe_550_3	Femoral hernia	Digestive System	NA	NA	NA	NA	NA	NA	NA	NA	NA	NA	299	450571	450870	NA	NA	NA	NA	NA	NA
Phe_550_4	Umbilical hernia	Digestive System	binary	3037	116998	120035	1859	57236	59095	NA	NA	NA	15292	428443	443735	0.734169	26.5831	0.912826	8.71739	NA	NA
Phe_550_5	Ventral hernia	Digestive System	binary	1923	118383	120306	1066	57884	58950	NA	NA	NA	9512	433175	442687	0.743904	25.6096	0.841586	15.8414	NA	NA
Phe_550_6	Incisional hernia	Digestive System	binary	842	120592	121434	563	59045	59608	NA	NA	NA	5481	442933	448414	0.567272	43.2728	0.772722	22.7278	NA	NA
Phe_555	Inflammatory bowel disease and other gasteroenteritis and colitis	Digestive System	binary	1285	119314	120599	703	58622	59325	NA	NA	NA	7837	438916	446753	0.607403	39.2597	0.675515	32.4485	NA	NA
Phe_555_1	Regional enteritis	Digestive System	binary	567	121083	121650	236	59514	59750	NA	NA	NA	3402	446631	450033	0.616568	38.3432	0.522497	47.7503	NA	NA
Phe_555_2	Ulcerative colitis	Digestive System	binary	857	119909	120766	529	58892	59421	NA	NA	NA	5229	442102	447331	0.607081	39.2919	0.761598	23.8402	NA	NA
Phe_555_21	Ulcerative colitis (chronic)	Digestive System	binary	378	120945	121323	207	59411	59618	NA	NA	NA	1727	447323	449050	0.810123	18.9877	0.902808	9.71922	NA	NA
Phe_556	Ulceration of the lower GI tract	Digestive System	binary	516	120174	120690	NA	NA	NA	NA	NA	NA	1561	445132	446693	1.22345	22.3446	NA	NA	NA	NA
Phe_556_1	Ulceration of intestine	Digestive System	binary	394	120527	120921	NA	NA	NA	NA	NA	NA	1244	446047	447291	1.17156	17.1559	NA	NA	NA	NA
Phe_556_11	Angiodysplasia of intestine (without mention of hemorrhage)	Digestive System	binary	238	121139	121377	NA	NA	NA	NA	NA	NA	673	448666	449339	1.30918	30.9181	NA	NA	NA	NA
Phe_557	Intestinal malabsorption (non-celiac)	Digestive System	NA	NA	NA	NA	NA	NA	NA	NA	NA	NA	500	449839	450339	NA	NA	NA	NA	NA	NA
Phe_557_1	Celiac disease	Digestive System	NA	NA	NA	NA	NA	NA	NA	NA	NA	NA	1391	449516	450907	NA	NA	NA	NA	NA	NA
Phe_558	Noninfectious gastroenteritis	Digestive System	binary	4041	108948	112989	1969	53880	55849	NA	NA	NA	14278	411628	425906	1.06684	6.68394	1.05166	5.16632	NA	NA
Phe_559	Ileostomy status	Digestive System	binary	301	121577	121878	NA	NA	NA	NA	NA	NA	1820	448993	450813	0.611739	38.8261	NA	NA	NA	NA
Phe_560	Intestinal obstruction without mention of hernia	Digestive System	binary	3065	115440	118505	1105	57510	58615	NA	NA	NA	10138	429558	439696	1.12174	12.1745	0.817624	18.2376	NA	NA
Phe_560_1	Paralytic ileus	Digestive System	binary	827	119418	120245	253	59029	59282	NA	NA	NA	2537	442939	445476	1.20765	20.7653	0.749379	25.0621	NA	NA
Phe_560_2	Impaction of intestine	Digestive System	binary	496	120205	120701	NA	NA	NA	NA	NA	NA	1289	446692	447981	1.42816	42.8162	NA	NA	NA	NA
Phe_560_3	Peritoneal or intestinal adhesions	Digestive System	binary	237	121452	121689	NA	NA	NA	NA	NA	NA	714	449643	450357	1.22845	22.8445	NA	NA	NA	NA
Phe_560_4	Other intestinal obstruction	Digestive System	binary	1758	118781	120539	693	58697	59390	NA	NA	NA	6438	439666	446104	1.01059	1.05933	0.808547	19.1453	NA	NA
Phe_561	Symptoms involving digestive system	Digestive System	binary	15305	90392	105697	7603	44884	52487	521	5697	6218	60074	337851	397925	0.959147	4.08526	0.959506	4.04935	0.555011	44.4989
Phe_561_1	Diarrhea	Digestive System	binary	10974	97854	108828	5799	47768	53567	391	5938	6329	47462	359574	407036	0.864791	13.5209	0.928416	7.15841	0.52982	47.018
Phe_561_2	Flatulence	Digestive System	binary	2167	114808	116975	910	56985	57895	NA	NA	NA	5831	431021	436852	1.3879	38.7897	1.17758	17.7583	NA	NA
Phe_562	Diverticulosis and diverticulitis	Digestive System	binary	11659	96915	108574	5978	47934	53912	294	6163	6457	60821	330833	391654	0.691488	30.8512	0.714035	28.5965	0.293201	70.6799
Phe_562_1	Diverticulosis	Digestive System	binary	10308	98448	108756	5110	48838	53948	252	6231	6483	53699	338014	391713	0.69139	30.861	0.690951	30.9049	0.283548	71.6452
Phe_562_2	Diverticulitis	Digestive System	binary	1855	117495	119350	1338	57182	58520	NA	NA	NA	10900	428348	439248	0.626332	37.3668	0.921372	7.86278	NA	NA
Phe_563	Constipation	Digestive System	binary	18147	89113	107260	5789	48308	54097	386	6057	6443	48515	358488	407003	1.41935	41.9347	0.897743	10.2257	0.502598	49.7402
Phe_564	Functional digestive disorders	Digestive System	binary	7068	106083	113151	3441	52740	56181	232	6327	6559	27707	391566	419273	0.945247	5.47525	0.926835	7.31646	0.535251	46.4749
Phe_564_1	Irritable Bowel Syndrome	Digestive System	binary	3165	116700	119865	1952	56698	58650	NA	NA	NA	14867	427355	442222	0.785413	21.4587	0.989985	1.00146	NA	NA
Phe_564_8	Abnormal findings on exam of gastrointestinal tract/abdominal area	Digestive System	binary	2132	114692	116824	643	57501	58144	NA	NA	NA	5834	428816	434650	1.35965	35.9654	0.823909	17.6091	NA	NA
Phe_564_9	Personal history of diseases of digestive system	Digestive System	binary	564	119168	119732	245	58648	58893	NA	NA	NA	2290	440062	442352	0.909916	9.00838	0.803591	19.6409	NA	NA
Phe_565	Anal and rectal conditions	Digestive System	binary	5262	109174	114436	2292	54466	56758	NA	NA	NA	14676	410407	425083	1.33185	33.1847	1.16964	16.9644	NA	NA
Phe_565_1	Anal and rectal polyp	Digestive System	binary	749	117582	118331	608	57609	58217	NA	NA	NA	3409	432437	435846	0.809262	19.0738	1.33524	33.5241	NA	NA
Phe_567	Peritonitis and retroperitoneal infections	Digestive System	binary	859	119903	120762	514	58889	59403	NA	NA	NA	3646	443301	446947	0.871971	12.8029	1.0607	6.07037	NA	NA
Phe_568	Other disorders of peritoneum	Digestive System	binary	586	120128	120714	287	59052	59339	NA	NA	NA	2297	444365	446662	0.94397	5.60304	0.940502	5.94981	NA	NA
Phe_568_1	Peritoneal adhesions (postoperative) (postinfection)	Digestive System	binary	418	120624	121042	209	59243	59452	NA	NA	NA	1743	445957	447700	0.887013	11.2987	0.902962	9.70379	NA	NA
Phe_569	Other disorders of intestine	Digestive System	binary	1492	116023	117515	611	57626	58237	NA	NA	NA	6366	428005	434371	0.866303	13.3697	0.715874	28.4126	NA	NA
Phe_569_2	Gastrointestinal complications	Digestive System	binary	369	120466	120835	NA	NA	NA	NA	NA	NA	1692	445233	446925	0.806618	19.3382	NA	NA	NA	NA
Phe_571	Chronic liver disease and cirrhosis	Digestive System	binary	8971	107387	116358	6334	50421	56755	515	6057	6572	30744	401215	431959	1.08325	8.32452	1.56804	56.8036	1.10101	10.1011
Phe_571_5	Other chronic nonalcoholic liver disease	Digestive System	binary	8587	108030	116617	6136	50681	56817	505	6074	6579	29342	403367	432709	1.08589	8.58899	1.59262	59.2624	1.13198	13.1977
Phe_571_51	Cirrhosis of liver without mention of alcohol	Digestive System	binary	5063	115171	120234	2679	56567	59246	NA	NA	NA	13367	433864	447231	1.40889	40.8895	1.5129	51.2905	NA	NA
Phe_571_6	Primary biliary cirrhosis	Digestive System	NA	NA	NA	NA	NA	NA	NA	NA	NA	NA	302	450930	451232	NA	NA	NA	NA	NA	NA
Phe_571_8	Liver abscess and sequelae of chronic liver disease	Digestive System	binary	1030	119793	120823	929	58448	59377	NA	NA	NA	4913	442795	447708	0.776847	22.3153	1.42576	42.5757	NA	NA
Phe_571_81	Portal hypertension	Digestive System	binary	445	120837	121282	547	58958	59505	NA	NA	NA	2905	445920	448825	0.566884	43.3116	1.42025	42.025	NA	NA
Phe_572	Ascites (non malignant)	Digestive System	binary	1020	119626	120646	705	58706	59411	NA	NA	NA	4369	443154	447523	0.866005	13.3995	1.2155	21.5502	NA	NA
Phe_573	Other disorders of liver	Digestive System	binary	2391	115514	117905	960	57195	58155	NA	NA	NA	6829	431960	438789	1.303	30.3005	1.06068	6.06761	NA	NA
Phe_573_2	Liver replaced by transplant	Digestive System	NA	NA	NA	NA	NA	NA	NA	NA	NA	NA	942	450287	451229	NA	NA	NA	NA	NA	NA
Phe_573_3	Hepatomegaly	Digestive System	binary	873	119082	119955	474	58355	58829	NA	NA	NA	2861	441435	444296	1.13019	13.0187	1.25124	25.1242	NA	NA
Phe_573_4	Acute and subacute necrosis of liver	Digestive System	NA	NA	NA	NA	NA	NA	NA	NA	NA	NA	635	448865	449500	NA	NA	NA	NA	NA	NA
Phe_573_5	Jaundice (not of newborn)	Digestive System	binary	464	120621	121085	290	59152	59442	NA	NA	NA	2172	445787	447959	0.790326	20.9674	1.0062	0.619703	NA	NA
Phe_573_6	Nonspecific elevation of levels of transaminase or lactic acid dehydrogenase [LDH]	Digestive System	binary	1654	116329	117983	1103	56545	57648	NA	NA	NA	5556	433425	438981	1.10764	10.7642	1.51173	51.1732	NA	NA
Phe_573_7	Abnormal results of function study of liver	Digestive System	binary	8667	106288	114955	6775	48798	55573	669	5780	6449	30105	398152	428257	1.07252	7.25234	1.73425	73.4248	1.47571	47.5705
Phe_573_9	Abnormal serum enzyme levels	Digestive System	binary	2082	114945	117027	944	56680	57624	NA	NA	NA	5364	432197	437561	1.45126	45.1258	1.33634	33.6344	NA	NA
Phe_574	Cholelithiasis and cholecystitis	Digestive System	binary	4521	114989	119510	3311	55228	58539	219	6503	6722	23182	416631	439813	0.717707	28.2293	1.07308	7.30774	0.618106	38.1894
Phe_574_1	Cholelithiasis	Digestive System	binary	3634	115913	119547	2624	55874	58498	NA	NA	NA	18237	421370	439607	0.732753	26.7247	1.08127	8.12697	NA	NA
Phe_574_11	Cholelithiasis with acute cholecystitis	Digestive System	binary	294	121186	121480	308	59145	59453	NA	NA	NA	1725	446800	448525	0.629274	37.0726	1.34702	34.7021	NA	NA
Phe_574_12	Cholelithiasis with other cholecystitis	Digestive System	binary	536	120439	120975	455	58610	59065	NA	NA	NA	2872	442530	445402	0.687127	31.2873	1.19467	19.4673	NA	NA
Phe_574_2	Calculus of bile duct	Digestive System	binary	497	120805	121302	470	58971	59441	NA	NA	NA	3378	444760	448138	0.543551	45.6449	1.04897	4.8972	NA	NA
Phe_574_3	Cholecystitis without cholelithiasis	Digestive System	binary	1263	119696	120959	1092	58072	59164	NA	NA	NA	6817	439344	446161	0.683382	31.6618	1.20799	20.799	NA	NA
Phe_575	Other biliary tract disease	Digestive System	binary	2583	115771	118354	1419	56579	57998	NA	NA	NA	9972	427921	437893	0.958357	4.16433	1.07437	7.43731	NA	NA
Phe_575_1	Cholangitis	Digestive System	NA	NA	NA	NA	NA	NA	NA	NA	NA	NA	1193	449288	450481	NA	NA	NA	NA	NA	NA
Phe_575_2	Obstruction of bile duct	Digestive System	binary	305	121355	121660	NA	NA	NA	NA	NA	NA	1206	448768	449974	0.935389	6.46113	NA	NA	NA	NA
Phe_575_6	Cholesterolosis of gallbladder	Digestive System	NA	NA	NA	NA	NA	NA	NA	NA	NA	NA	440	450037	450477	NA	NA	NA	NA	NA	NA
Phe_575_7	Other disorders of gallbladder	Digestive System	binary	577	120082	120659	395	58716	59111	NA	NA	NA	3004	442498	445502	0.709195	29.0805	0.991011	0.89889	NA	NA
Phe_575_8	Other disorders of biliary tract	Digestive System	binary	495	120649	121144	222	59215	59437	NA	NA	NA	1813	446019	447832	1.0093	0.930078	0.9226	7.74001	NA	NA
Phe_575_9	Nonspecific abnormal findings on radiological and other examination of biliary tract	Digestive System	binary	1097	118864	119961	432	58540	58972	NA	NA	NA	2711	442412	445123	1.50147	50.1471	1.20279	20.2786	NA	NA
Phe_577	Diseases of pancreas	Digestive System	binary	4616	115057	119673	1605	57425	59030	NA	NA	NA	12564	431876	444440	1.36444	36.4441	0.961806	3.8194	NA	NA
Phe_577_1	Acute pancreatitis	Digestive System	binary	3143	117167	120310	1099	58206	59305	NA	NA	NA	7613	439644	447257	1.53477	53.4772	1.0887	8.86987	NA	NA
Phe_577_2	Chronic pancreatitis	Digestive System	binary	1475	119625	121100	367	59289	59656	NA	NA	NA	2972	446161	449133	1.84066	84.0662	0.92969	7.03101	NA	NA
Phe_577_3	Cyst and pseudocyst of pancreas	Digestive System	binary	729	120822	121551	301	59464	59765	NA	NA	NA	2703	447070	449773	0.997967	0.203266	0.838044	16.1956	NA	NA
Phe_578	Gastrointestinal hemorrhage	Digestive System	binary	18637	91623	110260	7068	47846	54914	632	5717	6349	47936	366187	414123	1.46024	46.0244	1.11194	11.1939	0.859962	14.0038
Phe_578_1	Hematemesis	Digestive System	binary	837	119770	120607	372	58961	59333	NA	NA	NA	2252	445543	447795	1.37995	37.9951	1.24669	24.6687	NA	NA
Phe_578_2	Blood in stool	Digestive System	binary	8816	103270	112086	3004	53081	56085	248	6213	6461	21012	400480	421492	1.57776	57.7764	1.07442	7.44226	0.76997	23.003
Phe_578_8	Hemorrhage of rectum and anus	Digestive System	binary	6559	107501	114060	2335	54304	56639	211	6335	6546	14212	415119	429331	1.73717	73.7166	1.2454	24.5399	0.973741	2.62589
Phe_578_9	Hemorrhage of gastrointestinal tract	Digestive System	binary	4723	111666	116389	1972	55642	57614	NA	NA	NA	14284	421134	435418	1.23698	23.698	1.04336	4.3363	NA	NA
Phe_579	Other symptoms involving abdomen and pelvis	Digestive System	binary	1498	116908	118406	831	57372	58203	NA	NA	NA	6772	430934	437706	0.817718	18.2282	0.922829	7.71711	NA	NA
Phe_579_2	Splenomegaly	Digestive System	binary	266	121247	121513	333	59065	59398	NA	NA	NA	3254	443293	446547	0.300406	69.9594	0.769347	23.0653	NA	NA
Phe_579_8	Nonspecific abnormal findings in stool contents	Digestive System	binary	2773	112198	114971	759	56922	57681	NA	NA	NA	7524	422285	429809	1.37781	37.7807	0.751685	24.8315	NA	NA
Phe_580	Nephritis; nephrosis; renal sclerosis	Genitourinary System	binary	2669	116910	119579	1048	57967	59015	NA	NA	NA	6106	438800	444906	1.62632	62.6317	1.29393	29.3929	NA	NA
Phe_580_1	Glomerulonephritis	Genitourinary System	binary	775	120581	121356	213	59533	59746	NA	NA	NA	1216	449020	450236	2.36454	136.454	1.32001	32.0011	NA	NA
Phe_580_11	Proliferative glomerulonephritis	Genitourinary System	NA	NA	NA	NA	NA	NA	NA	NA	NA	NA	279	450916	451195	NA	NA	NA	NA	NA	NA
Phe_580_12	Non-proliferative glomerulonephritis	Genitourinary System	binary	411	121350	121761	NA	NA	NA	NA	NA	NA	556	450523	451079	2.73849	173.849	NA	NA	NA	NA
Phe_580_14	Chronic glomerulonephritis, NOS	Genitourinary System	binary	264	121400	121664	NA	NA	NA	NA	NA	NA	403	450539	450942	2.42805	142.805	NA	NA	NA	NA
Phe_580_2	Nephrotic syndrome without mention of glomerulonephritis	Genitourinary System	binary	580	120792	121372	217	59481	59698	NA	NA	NA	1068	449105	450173	2.01427	101.427	1.53217	53.2174	NA	NA
Phe_580_3	Nephritis and nephropathy without mention of glomerulonephritis	Genitourinary System	binary	1703	118429	120132	757	58440	59197	NA	NA	NA	4253	442584	446837	1.48939	48.9394	1.34354	34.3538	NA	NA
Phe_580_31	Nephritis and nephropathy in diseases classified elsewhere	Genitourinary System	binary	1047	119861	120908	520	58901	59421	NA	NA	NA	2540	446064	448604	1.5294	52.94	1.54558	54.5585	NA	NA
Phe_580_32	Nephritis and nephropathy with pathological lesion	Genitourinary System	binary	677	120312	120989	256	59386	59642	NA	NA	NA	1690	447649	449339	1.48775	48.7751	1.14124	14.1235	NA	NA
Phe_580_4	Renal sclerosis, NOS	Genitourinary System	NA	NA	NA	NA	NA	NA	NA	NA	NA	NA	445	449933	450378	NA	NA	NA	NA	NA	NA
Phe_585	Renal failure	Genitourinary System	binary	31017	82005	113022	9310	47503	56813	879	5698	6577	88771	333750	422521	1.30621	30.6213	0.779972	22.0028	0.636119	36.3881
Phe_585_1	Acute renal failure	Genitourinary System	binary	16080	96703	112783	4900	52028	56928	314	6309	6623	42394	382809	425203	1.42999	42.9994	0.863301	13.6699	0.475518	52.4482
Phe_585_2	Renal failure NOS	Genitourinary System	binary	3371	115742	119113	898	58157	59055	NA	NA	NA	6223	437483	443706	2.01788	101.788	1.08421	8.42144	NA	NA
Phe_585_3	Chronic renal failure [CKD]	Genitourinary System	binary	21844	94448	116292	6385	51716	58101	708	5957	6665	63705	368937	432642	1.27567	27.5667	0.746333	25.3667	0.72142	27.858
Phe_585_31	Renal dialysis	Genitourinary System	binary	3002	118476	121478	908	58878	59786	NA	NA	NA	3469	446868	450337	3.20809	220.809	1.9716	97.1604	NA	NA
Phe_585_32	End stage renal disease	Genitourinary System	binary	4335	116698	121033	1295	58338	59633	NA	NA	NA	6017	443098	449115	2.67339	167.339	1.62092	62.0917	NA	NA
Phe_585_33	Chronic Kidney Disease, Stage III	Genitourinary System	binary	13744	104364	118108	4218	54391	58609	436	6277	6713	43088	394787	437875	1.18257	18.2572	0.731368	26.8632	0.66003	33.997
Phe_585_34	Chronic Kidney Disease, Stage IV	Genitourinary System	binary	4501	116141	120642	1506	58041	59547	NA	NA	NA	10222	437521	447743	1.63419	63.4193	1.10779	10.7791	NA	NA
Phe_585_4	Chronic kidney disease, Stage I or II	Genitourinary System	binary	5454	112018	117472	1154	57671	58825	NA	NA	NA	9520	431894	441414	2.15273	115.273	0.909605	9.03946	NA	NA
Phe_586	Other disorders of the kidney and ureters	Genitourinary System	binary	9375	103619	112994	2964	53750	56714	235	6380	6615	29694	391141	420835	1.17587	17.5869	0.740681	25.9319	0.503479	49.6521
Phe_586_2	Cyst of kidney, acquired	Genitourinary System	binary	3376	114335	117711	958	57589	58547	NA	NA	NA	10273	426328	436601	1.21891	21.8913	0.695422	30.4578	NA	NA
Phe_586_3	Vascular disorders of kidney/hypertrophy	Genitourinary System	NA	NA	NA	NA	NA	NA	NA	NA	NA	NA	313	450425	450738	NA	NA	NA	NA	NA	NA
Phe_586_4	Stricture/obstruction of ureter	Genitourinary System	binary	753	120155	120908	415	58913	59328	NA	NA	NA	3476	442539	446015	0.799116	20.0884	0.897549	10.2451	NA	NA
Phe_587	Kidney replaced by transpant	Genitourinary System	binary	886	120847	121733	298	59556	59854	NA	NA	NA	1177	449939	451116	2.78957	178.957	1.90825	90.8248	NA	NA
Phe_588	Disorders resulting from impaired renal function	Genitourinary System	binary	4035	116190	120225	1092	58353	59445	NA	NA	NA	7038	440105	447143	2.13229	113.229	1.16709	16.709	NA	NA
Phe_588_1	Renal osteodystrophy	Genitourinary System	binary	957	120299	121256	268	59475	59743	NA	NA	NA	1646	448422	450068	2.15803	115.803	1.22658	22.6581	NA	NA
Phe_588_2	Secondary hyperparathyroidism (of renal origin)	Genitourinary System	binary	3359	117379	120738	898	58713	59611	NA	NA	NA	5486	443102	448588	2.27488	127.488	1.2318	23.1804	NA	NA
Phe_589	Abnormal results of function study of kidney	Genitourinary System	binary	775	118610	119385	231	58907	59138	NA	NA	NA	1898	442573	444471	1.52019	52.0195	0.914729	8.52707	NA	NA
Phe_590	Pyelonephritis	Genitourinary System	binary	900	119648	120548	483	58765	59248	NA	NA	NA	3149	443721	446870	1.05948	5.94758	1.15686	15.6863	NA	NA
Phe_591	Urinary tract infection	Genitourinary System	binary	15423	93003	108426	5852	48907	54759	312	6152	6464	46012	368445	414457	1.28128	28.1279	0.962625	3.73749	0.434772	56.5228
Phe_592	Cystitis and urethritis	Genitourinary System	binary	2417	114001	116418	735	57257	57992	NA	NA	NA	5889	432625	438514	1.54596	54.5961	0.943759	5.62409	NA	NA
Phe_592_1	Cystitis	Genitourinary System	binary	1416	116981	118397	564	57900	58464	NA	NA	NA	5069	435473	440542	1.03941	3.94117	0.838408	16.1592	NA	NA
Phe_592_11	Acute cystitis	Genitourinary System	binary	473	119492	119965	NA	NA	NA	NA	NA	NA	1754	443631	445385	1.00118	0.118096	NA	NA	NA	NA
Phe_592_12	Chronic cystitis	Genitourinary System	NA	NA	NA	NA	NA	NA	NA	NA	NA	NA	821	448412	449233	NA	NA	NA	NA	NA	NA
Phe_592_13	Chronic interstitial cystitis	Genitourinary System	NA	NA	NA	NA	NA	NA	NA	NA	NA	NA	572	450332	450904	NA	NA	NA	NA	NA	NA
Phe_592_2	Urethritis and urethral syndrome	Genitourinary System	binary	865	118790	119655	NA	NA	NA	NA	NA	NA	568	448368	448936	5.71375	471.375	NA	NA	NA	NA
Phe_593	Hematuria	Genitourinary System	binary	12245	101311	113556	4831	51551	56382	363	6191	6554	39920	385155	425075	1.14822	14.8216	0.912371	8.76288	0.58976	41.024
Phe_593_1	Gross hematuria	Genitourinary System	binary	4586	114140	118726	1600	57029	58629	NA	NA	NA	14907	425405	440312	1.14093	14.0929	0.806079	19.3921	NA	NA
Phe_593_2	Microscopic hematuria	Genitourinary System	binary	6604	110457	117061	3015	54613	57628	254	6406	6660	19418	415949	435367	1.26487	26.487	1.17302	17.3018	0.855087	14.4913
Phe_594	Urinary calculus	Genitourinary System	binary	5904	112267	118171	4320	53566	57886	393	6300	6693	39380	394076	433456	0.549927	45.0073	0.821447	17.8553	0.64631	35.369
Phe_594_1	Calculus of kidney	Genitourinary System	binary	4988	113725	118713	3639	54379	58018	347	6356	6703	33224	401930	435154	0.550325	44.9675	0.821505	17.8495	0.678034	32.1966
Phe_594_2	Calculus of lower urinary tract	Genitourinary System	binary	436	121043	121479	281	59393	59674	NA	NA	NA	3051	445408	448459	0.527553	47.2447	0.692152	30.7848	NA	NA
Phe_594_3	Calculus of ureter	Genitourinary System	binary	1317	119676	120993	1057	58153	59210	NA	NA	NA	9610	435460	445070	0.504116	49.5884	0.82677	17.323	NA	NA
Phe_594_8	Renal colic	Genitourinary System	NA	NA	NA	NA	NA	NA	NA	NA	NA	NA	1285	445645	446930	NA	NA	NA	NA	NA	NA
Phe_595	Hydronephrosis	Genitourinary System	binary	1548	118995	120543	742	58297	59039	NA	NA	NA	7337	436719	444056	0.777228	22.2772	0.760649	23.9351	NA	NA
Phe_596	Other disorders of bladder	Genitourinary System	binary	6433	109886	116319	2862	54727	57589	216	6455	6671	27389	402496	429885	0.868039	13.1961	0.780021	21.9979	0.508205	49.1795
Phe_596_1	Bladder neck obstruction	Genitourinary System	binary	1120	119321	120441	496	58749	59245	NA	NA	NA	5569	438820	444389	0.742044	25.7956	0.668061	33.1939	NA	NA
Phe_596_5	Functional disorders of bladder	Genitourinary System	binary	4096	114759	118855	1867	56785	58652	NA	NA	NA	15860	424393	440253	0.956625	4.33752	0.88361	11.639	NA	NA
Phe_597	Other disorders of urethra and urinary tract	Genitourinary System	binary	1425	119402	120827	499	58948	59447	NA	NA	NA	5042	441848	446890	1.04532	4.53186	0.743992	25.6008	NA	NA
Phe_597_1	Urethral stricture (not specified as infectious)	Genitourinary System	binary	1219	119929	121148	446	59137	59583	NA	NA	NA	4499	443597	448096	1.00217	0.217261	0.745534	25.4466	NA	NA
Phe_597_2	Urinary complications NEC	Genitourinary System	NA	NA	NA	NA	NA	NA	NA	NA	NA	NA	767	446833	447600	NA	NA	NA	NA	NA	NA
Phe_598	Abnormal findings on examination of urine	Genitourinary System	binary	1784	115183	116967	627	57465	58092	NA	NA	NA	5725	430668	436393	1.16261	16.2609	0.822723	17.7277	NA	NA
Phe_598_9	Other nonspecific findings on examination of urine	Genitourinary System	binary	1715	115448	117163	595	57550	58145	NA	NA	NA	5486	431487	436973	1.16593	16.593	0.815086	18.4914	NA	NA
Phe_599	Other symptoms/disorders or the urinary system	Genitourinary System	binary	25457	79118	104575	9597	43087	52684	772	5393	6165	81875	312301	394176	1.17197	17.1975	0.876992	12.3008	0.602869	39.7131
Phe_599_1	Urinary obstruction	Genitourinary System	binary	743	119678	120421	374	58795	59169	NA	NA	NA	2798	442088	444886	0.981042	1.8958	1.00503	0.502856	NA	NA
Phe_599_2	Retention of urine	Genitourinary System	binary	5159	111871	117030	2521	54978	57499	NA	NA	NA	26796	401138	427934	0.704004	29.5996	0.700196	29.9804	NA	NA
Phe_599_3	Dysuria	Genitourinary System	binary	3393	110818	114211	1230	55577	56807	NA	NA	NA	8308	421592	429900	1.53726	53.7258	1.1204	12.0403	NA	NA
Phe_599_4	Urinary incontinence	Genitourinary System	binary	8706	106816	115522	3082	54372	57454	253	6367	6620	27714	402305	430019	1.16934	16.9344	0.83234	16.766	0.592995	40.7005
Phe_599_5	Frequency of urination and polyuria	Genitourinary System	binary	10100	100278	110378	3788	51538	55326	365	6093	6458	31702	381975	413677	1.19403	19.4025	0.893419	10.6581	0.737513	26.2487
Phe_599_6	Oliguria and anuria	Genitourinary System	NA	NA	NA	NA	NA	NA	NA	NA	NA	NA	260	449790	450050	NA	NA	NA	NA	NA	NA
Phe_599_7	Urethral discharge	Genitourinary System	NA	298	120583	120881	NA	NA	NA	NA	NA	NA	NA	NA	NA	NA	NA	NA	NA	NA	NA
Phe_599_8	Other symptoms involving urinary system	Genitourinary System	binary	2360	114520	116880	995	56803	57798	NA	NA	NA	8656	424984	433640	1.01154	1.15419	0.862427	13.7573	NA	NA
Phe_599_9	Other abnormality of urination	Genitourinary System	binary	4378	110212	114590	1792	55267	57059	NA	NA	NA	15646	409874	425520	1.03907	3.90721	0.854143	14.5857	NA	NA
Phe_600	Hyperplasia of prostate	Genitourinary System	binary	30813	64576	95389	13777	36217	49994	1076	4677	5753	138928	243435	382363	0.889041	11.0959	0.758443	24.1557	0.514759	48.5241
Phe_601	Inflammatory diseases of prostate	Genitourinary System	binary	7247	90032	97279	3101	47376	50477	NA	NA	NA	19654	375746	395400	1.49874	49.8735	1.23593	23.593	NA	NA
Phe_601_1	Prostatitis	Genitourinary System	binary	3401	97190	100591	1323	50912	52235	NA	NA	NA	10515	393895	404410	1.30035	30.035	0.974116	2.58836	NA	NA
Phe_601_11	Acute prostatitis	Genitourinary System	binary	683	102430	103113	285	52788	53073	NA	NA	NA	1997	410015	412012	1.36659	36.6593	1.10791	10.7906	NA	NA
Phe_601_12	Chronic prostatitis	Genitourinary System	binary	1473	101496	102969	517	52707	53224	NA	NA	NA	4320	407658	411978	1.36423	36.4227	0.926346	7.36538	NA	NA
Phe_601_3	Orchitis and epididymitis	Genitourinary System	binary	2682	99261	101943	973	51552	52525	NA	NA	NA	6066	403579	409645	1.77667	77.6669	1.25098	25.0985	NA	NA
Phe_601_4	Balanoposthitis	Genitourinary System	binary	781	102842	103623	684	52179	52863	NA	NA	NA	2122	412216	414338	1.47165	47.1649	2.52647	152.647	NA	NA
Phe_601_8	Other inflammatory disorders of male genital organs	Genitourinary System	binary	422	103722	104144	NA	NA	NA	NA	NA	NA	1012	414235	415247	1.66266	66.2663	NA	NA	NA	NA
Phe_602	Other disorders of prostate	Genitourinary System	binary	2026	99919	101945	834	51861	52695	NA	NA	NA	7833	398886	406719	1.03191	3.19053	0.821794	17.8206	NA	NA
Phe_602_3	Dysplasia of prostate	Genitourinary System	binary	322	103885	104207	NA	NA	NA	NA	NA	NA	1054	414603	415657	1.21858	21.8578	NA	NA	NA	NA
Phe_603	Other disorders of testis	Genitourinary System	binary	2276	100483	102759	958	51760	52718	NA	NA	NA	7963	401936	409899	1.14013	14.0125	0.93542	6.45798	NA	NA
Phe_603_1	Hydrocele	Genitourinary System	binary	1826	101455	103281	699	52303	53002	NA	NA	NA	6045	405739	411784	1.20435	20.4352	0.898376	10.1624	NA	NA
Phe_603_2	Spermatocele	Genitourinary System	binary	475	103802	104277	254	53139	53393	NA	NA	NA	2233	412227	414460	0.845472	15.4528	0.882965	11.7035	NA	NA
Phe_604	Disorders of penis	Genitourinary System	binary	2830	99245	102075	1685	50899	52584	NA	NA	NA	7854	402580	410434	1.44884	44.8837	1.67455	67.4552	NA	NA
Phe_604_1	Redundant prepuce and phimosis/BXO	Genitourinary System	binary	1456	102648	104104	1091	52214	53305	NA	NA	NA	3269	412428	415697	1.77851	77.8508	2.60267	160.267	NA	NA
Phe_604_3	Peyronie's disease	Genitourinary System	binary	412	104388	104800	275	53398	53673	NA	NA	NA	2512	413591	416103	0.651204	34.8796	0.848707	15.1293	NA	NA
Phe_605	Erectile dysfunction [ED]	Genitourinary System	binary	47384	47483	94867	15116	33922	49038	1276	4372	5648	110823	271686	382509	1.72396	72.3964	1.06394	6.39369	0.779772	22.0228
Phe_608	Other disorders of male genital organs	Genitourinary System	binary	4075	95402	99477	1850	49364	51214	NA	NA	NA	11427	388785	400212	1.43471	43.4706	1.26515	26.5147	NA	NA
Phe_609	Male infertility and abnormal spermatozoa	Genitourinary System	binary	701	103355	104056	525	52657	53182	NA	NA	NA	2562	411606	414168	1.08905	8.90512	1.59585	59.585	NA	NA
Phe_609_1	Infertility, male	Genitourinary System	binary	340	104329	104669	339	53175	53514	NA	NA	NA	827	415693	416520	1.63603	63.603	3.19053	219.053	NA	NA
Phe_609_2	Abnormal spermatozoa	Genitourinary System	binary	357	104106	104463	NA	NA	NA	NA	NA	NA	1733	413543	415276	0.818925	18.1075	NA	NA	NA	NA
Phe_610	Benign mammary dysplasias	Genitourinary System	binary	1701	118334	120035	451	58945	59396	NA	NA	NA	3176	444371	447547	1.99689	99.6892	1.06998	6.99845	NA	NA
Phe_610_1	Cystic mastopathy	Genitourinary System	binary	980	14474	15454	254	5449	5703	NA	NA	NA	1809	28708	30517	1.06977	6.97651	0.751335	24.8665	NA	NA
Phe_610_2	Fibroadenosis of breast	Genitourinary System	binary	229	16184	16413	NA	NA	NA	NA	NA	NA	375	32000	32375	1.20455	20.4553	NA	NA	NA	NA
Phe_610_4	Benign neoplasm of breast	Genitourinary System	binary	443	120749	121192	NA	NA	NA	NA	NA	NA	750	449193	449943	2.19294	119.294	NA	NA	NA	NA
Phe_610_8	Other specified benign mammary dysplasias	Genitourinary System	binary	271	121238	121509	NA	NA	NA	NA	NA	NA	584	449897	450481	1.72038	72.038	NA	NA	NA	NA
Phe_611	Abnormal findings on mammogram or breast exam	Genitourinary System	binary	5102	113380	118482	1249	57586	58835	NA	NA	NA	11158	431708	442866	1.70913	70.9126	0.842583	15.7417	NA	NA
Phe_611_1	Abnormal mammogram	Genitourinary System	binary	1988	12858	14846	427	5177	5604	NA	NA	NA	4086	25226	29312	0.960625	3.93747	0.546609	45.3391	NA	NA
Phe_611_11	Mammographic microcalcification	Genitourinary System	binary	203	16258	16461	NA	NA	NA	NA	NA	NA	549	31679	32228	0.723937	27.6063	NA	NA	NA	NA
Phe_611_3	Lump or mass in breast	Genitourinary System	binary	3384	115618	119002	874	58093	58967	NA	NA	NA	7692	436291	443983	1.64136	64.1357	0.855519	14.4481	NA	NA
Phe_612	Breast conditions, congenital or relating to hormones	Genitourinary System	binary	2472	117567	120039	648	58681	59329	NA	NA	NA	4867	441418	446285	1.88833	88.8326	1.00152	0.151837	NA	NA
Phe_612_1	Galactorrhea	Genitourinary System	NA	NA	NA	NA	NA	NA	NA	NA	NA	NA	225	450901	451126	NA	NA	NA	NA	NA	NA
Phe_612_2	Hypertrophy of breast (Gynecomastia)	Genitourinary System	binary	2276	117982	120258	570	58863	59433	NA	NA	NA	4613	442101	446714	1.83275	83.2755	0.928738	7.12618	NA	NA
Phe_613	Other nonmalignant breast conditions	Genitourinary System	binary	3022	115363	118385	796	58026	58822	NA	NA	NA	5501	437646	443147	2.05638	105.638	1.09013	9.01329	NA	NA
Phe_613_1	Inflammatory disease of breast	Genitourinary System	NA	NA	NA	NA	NA	NA	NA	NA	NA	NA	339	450296	450635	NA	NA	NA	NA	NA	NA
Phe_613_5	Mastodynia	Genitourinary System	binary	1050	118839	119889	300	58964	59264	NA	NA	NA	1871	445250	447121	2.09296	109.296	1.20971	20.9711	NA	NA
Phe_613_7	Other signs and symptoms in breast	Genitourinary System	binary	645	119972	120617	NA	NA	NA	NA	NA	NA	1080	447451	448531	2.22085	122.085	NA	NA	NA	NA
Phe_613_8	Other specified disorders of breast	Genitourinary System	binary	542	120140	120682	NA	NA	NA	NA	NA	NA	1027	447749	448776	1.96253	96.2528	NA	NA	NA	NA
Phe_613_9	Breast disorder NOS	Genitourinary System	binary	440	120488	120928	NA	NA	NA	NA	NA	NA	674	448656	449330	2.42567	142.567	NA	NA	NA	NA
Phe_614	Inflammatory diseases of female pelvic organs	Genitourinary System	binary	5121	8628	13749	1238	3738	4976	NA	NA	NA	4605	23435	28040	2.26794	126.794	1.51492	51.4916	NA	NA
Phe_614_3	Pelvic inflammatory disease (PID)	Genitourinary System	NA	NA	NA	NA	NA	NA	NA	NA	NA	NA	201	32384	32585	NA	NA	NA	NA	NA	NA
Phe_614_5	Inflammatory disease of cervix, vagina, and vulva	Genitourinary System	binary	4843	8882	13725	1160	3856	5016	NA	NA	NA	4152	24024	28176	2.39455	139.455	1.56936	56.936	NA	NA
Phe_614_51	Cervicitis and endocervicitis	Genitourinary System	binary	224	15696	15920	NA	NA	NA	NA	NA	NA	342	31492	31834	1.30969	30.9695	NA	NA	NA	NA
Phe_614_52	Vaginitis and vulvovaginitis	Genitourinary System	binary	4403	9467	13870	946	4126	5072	NA	NA	NA	3343	25415	28758	2.73083	173.083	1.60448	60.448	NA	NA
Phe_615	Endometriosis	Genitourinary System	binary	575	15656	16231	235	5668	5903	NA	NA	NA	1108	31084	32192	1.02927	2.92734	1.15665	15.6654	NA	NA
Phe_617	Disorders secondary to childbirth, surgery, trauma	Genitourinary System	NA	NA	NA	NA	NA	NA	NA	NA	NA	NA	204	32158	32362	NA	NA	NA	NA	NA	NA
Phe_618	Genital prolapse	Genitourinary System	binary	420	15898	16318	200	5706	5906	NA	NA	NA	1671	30186	31857	0.490694	50.9306	0.645602	35.4398	NA	NA
Phe_618_1	Prolapse of vaginal walls	Genitourinary System	binary	254	16185	16439	NA	NA	NA	NA	NA	NA	1289	30788	32077	0.384502	61.5498	NA	NA	NA	NA
Phe_618_2	Uterine/Uterovaginal prolapse	Genitourinary System	NA	NA	NA	NA	NA	NA	NA	NA	NA	NA	402	32306	32708	NA	NA	NA	NA	NA	NA
Phe_618_5	Prolapse of vaginal vault after hysterectomy	Genitourinary System	NA	NA	NA	NA	NA	NA	NA	NA	NA	NA	202	32617	32819	NA	NA	NA	NA	NA	NA
Phe_619	Noninflammatory female genital disorders	Genitourinary System	binary	2648	11264	13912	716	4511	5227	NA	NA	NA	3864	24565	28429	1.4004	40.0403	1.00782	0.782468	NA	NA
Phe_619_2	Disorders of uterus, NEC	Genitourinary System	binary	1145	14373	15518	216	5565	5781	NA	NA	NA	1687	29613	31300	1.36899	36.8986	0.693234	30.6766	NA	NA
Phe_619_3	Noninflammatory disorders of cervix	Genitourinary System	NA	NA	NA	NA	NA	NA	NA	NA	NA	NA	227	32017	32244	NA	NA	NA	NA	NA	NA
Phe_619_4	Noninflammatory disorders of vagina	Genitourinary System	binary	718	14403	15121	204	5407	5611	NA	NA	NA	842	29970	30812	1.73761	73.7608	1.33045	33.0447	NA	NA
Phe_619_5	Noninflammatory disorders of vulva and perineum	Genitourinary System	NA	NA	NA	NA	NA	NA	NA	NA	NA	NA	231	32170	32401	NA	NA	NA	NA	NA	NA
Phe_620	Dysplasia of female genital organs	Genitourinary System	NA	NA	NA	NA	NA	NA	NA	NA	NA	NA	487	32013	32500	NA	NA	NA	NA	NA	NA
Phe_620_1	Dysplasia of cervix	Genitourinary System	NA	NA	NA	NA	NA	NA	NA	NA	NA	NA	304	32312	32616	NA	NA	NA	NA	NA	NA
Phe_621	Endometrial hyperplasia	Genitourinary System	NA	NA	NA	NA	NA	NA	NA	NA	NA	NA	335	32340	32675	NA	NA	NA	NA	NA	NA
Phe_622	Polyp of female genital organs	Genitourinary System	binary	436	15804	16240	NA	NA	NA	NA	NA	NA	837	31229	32066	1.02854	2.85367	NA	NA	NA	NA
Phe_622_1	Polyp of corpus uteri	Genitourinary System	binary	237	16253	16490	NA	NA	NA	NA	NA	NA	381	32206	32587	1.22927	22.9269	NA	NA	NA	NA
Phe_622_2	Mucous polyp of cervix	Genitourinary System	NA	NA	NA	NA	NA	NA	NA	NA	NA	NA	421	32103	32524	NA	NA	NA	NA	NA	NA
Phe_624	Symptoms involving female genital tract	Genitourinary System	binary	411	15267	15678	NA	NA	NA	NA	NA	NA	477	31192	31669	1.74047	74.0472	NA	NA	NA	NA
Phe_624_9	stress incontinence, female	Genitourinary System	binary	772	15343	16115	438	5306	5744	NA	NA	NA	2755	28339	31094	0.540682	45.9318	0.860626	13.9374	NA	NA
Phe_625	Pain and other symptoms associated with female genital organs	Genitourinary System	binary	1607	13289	14896	606	4794	5400	NA	NA	NA	2707	27200	29907	1.19188	19.1875	1.23983	23.9834	NA	NA
Phe_625_1	Dyspareunia	Genitourinary System	binary	435	15697	16132	221	5545	5766	NA	NA	NA	1124	30635	31759	0.761906	23.8094	1.08297	8.29743	NA	NA
Phe_626	Disorders of menstruation and other abnormal bleeding from female genital tract	Genitourinary System	binary	5893	9052	14945	2137	3186	5323	NA	NA	NA	8122	21613	29735	1.4436	44.3595	1.46978	46.9782	NA	NA
Phe_626_1	Irregular menstrual cycle/bleeding	Genitourinary System	binary	4591	10279	14870	1552	3708	5260	NA	NA	NA	6023	23869	29892	1.53228	53.2281	1.46436	46.4361	NA	NA
Phe_626_11	Absent or infrequent menstruation	Genitourinary System	binary	628	15176	15804	311	5327	5638	NA	NA	NA	909	30829	31738	1.38742	38.7421	1.92598	92.5977	NA	NA
Phe_626_12	Excessive or frequent menstruation	Genitourinary System	binary	2483	13069	15552	592	5067	5659	NA	NA	NA	2466	28919	31385	2.03198	103.198	1.33141	33.1408	NA	NA
Phe_626_13	Irregular menstrual cycle	Genitourinary System	binary	884	14653	15537	329	5228	5557	NA	NA	NA	1388	29614	31002	1.27082	27.0824	1.32238	32.2378	NA	NA
Phe_626_14	Irregular menstrual bleeding	Genitourinary System	binary	472	15466	15938	NA	NA	NA	NA	NA	NA	664	31150	31814	1.41892	41.8922	NA	NA	NA	NA
Phe_626_2	Dysmenorrhea	Genitourinary System	binary	1438	14175	15613	487	5156	5643	NA	NA	NA	1771	29689	31460	1.63611	63.6111	1.53306	53.306	NA	NA
Phe_626_4	Premenstrual tension syndromes	Genitourinary System	NA	NA	NA	NA	NA	NA	NA	NA	NA	NA	328	32341	32669	NA	NA	NA	NA	NA	NA
Phe_626_8	Infertility, female	Genitourinary System	binary	560	15883	16443	272	5653	5925	NA	NA	NA	597	32078	32675	1.86401	86.401	2.51259	151.259	NA	NA
Phe_627	Menopausal and postmenopausal disorders	Genitourinary System	binary	4983	9607	14590	1257	4213	5470	NA	NA	NA	11018	17806	28824	0.893485	10.6515	0.601173	39.8827	NA	NA
Phe_627_1	Postmenopausal bleeding	Genitourinary System	binary	759	15537	16296	NA	NA	NA	NA	NA	NA	1467	30668	32135	1.02026	2.02555	NA	NA	NA	NA
Phe_627_2	Symptomatic menopause	Genitourinary System	binary	3210	11723	14933	773	4805	5578	NA	NA	NA	7387	22056	29443	0.856785	14.3215	0.552351	44.7649	NA	NA
Phe_627_21	Symptomatic artificial menopause	Genitourinary System	NA	NA	NA	NA	NA	NA	NA	NA	NA	NA	293	32158	32451	NA	NA	NA	NA	NA	NA
Phe_627_22	Need for Hormone replacement therapy (postmenopausal)	Genitourinary System	binary	346	16062	16408	NA	NA	NA	NA	NA	NA	1239	30782	32021	0.544984	45.5016	NA	NA	NA	NA
Phe_627_3	Postmenopausal atrophic vaginitis	Genitourinary System	binary	733	15040	15773	254	5533	5787	NA	NA	NA	2353	28229	30582	0.603995	39.6005	0.570459	42.9541	NA	NA
Phe_627_4	Premenopausal menorrhagia	Genitourinary System	binary	320	15836	16156	NA	NA	NA	NA	NA	NA	448	31697	32145	1.42119	42.1188	NA	NA	NA	NA
Phe_627_5	Premature menopause and other ovarian failure	Genitourinary System	binary	226	16212	16438	NA	NA	NA	NA	NA	NA	472	31727	32199	0.937907	6.20928	NA	NA	NA	NA
Phe_628	Ovarian cyst	Genitourinary System	binary	1302	14266	15568	521	5104	5625	NA	NA	NA	2244	28907	31151	1.16099	16.0987	1.28577	28.5773	NA	NA
Phe_634	Miscarriage; stillbirth	Pregnancy and Complications	binary	273	16256	16529	NA	NA	NA	NA	NA	NA	393	32319	32712	1.37477	37.4772	NA	NA	NA	NA
Phe_636	Early or threatened labor; hemorrhage in early pregnancy	Pregnancy and Complications	binary	322	16149	16471	NA	NA	NA	NA	NA	NA	503	32138	32641	1.26862	26.8619	NA	NA	NA	NA
Phe_636_3	Hemorrhage in early pregnancy	Pregnancy and Complications	NA	NA	NA	NA	NA	NA	NA	NA	NA	NA	219	32560	32779	NA	NA	NA	NA	NA	NA
Phe_638	Other high-risk pregnancy	Pregnancy and Complications	binary	247	16390	16637	NA	NA	NA	NA	NA	NA	387	32456	32843	1.25995	25.9951	NA	NA	NA	NA
Phe_642	Hypertension complicating pregnancy, childbirth, and the puerperium	Pregnancy and Complications	NA	NA	NA	NA	NA	NA	NA	NA	NA	NA	200	32740	32940	NA	NA	NA	NA	NA	NA
Phe_646	Other complications of pregnancy NEC	Pregnancy and Complications	NA	NA	NA	NA	NA	NA	NA	NA	NA	NA	357	32284	32641	NA	NA	NA	NA	NA	NA
Phe_649	Other conditions or status of the mother complicating pregnancy, childbirth, or the puerperium	Pregnancy and Complications	binary	248	16233	16481	NA	NA	NA	NA	NA	NA	464	32129	32593	1.057	5.69988	NA	NA	NA	NA
Phe_649_1	Diabetes or abnormal glucose tolerance complicating pregnancy	Pregnancy and Complications	NA	NA	NA	NA	NA	NA	NA	NA	NA	NA	232	32702	32934	NA	NA	NA	NA	NA	NA
Phe_654	Other and unspecified complications of birth; puerperium affecting management of mother	Pregnancy and Complications	NA	NA	NA	NA	NA	NA	NA	NA	NA	NA	214	32726	32940	NA	NA	NA	NA	NA	NA
Phe_654_1	Abnormality of organs and soft tissues of pelvis complicating pregnancy, childbirth, or the puerperium	Pregnancy and Complications	NA	NA	NA	NA	NA	NA	NA	NA	NA	NA	246	32698	32944	NA	NA	NA	NA	NA	NA
Phe_655	Known or suspected fetal abnormality affecting management of mother	Pregnancy and Complications	binary	344	16225	16569	205	5698	5903	NA	NA	NA	650	32004	32654	1.043	4.30021	1.74463	74.4633	NA	NA
Phe_656	Other perinatal conditions of fetus or newborn	Pregnancy and Complications	binary	345	16157	16502	294	5596	5890	NA	NA	NA	504	32078	32582	1.35154	35.1543	3.22685	222.685	NA	NA
Phe_681	Superficial cellulitis and abscess	Dermatological System	binary	19518	87520	107038	9091	44352	53443	474	5895	6369	72843	328574	401417	1.00486	0.485932	0.937408	6.25918	0.410124	58.9876
Phe_681_1	Cellulitis and abscess of fingers/toes	Dermatological System	binary	2696	114248	116944	1278	56333	57611	NA	NA	NA	11729	421230	432959	0.850996	14.9004	0.818863	18.1137	NA	NA
Phe_681_2	Cellulitis and abscess of face/neck	Dermatological System	binary	1268	117916	119184	517	58431	58948	NA	NA	NA	3580	440780	444360	1.32055	32.0545	1.08861	8.86127	NA	NA
Phe_681_3	Cellulitis and abscess of arm/hand	Dermatological System	binary	1481	117462	118943	839	57662	58501	NA	NA	NA	7190	431939	439129	0.760465	23.9535	0.875915	12.4085	NA	NA
Phe_681_5	Cellulitis and abscess of leg, except foot	Dermatological System	binary	3284	114420	117704	2104	55576	57680	NA	NA	NA	20317	412161	432478	0.593904	40.6096	0.77647	22.353	NA	NA
Phe_681_6	Cellulitis and abscess of foot, toe	Dermatological System	binary	846	119882	120728	455	58908	59363	NA	NA	NA	3812	442441	446253	0.820334	17.9666	0.897271	10.2729	NA	NA
Phe_681_7	Cellulitis and abscess of trunk	Dermatological System	binary	2489	115774	118263	1061	57348	58409	NA	NA	NA	7742	432023	439765	1.19548	19.5483	1.03182	3.1818	NA	NA
Phe_686	Other local infections of skin and subcutaneous tissue	Dermatological System	binary	1315	116064	117379	516	57429	57945	NA	NA	NA	5032	429016	434048	0.966346	3.36544	0.768123	23.1877	NA	NA
Phe_686_1	Carbuncle and furuncle	Dermatological System	binary	2168	114588	116756	655	57706	58361	NA	NA	NA	4030	435988	440018	2.02743	102.743	1.22542	22.5417	NA	NA
Phe_686_2	Impetigo	Dermatological System	NA	NA	NA	NA	NA	NA	NA	NA	NA	NA	769	447117	447886	NA	NA	NA	NA	NA	NA
Phe_686_3	Pilonidal cyst	Dermatological System	binary	430	121168	121598	210	59543	59753	NA	NA	NA	1433	448820	450253	1.1111	11.1098	1.10426	10.4257	NA	NA
Phe_686_4	Pyogenic granuloma	Dermatological System	binary	275	121138	121413	NA	NA	NA	NA	NA	NA	790	448371	449161	1.28778	28.7782	NA	NA	NA	NA
Phe_686_5	Pyoderma	Dermatological System	NA	NA	NA	NA	NA	NA	NA	NA	NA	NA	298	450264	450562	NA	NA	NA	NA	NA	NA
Phe_687	Symptoms affecting skin	Dermatological System	binary	4122	107043	111165	1539	54165	55704	NA	NA	NA	13930	400469	414399	1.10308	10.3081	0.821902	17.8098	NA	NA
Phe_687_1	Rash and other nonspecific skin eruption	Dermatological System	binary	12714	91520	104234	5723	45549	51272	622	5384	6006	45250	340835	386085	1.04073	4.07278	0.952375	4.76253	0.883628	11.6372
Phe_687_2	Localized superficial swelling, mass, or lump	Dermatological System	binary	3488	109064	112552	1206	55227	56433	NA	NA	NA	10264	411148	421412	1.27237	27.237	0.877414	12.2586	NA	NA
Phe_687_3	Changes in skin texture	Dermatological System	NA	NA	NA	NA	NA	NA	NA	NA	NA	NA	403	447900	448303	NA	NA	NA	NA	NA	NA
Phe_687_4	Disturbance of skin sensation	Dermatological System	binary	13353	91777	105130	4886	47896	52782	376	5900	6276	36685	363214	399899	1.38457	38.4567	1.00909	0.908887	0.65308	34.692
Phe_689	Disorder of skin and subcutaneous tissue NO	Dermatological System	binary	5453	104132	109585	2491	51474	53965	201	6125	6326	41823	346333	388156	0.461823	53.8177	0.428403	57.1597	0.294889	70.5111
Phe_690	Erythematosquamous dermatosis	Dermatological System	binary	4331	113628	117959	2525	54902	57427	292	6302	6594	31321	393906	425227	0.498474	50.1526	0.59694	40.306	0.6012	39.88
Phe_690_1	Seborrheic dermatitis	Dermatological System	binary	4277	113844	118121	2510	54996	57506	291	6307	6598	31107	394738	425845	0.495685	50.4315	0.597522	40.2478	0.603774	39.6226
Phe_691	Congenital anomalies of skin	Dermatological System	binary	998	119300	120298	214	59262	59476	NA	NA	NA	1967	445396	447363	1.88681	88.6809	0.818329	18.1671	NA	NA
Phe_691_1	Ichthyosis congenita	Dermatological System	NA	NA	NA	NA	NA	NA	NA	NA	NA	NA	253	450956	451209	NA	NA	NA	NA	NA	NA
Phe_694	Dyschromia and Vitiligo	Dermatological System	binary	3762	112106	115868	1756	55360	57116	207	6295	6502	14580	409977	424557	0.94544	5.45605	0.895252	10.4748	0.927047	7.29528
Phe_694_1	Vitiligo	Dermatological System	binary	645	120867	121512	368	59392	59760	NA	NA	NA	1263	449492	450755	1.89443	89.4426	2.19773	119.773	NA	NA
Phe_694_2	Other dyschromia	Dermatological System	binary	3079	113010	116089	1334	55915	57249	NA	NA	NA	12869	412582	425451	0.876846	12.3154	0.770358	22.9642	NA	NA
Phe_694_3	Vascular disorders of skin	Dermatological System	NA	NA	NA	NA	NA	NA	NA	NA	NA	NA	395	450269	450664	NA	NA	NA	NA	NA	NA
Phe_695	Erythematous conditions	Dermatological System	binary	6537	109080	115617	3226	53688	56914	313	6221	6534	31200	390091	421291	0.763457	23.6543	0.765372	23.4628	0.646834	35.3166
Phe_695_1	Toxic erythema	Dermatological System	NA	NA	NA	NA	NA	NA	NA	NA	NA	NA	254	450599	450853	NA	NA	NA	NA	NA	NA
Phe_695_2	Bullous dermatoses	Dermatological System	NA	NA	NA	NA	NA	NA	NA	NA	NA	NA	1027	449158	450185	NA	NA	NA	NA	NA	NA
Phe_695_21	Dermatitis herpetiformis	Dermatological System	NA	NA	NA	NA	NA	NA	NA	NA	NA	NA	349	450654	451003	NA	NA	NA	NA	NA	NA
Phe_695_22	Pemphigus and pemphigoid	Dermatological System	NA	NA	NA	NA	NA	NA	NA	NA	NA	NA	492	450670	451162	NA	NA	NA	NA	NA	NA
Phe_695_3	Rosacea	Dermatological System	binary	410	121119	121529	1070	58225	59295	NA	NA	NA	14815	427372	442187	0.100695	89.9305	0.538605	46.1395	NA	NA
Phe_695_4	Lupus (localized and systemic)	Dermatological System	binary	992	120706	121698	265	59577	59842	NA	NA	NA	1379	449451	450830	2.66487	166.487	1.44773	44.7732	NA	NA
Phe_695_41	Cutaneous lupus erythematosus	Dermatological System	binary	607	121151	121758	NA	NA	NA	NA	NA	NA	752	450411	451163	2.99093	199.093	NA	NA	NA	NA
Phe_695_42	Systemic lupus erythematosus	Dermatological System	binary	740	120993	121733	212	59641	59853	NA	NA	NA	1013	449940	450953	2.70611	170.611	1.57678	57.6782	NA	NA
Phe_695_7	Prurigo and Lichen	Dermatological System	binary	3810	114442	118252	1193	57395	58588	NA	NA	NA	7448	432972	440420	1.90521	90.5214	1.20409	20.4091	NA	NA
Phe_695_8	Other specified erythematous conditions	Dermatological System	binary	1007	118809	119816	518	58379	58897	NA	NA	NA	5350	435739	441089	0.692926	30.7074	0.725119	27.4881	NA	NA
Phe_695_9	Unspecified erythematous condition	Dermatological System	NA	NA	NA	NA	NA	NA	NA	NA	NA	NA	841	444633	445474	NA	NA	NA	NA	NA	NA
Phe_696	Psoriasis and related disorder	Dermatological System	binary	1955	118482	120437	1916	57083	58999	255	6480	6735	16702	427092	443794	0.43132	56.868	0.862907	13.7093	1.00604	0.604065
Phe_696_2	Parapsoriasis	Dermatological System	NA	NA	NA	NA	NA	NA	NA	NA	NA	NA	208	450909	451117	NA	NA	NA	NA	NA	NA
Phe_696_3	Pityriasis	Dermatological System	NA	NA	NA	NA	NA	NA	NA	NA	NA	NA	285	450219	450504	NA	NA	NA	NA	NA	NA
Phe_696_4	Psoriasis	Dermatological System	binary	1711	119220	120931	1845	57348	59193	245	6518	6763	16283	428468	444751	0.386451	61.3549	0.851351	14.8649	0.989485	1.0515
Phe_696_41	Psoriasis vulgaris	Dermatological System	binary	1662	119348	121010	1769	57447	59216	236	6526	6762	15635	429252	444887	0.390806	60.9194	0.850042	14.9958	0.99309	0.690987
Phe_696_42	Psoriatic arthropathy	Dermatological System	binary	228	121622	121850	408	59421	59829	NA	NA	NA	3087	447533	450620	0.273139	72.6861	0.995456	0.454358	NA	NA
Phe_697	Sarcoidosis	Dermatological System	binary	1827	119828	121655	NA	NA	NA	NA	NA	NA	1509	449523	451032	4.48876	348.876	NA	NA	NA	NA
Phe_698	Pruritus and related conditions	Dermatological System	binary	4796	108883	113679	1769	54990	56759	244	6241	6485	11569	417159	428728	1.56345	56.3453	1.15499	15.4992	1.39433	39.4331
Phe_700	Corns and callosities	Dermatological System	binary	13847	100264	114111	3014	54430	57444	218	6446	6664	29838	400253	430091	1.74912	74.9117	0.756292	24.3708	0.471533	52.8467
Phe_701	Other hypertrophic and atrophic conditions	Dermatological System	binary	12128	97047	109175	4102	49987	54089	364	5943	6307	41322	357754	399076	1.07285	7.28531	0.732421	26.7579	0.557382	44.2618
Phe_701_1	Keratoderma, acquired	Dermatological System	binary	5144	110449	115593	909	57074	57983	NA	NA	NA	12866	417798	430664	1.48958	48.9582	0.524757	47.5243	NA	NA
Phe_701_2	Scar conditions and fibrosis of skin	Dermatological System	binary	1236	117497	118733	544	57920	58464	NA	NA	NA	6815	428475	435290	0.664905	33.5095	0.594324	40.5676	NA	NA
Phe_701_3	Circumscribed scleroderma	Dermatological System	NA	NA	NA	NA	NA	NA	NA	NA	NA	NA	731	450087	450818	NA	NA	NA	NA	NA	NA
Phe_701_4	Keloid scar	Dermatological System	binary	2374	117659	120033	399	59051	59450	NA	NA	NA	2079	444929	447008	4.25247	325.247	1.44305	44.3052	NA	NA
Phe_701_5	Abnormal granulation tissue	Dermatological System	NA	NA	NA	NA	NA	NA	NA	NA	NA	NA	618	447891	448509	NA	NA	NA	NA	NA	NA
Phe_702	Degenerative skin conditions and other dermatoses	Dermatological System	binary	3642	111726	115368	5848	48746	54594	410	5962	6372	133983	263761	397744	0.0937149	90.6285	0.317992	68.2008	0.191013	80.8987
Phe_702_1	Actinic keratosis	Dermatological System	binary	246	120611	120857	2177	55636	57813	NA	NA	NA	97501	314618	412119	0.00860353	99.1396	0.159165	84.0835	NA	NA
Phe_702_2	Seborrheic keratosis	Dermatological System	binary	3192	112982	116174	4518	50328	54846	356	6050	6406	88990	303479	392469	0.121176	87.8824	0.3633	63.67	0.245091	75.4909
Phe_702_4	Degenerative skin disorders	Dermatological System	NA	NA	NA	NA	NA	NA	NA	NA	NA	NA	281	450485	450766	NA	NA	NA	NA	NA	NA
Phe_703	Diseases of nail, NOS	Dermatological System	binary	12925	99922	112847	4055	52334	56389	263	6372	6635	41535	382219	423754	1.16853	16.8531	0.733662	26.6338	0.404403	59.5597
Phe_703_1	Ingrowing nail	Dermatological System	binary	6417	110901	117318	3018	54662	57680	NA	NA	NA	26179	408186	434365	0.907547	9.24529	0.868152	13.1848	NA	NA
Phe_704	Diseases of hair and hair follicles	Dermatological System	binary	7951	105916	113867	2612	54037	56649	210	6368	6578	12827	415966	428793	2.33425	133.425	1.54136	54.1358	1.06721	6.72054
Phe_704_1	Alopecia	Dermatological System	binary	2261	117826	120087	848	58211	59059	NA	NA	NA	2139	445650	447789	3.94155	294.155	3.00589	200.589	NA	NA
Phe_704_11	Alopecia Areata	Dermatological System	binary	627	120788	121415	371	59320	59691	NA	NA	NA	600	450317	450917	3.88097	288.097	4.67101	367.101	NA	NA
Phe_704_2	Hirsutism	Dermatological System	binary	492	121218	121710	NA	NA	NA	NA	NA	NA	431	450672	451103	4.23094	323.094	NA	NA	NA	NA
Phe_704_8	Other specified diseases of hair and hair follicles	Dermatological System	binary	5339	109898	115237	1456	56042	57498	NA	NA	NA	8386	425725	434111	2.39836	139.836	1.31085	31.0855	NA	NA
Phe_705	Disorders of sweat glands	Dermatological System	binary	1865	117522	119387	584	58405	58989	NA	NA	NA	3232	441540	444772	2.14975	114.975	1.36241	36.241	NA	NA
Phe_705_1	Dyshidrosis	Dermatological System	binary	633	120286	120919	273	59198	59471	NA	NA	NA	1549	446736	448285	1.515	51.4998	1.3285	32.8496	NA	NA
Phe_705_3	Hidradenitis	Dermatological System	binary	1079	119888	120967	271	59419	59690	NA	NA	NA	1241	448839	450080	3.23499	223.499	1.64659	64.6591	NA	NA
Phe_705_8	Hyperhidrosis	Dermatological System	binary	924	118527	119451	341	58760	59101	NA	NA	NA	2571	441747	444318	1.33682	33.6823	0.997129	0.287092	NA	NA
Phe_706	Diseases of sebaceous glands	Dermatological System	binary	18620	88589	107209	6917	46948	53865	767	5451	6218	61215	337155	398370	1.13026	13.0257	0.83568	16.432	0.802737	19.7263
Phe_706_1	Acne	Dermatological System	binary	4324	114193	118517	1759	56642	58401	306	6354	6660	5873	437092	442965	2.75178	175.178	2.27172	127.172	3.46543	246.543
Phe_706_2	Sebaceous cyst	Dermatological System	binary	8292	105982	114274	3259	53474	56733	255	6351	6606	33269	387301	420570	0.917298	8.27021	0.726185	27.3815	0.487978	51.2022
Phe_706_3	Seborrhea	Dermatological System	NA	NA	NA	NA	NA	NA	NA	NA	NA	NA	986	447291	448277	NA	NA	NA	NA	NA	NA
Phe_706_8	Other specified diseases of sebaceous glands	Dermatological System	binary	6523	105977	112500	1815	54883	56698	218	6259	6477	20908	399030	419938	1.16458	16.4575	0.642956	35.7044	0.676013	32.3987
Phe_707	Chronic ulcer of skin	Dermatological System	binary	6201	111625	117826	2479	55884	58363	NA	NA	NA	25837	409002	434839	0.885742	11.4258	0.714867	28.5133	NA	NA
Phe_707_1	Decubitus ulcer	Dermatological System	binary	2048	118156	120204	771	58476	59247	NA	NA	NA	8935	434671	443606	0.84589	15.411	0.646087	35.3913	NA	NA
Phe_707_2	Chronic ulcer of leg or foot	Dermatological System	binary	4469	114940	119409	1791	57168	58959	NA	NA	NA	18127	423634	441761	0.912084	8.79162	0.740299	25.9701	NA	NA
Phe_707_3	Chronic ulcer of unspecified site	Dermatological System	binary	1195	118783	119978	485	58668	59153	NA	NA	NA	5076	437877	442953	0.869165	13.0835	0.715486	28.4514	NA	NA
Phe_709	Diffuse diseases of connective	Dermatological System	binary	880	120075	120955	334	59181	59515	NA	NA	NA	2061	446273	448334	1.58264	58.2641	1.2208	22.0798	NA	NA
Phe_709_2	Sicca syndrome	Dermatological System	binary	367	120959	121326	NA	NA	NA	NA	NA	NA	1080	448272	449352	1.25856	25.8563	NA	NA	NA	NA
Phe_709_3	Systemic sclerosis	Dermatological System	NA	NA	NA	NA	NA	NA	NA	NA	NA	NA	332	450881	451213	NA	NA	NA	NA	NA	NA
Phe_709_7	Unspecified diffuse connective tissue disease	Dermatological System	binary	290	121440	121730	NA	NA	NA	NA	NA	NA	430	450463	450893	2.49807	149.807	NA	NA	NA	NA
Phe_710	Osteomyelitis, periostitis, and other infections involving bone	Musculoskeletal System	binary	3034	117552	120586	1268	58115	59383	NA	NA	NA	10361	436629	446990	1.08546	8.54625	0.921199	7.88014	NA	NA
Phe_710_1	Osteomyelitis	Musculoskeletal System	binary	2971	117803	120774	1238	58209	59447	NA	NA	NA	10097	437447	447544	1.09037	9.03667	0.923069	7.69312	NA	NA
Phe_710_11	Acute osteomyelitis	Musculoskeletal System	binary	1363	119812	121175	624	59003	59627	NA	NA	NA	4900	443951	448851	1.03036	3.03599	0.958623	4.13772	NA	NA
Phe_710_12	Chronic osteomyelitis	Musculoskeletal System	binary	1562	119625	121187	663	58948	59611	NA	NA	NA	5116	443677	448793	1.13068	13.0682	0.975669	2.43307	NA	NA
Phe_710_19	Unspecified osteomyelitis	Musculoskeletal System	binary	2096	118879	120975	891	58636	59527	NA	NA	NA	7231	440916	448147	1.07379	7.37861	0.927654	7.23464	NA	NA
Phe_711	Arthropathy associated with infections	Musculoskeletal System	binary	885	119757	120642	444	59016	59460	NA	NA	NA	3265	444346	447611	1.00569	0.568578	1.02371	2.37069	NA	NA
Phe_711_1	Pyogenic arthritis	Musculoskeletal System	binary	577	120607	121184	293	59367	59660	NA	NA	NA	2141	447039	449180	0.998928	0.10718	1.03036	3.03579	NA	NA
Phe_711_2	Reiter's disease	Musculoskeletal System	NA	NA	NA	NA	NA	NA	NA	NA	NA	NA	435	450785	451220	NA	NA	NA	NA	NA	NA
Phe_712	Infective connective tissue disorders	Musculoskeletal System	binary	231	121513	121744	NA	NA	NA	NA	NA	NA	715	450026	450741	1.19615	19.6149	NA	NA	NA	NA
Phe_713	Arthropathy associated with other disorders	Musculoskeletal System	binary	406	121043	121449	223	59496	59719	NA	NA	NA	2243	447431	449674	0.670194	32.9806	0.748619	25.1381	NA	NA
Phe_713_5	Arthropathy associated with neurological disorders	Musculoskeletal System	binary	273	121499	121772	NA	NA	NA	NA	NA	NA	1808	448867	450675	0.558831	44.1169	NA	NA	NA	NA
Phe_714	Rheumatoid arthritis and other inflammatory	Musculoskeletal System	binary	3412	115818	119230	1535	57365	58900	NA	NA	NA	13760	429528	443288	0.921915	7.80847	0.839577	16.0423	NA	NA
Phe_714_1	Rheumatoid arthritis	Musculoskeletal System	binary	2384	118038	120422	1166	58205	59371	NA	NA	NA	10479	436161	446640	0.843797	15.6203	0.83707	16.293	NA	NA
Phe_715	Other inflammatory spondylopathies	Musculoskeletal System	binary	1961	117583	119544	1243	57500	58743	NA	NA	NA	7622	436029	443651	0.954822	4.51782	1.23165	23.1651	NA	NA
Phe_715_1	Sacroiliitis NEC	Musculoskeletal System	binary	1379	119171	120550	813	58327	59140	NA	NA	NA	4888	441665	446553	1.04505	4.50543	1.25589	25.5888	NA	NA
Phe_715_2	Ankylosing spondylitis	Musculoskeletal System	binary	242	121510	121752	201	59609	59810	NA	NA	NA	1637	448993	450630	0.547155	45.2845	0.925111	7.48894	NA	NA
Phe_715_3	Spinal enthesopathy	Musculoskeletal System	NA	NA	NA	NA	NA	NA	NA	NA	NA	NA	316	450518	450834	NA	NA	NA	NA	NA	NA
Phe_716	Other arthropathies	Musculoskeletal System	binary	14839	93429	108268	5091	49678	54769	347	6093	6440	45516	362855	408371	1.22969	22.9689	0.833987	16.6013	0.483431	51.6569
Phe_716_1	Unspecified polyarthropathy or polyarthritis	Musculoskeletal System	binary	328	121144	121472	NA	NA	NA	NA	NA	NA	1137	448956	450093	1.06891	6.89059	NA	NA	NA	NA
Phe_716_2	Unspecified monoarthritis	Musculoskeletal System	binary	686	119733	120419	234	59236	59470	NA	NA	NA	2018	445411	447429	1.26308	26.3084	0.872411	12.7589	NA	NA
Phe_716_9	Arthropathy NOS	Musculoskeletal System	binary	11108	99287	110395	3736	51998	55734	234	6291	6525	34645	380739	415384	1.20641	20.6412	0.803703	19.6297	0.429976	57.0024
Phe_717	Polymyalgia Rheumatica	Musculoskeletal System	NA	NA	NA	NA	NA	NA	NA	NA	NA	NA	2711	447950	450661	NA	NA	NA	NA	NA	NA
Phe_720	Spinal stenosis	Musculoskeletal System	binary	12719	102556	115275	5082	51953	57035	370	6267	6637	43559	384389	427948	1.084	8.40041	0.8754	12.46	0.5477	45.23
Phe_720_1	Spinal stenosis of lumbar region	Musculoskeletal System	binary	7774	109409	117183	3266	54622	57888	221	6488	6709	28461	405965	434426	1.01262	1.26178	0.861179	13.8821	0.502806	49.7194
Phe_721	Spondylosis and allied disorders	Musculoskeletal System	binary	19864	89239	109103	7991	46314	54305	647	5734	6381	62366	345762	408128	1.19146	19.1457	0.962963	3.70365	0.663535	33.6465
Phe_721_1	Spondylosis without myelopathy	Musculoskeletal System	binary	18090	91172	109262	7436	46971	54407	598	5793	6391	57675	351353	409028	1.17418	17.418	0.969282	3.07182	0.663587	33.6413
Phe_721_2	Spondylosis with myelopathy	Musculoskeletal System	binary	2641	117147	119788	711	58479	59190	NA	NA	NA	5939	439119	445058	1.65218	65.2184	0.90017	9.983	NA	NA
Phe_721_8	Other allied disorders of spine	Musculoskeletal System	binary	385	119574	119959	NA	NA	NA	NA	NA	NA	1249	444099	445348	1.14437	14.4366	NA	NA	NA	NA
Phe_722	Intervertebral disc disorders	Musculoskeletal System	binary	22443	87125	109568	9553	44898	54451	758	5615	6373	76841	331725	408566	1.0891	8.90966	0.932831	6.71687	0.632404	36.7596
Phe_722_1	Displacement of intervertebral disc	Musculoskeletal System	binary	5178	110643	115821	2299	55067	57366	NA	NA	NA	17528	413476	431004	1.09932	9.93188	0.985447	1.45528	NA	NA
Phe_722_6	Degeneration of intervertebral disc	Musculoskeletal System	binary	16839	93581	110420	7024	47738	54762	533	5852	6385	58556	352595	411151	1.07078	7.07757	0.900607	9.93933	0.586133	41.3867
Phe_722_7	Intervertebral disc disorder with myelopath	Musculoskeletal System	binary	1706	118502	120208	494	58740	59234	NA	NA	NA	3996	442077	446073	1.58426	58.4259	0.930971	6.90286	NA	NA
Phe_722_8	Postlaminectomy syndrome	Musculoskeletal System	binary	1191	119965	121156	643	58942	59585	NA	NA	NA	5692	442328	448020	0.773748	22.6252	0.849389	15.0611	NA	NA
Phe_722_9	Other and unspecified disc disorder	Musculoskeletal System	binary	1997	116147	118144	906	57477	58383	NA	NA	NA	6211	433433	439644	1.19648	19.6482	1.09845	9.84528	NA	NA
Phe_723	Other disorders of cervical region	Musculoskeletal System	binary	809	119135	119944	524	58556	59080	NA	NA	NA	3141	442954	446095	0.95792	4.20796	1.25965	25.9651	NA	NA
Phe_723_1	Torticollis	Musculoskeletal System	NA	NA	NA	NA	NA	NA	NA	NA	NA	NA	532	448858	449390	NA	NA	NA	NA	NA	NA
Phe_724	Other and unspecified disorder	Musculoskeletal System	binary	4338	110524	114862	1663	55252	56915	NA	NA	NA	13405	418278	431683	1.21622	21.6218	0.940944	5.90563	NA	NA
Phe_724_1	Disorders of sacrum	Musculoskeletal System	binary	709	120223	120932	464	58916	59380	NA	NA	NA	2941	444473	447414	0.891907	10.8093	1.18875	18.8755	NA	NA
Phe_724_2	Disorders of coccyx	Musculoskeletal System	NA	NA	NA	NA	NA	NA	NA	NA	NA	NA	640	449383	450023	NA	NA	NA	NA	NA	NA
Phe_724_8	Other symptoms referable to back	Musculoskeletal System	binary	1705	115508	117213	700	57138	57838	NA	NA	NA	4870	434922	439792	1.31361	31.3612	1.09296	9.29572	NA	NA
Phe_724_9	Other unspecified back disorders	Musculoskeletal System	binary	1710	117826	119536	403	58886	59289	NA	NA	NA	4983	439587	444570	1.27628	27.6282	0.606429	39.3571	NA	NA
Phe_726	Peripheral enthesopathies and allied syndromes	Musculoskeletal System	binary	30430	73906	104336	14781	37096	51877	1336	4661	5997	105189	286270	391459	1.08538	8.53848	1.06034	6.03394	0.829065	17.0935
Phe_726_1	Enthesopathy	Musculoskeletal System	binary	13532	94397	107929	6211	47498	53709	591	5645	6236	44032	362792	406824	1.15841	15.8409	1.06845	6.84461	0.875628	12.4372
Phe_726_2	Synoviopathy	Musculoskeletal System	binary	1033	118804	119837	858	57660	58518	NA	NA	NA	4290	438684	442974	0.890083	10.9917	1.51398	51.3975	NA	NA
Phe_726_3	Bursitis	Musculoskeletal System	binary	4088	112729	116817	1816	55735	57551	NA	NA	NA	13832	420337	434169	1.09845	9.84459	0.99046	0.954032	NA	NA
Phe_726_4	Calcaneal spur; Exostosis NOS	Musculoskeletal System	binary	3221	113144	116365	1346	56156	57502	NA	NA	NA	11194	421111	432305	1.06899	6.89892	0.903997	9.60028	NA	NA
Phe_727	Other disorders of synovium, tendon, and bursa	Musculoskeletal System	binary	15974	93577	109551	7759	46538	54297	643	5659	6302	54288	355287	409575	1.10009	10.0087	1.0781	7.81012	0.769772	23.0228
Phe_727_1	Synovitis and tenosynovitis	Musculoskeletal System	binary	6832	109011	115843	3748	53173	56921	359	6184	6543	23077	408046	431123	1.10179	10.1793	1.23012	23.0124	1.02504	2.50366
Phe_727_2	Bursitis disorders	Musculoskeletal System	binary	1712	116213	117925	720	57624	58344	NA	NA	NA	6515	431740	438255	0.976586	2.34144	0.830135	16.9865	NA	NA
Phe_727_4	Ganglion and cyst of synovium, tendon, and bursa	Musculoskeletal System	binary	2742	116301	119043	1159	57579	58738	NA	NA	NA	8083	433605	441688	1.25865	25.8655	1.07822	7.82198	NA	NA
Phe_727_5	Rupture of synovium	Musculoskeletal System	binary	686	119677	120363	226	59181	59407	NA	NA	NA	1958	444943	446901	1.30086	30.0858	0.868299	13.1701	NA	NA
Phe_727_6	Rupture of tendon, nontraumatic	Musculoskeletal System	binary	3716	115701	119417	1922	56599	58521	NA	NA	NA	13877	427300	441177	0.989297	1.07027	1.04414	4.41404	NA	NA
Phe_727_7	Contracture of tendon (sheath)	Musculoskeletal System	NA	NA	NA	NA	NA	NA	NA	NA	NA	NA	596	449276	449872	NA	NA	NA	NA	NA	NA
Phe_727_8	Plica syndrome	Musculoskeletal System	NA	NA	NA	NA	NA	NA	NA	NA	NA	NA	233	450390	450623	NA	NA	NA	NA	NA	NA
Phe_728	Disorders of muscle, ligament, and fascia	Musculoskeletal System	binary	457	120533	120990	213	59229	59442	NA	NA	NA	1468	445966	447434	1.15125	15.125	1.09217	9.21672	NA	NA
Phe_728_1	Muscular calcification and ossification	Musculoskeletal System	NA	NA	NA	NA	NA	NA	NA	NA	NA	NA	271	450344	450615	NA	NA	NA	NA	NA	NA
Phe_728_2	Laxity of ligament or hypermobility syndrome	Musculoskeletal System	NA	NA	NA	NA	NA	NA	NA	NA	NA	NA	583	449666	450249	NA	NA	NA	NA	NA	NA
Phe_728_7	Fasciitis	Musculoskeletal System	binary	10765	103897	114662	6075	50039	56114	707	5801	6508	38536	388107	426643	1.03942	3.94235	1.1986	19.8597	1.20273	20.2735
Phe_728_71	Contracture of palmar fascia [Dupuytren's disease]	Musculoskeletal System	binary	451	121079	121530	391	59234	59625	NA	NA	NA	7037	440326	447363	0.23592	76.408	0.416889	58.3111	NA	NA
Phe_729	Other disorders of soft tissues	Musculoskeletal System	binary	1810	114574	116384	756	56754	57510	NA	NA	NA	6255	426816	433071	1.07676	7.67555	0.910144	8.98558	NA	NA
Phe_729_1	Rheumatism, unspecified and fibrositis	Musculoskeletal System	binary	452	121105	121557	225	59586	59811	NA	NA	NA	1732	448852	450584	0.967356	3.2644	0.978654	2.13456	NA	NA
Phe_729_3	Panniculitis	Musculoskeletal System	NA	NA	NA	NA	NA	NA	NA	NA	NA	NA	390	450214	450604	NA	NA	NA	NA	NA	NA
Phe_729_7	Nontraumatic compartment syndrome	Musculoskeletal System	NA	NA	NA	NA	NA	NA	NA	NA	NA	NA	221	450978	451199	NA	NA	NA	NA	NA	NA
Phe_731	Osteitis deformans and osteopathies associated with other disorders classified elsewhere	Musculoskeletal System	binary	646	120803	121449	NA	NA	NA	NA	NA	NA	1392	448529	449921	1.71924	71.9236	NA	NA	NA	NA
Phe_731_1	Osteitis deformans [Paget's disease of bone]	Musculoskeletal System	binary	373	121472	121845	NA	NA	NA	NA	NA	NA	495	450711	451206	2.79043	179.043	NA	NA	NA	NA
Phe_732	Osteochondropathies	Musculoskeletal System	binary	334	120974	121308	NA	NA	NA	NA	NA	NA	979	448596	449575	1.26438	26.4377	NA	NA	NA	NA
Phe_732_1	Juvenile osteochondrosis	Musculoskeletal System	NA	NA	NA	NA	NA	NA	NA	NA	NA	NA	366	450253	450619	NA	NA	NA	NA	NA	NA
Phe_732_7	Osteochondritis dissecans	Musculoskeletal System	NA	NA	NA	NA	NA	NA	NA	NA	NA	NA	396	450499	450895	NA	NA	NA	NA	NA	NA
Phe_733	Other disorders of bone and cartilage	Musculoskeletal System	binary	2779	112854	115633	1288	55938	57226	NA	NA	NA	10130	421570	431700	1.02419	2.41872	0.959169	4.08311	NA	NA
Phe_733_2	Cyst of bone	Musculoskeletal System	NA	NA	NA	NA	NA	NA	NA	NA	NA	NA	514	448496	449010	NA	NA	NA	NA	NA	NA
Phe_733_4	Aseptic necrosis of bone	Musculoskeletal System	binary	1381	119811	121192	318	59416	59734	NA	NA	NA	2789	446686	449475	1.83644	83.644	0.857951	14.2049	NA	NA
Phe_733_6	Costochondritis	Musculoskeletal System	binary	314	120045	120359	NA	NA	NA	NA	NA	NA	588	447585	448173	1.98847	98.8472	NA	NA	NA	NA
Phe_733_8	Malunion and nonunion of fracture	Musculoskeletal System	binary	436	120763	121199	231	59348	59579	NA	NA	NA	2347	446035	448382	0.687262	31.2738	0.74072	25.928	NA	NA
Phe_733_9	Chondromalacia	Musculoskeletal System	binary	381	120552	120933	NA	NA	NA	NA	NA	NA	814	448129	448943	1.73759	73.7589	NA	NA	NA	NA
Phe_735	Acquired foot deformities	Musculoskeletal System	binary	25565	83952	109517	7443	47654	55097	613	5776	6389	60833	355434	416267	1.59734	59.7339	0.924385	7.56152	0.656539	34.3461
Phe_735_1	Flat foot	Musculoskeletal System	binary	10672	103382	114054	2320	55296	57616	300	6269	6569	14044	424302	438346	2.92053	192.053	1.25681	25.6814	1.42544	42.5438
Phe_735_2	Acquired toe deformities	Musculoskeletal System	binary	11847	102052	113899	3431	53756	57187	NA	NA	NA	33159	394812	427971	1.34246	34.246	0.774348	22.5652	NA	NA
Phe_735_21	Hammer toe (acquired)	Musculoskeletal System	binary	7346	109454	116800	1669	56817	58486	NA	NA	NA	20033	417191	437224	1.37267	37.267	0.62282	37.718	NA	NA
Phe_735_22	Claw toe (acquired)	Musculoskeletal System	NA	NA	NA	NA	NA	NA	NA	NA	NA	NA	520	450171	450691	NA	NA	NA	NA	NA	NA
Phe_735_23	Hallux rigidus	Musculoskeletal System	binary	2789	116988	119777	766	58445	59211	NA	NA	NA	7273	438748	446021	1.42796	42.7962	0.793356	20.6644	NA	NA
Phe_735_3	Hallux valgus (Bunion)	Musculoskeletal System	binary	9486	105965	115451	1975	56226	58201	NA	NA	NA	15120	422638	437758	2.37885	137.885	0.982469	1.75308	NA	NA
Phe_736	Other acquired deformities of limbs	Musculoskeletal System	binary	3206	114548	117754	1490	56585	58075	NA	NA	NA	11588	425796	437384	1.02764	2.7643	0.968393	3.16074	NA	NA
Phe_736_1	Acquired deformities of forearm	Musculoskeletal System	NA	NA	NA	NA	NA	NA	NA	NA	NA	NA	388	449758	450146	NA	NA	NA	NA	NA	NA
Phe_736_2	Acquired deformities of finger	Musculoskeletal System	binary	582	120643	121225	274	59351	59625	NA	NA	NA	1614	447810	449424	1.33685	33.6853	1.2796	27.9602	NA	NA
Phe_736_4	Genu valgum or varum (acquired)	Musculoskeletal System	binary	329	121167	121496	240	59396	59636	NA	NA	NA	1360	448154	449514	0.895031	10.4969	1.33017	33.017	NA	NA
Phe_736_5	Acquired deformities of knee	Musculoskeletal System	NA	NA	NA	NA	NA	NA	NA	NA	NA	NA	244	450295	450539	NA	NA	NA	NA	NA	NA
Phe_736_6	Unequal leg length (acquired)	Musculoskeletal System	binary	1078	119832	120910	468	58973	59441	NA	NA	NA	4590	442518	447108	0.868473	13.1527	0.766937	23.3063	NA	NA
Phe_737	Curvature of spine	Musculoskeletal System	binary	1070	118377	119447	518	58319	58837	NA	NA	NA	4945	436975	441920	0.800545	19.9455	0.786786	21.3214	NA	NA
Phe_737_1	Kyphosis (acquired)	Musculoskeletal System	NA	NA	NA	NA	NA	NA	NA	NA	NA	NA	1208	447763	448971	NA	NA	NA	NA	NA	NA
Phe_737_3	Kyphoscoliosis and scoliosis	Musculoskeletal System	binary	845	119252	120097	368	58837	59205	NA	NA	NA	3554	441035	444589	0.880169	11.9831	0.777554	22.2446	NA	NA
Phe_738	Other acquired musculoskeletal deformity	Musculoskeletal System	binary	2095	116093	118188	1458	56522	57980	NA	NA	NA	9630	427865	437495	0.8053	19.47	1.14242	14.2421	NA	NA
Phe_738_4	Acquired spondylolisthesis	Musculoskeletal System	binary	1241	118154	119395	665	58078	58743	NA	NA	NA	4995	437972	442967	0.921768	7.82322	1.00393	0.392531	NA	NA
Phe_739	Contracture of joint	Musculoskeletal System	binary	796	119872	120668	281	59174	59455	NA	NA	NA	2541	444411	446952	1.16032	16.0318	0.831331	16.8669	NA	NA
Phe_740	Osteoarthrosis	Musculoskeletal System	binary	53808	53681	107489	20899	32339	53238	1670	4500	6170	184084	216083	400167	1.0882	8.81983	0.853354	14.6646	0.588378	41.1622
Phe_740_1	Osteoarthritis, localized	Musculoskeletal System	binary	33018	74880	107898	13158	40704	53862	984	5260	6244	108659	293849	402508	1.13356	13.3564	0.904933	9.50674	0.583769	41.6231
Phe_740_11	Osteoarthrosis, localized, primary	Musculoskeletal System	binary	22476	86816	109292	8767	45795	54562	665	5665	6330	73886	335885	409771	1.14054	14.0538	0.891127	10.8873	0.582636	41.7364
Phe_740_12	Osteoarthrosis, localized, secondary	Musculoskeletal System	binary	3101	114706	117807	1306	56740	58046	NA	NA	NA	9269	428753	438022	1.24392	24.3924	1.06325	6.32464	NA	NA
Phe_740_2	Osteoarthrosis, generalized	Musculoskeletal System	binary	5020	111583	116603	1788	56101	57889	NA	NA	NA	18307	414956	433263	1.01889	1.88926	0.730981	26.9019	NA	NA
Phe_740_3	Osteoarthrosis involving more than one site, but not specified as generalized	Musculoskeletal System	binary	1003	118899	119902	330	58934	59264	NA	NA	NA	4911	438966	443877	0.756079	24.3921	0.503287	49.6713	NA	NA
Phe_740_9	Osteoarthrosis NOS	Musculoskeletal System	binary	39400	68879	108279	14501	39732	54233	1064	5266	6330	133709	270751	404460	1.10069	10.0695	0.808815	19.1185	0.508455	49.1545
Phe_741	Symptoms and disorders of the joints	Musculoskeletal System	binary	17720	87683	105403	5324	48338	53662	405	5909	6314	45775	356128	401903	1.47606	47.6059	0.871092	12.8908	0.563175	43.6825
Phe_741_1	Ankylosis of joint	Musculoskeletal System	binary	261	121279	121540	NA	NA	NA	NA	NA	NA	568	449644	450212	1.70212	70.2119	NA	NA	NA	NA
Phe_741_2	Stiffness of joint	Musculoskeletal System	binary	1449	117787	119236	564	58367	58931	NA	NA	NA	4431	439170	443601	1.21661	21.6611	0.958134	4.18664	NA	NA
Phe_741_3	Difficulty in walking	Musculoskeletal System	binary	9233	104479	113712	2150	55600	57750	NA	NA	NA	24220	404324	428544	1.43667	43.6673	0.65873	34.127	NA	NA
Phe_741_4	Joint effusions	Musculoskeletal System	binary	3656	110340	113996	1019	56103	57122	NA	NA	NA	7451	422821	430272	1.85202	85.2018	1.03015	3.01472	NA	NA
Phe_741_5	Hemarthrosis	Musculoskeletal System	NA	NA	NA	NA	NA	NA	NA	NA	NA	NA	347	450285	450632	NA	NA	NA	NA	NA	NA
Phe_742	Derangement of joint, non-traumatic	Musculoskeletal System	binary	2665	113903	116568	1578	55702	57280	NA	NA	NA	9933	423585	433518	0.997802	0.219755	1.20235	20.2349	NA	NA
Phe_742_1	Loose body in joint	Musculoskeletal System	NA	NA	NA	NA	NA	NA	NA	NA	NA	NA	334	450030	450364	NA	NA	NA	NA	NA	NA
Phe_742_2	Pathological, developmental or recurrent dislocation	Musculoskeletal System	binary	299	121161	121460	NA	NA	NA	NA	NA	NA	1117	448380	449497	0.99063	0.936986	NA	NA	NA	NA
Phe_742_8	Articular cartilage disorder	Musculoskeletal System	NA	NA	NA	NA	NA	NA	NA	NA	NA	NA	419	448990	449409	NA	NA	NA	NA	NA	NA
Phe_742_9	Other derangement of joint	Musculoskeletal System	binary	2108	115311	117419	1245	56436	57681	NA	NA	NA	7828	428590	436418	1.00088	0.0884738	1.20334	20.334	NA	NA
Phe_743	Osteoporosis, osteopenia and pathological fracture	Musculoskeletal System	binary	6236	110302	116538	3280	54310	57590	286	6379	6665	37640	391860	429500	0.610593	38.9407	0.649891	35.0109	0.489643	51.0357
Phe_743_1	Osteoporosis	Musculoskeletal System	binary	2530	117758	120288	1580	57521	59101	NA	NA	NA	20117	422420	442537	0.462684	53.7316	0.588097	41.1903	NA	NA
Phe_743_11	Osteoporosis NOS	Musculoskeletal System	binary	2462	117887	120349	1558	57551	59109	NA	NA	NA	19795	422914	442709	0.457518	54.2482	0.58949	41.051	NA	NA
Phe_743_12	Senile osteoporosis	Musculoskeletal System	NA	NA	NA	NA	NA	NA	NA	NA	NA	NA	296	450794	451090	NA	NA	NA	NA	NA	NA
Phe_743_13	Other specified osteoporosis	Musculoskeletal System	NA	NA	NA	NA	NA	NA	NA	NA	NA	NA	683	449766	450449	NA	NA	NA	NA	NA	NA
Phe_743_2	Pathologic fracture	Musculoskeletal System	binary	687	120072	120759	427	58849	59276	NA	NA	NA	5560	438591	444151	0.454457	54.5543	0.575446	42.4554	NA	NA
Phe_743_21	Pathologic fracture of vertebrae	Musculoskeletal System	NA	NA	NA	NA	NA	NA	NA	NA	NA	NA	1279	447077	448356	NA	NA	NA	NA	NA	NA
Phe_743_4	Stress fracture	Musculoskeletal System	binary	264	121147	121411	NA	NA	NA	NA	NA	NA	1305	447373	448678	0.747601	25.2399	NA	NA	NA	NA
Phe_743_9	Osteopenia or other disorder of bone and cartilage	Musculoskeletal System	binary	3444	114646	118090	1613	56786	58399	NA	NA	NA	18113	417909	436022	0.70205	29.795	0.664886	33.5114	NA	NA
Phe_745	Pain in joint	Musculoskeletal System	binary	86848	22356	109204	39903	13263	53166	3838	2162	6000	270046	128452	398498	1.17357	17.3572	1.10754	10.7541	0.943935	5.60649
Phe_747	Cardiac and circulatory congenital anomalies	Congenital Anomalies	binary	944	119311	120255	494	58695	59189	NA	NA	NA	4492	439467	443959	0.77584	22.416	0.824877	17.5123	NA	NA
Phe_747_1	Cardiac congenital anomalies	Congenital Anomalies	binary	560	120291	120851	324	59164	59488	NA	NA	NA	3307	442672	445979	0.624911	37.5089	0.734507	26.5493	NA	NA
Phe_747_11	Cardiac shunt/ heart septal defect	Congenital Anomalies	binary	258	121379	121637	NA	NA	NA	NA	NA	NA	1217	448902	450119	0.784496	21.5504	NA	NA	NA	NA
Phe_747_12	Valvular heart disease/ heart chambers	Congenital Anomalies	NA	NA	NA	NA	NA	NA	NA	NA	NA	NA	1050	448869	449919	NA	NA	NA	NA	NA	NA
Phe_747_13	Congenital anomalies of great vessels	Congenital Anomalies	NA	NA	NA	NA	NA	NA	NA	NA	NA	NA	367	450140	450507	NA	NA	NA	NA	NA	NA
Phe_747_2	Congenital anomalies of peripheral vascular system	Congenital Anomalies	binary	355	121025	121380	NA	NA	NA	NA	NA	NA	1065	448295	449360	1.23403	23.4031	NA	NA	NA	NA
Phe_749	Congenital anomalies of face and neck	Congenital Anomalies	binary	217	121232	121449	NA	NA	NA	NA	NA	NA	551	449100	449651	1.45811	45.8108	NA	NA	NA	NA
Phe_750	Digestive congenital anomalies	Congenital Anomalies	binary	463	119884	120347	NA	NA	NA	NA	NA	NA	2103	442183	444286	0.812773	18.7227	NA	NA	NA	NA
Phe_750_1	Upper gastrointestinal congenital anomalies	Congenital Anomalies	NA	NA	NA	NA	NA	NA	NA	NA	NA	NA	1034	446944	447978	NA	NA	NA	NA	NA	NA
Phe_750_11	Esophageal atresia/tracheoesophageal fistula	Congenital Anomalies	NA	NA	NA	NA	NA	NA	NA	NA	NA	NA	532	449368	449900	NA	NA	NA	NA	NA	NA
Phe_750_15	Congenital anomalies of stomach	Congenital Anomalies	NA	NA	NA	NA	NA	NA	NA	NA	NA	NA	201	450613	450814	NA	NA	NA	NA	NA	NA
Phe_750_2	Lower gastrointestinal congenital anomalies	Congenital Anomalies	binary	276	120756	121032	NA	NA	NA	NA	NA	NA	1013	446704	447717	1.00787	0.78665	NA	NA	NA	NA
Phe_750_21	Congenital anomalies of intestine	Congenital Anomalies	NA	NA	NA	NA	NA	NA	NA	NA	NA	NA	329	448997	449326	NA	NA	NA	NA	NA	NA
Phe_750_22	Congenital anomaly of gallbladder, bile duct, liver, pancreas	Congenital Anomalies	NA	NA	NA	NA	NA	NA	NA	NA	NA	NA	662	449254	449916	NA	NA	NA	NA	NA	NA
Phe_751	Genitourinary congenital anomalies	Congenital Anomalies	binary	2401	115754	118155	897	57526	58423	NA	NA	NA	7892	431150	439042	1.13047	13.047	0.854137	14.5863	NA	NA
Phe_751_1	Congenital anomalies of genital organs	Congenital Anomalies	binary	401	120239	120640	NA	NA	NA	NA	NA	NA	1271	446258	447529	1.17038	17.0385	NA	NA	NA	NA
Phe_751_12	Congenital anomalies of male genital organs	Congenital Anomalies	NA	NA	NA	NA	NA	NA	NA	NA	NA	NA	583	449467	450050	NA	NA	NA	NA	NA	NA
Phe_751_2	Congenital anomalies of urinary system	Congenital Anomalies	binary	1925	117507	119432	674	58371	59045	NA	NA	NA	6399	436495	442894	1.11557	11.5572	0.790068	20.9932	NA	NA
Phe_751_21	Cystic kidney disease	Congenital Anomalies	binary	1773	117881	119654	602	58562	59164	NA	NA	NA	5765	438134	443899	1.14095	14.0949	0.783473	21.6527	NA	NA
Phe_751_22	Other specified congenital anomalies of kidney	Congenital Anomalies	NA	NA	NA	NA	NA	NA	NA	NA	NA	NA	488	450295	450783	NA	NA	NA	NA	NA	NA
Phe_752	Nervous system congenital anomalies	Congenital Anomalies	NA	NA	NA	NA	NA	NA	NA	NA	NA	NA	646	449539	450185	NA	NA	NA	NA	NA	NA
Phe_752_1	Neural tube defects	Congenital Anomalies	NA	NA	NA	NA	NA	NA	NA	NA	NA	NA	260	450860	451120	NA	NA	NA	NA	NA	NA
Phe_752_2	Other specified congenital anomalies of nervous system	Congenital Anomalies	NA	NA	NA	NA	NA	NA	NA	NA	NA	NA	346	450393	450739	NA	NA	NA	NA	NA	NA
Phe_753	Congenital anomalies of the eye	Congenital Anomalies	binary	453	120388	120841	NA	NA	NA	NA	NA	NA	1218	446858	448076	1.37908	37.9076	NA	NA	NA	NA
Phe_753_1	Congenital cataract and lens anomalies	Congenital Anomalies	NA	NA	NA	NA	NA	NA	NA	NA	NA	NA	294	449856	450150	NA	NA	NA	NA	NA	NA
Phe_753_2	Congenital anomalies of posterior segment of eye	Congenital Anomalies	NA	NA	NA	NA	NA	NA	NA	NA	NA	NA	521	449525	450046	NA	NA	NA	NA	NA	NA
Phe_754	Congenital musculoskeletal deformities of spine	Congenital Anomalies	binary	519	120438	120957	320	59144	59464	NA	NA	NA	2235	445551	447786	0.859665	14.0335	1.07817	7.8174	NA	NA
Phe_754_1	Lumbosacral spondylolysis, congenital	Congenital Anomalies	NA	NA	NA	NA	NA	NA	NA	NA	NA	NA	378	450070	450448	NA	NA	NA	NA	NA	NA
Phe_754_2	Spondylolisthesis, congenital	Congenital Anomalies	binary	373	121132	121505	236	59450	59686	NA	NA	NA	1583	447927	449510	0.871712	12.8288	1.12279	12.2789	NA	NA
Phe_755	Congenital anomalies of limbs	Congenital Anomalies	binary	5419	110239	115658	1408	56366	57774	NA	NA	NA	11254	426545	437799	1.82268	82.2684	0.948065	5.19351	NA	NA
Phe_755_1	Congenital deformities of feet	Congenital Anomalies	binary	5260	110802	116062	1338	56614	57952	NA	NA	NA	10681	428464	439145	1.86334	86.3338	0.949257	5.07432	NA	NA
Phe_755_6	Other congenital anomalies of lower limb, including pelvic girdle	Congenital Anomalies	NA	NA	NA	NA	NA	NA	NA	NA	NA	NA	362	450195	450557	NA	NA	NA	NA	NA	NA
Phe_756	Other congenital musculoskeletal anomalies	Congenital Anomalies	binary	316	120312	120628	NA	NA	NA	NA	NA	NA	1272	445893	447165	0.920915	7.90848	NA	NA	NA	NA
Phe_756_3	Congenital anomalies of muscle, tendon, fascia, and connective tissue	Congenital Anomalies	NA	NA	NA	NA	NA	NA	NA	NA	NA	NA	345	450247	450592	NA	NA	NA	NA	NA	NA
Phe_756_5	Congenital osteodystrophies	Congenital Anomalies	NA	NA	NA	NA	NA	NA	NA	NA	NA	NA	537	448713	449250	NA	NA	NA	NA	NA	NA
Phe_757	Congenital anomalies of the integument	Congenital Anomalies	binary	256	121143	121399	NA	NA	NA	NA	NA	NA	899	448779	449678	1.05479	5.47919	NA	NA	NA	NA
Phe_758	Chromosomal anomalies and genetic disorders	Congenital Anomalies	NA	NA	NA	NA	NA	NA	NA	NA	NA	NA	333	450772	451105	NA	NA	NA	NA	NA	NA
Phe_758_1	Chromosomal anomalies	Congenital Anomalies	NA	NA	NA	NA	NA	NA	NA	NA	NA	NA	244	450971	451215	NA	NA	NA	NA	NA	NA
Phe_759	Other and unspecified congenital anomalies	Congenital Anomalies	NA	NA	NA	NA	NA	NA	NA	NA	NA	NA	461	449844	450305	NA	NA	NA	NA	NA	NA
Phe_760	Back pain	Symptoms	binary	71046	37704	108750	33399	20194	53593	3315	2852	6167	218071	185068	403139	1.20772	20.7723	1.15208	15.2079	0.993726	0.627439
Phe_761	Cervicalgia	Symptoms	binary	26276	81904	108180	12248	41706	53954	1172	5108	6280	83615	327123	410738	1.19314	19.3144	1.11512	11.5122	0.916745	8.32548
Phe_763	Thoracic or lumbosacral neuritis or radiculitis, unspecified	Symptoms	binary	14267	99200	113467	6255	50110	56365	540	6009	6549	44425	380967	425392	1.204	20.3996	1.06262	6.26242	0.789552	21.0448
Phe_764	Sciatica	Symptoms	binary	7374	105786	113160	3697	52425	56122	314	6231	6545	23534	402141	425675	1.17867	17.8671	1.19151	19.1513	0.867766	13.2234
Phe_765	Cervical radiculitis	Symptoms	binary	9222	105937	115159	3171	54212	57383	282	6360	6642	24303	408753	433056	1.42696	42.6959	0.984685	1.53154	0.756544	24.3456
Phe_766	Neuralgia, neuritis, and radiculitis NOS	Symptoms	binary	3893	111443	115336	1583	55714	57297	NA	NA	NA	12432	419042	431474	1.17148	17.1475	0.958876	4.11235	NA	NA
Phe_767	Cervicocranial/Cervicobrachial	Symptoms	NA	NA	NA	NA	NA	NA	NA	NA	NA	NA	576	450202	450778	NA	NA	NA	NA	NA	NA
Phe_769	Nonallopathic lesions NEC	Symptoms	binary	2951	117979	120930	1733	57583	59316	249	6538	6787	14863	432454	447317	0.734419	26.5581	0.879297	12.0703	1.10416	10.4156
Phe_770	Myalgia and myositis unspecified	Symptoms	binary	8441	103976	112417	4069	52009	56078	321	6247	6568	26813	398649	425462	1.19145	19.1454	1.15136	15.1358	0.77551	22.449
Phe_771	Musculoskeletal symptoms referable to limbs	Symptoms	binary	361	119689	120050	NA	NA	NA	NA	NA	NA	1330	444462	445792	1.00792	0.791908	NA	NA	NA	NA
Phe_771_1	Swelling of limb	Symptoms	binary	3420	109594	113014	1129	55547	56676	NA	NA	NA	9780	413311	423091	1.30915	30.9148	0.861767	13.8233	NA	NA
Phe_771_2	Cramp of limb	Symptoms	binary	1129	117694	118823	463	58289	58752	NA	NA	NA	4271	437168	441439	0.982052	1.79478	0.814516	18.5484	NA	NA
Phe_772	Symptoms of the muscles	Symptoms	binary	764	119242	120006	302	58874	59176	NA	NA	NA	1834	444285	446119	1.54861	54.8609	1.2414	24.1403	NA	NA
Phe_772_1	Muscular wasting and disuse atrophy	Symptoms	binary	530	120582	121112	NA	NA	NA	NA	NA	NA	1446	447120	448566	1.35752	35.7522	NA	NA	NA	NA
Phe_772_2	Spasm of muscle	Symptoms	binary	4514	107715	112229	2257	53996	56253	NA	NA	NA	11254	417790	429044	1.53339	53.3386	1.52961	52.961	NA	NA
Phe_772_3	Muscle weakness	Symptoms	binary	12144	100849	112993	3464	53292	56756	235	6382	6617	36513	384602	421115	1.23955	23.9548	0.703914	29.6086	0.4096	59.04
Phe_772_4	Rhabdomyolysis	Symptoms	binary	1168	119201	120369	341	59215	59556	NA	NA	NA	1945	447019	448964	2.23986	123.986	1.32166	32.1663	NA	NA
Phe_772_6	Facial weakness	Symptoms	binary	317	120449	120766	NA	NA	NA	NA	NA	NA	898	447254	448152	1.30998	30.9977	NA	NA	NA	NA
Phe_773	Pain in limb	Symptoms	binary	42965	55665	98630	18161	30740	48901	1535	4223	5758	123382	247860	371242	1.31072	31.0723	1.11745	11.7448	0.802125	19.7875
Phe_780	Hypothermia/Chills	Symptoms	NA	NA	NA	NA	NA	NA	NA	NA	NA	NA	413	447419	447832	NA	NA	NA	NA	NA	NA
Phe_781	Symptoms involving nervous and musculoskeletal systems	Symptoms	binary	1661	115793	117454	826	57084	57910	NA	NA	NA	7586	427112	434698	0.810357	18.9643	0.817337	18.2663	NA	NA
Phe_781_2	Abnormal posture	Symptoms	binary	234	121393	121627	NA	NA	NA	NA	NA	NA	877	449563	450440	0.988151	1.18492	NA	NA	NA	NA
Phe_782_3	Edema	Symptoms	binary	18750	89354	108104	5910	48894	54804	359	6129	6488	65194	340272	405466	1.07871	7.8714	0.67069	32.931	0.344136	65.5864
Phe_782_6	Pallor and flushing	Symptoms	NA	NA	NA	NA	NA	NA	NA	NA	NA	NA	741	448124	448865	NA	NA	NA	NA	NA	NA
Phe_783	Fever of unknown origin	Symptoms	binary	4467	108520	112987	1951	53947	55898	NA	NA	NA	14549	408845	423394	1.15053	15.0533	1.01572	1.57166	NA	NA
Phe_783_1	Postprocedural fever	Symptoms	NA	NA	NA	NA	NA	NA	NA	NA	NA	NA	240	449636	449876	NA	NA	NA	NA	NA	NA
Phe_785	Abdominal pain	Symptoms	binary	30171	72609	102780	13848	36896	50744	852	5230	6082	89262	299053	388315	1.27702	27.7023	1.18719	18.7189	0.609412	39.0588
Phe_788	Syncope and collapse	Symptoms	binary	10621	103549	114170	3719	53066	56785	282	6352	6634	35325	388587	423912	1.11637	11.6367	0.785934	21.4066	0.510114	48.9886
Phe_789	Nausea and vomiting	Symptoms	binary	10006	98788	108794	3941	50015	53956	223	6250	6473	30059	381553	411612	1.25942	25.9416	1.00018	0.0184657	0.471751	52.8249
Phe_789_1	Persistent vomiting	Symptoms	NA	NA	NA	NA	NA	NA	NA	NA	NA	NA	200	450674	450874	NA	NA	NA	NA	NA	NA
Phe_790	Nonspecific findings on examination of blood	Symptoms	binary	523	119406	119929	NA	NA	NA	NA	NA	NA	1508	443750	445258	1.28762	28.762	NA	NA	NA	NA
Phe_790_1	Elevated sedimentation rate	Symptoms	NA	NA	NA	NA	NA	NA	NA	NA	NA	NA	468	449695	450163	NA	NA	NA	NA	NA	NA
Phe_790_6	Other abnormal blood chemistry	Symptoms	binary	9450	98620	108070	3604	50407	54011	372	5923	6295	27050	380166	407216	1.31639	31.6389	1.00452	0.452356	0.88962	11.038
Phe_790_8	Elevated C-reactive protein (CRP)	Symptoms	NA	NA	NA	NA	NA	NA	NA	NA	NA	NA	286	450022	450308	NA	NA	NA	NA	NA	NA
Phe_791	Gangrene	Symptoms	binary	1037	120300	121337	403	59313	59716	NA	NA	NA	2052	447596	449648	1.87275	87.2754	1.4788	47.8801	NA	NA
Phe_792	Abnormal Papanicolaou smear of cervix and cervical HPV	Genitourinary System	binary	2152	13349	15501	944	4598	5542	NA	NA	NA	3837	26825	30662	1.10941	10.9408	1.36118	36.1176	NA	NA
Phe_792_1	Papanicolaou smear of cervix or vagina with atypical squamous cells	Genitourinary System	binary	979	15013	15992	432	5289	5721	NA	NA	NA	1483	30268	31751	1.31068	31.0678	1.61669	61.6695	NA	NA
Phe_793	Nonspecific abnormal findings on radiologic imaging of limbs	Musculoskeletal System	binary	664	118328	118992	282	58442	58724	NA	NA	NA	2221	439544	441765	1.10992	10.9924	0.95516	4.48398	NA	NA
Phe_793_2	Nonspecific abnormal findings on radiologic imaging of heart and coronary circulation	Circulatory System	binary	1215	116069	117284	465	57629	58094	NA	NA	NA	5376	427083	432459	0.833342	16.6658	0.643884	35.6116	NA	NA
Phe_794	Abnormal results of other function studies (bladder, pancreas, placenta, spleen, etc)	Symptoms	binary	291	119575	119866	NA	NA	NA	NA	NA	NA	1161	441903	443064	0.92647	7.35303	NA	NA	NA	NA
Phe_796	Elevated prostate specific antigen [PSA]	Genitourinary System	binary	18916	81959	100875	5680	46570	52250	461	5536	5997	54381	347072	401453	1.38431	38.431	0.802508	19.7492	0.567485	43.2515
Phe_797	Shock	Symptoms	binary	625	120296	120921	NA	NA	NA	NA	NA	NA	2048	445714	447762	1.13004	13.0045	NA	NA	NA	NA
Phe_797_1	Cardiogenic shock	Symptoms	binary	363	121156	121519	NA	NA	NA	NA	NA	NA	956	448833	449789	1.40544	40.5443	NA	NA	NA	NA
Phe_798	Malaise and fatigue	Symptoms	binary	17722	87781	105503	7263	44996	52259	514	5727	6241	70908	319822	390730	0.925613	7.4387	0.765837	23.4163	0.453827	54.6173
Phe_798_1	Chronic fatigue syndrome	Symptoms	binary	648	119584	120232	409	58515	58924	NA	NA	NA	3891	439202	443093	0.613746	38.6254	0.790432	20.9568	NA	NA
Phe_799	Debility unspecified	Symptoms	binary	4479	114563	119042	1619	57189	58808	NA	NA	NA	13556	427567	441123	1.22436	22.436	0.895857	10.4143	NA	NA
Phe_800	Fracture of lower limb	Injuries and Poisonings	binary	3136	116882	120018	1504	57523	59027	NA	NA	NA	14176	429872	444048	0.818476	18.1524	0.798129	20.1871	NA	NA
Phe_800_1	Fracture of neck of femur	Injuries and Poisonings	binary	569	121044	121613	256	59524	59780	NA	NA	NA	3892	445666	449558	0.540437	45.9563	0.494649	50.5351	NA	NA
Phe_800_2	Fracture of unspecified part of femur	Injuries and Poisonings	binary	524	121083	121607	267	59526	59793	NA	NA	NA	2724	447020	449744	0.711428	28.8572	0.737257	26.2743	NA	NA
Phe_800_3	Fracture of tibia and fibula	Injuries and Poisonings	binary	1423	119527	120950	649	58810	59459	NA	NA	NA	5327	442383	447710	0.988811	1.11894	0.917363	8.26371	NA	NA
Phe_800_4	Fracture of patella	Injuries and Poisonings	binary	404	121247	121651	243	59539	59782	NA	NA	NA	1907	448442	450349	0.784267	21.5733	0.959918	4.00815	NA	NA
Phe_801	Fracture of ankle and foot	Injuries and Poisonings	binary	4624	114550	119174	2214	56320	58534	NA	NA	NA	16511	425150	441661	1.03789	3.78916	1.01178	1.17777	NA	NA
Phe_801_1	Fracture of foot	Injuries and Poisonings	binary	1725	119423	121148	777	58772	59549	NA	NA	NA	5834	442699	448533	1.09471	9.47144	1.00317	0.316997	NA	NA
Phe_802	Fracture of pelvis	Injuries and Poisonings	binary	260	121546	121806	NA	NA	NA	NA	NA	NA	1612	448799	450411	0.596415	40.3585	NA	NA	NA	NA
Phe_803	Fracture of upper limb	Injuries and Poisonings	binary	2429	118178	120607	1752	57382	59134	NA	NA	NA	14389	431255	445644	0.623753	37.6247	0.917602	8.23981	NA	NA
Phe_803_1	Fracture of humerus	Injuries and Poisonings	binary	621	120961	121582	422	59283	59705	NA	NA	NA	4302	445275	449577	0.533772	46.6228	0.738644	26.1356	NA	NA
Phe_803_2	Fracture of radius and ulna	Injuries and Poisonings	binary	1371	119928	121299	1008	58516	59524	NA	NA	NA	7358	441337	448695	0.689242	31.0758	1.03267	3.2666	NA	NA
Phe_803_21	Colles' fracture	Injuries and Poisonings	NA	NA	NA	NA	NA	NA	NA	NA	NA	NA	630	450296	450926	NA	NA	NA	NA	NA	NA
Phe_803_3	Fracture of clavicle or scapula	Injuries and Poisonings	binary	436	121188	121624	355	59352	59707	NA	NA	NA	3157	446375	449532	0.51045	48.955	0.846621	15.3379	NA	NA
Phe_804	Fracture of hand or wrist	Injuries and Poisonings	binary	3070	116694	119764	1722	56938	58660	NA	NA	NA	10308	433052	443360	1.10254	10.254	1.26262	26.2622	NA	NA
Phe_805	Fracture of vertebral column without mention of spinal cord injury	Injuries and Poisonings	binary	973	120063	121036	678	58736	59414	NA	NA	NA	7763	437280	445043	0.460862	53.9138	0.654204	34.5796	NA	NA
Phe_807	Fracture of ribs	Injuries and Poisonings	binary	1121	119016	120137	738	58001	58739	NA	NA	NA	7651	432369	440020	0.53664	46.336	0.722577	27.7423	NA	NA
Phe_809	Fracture of unspecified bones	Injuries and Poisonings	binary	1638	117455	119093	799	57714	58513	NA	NA	NA	7159	433444	440603	0.846492	15.3508	0.840407	15.9593	NA	NA
Phe_817	Concussion	Injuries and Poisonings	binary	871	119030	119901	1072	57158	58230	NA	NA	NA	4060	439618	443678	0.793848	20.6152	2.01182	101.182	NA	NA
Phe_818	Intracranial hemorrhage (injury)	Injuries and Poisonings	binary	607	120966	121573	362	59334	59696	NA	NA	NA	2555	447226	449781	0.878945	12.1055	1.06751	6.75139	NA	NA
Phe_818_1	Subdural hemorrhage (injury)	Injuries and Poisonings	NA	NA	NA	NA	NA	NA	NA	NA	NA	NA	558	450398	450956	NA	NA	NA	NA	NA	NA
Phe_818_2	Subarachnoid hemorrhage (injury)	Injuries and Poisonings	NA	NA	NA	NA	NA	NA	NA	NA	NA	NA	213	451010	451223	NA	NA	NA	NA	NA	NA
Phe_819	Skull and face fracture and other intercranial injury	Injuries and Poisonings	binary	4765	113501	118266	4379	53180	57559	392	6276	6668	16888	422090	438978	1.04729	4.72914	1.97754	97.7544	1.52811	52.8111
Phe_830	Dislocation	Injuries and Poisonings	binary	4350	113528	117878	2730	54971	57701	NA	NA	NA	14566	423274	437840	1.10926	10.9256	1.42218	42.218	NA	NA
Phe_835	Internal derangement of knee	Injuries and Poisonings	binary	8051	107585	115636	4146	52581	56727	302	6314	6616	20922	412355	433277	1.44185	44.1847	1.51357	51.3568	0.945309	5.46908
Phe_836	Traumatic arthropathy	Injuries and Poisonings	binary	2102	117257	119359	980	57625	58605	NA	NA	NA	6893	435670	442563	1.13069	13.0692	1.07364	7.36389	NA	NA
Phe_840	Sprains and strains	Injuries and Poisonings	binary	16824	87009	103833	8860	42537	51397	735	5259	5994	50648	345821	396469	1.26835	26.8355	1.34941	34.9407	0.959881	4.01187
Phe_840_1	Muscle/tendon sprain	Injuries and Poisonings	NA	NA	NA	NA	NA	NA	NA	NA	NA	NA	646	448031	448677	NA	NA	NA	NA	NA	NA
Phe_840_2	Rotator cuff (capsule) sprain	Injuries and Poisonings	binary	2568	116708	119276	1323	57324	58647	NA	NA	NA	9764	431932	441696	0.973952	2.60478	1.02049	2.04923	NA	NA
Phe_840_3	Joint/ligament sprain	Injuries and Poisonings	binary	3344	111661	115005	2126	54116	56242	NA	NA	NA	9802	421258	431060	1.27871	27.8712	1.66236	66.2362	NA	NA
Phe_841	Sprains and strains of back and neck	Injuries and Poisonings	binary	3447	110416	113863	1661	54996	56657	NA	NA	NA	9479	422457	431936	1.37948	37.948	1.3359	33.5897	NA	NA
Phe_842	Other sprains and strains	Injuries and Poisonings	binary	1451	114548	115999	544	57183	57727	NA	NA	NA	3284	434058	437342	1.66583	66.5832	1.25498	25.4983	NA	NA
Phe_850	Hemorrhage or hematoma complicating a procedure	Injuries and Poisonings	binary	985	118809	119794	354	58693	59047	NA	NA	NA	3869	439046	442915	0.941289	5.87113	0.686321	31.3679	NA	NA
Phe_851	Complications of transplants and reattached limbs	Injuries and Poisonings	binary	1643	118216	119859	604	58411	59015	NA	NA	NA	4423	439778	444201	1.37667	37.6669	1.02787	2.78675	NA	NA
Phe_853	Complication of colostomy or enterostomy	Injuries and Poisonings	NA	NA	NA	NA	NA	NA	NA	NA	NA	NA	723	449968	450691	NA	NA	NA	NA	NA	NA
Phe_854	Complications of cardiac/vascular device, implant, and graft	Injuries and Poisonings	binary	2519	117441	119960	757	58391	59148	NA	NA	NA	6521	436657	443178	1.4271	42.7104	0.869801	13.0199	NA	NA
Phe_855	Complication of nervous system device, implant, and graft	Injuries and Poisonings	NA	NA	NA	NA	NA	NA	NA	NA	NA	NA	248	450815	451063	NA	NA	NA	NA	NA	NA
Phe_856	Vascular complications of surgery and medical procedures	Injuries and Poisonings	NA	NA	NA	NA	NA	NA	NA	NA	NA	NA	284	449943	450227	NA	NA	NA	NA	NA	NA
Phe_857	Mechanical complication of unspecified genitourinary device, implant, and graft	Injuries and Poisonings	binary	827	119857	120684	291	59087	59378	NA	NA	NA	2736	444084	446820	1.11911	11.9109	0.800357	19.9643	NA	NA
Phe_858	Complication of internal orthopedic device	Injuries and Poisonings	binary	2054	118383	120437	770	58470	59240	NA	NA	NA	7278	438434	445712	1.04444	4.44383	0.796009	20.3991	NA	NA
Phe_859	Complication due to other implant and internal device	Injuries and Poisonings	binary	665	119912	120577	271	59085	59356	NA	NA	NA	2370	443815	446185	1.0383	3.83022	0.85955	14.045	NA	NA
Phe_860	Bone marrow or stem cell transplant	Neoplasms	NA	NA	NA	NA	NA	NA	NA	NA	NA	NA	506	450799	451305	NA	NA	NA	NA	NA	NA
Phe_870	Open wounds of head; neck; and trunk	Injuries and Poisonings	binary	3654	111205	114859	1660	54823	56483	NA	NA	NA	13409	412014	425423	1.00932	0.931816	0.932427	6.75729	NA	NA
Phe_870_1	Open wound or laceration of eye or eyelid	Injuries and Poisonings	binary	634	120265	120899	NA	NA	NA	NA	NA	NA	1150	447484	448634	2.04579	104.579	NA	NA	NA	NA
Phe_870_2	Open wound of ear	Injuries and Poisonings	NA	NA	NA	NA	NA	NA	NA	NA	NA	NA	353	449803	450156	NA	NA	NA	NA	NA	NA
Phe_870_3	Other open wound of head and face	Injuries and Poisonings	binary	494	119387	119881	301	58439	58740	NA	NA	NA	2684	439436	442120	0.678788	32.1212	0.844093	15.5907	NA	NA
Phe_870_4	Open wound of nose and sinus	Injuries and Poisonings	NA	NA	NA	NA	NA	NA	NA	NA	NA	NA	336	449910	450246	NA	NA	NA	NA	NA	NA
Phe_870_5	Open wound of lip and mouth	Injuries and Poisonings	NA	NA	NA	NA	NA	NA	NA	NA	NA	NA	299	449017	449316	NA	NA	NA	NA	NA	NA
Phe_870_6	Open wound of neck	Injuries and Poisonings	NA	NA	NA	NA	NA	NA	NA	NA	NA	NA	201	450664	450865	NA	NA	NA	NA	NA	NA
Phe_870_8	Open wound of genital organs	Injuries and Poisonings	NA	NA	NA	NA	NA	NA	NA	NA	NA	NA	279	450396	450675	NA	NA	NA	NA	NA	NA
Phe_871	Open wounds of extremities	Injuries and Poisonings	binary	5797	107324	113121	2905	52526	55431	NA	NA	NA	26753	388405	415158	0.795245	20.4755	0.813269	18.6731	NA	NA
Phe_871_1	Open wound of hand except finger(s)	Injuries and Poisonings	binary	469	119791	120260	306	58529	58835	NA	NA	NA	2522	439837	442359	0.68404	31.596	0.912253	8.77467	NA	NA
Phe_871_2	Open wound of finger(s)	Injuries and Poisonings	binary	921	117711	118632	565	57633	58198	NA	NA	NA	4761	432796	437557	0.7135	28.65	0.89223	10.777	NA	NA
Phe_871_3	Open wound of foot except toe(s) alone	Injuries and Poisonings	binary	1187	118662	119849	582	58467	59049	NA	NA	NA	4819	439184	444003	0.912526	8.74739	0.908112	9.1888	NA	NA
Phe_871_4	Open wound of toe(s)	Injuries and Poisonings	binary	479	120133	120612	NA	NA	NA	NA	NA	NA	2168	444000	446168	0.817305	18.2695	NA	NA	NA	NA
Phe_872	Traumatic amputation	Injuries and Poisonings	binary	1236	120094	121330	530	59097	59627	NA	NA	NA	4341	444711	449052	1.0538	5.37974	0.919475	8.05254	NA	NA
Phe_873	Broken tooth	Injuries and Poisonings	binary	742	118080	118822	302	58424	58726	NA	NA	NA	2024	442297	444321	1.37086	37.0861	1.12892	12.8919	NA	NA
Phe_874	Complication of amputation stump	Injuries and Poisonings	binary	547	120987	121534	240	59490	59730	NA	NA	NA	1851	448133	449984	1.09416	9.41584	0.976808	2.31916	NA	NA
Phe_875	Non-healing surgical wound	Injuries and Poisonings	binary	888	120143	121031	337	59218	59555	NA	NA	NA	3367	444071	447438	0.975003	2.49967	0.751972	24.8028	NA	NA
Phe_876	Posttraumatic wound infection	Injuries and Poisonings	binary	239	120841	121080	NA	NA	NA	NA	NA	NA	994	446868	447862	0.889372	11.0628	NA	NA	NA	NA
Phe_907	Injuries to the nervous system	Injuries and Poisonings	binary	1565	117808	119373	753	58047	58800	NA	NA	NA	5451	437651	443102	1.0657	6.5702	1.04099	4.09867	NA	NA
Phe_910	Superficial injury, infected	Injuries and Poisonings	NA	NA	NA	NA	NA	NA	NA	NA	NA	NA	417	447806	448223	NA	NA	NA	NA	NA	NA
Phe_911	Blister	Injuries and Poisonings	binary	707	119161	119868	237	58875	59112	NA	NA	NA	2208	442416	444624	1.18771	18.7709	0.807359	19.2641	NA	NA
Phe_912	Insect bite	Injuries and Poisonings	binary	1043	116347	117390	289	57963	58252	NA	NA	NA	3682	431492	435174	1.0501	5.01041	0.586362	41.3638	NA	NA
Phe_913	Toxic effect of venom	Injuries and Poisonings	NA	NA	NA	NA	NA	NA	NA	NA	NA	NA	984	445914	446898	NA	NA	NA	NA	NA	NA
Phe_915	Superficial injury without mention of infection	Injuries and Poisonings	binary	4089	107389	111478	1966	53004	54970	NA	NA	NA	16807	395126	411933	0.89901	10.099	0.876585	12.3415	NA	NA
Phe_916	Contusion	Injuries and Poisonings	binary	5649	102851	108500	2954	50397	53351	NA	NA	NA	22688	381215	403903	0.926878	7.31217	0.985709	1.42908	NA	NA
Phe_930	Allergic reaction to food	Injuries and Poisonings	binary	738	119898	120636	311	59122	59433	NA	NA	NA	1234	447624	448858	2.22522	122.522	1.90338	90.3385	NA	NA
Phe_931	Contact dermatitis and other eczema due to plants [except food]	Dermatological System	binary	283	120595	120878	NA	NA	NA	NA	NA	NA	1958	442825	444783	0.531832	46.8168	NA	NA	NA	NA
Phe_938	Dermatitis due to solar radiation	Dermatological System	binary	416	120480	120896	553	58076	58629	NA	NA	NA	12356	418622	430978	0.120021	87.9979	0.328995	67.1005	NA	NA
Phe_938_1	Acute dermatitis due to solar radiation	Dermatological System	NA	NA	NA	NA	NA	NA	NA	NA	NA	NA	718	446917	447635	NA	NA	NA	NA	NA	NA
Phe_938_2	Chronic dermatitis due to solar radiation	Dermatological System	binary	NA	NA	NA	212	59145	59357	NA	NA	NA	7244	431975	439219	NA	NA	0.216554	78.3446	NA	NA
Phe_939	Atopic/contact dermatitis due to other or unspecified	Dermatological System	binary	19557	86442	105999	8084	44160	52244	1273	4783	6056	66194	325245	391439	1.09105	9.10532	0.91503	8.497	1.24305	24.3048
Phe_939_1	Contact and allergic dermatitis of eyelid	Dermatological System	NA	NA	NA	NA	NA	NA	NA	NA	NA	NA	245	450103	450348	NA	NA	NA	NA	NA	NA
Phe_946	Anaphylactic shock NOS	Injuries and Poisonings	binary	1336	118653	119989	289	59267	59556	NA	NA	NA	1671	447287	448958	2.99154	199.154	1.30377	30.3772	NA	NA
Phe_947	Urticaria	Dermatological System	binary	2350	115783	118133	1182	56873	58055	NA	NA	NA	5310	435807	441117	1.65255	65.2555	1.69136	69.1364	NA	NA
Phe_949	Allergies, other	Injuries and Poisonings	binary	4392	109905	114297	1748	55109	56857	NA	NA	NA	11331	419455	430786	1.4609	46.0901	1.16883	16.8829	NA	NA
Phe_949_1	Diaper or napkin rash	Injuries and Poisonings	NA	NA	NA	NA	NA	NA	NA	NA	NA	NA	216	450370	450586	NA	NA	NA	NA	NA	NA
Phe_952	Spinal cord injury without evidence of spinal bone injury	Injuries and Poisonings	binary	642	120762	121404	257	59435	59692	NA	NA	NA	1859	447830	449689	1.27919	27.919	1.04148	4.14774	NA	NA
Phe_958	Certain early complications of trauma or procedure	Injuries and Poisonings	binary	201	121168	121369	NA	NA	NA	NA	NA	NA	899	448193	449092	0.827302	17.2698	NA	NA	NA	NA
Phe_960	Poisoning by antibiotics	Injuries and Poisonings	binary	720	119337	120057	301	58869	59170	NA	NA	NA	2545	441434	443979	1.04621	4.62119	0.887441	11.2559	NA	NA
Phe_960_1	Adverse effects of antibacterials (not penicillins)	Injuries and Poisonings	NA	NA	NA	NA	NA	NA	NA	NA	NA	NA	431	448716	449147	NA	NA	NA	NA	NA	NA
Phe_960_2	Allergy/adverse effect of penicillin	Injuries and Poisonings	binary	555	120321	120876	234	59258	59492	NA	NA	NA	1733	445584	447317	1.18514	18.514	1.01525	1.52526	NA	NA
Phe_961_1	Poisoning/allergy of sulfonamides	Injuries and Poisonings	NA	NA	NA	NA	NA	NA	NA	NA	NA	NA	394	449605	449999	NA	NA	NA	NA	NA	NA
Phe_962	Poisoning by hormones and synthetic substitutes	Injuries and Poisonings	binary	399	119992	120391	NA	NA	NA	NA	NA	NA	1250	445268	446518	1.18388	18.388	NA	NA	NA	NA
Phe_962_1	Adrenal cortical steroids causing adverse effects in therapeutic use	Injuries and Poisonings	NA	NA	NA	NA	NA	NA	NA	NA	NA	NA	400	449659	450059	NA	NA	NA	NA	NA	NA
Phe_962_3	Hormones and synthetic substitutes causing adverse effects in therapeutic use	Injuries and Poisonings	NA	NA	NA	NA	NA	NA	NA	NA	NA	NA	510	448232	448742	NA	NA	NA	NA	NA	NA
Phe_963	Poisoning by primarily systemic agents	Injuries and Poisonings	binary	440	120507	120947	NA	NA	NA	NA	NA	NA	1995	445230	447225	0.815532	18.4468	NA	NA	NA	NA
Phe_963_1	Antineoplastic and immunosuppressive drugs causing adverse effects	Injuries and Poisonings	binary	405	120704	121109	NA	NA	NA	NA	NA	NA	1857	445875	447732	0.806278	19.3722	NA	NA	NA	NA
Phe_964	Poisoning by agents primarily affecting blood constituents	Injuries and Poisonings	binary	246	120924	121170	NA	NA	NA	NA	NA	NA	1166	446825	447991	0.780029	21.9971	NA	NA	NA	NA
Phe_964_1	Anticoagulants causing adverse effects	Injuries and Poisonings	binary	227	121044	121271	NA	NA	NA	NA	NA	NA	1071	447249	448320	0.783551	21.6449	NA	NA	NA	NA
Phe_965	Poisoning by analgesics, antipyretics, and antirheumatics	Injuries and Poisonings	binary	252	120624	120876	NA	NA	NA	NA	NA	NA	705	447544	448249	1.32553	32.5533	NA	NA	NA	NA
Phe_965_1	Opiates and related narcotics causing adverse effects in therapeutic use	Injuries and Poisonings	binary	255	120532	120787	NA	NA	NA	NA	NA	NA	1141	445221	446362	0.825889	17.4111	NA	NA	NA	NA
Phe_966	Poisoning by anticonvulsants and anti-Parkinsonism drugs	Injuries and Poisonings	NA	NA	NA	NA	NA	NA	NA	NA	NA	NA	463	449445	449908	NA	NA	NA	NA	NA	NA
Phe_967	Adverse effects of sedatives or other central nervous system depressants and anesthetics	Injuries and Poisonings	NA	NA	NA	NA	NA	NA	NA	NA	NA	NA	657	447640	448297	NA	NA	NA	NA	NA	NA
Phe_969	Poisoning by psychotropic agents	Injuries and Poisonings	binary	690	119497	120187	294	58981	59275	NA	NA	NA	2066	444492	446558	1.24091	24.0907	1.07207	7.20704	NA	NA
Phe_972	Poisoning by agents primarily affecting the cardiovascular system	Injuries and Poisonings	binary	355	119382	119737	NA	NA	NA	NA	NA	NA	832	445090	445922	1.58904	58.9043	NA	NA	NA	NA
Phe_972_6	Antihypertensive agents causing adverse effects	Injuries and Poisonings	binary	245	119970	120215	NA	NA	NA	NA	NA	NA	386	447494	447880	2.36473	136.473	NA	NA	NA	NA
Phe_977	Personal history of allergy to medicinal agents	Injuries and Poisonings	binary	304	120775	121079	NA	NA	NA	NA	NA	NA	535	448351	448886	2.10662	110.662	NA	NA	NA	NA
Phe_979	Adverse drug events and drug allergies	Injuries and Poisonings	binary	2240	112802	115042	1031	55998	57029	NA	NA	NA	8019	419872	427891	1.03897	3.89737	0.964664	3.53365	NA	NA
Phe_980	Encounter for long-term (current) use of antibiotics	Infectious Diseases	binary	465	120745	121210	232	59288	59520	NA	NA	NA	2597	445327	447924	0.661678	33.8322	0.672291	32.7709	NA	NA
Phe_981	Toxic effect of (non-ethyl) alcohol and petroleum and other solvents	Injuries and Poisonings	NA	NA	NA	NA	NA	NA	NA	NA	NA	NA	228	450475	450703	NA	NA	NA	NA	NA	NA
Phe_989	Toxic effect of other substances, chiefly nonmedicinal as to source	Injuries and Poisonings	binary	207	120907	121114	NA	NA	NA	NA	NA	NA	951	447850	448801	0.806583	19.3417	NA	NA	NA	NA
Phe_990	Effects radiation NOS	Injuries and Poisonings	binary	2196	117731	119927	467	58925	59392	NA	NA	NA	6356	438261	444617	1.28091	28.0907	0.550036	44.9964	NA	NA
Phe_994	Sepsis and SIRS	Injuries and Poisonings	binary	4436	113405	117841	2001	56054	58055	NA	NA	NA	16821	419433	436254	0.976299	2.37013	0.893913	10.6087	NA	NA
Phe_994_1	Systemic inflammatory response syndrome (SIRS)	Injuries and Poisonings	binary	260	120657	120917	NA	NA	NA	NA	NA	NA	1138	446467	447605	0.845743	15.4257	NA	NA	NA	NA
Phe_994_2	Sepsis	Injuries and Poisonings	binary	4118	113963	118081	1821	56318	58139	NA	NA	NA	15503	421630	437133	0.983341	1.6659	0.883162	11.6838	NA	NA
Phe_994_21	Septic shock	Injuries and Poisonings	binary	631	120285	120916	288	59156	59444	NA	NA	NA	2449	445041	447490	0.953543	4.64573	0.885277	11.4723	NA	NA
Platelet_Max_INT	platelet count (maximum, inv-norm transformed)	Labs	quantitative	NA	NA	114580	NA	NA	55712	NA	NA	5942	NA	NA	406601	NA	NA	NA	NA	NA	NA
Platelet_Mean_INT	platelet count (mean, inv-norm transformed)	Labs	quantitative	NA	NA	114731	NA	NA	55759	NA	NA	5948	NA	NA	407021	NA	NA	NA	NA	NA	NA
Platelet_Min_INT	platelet count (minimum, inv-norm transformed)	Labs	quantitative	NA	NA	114799	NA	NA	55776	NA	NA	5949	NA	NA	407168	NA	NA	NA	NA	NA	NA
Potas_BSP_Max_INT	potassium (maximum, inv-norm transformed)	Labs	quantitative	NA	NA	118330	NA	NA	57381	NA	NA	6307	NA	NA	421297	NA	NA	NA	NA	NA	NA
Potas_BSP_Mean_INT	potassium (mean, inv-norm transformed)	Labs	quantitative	NA	NA	118506	NA	NA	57434	NA	NA	6313	NA	NA	421503	NA	NA	NA	NA	NA	NA
Potas_BSP_Min_INT	potassium (minimum, inv-norm transformed)	Labs	quantitative	NA	NA	118507	NA	NA	57434	NA	NA	6313	NA	NA	421506	NA	NA	NA	NA	NA	NA
proBNP_Max_INT	pro-brain natriuretic peptide (proBNP, maximum, inv-norm transformed)	Labs	quantitative	NA	NA	5287	NA	NA	1552	NA	NA	NA	NA	NA	23203	NA	NA	NA	NA	NA	NA
proBNP_Mean_INT	pro-brain natriuretic peptide (proBNP, mean, inv-norm transformed)	Labs	quantitative	NA	NA	5289	NA	NA	1551	NA	NA	NA	NA	NA	23211	NA	NA	NA	NA	NA	NA
proBNP_Min_INT	pro-brain natriuretic peptide (proBNP, minimum, inv-norm transformed)	Labs	quantitative	NA	NA	5296	NA	NA	1555	NA	NA	NA	NA	NA	23211	NA	NA	NA	NA	NA	NA
PSA_Max_INT	prostate-specific antigen (PSA, maximum, inv-norm transformed)	Labs	quantitative	NA	NA	72776	NA	NA	29909	NA	NA	2662	NA	NA	254456	NA	NA	NA	NA	NA	NA
PSA_Mean_INT	prostate-specific antigen (PSA, mean, inv-norm transformed)	Labs	quantitative	NA	NA	72792	NA	NA	29917	NA	NA	2662	NA	NA	254502	NA	NA	NA	NA	NA	NA
PSA_Min_INT	prostate-specific antigen (PSA, minimum, inv-norm transformed)	Labs	quantitative	NA	NA	72856	NA	NA	29928	NA	NA	2666	NA	NA	254586	NA	NA	NA	NA	NA	NA
PT_Max_INT	prothrombin time (PT, maximum, inv-norm transformed)	Labs	quantitative	NA	NA	25149	NA	NA	9034	NA	NA	NA	NA	NA	86543	NA	NA	NA	NA	NA	NA
PT_Mean_INT	prothrombin time (PT, mean, inv-norm transformed)	Labs	quantitative	NA	NA	25136	NA	NA	9028	NA	NA	NA	NA	NA	86445	NA	NA	NA	NA	NA	NA
PT_Min_INT	prothrombin time (PT, minimum, inv-norm transformed)	Labs	quantitative	NA	NA	25103	NA	NA	9016	NA	NA	NA	NA	NA	86168	NA	NA	NA	NA	NA	NA
Pulse_Max_INT	heart rate (HR, maximum, inv-normal transformed)	Vitals	quantitative	NA	NA	119336	NA	NA	57990	NA	NA	6421	NA	NA	425748	NA	NA	NA	NA	NA	NA
Pulse_Mean_INT	heart rate (HR, mean, inv-normal transformed)	Vitals	quantitative	NA	NA	119336	NA	NA	57990	NA	NA	6421	NA	NA	425748	NA	NA	NA	NA	NA	NA
Pulse_Min_INT	heart rate (HR, minimum, inv-normal transformed)	Vitals	quantitative	NA	NA	119330	NA	NA	57986	NA	NA	6419	NA	NA	425720	NA	NA	NA	NA	NA	NA
RBC_Max_INT	red blood cell count (RBC, maximum, inv-norm transformed)	Labs	quantitative	NA	NA	114767	NA	NA	55750	NA	NA	5943	NA	NA	405357	NA	NA	NA	NA	NA	NA
RBC_Mean_INT	red blood cell count (RBC, mean, inv-norm transformed)	Labs	quantitative	NA	NA	114768	NA	NA	55750	NA	NA	5943	NA	NA	405366	NA	NA	NA	NA	NA	NA
RBC_Min_INT	red blood cell count (RBC, minimum, inv-norm transformed)	Labs	quantitative	NA	NA	114768	NA	NA	55750	NA	NA	5943	NA	NA	405369	NA	NA	NA	NA	NA	NA
RDW_Max_INT	red cell diameter width (RDW, maximum, inv-norm transformed)	Labs	quantitative	NA	NA	110467	NA	NA	51877	NA	NA	5548	NA	NA	380351	NA	NA	NA	NA	NA	NA
RDW_Mean_INT	red cell diameter width (RDW, mean, inv-norm transformed)	Labs	quantitative	NA	NA	110558	NA	NA	51938	NA	NA	5549	NA	NA	380796	NA	NA	NA	NA	NA	NA
RDW_Min_INT	red cell diameter width (RDW, minimum, inv-norm transformed)	Labs	quantitative	NA	NA	110610	NA	NA	51949	NA	NA	5548	NA	NA	380819	NA	NA	NA	NA	NA	NA
RF_Max_INT	rheumatoid factor (RF, maximum, inv-norm transformed)	Labs	quantitative	NA	NA	2286	NA	NA	1201	NA	NA	NA	NA	NA	6388	NA	NA	NA	NA	NA	NA
RF_Mean_INT	rheumatoid factor (RF, mean, inv-norm transformed)	Labs	quantitative	NA	NA	2281	NA	NA	1201	NA	NA	NA	NA	NA	6385	NA	NA	NA	NA	NA	NA
RF_Min_INT	rheumatoid factor (RF, minimum, inv-norm transformed)	Labs	quantitative	NA	NA	2278	NA	NA	1201	NA	NA	NA	NA	NA	6377	NA	NA	NA	NA	NA	NA
SibCaBrst	Biological Sibling: Cancer, Breast	Family History	binary	3291	52214	55505	1439	27875	29314	NA	NA	NA	18568	297100	315668	1.008	0.800157	0.834548	16.5452	NA	NA
SibCaColon	Biological Sibling: Cancer, Colon	Family History	binary	1456	54049	55505	667	28647	29314	NA	NA	NA	8831	306837	315668	0.93767	6.23302	0.813339	18.6661	NA	NA
SibCaLung	Biological Sibling: Cancer, Lung	Family History	binary	1644	53861	55505	521	28793	29314	NA	NA	NA	12482	303186	315668	0.749059	25.0941	0.449479	55.0521	NA	NA
SibCaOth	Biological Sibling: Cancer, all others	Family History	binary	3019	52486	55505	1845	27469	29314	NA	NA	NA	28519	287149	315668	0.602043	39.7957	0.696655	30.3345	NA	NA
SibCaPros	Biological Sibling: Cancer, Prostate	Family History	binary	2246	53259	55505	726	28588	29314	NA	NA	NA	10968	304700	315668	1.16461	16.4611	0.712795	28.7205	NA	NA
SibCaSkin	Biological Sibling: Cancer, Skin	Family History	binary	253	55252	55505	354	28960	29314	NA	NA	NA	15096	300572	315668	0.0953141	90.4686	0.252521	74.7479	NA	NA
SibCircCAD	Biological Sibling: Coronary Artery / Coronary Heart Disease	Family History	binary	3253	52252	55505	1728	27586	29314	214	3333	3547	29553	286115	315668	0.62601	37.399	0.629648	37.0352	0.644439	35.5561
SibCircChol	Biological Sibling: High cholesterol	Family History	binary	6739	48766	55505	3748	25566	29314	589	2958	3547	39541	276127	315668	0.969273	3.07267	1.02072	2.07218	1.32567	32.5675
SibCircHTN	Biological Sibling: High blood pressure	Family History	binary	14054	41451	55505	5145	24169	29314	736	2811	3547	53860	261808	315668	1.48399	48.3994	1.02867	2.86663	1.21613	21.6132
SibCircStrk	Biological Sibling: Stroke / Transient Ischemic Attack (TIA)	Family History	binary	2605	52900	55505	915	28399	29314	NA	NA	NA	10472	305196	315668	1.41474	41.474	0.940908	5.90925	NA	NA
[truncated: 296 more rows]

## Sheet: S3
Table S3. Ancestry specific genomic loci associations
Population	Trait	Trait Type	Trait Category	Trait Subcategory	Trait Description	Short Trait Description	Lead Variant MVP ID	Lead Variant	Chromosome	Locus	Lead Variant Gene (Nearest)	Ref	EA	MAF	EAF	P-Value	Raw P-Value	Beta	SE-Beta	OR	OR_L95	OR_U95	Cases	Controls	Sample Size	Locus Identification Status
AFR	A1C_Max_INT	quantitative	Labs	glucose	hemoglobin A1c (HbA1c, maximum, inv-norm transformed)	hemoglobin A1c	2:24280923:C:G	rs145091408	2	23882520-24399979	FKBP1B	G	C	0.076	0.924	3.367e-34	3.367e-34	0.1258	0.01032	NA	NA	NA	NA	NA	98772	Known Association
AFR	A1C_Max_INT	quantitative	Labs	glucose	hemoglobin A1c (HbA1c, maximum, inv-norm transformed)	hemoglobin A1c	3:123068817:T:C	NA	3	123068817-123068817	NA	C	T	0.3058	0.6942	3.771e-15	3.771e-15	0.04217	0.005364	NA	NA	NA	NA	NA	98772	Previously Unidentified Association Known Signal
AFR	A1C_Max_INT	quantitative	Labs	glucose	hemoglobin A1c (HbA1c, maximum, inv-norm transformed)	hemoglobin A1c	3:185520948:A:G	rs9854769	3	185495320-185547917	IGF2BP2	G	A	0.2368	0.2368	3.067e-20	3.067e-20	-0.05471	0.005936	NA	NA	NA	NA	NA	98772	Known Association
AFR	A1C_Max_INT	quantitative	Labs	glucose	hemoglobin A1c (HbA1c, maximum, inv-norm transformed)	hemoglobin A1c	4:71837737:G:T	rs28712839	4	71737376-71897912	MOB1B	T	G	0.4911	0.4911	4.728e-13	4.728e-13	-0.03735	0.005164	NA	NA	NA	NA	NA	98772	Previously Unidentified Association Known Signal
AFR	A1C_Max_INT	quantitative	Labs	glucose	hemoglobin A1c (HbA1c, maximum, inv-norm transformed)	hemoglobin A1c	5:14826193:T:G	NA	5	14777352-14826193	NA	G	T	0.0714	0.9286	7.75e-16	7.75e-16	0.08129	0.01009	NA	NA	NA	NA	NA	98772	Known Association
AFR	A1C_Max_INT	quantitative	Labs	glucose	hemoglobin A1c (HbA1c, maximum, inv-norm transformed)	hemoglobin A1c	7:15065612:A:T	rs1558318	7	15058691-15066045		T	A	0.4074	0.4074	5.872e-13	5.872e-13	-0.0367	0.005095	NA	NA	NA	NA	NA	98772	Known Association
AFR	A1C_Max_INT	quantitative	Labs	glucose	hemoglobin A1c (HbA1c, maximum, inv-norm transformed)	hemoglobin A1c	7:44229068:C:T	rs1799884	7	44223721-44248828	GCK	T	C	0.1727	0.8273	2.469e-12	2.469e-12	-0.04474	0.006386	NA	NA	NA	NA	NA	98772	Known Association
AFR	A1C_Max_INT	quantitative	Labs	glucose	hemoglobin A1c (HbA1c, maximum, inv-norm transformed)	hemoglobin A1c	8:41515531:A:G	rs716199	8	41506380-41516581	ANK1	G	A	0.2973	0.2973	4.1e-16	4.1e-16	-0.04463	0.005486	NA	NA	NA	NA	NA	98772	Known Association
AFR	A1C_Max_INT	quantitative	Labs	glucose	hemoglobin A1c (HbA1c, maximum, inv-norm transformed)	hemoglobin A1c	8:118163295:T:C	NA	8	118055790-118204954	NA	C	T	0.007	0.993	2.143e-22	2.143e-22	0.2833	0.0291	NA	NA	NA	NA	NA	98772	Known Association
AFR	A1C_Max_INT	quantitative	Labs	glucose	hemoglobin A1c (HbA1c, maximum, inv-norm transformed)	hemoglobin A1c	10:114758349:C:T	rs7903146	10	114754071-114758349	TCF7L2	T	C	0.2991	0.7009	4.87e-115	4.87e-115	-0.1205	0.005287	NA	NA	NA	NA	NA	98772	Known Association
AFR	A1C_Max_INT	quantitative	Labs	glucose	hemoglobin A1c (HbA1c, maximum, inv-norm transformed)	hemoglobin A1c	11:2858546:C:T	rs2237897	11	2839751-2858636	KCNQ1	T	C	0.0903	0.9097	1.39e-20	1.39e-20	0.08397	0.009028	NA	NA	NA	NA	NA	98772	Known Association
AFR	A1C_Max_INT	quantitative	Labs	glucose	hemoglobin A1c (HbA1c, maximum, inv-norm transformed)	hemoglobin A1c	11:5248232:T:A	rs334	11	5248232-5248232	HBB	A	T	0.0538	0.9462	2.178e-49	2.178e-49	0.1813	0.01227	NA	NA	NA	NA	NA	98772	Known Association
AFR	A1C_Max_INT	quantitative	Labs	glucose	hemoglobin A1c (HbA1c, maximum, inv-norm transformed)	hemoglobin A1c	11:69484352:C:T	rs57717020	11	69475628-69493180	LTO1	T	C	0.2054	0.7946	6.529e-20	6.529e-20	0.06049	0.006622	NA	NA	NA	NA	NA	98772	Previously Unidentified Association Known Signal
AFR	A1C_Max_INT	quantitative	Labs	glucose	hemoglobin A1c (HbA1c, maximum, inv-norm transformed)	hemoglobin A1c	12:66190497:T:C	NA	12	66190497-66245053	NA	C	T	0.0571	0.9429	5.049e-19	5.049e-19	-0.1112	0.01248	NA	NA	NA	NA	NA	98772	Known Association
AFR	A1C_Max_INT	quantitative	Labs	glucose	hemoglobin A1c (HbA1c, maximum, inv-norm transformed)	hemoglobin A1c	13:33522341:T:G	NA	13	33517908-33522341	NA	G	T	0.1823	0.8177	8.711e-12	8.711e-12	0.04761	0.006975	NA	NA	NA	NA	NA	98772	Previously Unidentified Signal
AFR	A1C_Max_INT	quantitative	Labs	glucose	hemoglobin A1c (HbA1c, maximum, inv-norm transformed)	hemoglobin A1c	16:260336:C:A	NA	16	260336-285299	NA	A	C	0.1555	0.8445	2.005e-16	2.005e-16	-0.05859	0.007126	NA	NA	NA	NA	NA	98772	Known Association
AFR	A1C_Max_INT	quantitative	Labs	glucose	hemoglobin A1c (HbA1c, maximum, inv-norm transformed)	hemoglobin A1c	16:53834608:G:A	rs72805612	16	53800954-53845487	FTO	A	G	0.0996	0.9004	1.602e-13	1.602e-13	-0.06098	0.008265	NA	NA	NA	NA	NA	98772	Known Association
AFR	A1C_Max_INT	quantitative	Labs	glucose	hemoglobin A1c (HbA1c, maximum, inv-norm transformed)	hemoglobin A1c	19:41847737:G:A	rs11466334	19	41847737-41847737	TGFB1	A	G	0.0794	0.9206	3.345e-21	3.345e-21	-0.09796	0.01036	NA	NA	NA	NA	NA	98772	Previously Unidentified Association Known Signal
AFR	A1C_Mean_INT	quantitative	Labs	glucose	hemoglobin A1c (HbA1c, mean, inv-norm transformed)	hemoglobin A1c	1:51438881:T:C	rs3176468	1	51438881-51457200	CDKN2C	C	T	0.2001	0.7999	3.302e-12	3.302e-12	0.0437	0.006274	NA	NA	NA	NA	NA	98735	Previously Unidentified Association Known Signal
AFR	A1C_Mean_INT	quantitative	Labs	glucose	hemoglobin A1c (HbA1c, mean, inv-norm transformed)	hemoglobin A1c	2:16692057:A:G	rs4240229	2	16641922-16702165		G	A	0.22	0.22	1.953e-11	1.953e-11	-0.04328	0.006451	NA	NA	NA	NA	NA	98735	Previously Unidentified Association Known Signal
AFR	A1C_Mean_INT	quantitative	Labs	glucose	hemoglobin A1c (HbA1c, mean, inv-norm transformed)	hemoglobin A1c	2:24280923:C:G	rs145091408	2	23882520-24399979	FKBP1B	G	C	0.0761	0.9239	9.387e-42	9.387e-42	0.1407	0.01039	NA	NA	NA	NA	NA	98735	Known Association
AFR	A1C_Mean_INT	quantitative	Labs	glucose	hemoglobin A1c (HbA1c, mean, inv-norm transformed)	hemoglobin A1c	3:123068817:T:C	NA	3	123068817-123068817	NA	C	T	0.3058	0.6942	2.214e-14	2.214e-14	0.04128	0.005405	NA	NA	NA	NA	NA	98735	Previously Unidentified Association Known Signal
AFR	A1C_Mean_INT	quantitative	Labs	glucose	hemoglobin A1c (HbA1c, mean, inv-norm transformed)	hemoglobin A1c	3:185520948:A:G	rs9854769	3	185495320-185547917	IGF2BP2	G	A	0.2368	0.2368	2.861e-18	2.861e-18	-0.05213	0.005981	NA	NA	NA	NA	NA	98735	Known Association
AFR	A1C_Mean_INT	quantitative	Labs	glucose	hemoglobin A1c (HbA1c, mean, inv-norm transformed)	hemoglobin A1c	5:14826193:T:G	NA	5	14777352-14826193	NA	G	T	0.0714	0.9286	7.58e-17	7.58e-17	0.08474	0.01016	NA	NA	NA	NA	NA	98735	Known Association
AFR	A1C_Mean_INT	quantitative	Labs	glucose	hemoglobin A1c (HbA1c, mean, inv-norm transformed)	hemoglobin A1c	7:15065612:A:T	rs1558318	7	15058691-15066045		T	A	0.4074	0.4074	2.307e-12	2.307e-12	-0.036	0.005132	NA	NA	NA	NA	NA	98735	Known Association
AFR	A1C_Mean_INT	quantitative	Labs	glucose	hemoglobin A1c (HbA1c, mean, inv-norm transformed)	hemoglobin A1c	7:44229068:C:T	rs1799884	7	44223721-44248828	GCK	T	C	0.1727	0.8273	3.949e-13	3.949e-13	-0.0467	0.006434	NA	NA	NA	NA	NA	98735	Known Association
AFR	A1C_Mean_INT	quantitative	Labs	glucose	hemoglobin A1c (HbA1c, mean, inv-norm transformed)	hemoglobin A1c	8:41506380:A:G	NA	8	41506380-41516581	NA	G	A	0.3067	0.3067	3.983e-15	3.983e-15	-0.04374	0.005568	NA	NA	NA	NA	NA	98735	Known Association
AFR	A1C_Mean_INT	quantitative	Labs	glucose	hemoglobin A1c (HbA1c, mean, inv-norm transformed)	hemoglobin A1c	8:118163295:T:C	NA	8	118055790-118204954	NA	C	T	0.007	0.993	1.538e-23	1.538e-23	0.2932	0.02933	NA	NA	NA	NA	NA	98735	Known Association
AFR	A1C_Mean_INT	quantitative	Labs	glucose	hemoglobin A1c (HbA1c, mean, inv-norm transformed)	hemoglobin A1c	10:12307894:C:T	rs11257655	10	12303813-12311465		T	C	0.2558	0.7442	3.819e-12	3.819e-12	-0.04567	0.006577	NA	NA	NA	NA	NA	98735	Known Association
AFR	A1C_Mean_INT	quantitative	Labs	glucose	hemoglobin A1c (HbA1c, mean, inv-norm transformed)	hemoglobin A1c	10:114758349:C:T	rs7903146	10	114754071-114758349	TCF7L2	T	C	0.299	0.701	3.815e-114	3.815e-114	-0.121	0.005327	NA	NA	NA	NA	NA	98735	Known Association
AFR	A1C_Mean_INT	quantitative	Labs	glucose	hemoglobin A1c (HbA1c, mean, inv-norm transformed)	hemoglobin A1c	11:2858546:C:T	rs2237897	11	2839751-2858636	KCNQ1	T	C	0.0903	0.9097	4.745e-19	4.745e-19	0.08111	0.009095	NA	NA	NA	NA	NA	98735	Known Association
AFR	A1C_Mean_INT	quantitative	Labs	glucose	hemoglobin A1c (HbA1c, mean, inv-norm transformed)	hemoglobin A1c	11:5248232:T:A	rs334	11	5248232-5248232	HBB	A	T	0.0538	0.9462	3.471e-65	3.471e-65	0.2108	0.01236	NA	NA	NA	NA	NA	98735	Known Association
AFR	A1C_Mean_INT	quantitative	Labs	glucose	hemoglobin A1c (HbA1c, mean, inv-norm transformed)	hemoglobin A1c	11:69484352:C:T	rs57717020	11	69475628-69493180	LTO1	T	C	0.2054	0.7946	1.743e-18	1.743e-18	0.05852	0.006671	NA	NA	NA	NA	NA	98735	Previously Unidentified Association Known Signal
AFR	A1C_Mean_INT	quantitative	Labs	glucose	hemoglobin A1c (HbA1c, mean, inv-norm transformed)	hemoglobin A1c	12:66190497:T:C	NA	12	66190497-66245053	NA	C	T	0.0571	0.9429	1.973e-18	1.973e-18	-0.1101	0.01257	NA	NA	NA	NA	NA	98735	Known Association
AFR	A1C_Mean_INT	quantitative	Labs	glucose	hemoglobin A1c (HbA1c, mean, inv-norm transformed)	hemoglobin A1c	13:33522341:T:G	NA	13	33517908-33522341	NA	G	T	0.1822	0.8178	5.402e-12	5.402e-12	0.04845	0.007027	NA	NA	NA	NA	NA	98735	Previously Unidentified Signal
AFR	A1C_Mean_INT	quantitative	Labs	glucose	hemoglobin A1c (HbA1c, mean, inv-norm transformed)	hemoglobin A1c	16:260336:C:A	NA	16	260336-285299	NA	A	C	0.1555	0.8445	1.068e-17	1.068e-17	-0.0615	0.007179	NA	NA	NA	NA	NA	98735	Known Association
AFR	A1C_Mean_INT	quantitative	Labs	glucose	hemoglobin A1c (HbA1c, mean, inv-norm transformed)	hemoglobin A1c	16:53834608:G:A	rs72805612	16	53800954-53845487	FTO	A	G	0.0995	0.9005	1.719e-13	1.719e-13	-0.06136	0.008327	NA	NA	NA	NA	NA	98735	Known Association
AFR	A1C_Mean_INT	quantitative	Labs	glucose	hemoglobin A1c (HbA1c, mean, inv-norm transformed)	hemoglobin A1c	19:41847737:G:A	rs11466334	19	41847737-41847737	TGFB1	A	G	0.0794	0.9206	5.43e-24	5.43e-24	-0.1055	0.01044	NA	NA	NA	NA	NA	98735	Previously Unidentified Association Known Signal
AFR	A1C_Min_INT	quantitative	Labs	glucose	hemoglobin A1c (HbA1c, minimum, inv-norm transformed)	hemoglobin A1c	1:51438881:T:C	rs3176468	1	51438881-51457200	CDKN2C	C	T	0.2002	0.7998	1.022e-11	1.022e-11	0.04245	0.00624	NA	NA	NA	NA	NA	98578	Previously Unidentified Association Known Signal
AFR	A1C_Min_INT	quantitative	Labs	glucose	hemoglobin A1c (HbA1c, minimum, inv-norm transformed)	hemoglobin A1c	2:16692057:A:G	rs4240229	2	16641922-16702165		G	A	0.2201	0.2201	3.566e-12	3.566e-12	-0.0446	0.006415	NA	NA	NA	NA	NA	98578	Previously Unidentified Association Known Signal
AFR	A1C_Min_INT	quantitative	Labs	glucose	hemoglobin A1c (HbA1c, minimum, inv-norm transformed)	hemoglobin A1c	2:24280923:C:G	rs145091408	2	23882520-24399979	FKBP1B	G	C	0.0761	0.9239	1.933e-52	1.933e-52	0.1575	0.01033	NA	NA	NA	NA	NA	98578	Known Association
AFR	A1C_Min_INT	quantitative	Labs	glucose	hemoglobin A1c (HbA1c, minimum, inv-norm transformed)	hemoglobin A1c	3:123065778:A:G	rs11708067	3	123054770-123095543	ADCY5	G	A	0.1495	0.8505	1.37e-13	1.37e-13	0.05043	0.006816	NA	NA	NA	NA	NA	98578	Known Association
AFR	A1C_Min_INT	quantitative	Labs	glucose	hemoglobin A1c (HbA1c, minimum, inv-norm transformed)	hemoglobin A1c	3:185520948:A:G	rs9854769	3	185495320-185547917	IGF2BP2	G	A	0.2368	0.2368	5.111e-13	5.111e-13	-0.04295	0.005946	NA	NA	NA	NA	NA	98578	Known Association
AFR	A1C_Min_INT	quantitative	Labs	glucose	hemoglobin A1c (HbA1c, minimum, inv-norm transformed)	hemoglobin A1c	5:14826193:T:G	NA	5	14777352-14826193	NA	G	T	0.0714	0.9286	2.781e-16	2.781e-16	0.08271	0.01011	NA	NA	NA	NA	NA	98578	Known Association
AFR	A1C_Min_INT	quantitative	Labs	glucose	hemoglobin A1c (HbA1c, minimum, inv-norm transformed)	hemoglobin A1c	7:44229068:C:T	rs1799884	7	44223721-44248828	GCK	T	C	0.1728	0.8272	9.134e-15	9.134e-15	-0.04959	0.006398	NA	NA	NA	NA	NA	98578	Known Association
AFR	A1C_Min_INT	quantitative	Labs	glucose	hemoglobin A1c (HbA1c, minimum, inv-norm transformed)	hemoglobin A1c	8:41506152:C:G	NA	8	41506152-41509915	NA	G	C	0.4737	0.4737	7.529e-13	7.529e-13	-0.03655	0.005098	NA	NA	NA	NA	NA	98578	Previously Unidentified Association Known Signal
AFR	A1C_Min_INT	quantitative	Labs	glucose	hemoglobin A1c (HbA1c, minimum, inv-norm transformed)	hemoglobin A1c	8:118163295:T:C	NA	8	118055790-118204954	NA	C	T	0.007	0.993	6.054e-21	6.054e-21	0.2737	0.02915	NA	NA	NA	NA	NA	98578	Known Association
AFR	A1C_Min_INT	quantitative	Labs	glucose	hemoglobin A1c (HbA1c, minimum, inv-norm transformed)	hemoglobin A1c	10:114758349:C:T	rs7903146	10	114754071-114758349	TCF7L2	T	C	0.299	0.701	7.003e-92	7.003e-92	-0.1077	0.005297	NA	NA	NA	NA	NA	98578	Known Association
AFR	A1C_Min_INT	quantitative	Labs	glucose	hemoglobin A1c (HbA1c, minimum, inv-norm transformed)	hemoglobin A1c	11:2197286:A:G	rs4929965	11	2193840-2197286		G	A	0.2936	0.7064	1.652e-15	1.652e-15	0.04417	0.005546	NA	NA	NA	NA	NA	98578	Previously Unidentified Association Known Signal
AFR	A1C_Min_INT	quantitative	Labs	glucose	hemoglobin A1c (HbA1c, minimum, inv-norm transformed)	hemoglobin A1c	11:5248232:T:A	rs334	11	5248232-5248232	HBB	A	T	0.0539	0.9461	8.556e-85	8.556e-85	0.2399	0.01229	NA	NA	NA	NA	NA	98578	Known Association
AFR	A1C_Min_INT	quantitative	Labs	glucose	hemoglobin A1c (HbA1c, minimum, inv-norm transformed)	hemoglobin A1c	11:69474526:C:T	NA	11	69474526-69493180	NA	T	C	0.2392	0.7608	1.843e-13	1.843e-13	0.04544	0.006174	NA	NA	NA	NA	NA	98578	Previously Unidentified Association Known Signal
AFR	A1C_Min_INT	quantitative	Labs	glucose	hemoglobin A1c (HbA1c, minimum, inv-norm transformed)	hemoglobin A1c	12:66245053:G:A	NA	12	66190497-66245053	NA	A	G	0.0556	0.9444	2.074e-15	2.074e-15	-0.1036	0.01306	NA	NA	NA	NA	NA	98578	Known Association
AFR	A1C_Min_INT	quantitative	Labs	glucose	hemoglobin A1c (HbA1c, minimum, inv-norm transformed)	hemoglobin A1c	16:246426:C:A	NA	16	207047-285968	NA	A	C	0.1	0.9	6.392e-20	6.392e-20	-0.08395	0.009187	NA	NA	NA	NA	NA	98578	Known Association
AFR	A1C_Min_INT	quantitative	Labs	glucose	hemoglobin A1c (HbA1c, minimum, inv-norm transformed)	hemoglobin A1c	16:53834608:G:A	rs72805612	16	53800954-53845487	FTO	A	G	0.0995	0.9005	4.45e-11	4.45e-11	-0.05456	0.008281	NA	NA	NA	NA	NA	98578	Known Association
AFR	A1C_Min_INT	quantitative	Labs	glucose	hemoglobin A1c (HbA1c, minimum, inv-norm transformed)	hemoglobin A1c	17:76126410:G:C	NA	17	76125526-76128209	NA	C	G	0.0481	0.9519	2.952e-11	2.952e-11	-0.0793	0.01193	NA	NA	NA	NA	NA	98578	Known Association
AFR	A1C_Min_INT	quantitative	Labs	glucose	hemoglobin A1c (HbA1c, minimum, inv-norm transformed)	hemoglobin A1c	17:80697458:C:T	rs113373052	17	80682753-80697458	FN3K	T	C	0.2781	0.7219	6.173e-13	6.173e-13	-0.03975	0.005524	NA	NA	NA	NA	NA	98578	Known Association
AFR	A1C_Min_INT	quantitative	Labs	glucose	hemoglobin A1c (HbA1c, minimum, inv-norm transformed)	hemoglobin A1c	19:41847737:G:A	rs11466334	19	41847737-41847737	TGFB1	A	G	0.0794	0.9206	1.197e-21	1.197e-21	-0.09925	0.01038	NA	NA	NA	NA	NA	98578	Previously Unidentified Association Known Signal
AFR	Albumin_Max_INT	quantitative	Labs	liver function	albumin (maximum, inv-norm transformed)	albumin	2:27730940:T:C	rs1260326	2	27598097-27752871	GCKR	C	T	0.139	0.139	3.978e-11	3.978e-11	0.04254	0.006441	NA	NA	NA	NA	NA	110326	Known Association
AFR	Albumin_Max_INT	quantitative	Labs	liver function	albumin (maximum, inv-norm transformed)	albumin	7:80300449:T:G	rs3211938	7	80294810-80395580	CD36	G	T	0.0867	0.9133	7.044e-39	7.044e-39	-0.1026	0.007867	NA	NA	NA	NA	NA	110326	Previously Unidentified Association Known Signal
AFR	Albumin_Max_INT	quantitative	Labs	liver function	albumin (maximum, inv-norm transformed)	albumin	13:113962110:T:A	rs867429590	13	113827769-113962110	LAMP1	A	T	0.0314	0.9686	2.065e-16	2.065e-16	0.1117	0.0136	NA	NA	NA	NA	NA	110326	Previously Unidentified Association Known Signal
AFR	Albumin_Max_INT	quantitative	Labs	liver function	albumin (maximum, inv-norm transformed)	albumin	14:95053891:C:T	NA	14	95053849-95061036	NA	T	C	0.4676	0.4676	3.549e-11	3.549e-11	0.0296	0.00447	NA	NA	NA	NA	NA	110326	Known Association
AFR	Albumin_Max_INT	quantitative	Labs	liver function	albumin (maximum, inv-norm transformed)	albumin	16:72088461:A:C	rs5471	16	72088461-72247448	HP	C	A	0.1155	0.8845	3.476e-35	3.476e-35	-0.09165	0.007405	NA	NA	NA	NA	NA	110326	Known Association
AFR	Albumin_Max_INT	quantitative	Labs	liver function	albumin (maximum, inv-norm transformed)	albumin	17:1641806:G:A	NA	17	1618262-1657653	NA	A	G	0.2139	0.7861	1.892e-17	1.892e-17	-0.04634	0.005451	NA	NA	NA	NA	NA	110326	Known Association
AFR	Albumin_Max_INT	quantitative	Labs	liver function	albumin (maximum, inv-norm transformed)	albumin	17:40284191:C:T	rs9915255	17	40257163-40300126	RAB5C	T	C	0.3639	0.3639	7.418e-18	7.418e-18	0.04147	0.004818	NA	NA	NA	NA	NA	110326	Known Association
AFR	Albumin_Max_INT	quantitative	Labs	liver function	albumin (maximum, inv-norm transformed)	albumin	19:50038017:C:T	rs10419198	19	50038017-50038017	RCN3	T	C	0.1855	0.1855	1.691e-19	1.691e-19	0.05259	0.005823	NA	NA	NA	NA	NA	110326	Known Association
AFR	Albumin_Mean_INT	quantitative	Labs	liver function	albumin (mean, inv-norm transformed)	albumin	4:74224965:G:A	NA	4	74197338-74312922	NA	A	G	0.4669	0.5331	7.615e-12	7.615e-12	-0.02994	0.004373	NA	NA	NA	NA	NA	110320	Known Association
AFR	Albumin_Mean_INT	quantitative	Labs	liver function	albumin (mean, inv-norm transformed)	albumin	7:80300449:T:G	rs3211938	7	80294810-80392618	CD36	G	T	0.0867	0.9133	1.102e-35	1.102e-35	-0.09562	0.007669	NA	NA	NA	NA	NA	110320	Previously Unidentified Association Known Signal
AFR	Albumin_Mean_INT	quantitative	Labs	liver function	albumin (mean, inv-norm transformed)	albumin	13:113911977:C:T	NA	13	113827769-113962110	NA	T	C	0.0348	0.9652	9.761e-16	9.761e-16	0.1081	0.01346	NA	NA	NA	NA	NA	110320	Previously Unidentified Association Known Signal
AFR	Albumin_Mean_INT	quantitative	Labs	liver function	albumin (mean, inv-norm transformed)	albumin	16:72088461:A:C	rs5471	16	72079657-72247448	HP	C	A	0.1155	0.8845	6.273e-30	6.273e-30	-0.08203	0.007218	NA	NA	NA	NA	NA	110320	Known Association
AFR	Albumin_Mean_INT	quantitative	Labs	liver function	albumin (mean, inv-norm transformed)	albumin	17:1648502:C:T	rs2070863	17	1637458-1657653	SERPINF2	T	C	0.205	0.795	1.789e-15	1.789e-15	-0.04206	0.005287	NA	NA	NA	NA	NA	110320	Known Association
AFR	Albumin_Mean_INT	quantitative	Labs	liver function	albumin (mean, inv-norm transformed)	albumin	17:40284191:C:T	rs9915255	17	40270957-40300126	RAB5C	T	C	0.3639	0.3639	2.634e-16	2.634e-16	0.03846	0.004696	NA	NA	NA	NA	NA	110320	Known Association
AFR	Albumin_Mean_INT	quantitative	Labs	liver function	albumin (mean, inv-norm transformed)	albumin	19:35556123:G:A	NA	19	35544963-35562641	NA	A	G	0.3327	0.6673	3.149e-11	3.149e-11	-0.03106	0.004679	NA	NA	NA	NA	NA	110320	Known Association
AFR	Albumin_Mean_INT	quantitative	Labs	liver function	albumin (mean, inv-norm transformed)	albumin	19:50038017:C:T	rs10419198	19	50038017-50038017	RCN3	T	C	0.1855	0.1855	7.372e-20	7.372e-20	0.05178	0.005676	NA	NA	NA	NA	NA	110320	Known Association
AFR	Albumin_Min_INT	quantitative	Labs	liver function	albumin (minimum, inv-norm transformed)	albumin	7:80300449:T:G	rs3211938	7	80294810-80392618	CD36	G	T	0.0867	0.9133	2.213e-23	2.213e-23	-0.07403	0.007431	NA	NA	NA	NA	NA	110337	Previously Unidentified Association Known Signal
AFR	Albumin_Min_INT	quantitative	Labs	liver function	albumin (minimum, inv-norm transformed)	albumin	16:72088461:A:C	rs5471	16	72079657-72247448	HP	C	A	0.1156	0.8844	1.313e-17	1.313e-17	-0.05974	0.006994	NA	NA	NA	NA	NA	110337	Known Association
AFR	Albumin_Min_INT	quantitative	Labs	liver function	albumin (minimum, inv-norm transformed)	albumin	19:50047337:G:A	NA	19	49946463-50058601	NA	A	G	0.0248	0.9752	4.362e-15	4.362e-15	0.107	0.01364	NA	NA	NA	NA	NA	110337	Known Association
AFR	ALT_Max_INT	quantitative	Labs	liver function	alanine transaminase (ALT, maximum, inv-norm transformed)	alanine transaminase	2:233520254:A:T	rs13395911	2	233506702-233520254	EFHD1	T	A	0.3916	0.3916	1.343e-15	1.343e-15	-0.03948	0.004941	NA	NA	NA	NA	NA	115123	Known Association
AFR	ALT_Max_INT	quantitative	Labs	liver function	alanine transaminase (ALT, maximum, inv-norm transformed)	alanine transaminase	7:87041333:C:T	rs61730509	7	86804869-87256225	ABCB4	T	C	0.0124	0.9876	5.565e-43	5.565e-43	-0.2647	0.01926	NA	NA	NA	NA	NA	115123	Known Association
AFR	ALT_Max_INT	quantitative	Labs	liver function	alanine transaminase (ALT, maximum, inv-norm transformed)	alanine transaminase	8:9183596:A:G	rs4841132	8	9181395-9214552	AC022784.1	G	A	0.1348	0.1348	2.853e-18	2.853e-18	0.05798	0.006651	NA	NA	NA	NA	NA	115123	Known Association
AFR	ALT_Max_INT	quantitative	Labs	liver function	alanine transaminase (ALT, maximum, inv-norm transformed)	alanine transaminase	8:145732498:T:G	NA	8	145705753-145765314	NA	G	T	0.0872	0.9128	2.982e-135	2.982e-135	0.1995	0.00806	NA	NA	NA	NA	NA	115123	Known Association
AFR	ALT_Max_INT	quantitative	Labs	liver function	alanine transaminase (ALT, maximum, inv-norm transformed)	alanine transaminase	9:117148357:G:A	NA	9	117117946-117148357	NA	A	G	0.272	0.728	1.698e-27	1.698e-27	0.05427	0.004995	NA	NA	NA	NA	NA	115123	Known Association
AFR	ALT_Max_INT	quantitative	Labs	liver function	alanine transaminase (ALT, maximum, inv-norm transformed)	alanine transaminase	11:93816083:C:T	NA	11	93816083-93816083	NA	T	C	0.2402	0.7598	9.914e-15	9.914e-15	0.04032	0.005209	NA	NA	NA	NA	NA	115123	Previously Unidentified Signal
AFR	ALT_Max_INT	quantitative	Labs	liver function	alanine transaminase (ALT, maximum, inv-norm transformed)	alanine transaminase	12:121622023:C:T	NA	12	121605599-121628224	NA	T	C	0.4263	0.5737	9.781e-15	9.781e-15	-0.0338	0.004365	NA	NA	NA	NA	NA	115123	Known Association
AFR	ALT_Max_INT	quantitative	Labs	liver function	alanine transaminase (ALT, maximum, inv-norm transformed)	alanine transaminase	14:94844947:C:T	rs28929474	14	94838142-94844947	SERPINA1	T	C	0.0031	0.9969	2.905e-12	2.905e-12	-0.2678	0.03836	NA	NA	NA	NA	NA	115123	Known Association
AFR	ALT_Max_INT	quantitative	Labs	liver function	alanine transaminase (ALT, maximum, inv-norm transformed)	alanine transaminase	22:44324727:C:G	rs738409	22	44324727-44345771	PNPLA3	G	C	0.1403	0.8597	2.486e-37	2.486e-37	-0.07858	0.006154	NA	NA	NA	NA	NA	115123	Known Association
AFR	ALT_Mean_INT	quantitative	Labs	liver function	alanine transaminase (ALT, mean, inv-norm transformed)	alanine transaminase	2:233520254:A:T	rs13395911	2	233506702-233520254	EFHD1	T	A	0.3916	0.3916	2.734e-18	2.734e-18	-0.04249	0.004872	NA	NA	NA	NA	NA	115128	Known Association
AFR	ALT_Mean_INT	quantitative	Labs	liver function	alanine transaminase (ALT, mean, inv-norm transformed)	alanine transaminase	7:87041333:C:T	rs61730509	7	86804869-87256225	ABCB4	T	C	0.0124	0.9876	3.826e-55	3.826e-55	-0.2971	0.01899	NA	NA	NA	NA	NA	115128	Known Association
AFR	ALT_Mean_INT	quantitative	Labs	liver function	alanine transaminase (ALT, mean, inv-norm transformed)	alanine transaminase	8:9183596:A:G	rs4841132	8	9181395-9214552	AC022784.1	G	A	0.1348	0.1348	2.786e-19	2.786e-19	0.05888	0.006559	NA	NA	NA	NA	NA	115128	Known Association
AFR	ALT_Mean_INT	quantitative	Labs	liver function	alanine transaminase (ALT, mean, inv-norm transformed)	alanine transaminase	8:103629925:T:C	NA	8	103587226-103688269	NA	C	T	0.025	0.975	3.948e-15	3.948e-15	0.1161	0.01477	NA	NA	NA	NA	NA	115128	Known Association
AFR	ALT_Mean_INT	quantitative	Labs	liver function	alanine transaminase (ALT, mean, inv-norm transformed)	alanine transaminase	8:145732498:T:G	NA	8	145705753-145765314	NA	G	T	0.0872	0.9128	3.277e-190	3.277e-190	0.2338	0.007948	NA	NA	NA	NA	NA	115128	Known Association
AFR	ALT_Mean_INT	quantitative	Labs	liver function	alanine transaminase (ALT, mean, inv-norm transformed)	alanine transaminase	9:117148357:G:A	NA	9	117117946-117148357	NA	A	G	0.272	0.728	1.708e-29	1.708e-29	0.05554	0.004925	NA	NA	NA	NA	NA	115128	Known Association
AFR	ALT_Mean_INT	quantitative	Labs	liver function	alanine transaminase (ALT, mean, inv-norm transformed)	alanine transaminase	11:93816083:C:T	NA	11	93816083-93816083	NA	T	C	0.2402	0.7598	1.186e-18	1.186e-18	0.04528	0.005136	NA	NA	NA	NA	NA	115128	Previously Unidentified Signal
AFR	ALT_Mean_INT	quantitative	Labs	liver function	alanine transaminase (ALT, mean, inv-norm transformed)	alanine transaminase	12:121622563:G:A	rs1621388	12	121605599-121628224	P2RX7	A	G	0.4498	0.5502	6.422e-17	6.422e-17	-0.03586	0.00429	NA	NA	NA	NA	NA	115128	Known Association
AFR	ALT_Mean_INT	quantitative	Labs	liver function	alanine transaminase (ALT, mean, inv-norm transformed)	alanine transaminase	14:94844947:C:T	rs28929474	14	94838142-94844947	SERPINA1	T	C	0.0031	0.9969	1.271e-17	1.271e-17	-0.323	0.0378	NA	NA	NA	NA	NA	115128	Known Association
AFR	ALT_Mean_INT	quantitative	Labs	liver function	alanine transaminase (ALT, mean, inv-norm transformed)	alanine transaminase	22:44324727:C:G	rs738409	22	44324727-44345771	PNPLA3	G	C	0.1402	0.8598	3.786e-42	3.786e-42	-0.08256	0.006069	NA	NA	NA	NA	NA	115128	Known Association
AFR	ALT_Min_INT	quantitative	Labs	liver function	alanine transaminase (ALT, minimum, inv-norm transformed)	alanine transaminase	2:136608646:G:A	rs4988235	2	136138627-136979530	MCM6	A	G	0.1205	0.8795	1.391e-11	1.391e-11	-0.04783	0.007076	NA	NA	NA	NA	NA	115132	Previously Unidentified Association Known Signal
AFR	ALT_Min_INT	quantitative	Labs	liver function	alanine transaminase (ALT, minimum, inv-norm transformed)	alanine transaminase	2:233520254:A:T	rs13395911	2	233504346-233520942	EFHD1	T	A	0.3916	0.3916	4.629e-14	4.629e-14	-0.03613	0.004791	NA	NA	NA	NA	NA	115132	Known Association
AFR	ALT_Min_INT	quantitative	Labs	liver function	alanine transaminase (ALT, minimum, inv-norm transformed)	alanine transaminase	7:87041333:C:T	rs61730509	7	86804869-87256225	ABCB4	T	C	0.0124	0.9876	3.2e-46	3.2e-46	-0.2668	0.01869	NA	NA	NA	NA	NA	115132	Known Association
AFR	ALT_Min_INT	quantitative	Labs	liver function	alanine transaminase (ALT, minimum, inv-norm transformed)	alanine transaminase	8:103629925:T:C	NA	8	103587226-103688269	NA	C	T	0.025	0.975	1.504e-19	1.504e-19	0.1314	0.01453	NA	NA	NA	NA	NA	115132	Known Association
AFR	ALT_Min_INT	quantitative	Labs	liver function	alanine transaminase (ALT, minimum, inv-norm transformed)	alanine transaminase	8:145732498:T:G	NA	8	145708959-145765314	NA	G	T	0.0872	0.9128	2.904e-183	2.904e-183	0.2256	0.007815	NA	NA	NA	NA	NA	115132	Known Association
AFR	ALT_Min_INT	quantitative	Labs	liver function	alanine transaminase (ALT, minimum, inv-norm transformed)	alanine transaminase	9:117148357:G:A	NA	9	117117946-117148357	NA	A	G	0.272	0.728	1.178e-22	1.178e-22	0.04744	0.004843	NA	NA	NA	NA	NA	115132	Known Association
AFR	ALT_Min_INT	quantitative	Labs	liver function	alanine transaminase (ALT, minimum, inv-norm transformed)	alanine transaminase	10:101595996:T:A	NA	10	101574083-101651671	NA	A	T	0.0609	0.9391	4.045e-12	4.045e-12	0.06033	0.008699	NA	NA	NA	NA	NA	115132	Known Association
AFR	ALT_Min_INT	quantitative	Labs	liver function	alanine transaminase (ALT, minimum, inv-norm transformed)	alanine transaminase	11:93816083:C:T	NA	11	93816083-93898069	NA	T	C	0.2402	0.7598	2.438e-14	2.438e-14	0.03851	0.00505	NA	NA	NA	NA	NA	115132	Known Association
AFR	ALT_Min_INT	quantitative	Labs	liver function	alanine transaminase (ALT, minimum, inv-norm transformed)	alanine transaminase	12:121622563:G:A	rs1621388	12	121605189-121628224	P2RX7	A	G	0.4498	0.5502	5.099e-17	5.099e-17	-0.03537	0.004218	NA	NA	NA	NA	NA	115132	Known Association
AFR	ALT_Min_INT	quantitative	Labs	liver function	alanine transaminase (ALT, minimum, inv-norm transformed)	alanine transaminase	14:94844947:C:T	rs28929474	14	94838142-94844947	SERPINA1	T	C	0.0031	0.9969	1.736e-17	1.736e-17	-0.3163	0.03717	NA	NA	NA	NA	NA	115132	Known Association
AFR	ALT_Min_INT	quantitative	Labs	liver function	alanine transaminase (ALT, minimum, inv-norm transformed)	alanine transaminase	22:44324730:C:T	rs738408	22	44324727-44347251	PNPLA3	T	C	0.1386	0.8614	1.49e-32	1.49e-32	-0.07165	0.00603	NA	NA	NA	NA	NA	115132	Known Association
AFR	AST_Max_INT	quantitative	Labs	liver function	aspartate aminotransferase (AST, maximum, inv-norm transformed)	aspartate aminotransferase	4:74069713:A:G	NA	4	73682833-74351247	NA	G	A	0.0037	0.9963	3.484e-14	3.484e-14	-0.2809	0.03707	NA	NA	NA	NA	NA	112550	Previously Unidentified Association Known Signal
AFR	AST_Max_INT	quantitative	Labs	liver function	aspartate aminotransferase (AST, maximum, inv-norm transformed)	aspartate aminotransferase	7:87080381:C:T	NA	7	86804869-87560155	NA	T	C	0.0124	0.9876	3.031e-15	3.031e-15	-0.158	0.02003	NA	NA	NA	NA	NA	112550	Known Association
AFR	AST_Max_INT	quantitative	Labs	liver function	aspartate aminotransferase (AST, maximum, inv-norm transformed)	aspartate aminotransferase	10:17789659:C:T	NA	10	17670544-17847038	NA	T	C	0.0425	0.9575	1.936e-17	1.936e-17	0.1248	0.01468	NA	NA	NA	NA	NA	112550	Known Association
AFR	AST_Max_INT	quantitative	Labs	liver function	aspartate aminotransferase (AST, maximum, inv-norm transformed)	aspartate aminotransferase	22:44324727:C:G	rs738409	22	44324727-44345771	PNPLA3	G	C	0.1403	0.8597	6.335e-24	6.335e-24	-0.06371	0.006316	NA	NA	NA	NA	NA	112550	Known Association
AFR	AST_Mean_INT	quantitative	Labs	liver function	aspartate aminotransferase (AST, mean, inv-norm transformed)	aspartate aminotransferase	4:74069713:A:G	NA	4	73682833-74351247	NA	G	A	0.0037	0.9963	1.072e-19	1.072e-19	-0.3416	0.03761	NA	NA	NA	NA	NA	112429	Previously Unidentified Association Known Signal
AFR	AST_Mean_INT	quantitative	Labs	liver function	aspartate aminotransferase (AST, mean, inv-norm transformed)	aspartate aminotransferase	6:32548520:C:T	NA	6	32451788-32571872	NA	T	C	0.4264	0.5736	1.899e-13	1.899e-13	-0.03395	0.004616	NA	NA	NA	NA	NA	112429	Previously Unidentified Association Known Signal
AFR	AST_Mean_INT	quantitative	Labs	liver function	aspartate aminotransferase (AST, mean, inv-norm transformed)	aspartate aminotransferase	7:87041333:C:T	rs61730509	7	86804869-87256225	ABCB4	T	C	0.0124	0.9876	2.314e-18	2.314e-18	-0.1752	0.02004	NA	NA	NA	NA	NA	112429	Known Association
AFR	AST_Mean_INT	quantitative	Labs	liver function	aspartate aminotransferase (AST, mean, inv-norm transformed)	aspartate aminotransferase	8:9183596:A:G	rs4841132	8	9177732-9192423	AC022784.1	G	A	0.1349	0.1349	2.769e-12	2.769e-12	0.0483	0.006911	NA	NA	NA	NA	NA	112429	Known Association
AFR	AST_Mean_INT	quantitative	Labs	liver function	aspartate aminotransferase (AST, mean, inv-norm transformed)	aspartate aminotransferase	10:17856372:G:A	NA	10	17856043-17876339	NA	A	G	0.0541	0.9459	2.182e-24	2.182e-24	0.1314	0.0129	NA	NA	NA	NA	NA	112429	Known Association
AFR	AST_Mean_INT	quantitative	Labs	liver function	aspartate aminotransferase (AST, mean, inv-norm transformed)	aspartate aminotransferase	11:22271870:A:T	rs7481951	11	22175677-22318777	ANO5	T	A	0.163	0.837	5.99e-12	5.99e-12	-0.04338	0.006305	NA	NA	NA	NA	NA	112429	Known Association
AFR	AST_Mean_INT	quantitative	Labs	liver function	aspartate aminotransferase (AST, mean, inv-norm transformed)	aspartate aminotransferase	14:94844947:C:T	rs28929474	14	94838142-94844947	SERPINA1	T	C	0.0031	0.9969	4.693e-13	4.693e-13	-0.2876	0.03976	NA	NA	NA	NA	NA	112429	Known Association
AFR	AST_Mean_INT	quantitative	Labs	liver function	aspartate aminotransferase (AST, mean, inv-norm transformed)	aspartate aminotransferase	19:5831840:C:T	rs17855739	19	5831840-5835677	FUT6	T	C	0.2943	0.7057	2.806e-14	2.806e-14	0.03866	0.005083	NA	NA	NA	NA	NA	112429	Known Association
AFR	AST_Mean_INT	quantitative	Labs	liver function	aspartate aminotransferase (AST, mean, inv-norm transformed)	aspartate aminotransferase	22:44324727:C:G	rs738409	22	44324727-44347251	PNPLA3	G	C	0.1402	0.8598	1.405e-27	1.405e-27	-0.0696	0.006396	NA	NA	NA	NA	NA	112429	Known Association
AFR	AST_Min_INT	quantitative	Labs	liver function	aspartate aminotransferase (AST, minimum, inv-norm transformed)	aspartate aminotransferase	4:74069713:A:G	NA	4	73682833-74351247	NA	G	A	0.0036	0.9964	2.56e-19	2.56e-19	-0.3365	0.03744	NA	NA	NA	NA	NA	112345	Previously Unidentified Association Known Signal
AFR	AST_Min_INT	quantitative	Labs	liver function	aspartate aminotransferase (AST, minimum, inv-norm transformed)	aspartate aminotransferase	7:87025346:T:A	rs144656711	7	86804869-87256225	CROT	A	T	0.0125	0.9875	6.135e-14	6.135e-14	-0.1502	0.02001	NA	NA	NA	NA	NA	112345	Known Association
AFR	AST_Min_INT	quantitative	Labs	liver function	aspartate aminotransferase (AST, minimum, inv-norm transformed)	aspartate aminotransferase	10:17856372:G:A	NA	10	17856043-17876339	NA	A	G	0.0541	0.9459	6.162e-31	6.162e-31	0.1482	0.01281	NA	NA	NA	NA	NA	112345	Known Association
AFR	AST_Min_INT	quantitative	Labs	liver function	aspartate aminotransferase (AST, minimum, inv-norm transformed)	aspartate aminotransferase	10:114758349:C:T	rs7903146	10	114754071-114758349	TCF7L2	T	C	0.2956	0.7044	5.54e-12	5.54e-12	0.03331	0.004833	NA	NA	NA	NA	NA	112345	Previously Unidentified Association Known Signal
AFR	AST_Min_INT	quantitative	Labs	liver function	aspartate aminotransferase (AST, minimum, inv-norm transformed)	aspartate aminotransferase	14:94844947:C:T	rs28929474	14	94838142-94844947	SERPINA1	T	C	0.0031	0.9969	2.834e-12	2.834e-12	-0.2757	0.03947	NA	NA	NA	NA	NA	112345	Known Association
AFR	AST_Min_INT	quantitative	Labs	liver function	aspartate aminotransferase (AST, minimum, inv-norm transformed)	aspartate aminotransferase	16:58752466:C:T	rs11076256	16	58752466-58752466	GOT2	T	C	0.0304	0.9696	1.178e-11	1.178e-11	0.08726	0.01286	NA	NA	NA	NA	NA	112345	Previously Unidentified Association Known Signal
AFR	AST_Min_INT	quantitative	Labs	liver function	aspartate aminotransferase (AST, minimum, inv-norm transformed)	aspartate aminotransferase	19:5831840:C:T	rs17855739	19	5823350-5835677	FUT6	T	C	0.2943	0.7057	1.558e-14	1.558e-14	0.0388	0.00505	NA	NA	NA	NA	NA	112345	Known Association
AFR	AST_Min_INT	quantitative	Labs	liver function	aspartate aminotransferase (AST, minimum, inv-norm transformed)	aspartate aminotransferase	22:44324727:C:G	rs738409	22	44324727-44345771	PNPLA3	G	C	0.1401	0.8599	3.479e-22	3.479e-22	-0.06156	0.006356	NA	NA	NA	NA	NA	112345	Known Association
AFR	Baso_Abs_Max_INT	quantitative	Labs	blood differential	basophil (absolute count, maximum, inv-norm transformed)	basophil	3:3123326:A:G	rs163546	3	3121848-3123326	IL5RA	G	A	0.422	0.578	1.423e-18	1.423e-18	0.05841	0.006641	NA	NA	NA	NA	NA	45860	Known Association
AFR	Baso_Abs_Max_INT	quantitative	Labs	blood differential	basophil (absolute count, maximum, inv-norm transformed)	basophil	3:128425749:T:C	NA	3	128323504-128425749	NA	C	T	0.142	0.142	1.519e-22	1.519e-22	-0.09529	0.009754	NA	NA	NA	NA	NA	45860	Known Association
AFR	Baso_Abs_Max_INT	quantitative	Labs	blood differential	basophil (absolute count, maximum, inv-norm transformed)	basophil	4:105744952:C:T	NA	4	105731294-105880105	NA	T	C	0.0133	0.9867	6.454e-12	6.454e-12	-0.2254	0.03281	NA	NA	NA	NA	NA	45860	Previously Unidentified Association Known Signal
AFR	Baso_Abs_Max_INT	quantitative	Labs	blood differential	basophil (absolute count, maximum, inv-norm transformed)	basophil	9:5073770:G:T	rs77375493	9	5073770-5073770	JAK2	T	G	0.0002	0.9998	7.035e-12	7.035e-12	-1.381	0.2014	NA	NA	NA	NA	NA	45860	Previously Unidentified Association Known Signal
AFR	Baso_Abs_Max_INT	quantitative	Labs	blood differential	basophil (absolute count, maximum, inv-norm transformed)	basophil	14:23585333:C:T	rs4982731	14	23576611-23588731	CEBPE	T	C	0.4127	0.4127	1.506e-12	1.506e-12	-0.049	0.006927	NA	NA	NA	NA	NA	45860	Known Association
AFR	Baso_Abs_Max_INT	quantitative	Labs	blood differential	basophil (absolute count, maximum, inv-norm transformed)	basophil	19:33754548:C:T	rs78744187	19	33754548-33761643		T	C	0.0159	0.9841	1.485e-15	1.485e-15	0.1994	0.02499	NA	NA	NA	NA	NA	45860	Known Association
AFR	Baso_Abs_Max_INT	quantitative	Labs	blood differential	basophil (absolute count, maximum, inv-norm transformed)	basophil	20:31173362:G:A	NA	20	31097877-31189411	NA	A	G	0.4828	0.4828	3.315e-13	3.315e-13	0.04882	0.006706	NA	NA	NA	NA	NA	45860	Known Association
AFR	Baso_Abs_Mean_INT	quantitative	Labs	blood differential	basophil (absolute count, mean, inv-norm transformed)	basophil	1:159174683:T:C	rs2814778	1	158987241-159174683	ACKR1	C	T	0.1701	0.1701	4.719e-15	4.719e-15	0.07404	0.009451	NA	NA	NA	NA	NA	45900	Known Association
AFR	Baso_Abs_Mean_INT	quantitative	Labs	blood differential	basophil (absolute count, mean, inv-norm transformed)	basophil	3:3123326:A:G	rs163546	3	3121848-3123326	IL5RA	G	A	0.4221	0.5779	8.125e-25	8.125e-25	0.06514	0.006332	NA	NA	NA	NA	NA	45900	Known Association
AFR	Baso_Abs_Mean_INT	quantitative	Labs	blood differential	basophil (absolute count, mean, inv-norm transformed)	basophil	3:128425749:T:C	NA	3	128425132-128425749	NA	C	T	0.142	0.142	5.654e-28	5.654e-28	-0.102	0.0093	NA	NA	NA	NA	NA	45900	Previously Unidentified Signal
AFR	Baso_Abs_Mean_INT	quantitative	Labs	blood differential	basophil (absolute count, mean, inv-norm transformed)	basophil	4:105864536:C:T	rs79901204	4	105581665-105880105	AC096577.1	T	C	0.0308	0.9692	2.001e-13	2.001e-13	-0.1542	0.02099	NA	NA	NA	NA	NA	45900	Previously Unidentified Association Known Signal
AFR	Baso_Abs_Mean_INT	quantitative	Labs	blood differential	basophil (absolute count, mean, inv-norm transformed)	basophil	9:5073770:G:T	rs77375493	9	5073770-5073770	JAK2	T	G	0.0003	0.9997	4.458e-11	4.458e-11	-1.238	0.1879	NA	NA	NA	NA	NA	45900	Previously Unidentified Association Known Signal
AFR	Baso_Abs_Mean_INT	quantitative	Labs	blood differential	basophil (absolute count, mean, inv-norm transformed)	basophil	14:23585333:C:T	rs4982731	14	23579678-23588731	CEBPE	T	C	0.4127	0.4127	1.965e-13	1.965e-13	-0.04855	0.006604	NA	NA	NA	NA	NA	45900	Known Association
AFR	Baso_Abs_Mean_INT	quantitative	Labs	blood differential	basophil (absolute count, mean, inv-norm transformed)	basophil	19:33754548:C:T	rs78744187	19	33754548-33759240		T	C	0.016	0.984	1.029e-20	1.029e-20	0.2224	0.02383	NA	NA	NA	NA	NA	45900	Known Association
AFR	Baso_Abs_Mean_INT	quantitative	Labs	blood differential	basophil (absolute count, mean, inv-norm transformed)	basophil	20:31168281:C:G	NA	20	31105023-31177986	NA	G	C	0.1572	0.1572	4.984e-14	4.984e-14	0.06762	0.008978	NA	NA	NA	NA	NA	45900	Known Association
AFR	Baso_Abs_Min_INT	quantitative	Labs	blood differential	basophil (absolute count, minimum, inv-norm transformed)	basophil	3:3123326:A:G	rs163546	3	3121848-3123326	IL5RA	G	A	0.4221	0.5779	1.067e-12	1.067e-12	0.03913	0.005495	NA	NA	NA	NA	NA	45901	Known Association
AFR	Baso_Abs_Min_INT	quantitative	Labs	blood differential	basophil (absolute count, minimum, inv-norm transformed)	basophil	3:128318284:G:A	NA	3	128299757-128450243	NA	A	G	0.0183	0.9817	2.712e-13	2.712e-13	-0.148	0.02026	NA	NA	NA	NA	NA	45901	Known Association
AFR	Baso_Fra_Max_INT	quantitative	Labs	blood differential	basophil (fraction, maximum, inv-norm transformed)	basophil	1:84141643:A:G	NA	1	84122973-84154796	NA	G	A	0.0963	0.9037	4.893e-12	4.893e-12	-0.07313	0.01058	NA	NA	NA	NA	NA	67485	Previously Unidentified Signal
AFR	Baso_Fra_Max_INT	quantitative	Labs	blood differential	basophil (fraction, maximum, inv-norm transformed)	basophil	1:84716834:C:T	NA	1	84693160-84727665	NA	T	C	0.2576	0.7424	3.95e-11	3.95e-11	-0.04611	0.00698	NA	NA	NA	NA	NA	67485	Previously Unidentified Association Known Signal
AFR	Baso_Fra_Max_INT	quantitative	Labs	blood differential	basophil (fraction, maximum, inv-norm transformed)	basophil	1:87013145:C:T	NA	1	87006468-87016451	NA	T	C	0.1911	0.1911	4.121e-12	4.121e-12	0.05705	0.008228	NA	NA	NA	NA	NA	67485	Previously Unidentified Signal
AFR	Baso_Fra_Max_INT	quantitative	Labs	blood differential	basophil (fraction, maximum, inv-norm transformed)	basophil	1:87752000:A:T	rs6684992	1	87705872-87752000		T	A	0.3085	0.6915	2.183e-22	2.183e-22	0.06303	0.006476	NA	NA	NA	NA	NA	67485	Known Association
AFR	Baso_Fra_Max_INT	quantitative	Labs	blood differential	basophil (fraction, maximum, inv-norm transformed)	basophil	1:116891363:A:G	rs12094032	1	116750625-117032022		G	A	0.2132	0.2132	1.789e-14	1.789e-14	-0.0643	0.008389	NA	NA	NA	NA	NA	67485	Previously Unidentified Association Known Signal
AFR	Baso_Fra_Max_INT	quantitative	Labs	blood differential	basophil (fraction, maximum, inv-norm transformed)	basophil	1:119238523:G:A	NA	1	119107695-119293640	NA	A	G	0.06972	0.06972	1.304e-11	1.304e-11	-0.09941	0.01469	NA	NA	NA	NA	NA	67485	Previously Unidentified Association Known Signal
AFR	Baso_Fra_Max_INT	quantitative	Labs	blood differential	basophil (fraction, maximum, inv-norm transformed)	basophil	1:120447463:G:A	rs2493398	1	120437718-120639746		A	G	0.1781	0.1781	3.684e-19	3.684e-19	-0.07714	0.008623	NA	NA	NA	NA	NA	67485	Previously Unidentified Association Known Signal
AFR	Baso_Fra_Max_INT	quantitative	Labs	blood differential	basophil (fraction, maximum, inv-norm transformed)	basophil	1:146639790:A:C	NA	1	146571046-146643555	NA	C	A	0.1877	0.1877	4.807e-18	4.807e-18	-0.07233	0.008355	NA	NA	NA	NA	NA	67485	Previously Unidentified Association Known Signal
AFR	Baso_Fra_Max_INT	quantitative	Labs	blood differential	basophil (fraction, maximum, inv-norm transformed)	basophil	1:147831280:T:C	NA	1	147831280-147831280	NA	C	T	0.0484	0.9516	1.735e-13	1.735e-13	0.1817	0.02466	NA	NA	NA	NA	NA	67485	Previously Unidentified Signal
AFR	Baso_Fra_Max_INT	quantitative	Labs	blood differential	basophil (fraction, maximum, inv-norm transformed)	basophil	1:159174683:T:C	rs2814778	1	159174683-159509251	ACKR1	C	T	0.1702	0.1702	1e-323	0	-0.3388	0.008967	NA	NA	NA	NA	NA	67485	Known Association
AFR	Baso_Fra_Max_INT	quantitative	Labs	blood differential	basophil (fraction, maximum, inv-norm transformed)	basophil	1:198992043:A:G	rs12125200	1	198974904-199012478	LINC01221	G	A	0.1776	0.1776	2.552e-13	2.552e-13	0.06393	0.008738	NA	NA	NA	NA	NA	67485	Known Association
AFR	Baso_Fra_Max_INT	quantitative	Labs	blood differential	basophil (fraction, maximum, inv-norm transformed)	basophil	2:145329388:T:G	rs10196335	2	145329388-145329388	LINC01412	G	T	0.4884	0.4884	6.335e-17	6.335e-17	0.05041	0.00603	NA	NA	NA	NA	NA	67485	Previously Unidentified Association Known Signal
AFR	Baso_Fra_Max_INT	quantitative	Labs	blood differential	basophil (fraction, maximum, inv-norm transformed)	basophil	3:3199791:G:A	NA	3	3178322-3217677	NA	A	G	0.4759	0.5241	1.617e-39	1.617e-39	0.07717	0.005867	NA	NA	NA	NA	NA	67485	Known Association
AFR	Baso_Fra_Max_INT	quantitative	Labs	blood differential	basophil (fraction, maximum, inv-norm transformed)	basophil	3:128320345:T:G	rs7646596	3	128296273-128391626		G	T	0.08511	0.08511	6.53e-54	6.53e-54	-0.1693	0.01095	NA	NA	NA	NA	NA	67485	Known Association
AFR	Baso_Fra_Max_INT	quantitative	Labs	blood differential	basophil (fraction, maximum, inv-norm transformed)	basophil	3:194207037:C:G	NA	3	194128496-194211720	NA	G	C	0.2863	0.7137	9.27e-12	9.27e-12	-0.04889	0.007172	NA	NA	NA	NA	NA	67485	Known Association
AFR	Baso_Fra_Max_INT	quantitative	Labs	blood differential	basophil (fraction, maximum, inv-norm transformed)	basophil	4:105880105:T:C	rs116566966	4	105606311-106021270	AC096577.1	C	T	0.0242	0.9758	1.881e-13	1.881e-13	-0.1617	0.02198	NA	NA	NA	NA	NA	67485	Previously Unidentified Association Known Signal
AFR	Baso_Fra_Max_INT	quantitative	Labs	blood differential	basophil (fraction, maximum, inv-norm transformed)	basophil	8:130604563:G:A	rs13277237	8	130589676-130624105	CCDC26	A	G	0.44	0.56	2.962e-12	2.962e-12	-0.04191	0.006005	NA	NA	NA	NA	NA	67485	Known Association
AFR	Baso_Fra_Max_INT	quantitative	Labs	blood differential	basophil (fraction, maximum, inv-norm transformed)	basophil	9:5073770:G:T	rs77375493	9	5073770-5073770	JAK2	T	G	0.0003	0.9997	8.341e-15	8.341e-15	-1.294	0.1667	NA	NA	NA	NA	NA	67485	Previously Unidentified Association Known Signal
AFR	Baso_Fra_Max_INT	quantitative	Labs	blood differential	basophil (fraction, maximum, inv-norm transformed)	basophil	9:135864547:G:A	NA	9	135864547-135864547	NA	A	G	0.0494	0.9506	3.407e-14	3.407e-14	0.09898	0.01305	NA	NA	NA	NA	NA	67485	Previously Unidentified Signal
AFR	Baso_Fra_Max_INT	quantitative	Labs	blood differential	basophil (fraction, maximum, inv-norm transformed)	basophil	11:2318393:C:T	rs61873114	11	2318393-2326614	C11orf21	T	C	0.1811	0.8189	8.293e-17	8.293e-17	0.06335	0.007608	NA	NA	NA	NA	NA	67485	Known Association
AFR	Baso_Fra_Max_INT	quantitative	Labs	blood differential	basophil (fraction, maximum, inv-norm transformed)	basophil	13:41564422:G:A	rs10507489	13	41529272-41585780	ELF1	A	G	0.1998	0.8002	1.629e-11	1.629e-11	0.04859	0.007214	NA	NA	NA	NA	NA	67485	Known Association
AFR	Baso_Fra_Max_INT	quantitative	Labs	blood differential	basophil (fraction, maximum, inv-norm transformed)	basophil	14:23585333:C:T	rs4982731	14	23576611-23588731	CEBPE	T	C	0.4104	0.4104	1.292e-32	1.292e-32	-0.07481	0.00629	NA	NA	NA	NA	NA	67485	Known Association
AFR	Baso_Fra_Max_INT	quantitative	Labs	blood differential	basophil (fraction, maximum, inv-norm transformed)	basophil	19:13005029:A:T	rs146141123	19	12941373-13067792	GCDH	T	A	0.04	0.96	1.068e-18	1.068e-18	-0.1286	0.01456	NA	NA	NA	NA	NA	67485	Previously Unidentified Association Known Signal
AFR	Baso_Fra_Max_INT	quantitative	Labs	blood differential	basophil (fraction, maximum, inv-norm transformed)	basophil	19:33754548:C:T	rs78744187	19	33754548-33761643		T	C	0.0155	0.9845	4.573e-47	4.573e-47	0.3335	0.02315	NA	NA	NA	NA	NA	67485	Known Association
AFR	Baso_Fra_Max_INT	quantitative	Labs	blood differential	basophil (fraction, maximum, inv-norm transformed)	basophil	20:31173362:G:A	NA	20	31097877-31177986	NA	A	G	0.4837	0.4837	2.123e-15	2.123e-15	0.04805	0.006056	NA	NA	NA	NA	NA	67485	Known Association
AFR	Baso_Fra_Mean_INT	quantitative	Labs	blood differential	basophil (fraction, mean, inv-norm transformed)	basophil	1:69117458:A:G	NA	1	69070452-69133840	NA	G	A	0.1567	0.8433	8.044e-12	8.044e-12	-0.06147	0.00899	NA	NA	NA	NA	NA	67485	Previously Unidentified Association Known Signal
AFR	Baso_Fra_Mean_INT	quantitative	Labs	blood differential	basophil (fraction, mean, inv-norm transformed)	basophil	1:84141643:A:G	NA	1	84122973-84154796	NA	G	A	0.0963	0.9037	4.425e-11	4.425e-11	-0.06844	0.01039	NA	NA	NA	NA	NA	67485	Previously Unidentified Signal
AFR	Baso_Fra_Mean_INT	quantitative	Labs	blood differential	basophil (fraction, mean, inv-norm transformed)	basophil	1:84695161:C:T	NA	1	84693160-84726141	NA	T	C	0.267	0.733	2.348e-12	2.348e-12	-0.05094	0.007264	NA	NA	NA	NA	NA	67485	Previously Unidentified Association Known Signal
AFR	Baso_Fra_Mean_INT	quantitative	Labs	blood differential	basophil (fraction, mean, inv-norm transformed)	basophil	1:87752000:A:T	rs6684992	1	87748698-87752000		T	A	0.3085	0.6915	3.043e-29	3.043e-29	0.07134	0.006355	NA	NA	NA	NA	NA	67485	Known Association
AFR	Baso_Fra_Mean_INT	quantitative	Labs	blood differential	basophil (fraction, mean, inv-norm transformed)	basophil	1:114078776:T:A	NA	1	114078776-114078780	NA	A	T	0.1725	0.8275	3.972e-12	3.972e-12	0.06376	0.00919	NA	NA	NA	NA	NA	67485	Previously Unidentified Association Known Signal
AFR	Baso_Fra_Mean_INT	quantitative	Labs	blood differential	basophil (fraction, mean, inv-norm transformed)	basophil	1:116084736:C:G	rs768392	1	116062055-116164626		G	C	0.1951	0.8049	5.497e-13	5.497e-13	0.05961	0.008265	NA	NA	NA	NA	NA	67485	Previously Unidentified Association Known Signal
AFR	Baso_Fra_Mean_INT	quantitative	Labs	blood differential	basophil (fraction, mean, inv-norm transformed)	basophil	1:116891363:A:G	rs12094032	1	116742260-116965585		G	A	0.2132	0.2132	7.804e-20	7.804e-20	-0.07505	0.008232	NA	NA	NA	NA	NA	67485	Previously Unidentified Association Known Signal
AFR	Baso_Fra_Mean_INT	quantitative	Labs	blood differential	basophil (fraction, mean, inv-norm transformed)	basophil	1:118554275:G:A	NA	1	118554275-118554275	NA	A	G	0.0904	0.9096	2.256e-11	2.256e-11	0.07073	0.01058	NA	NA	NA	NA	NA	67485	Previously Unidentified Association Known Signal
AFR	Baso_Fra_Mean_INT	quantitative	Labs	blood differential	basophil (fraction, mean, inv-norm transformed)	basophil	1:120447463:G:A	rs2493398	1	120415986-120553996		A	G	0.1781	0.1781	6.766e-23	6.766e-23	-0.08336	0.008462	NA	NA	NA	NA	NA	67485	Previously Unidentified Association Known Signal
AFR	Baso_Fra_Mean_INT	quantitative	Labs	blood differential	basophil (fraction, mean, inv-norm transformed)	basophil	1:121435839:A:G	NA	1	121226982-121476950	NA	G	A	0.1988	0.8012	5.385e-14	5.385e-14	0.09279	0.01234	NA	NA	NA	NA	NA	67485	Previously Unidentified Association Known Signal
AFR	Baso_Fra_Mean_INT	quantitative	Labs	blood differential	basophil (fraction, mean, inv-norm transformed)	basophil	1:146639790:A:C	NA	1	146571046-146639790	NA	C	A	0.1877	0.1877	3.608e-21	3.608e-21	-0.07742	0.008198	NA	NA	NA	NA	NA	67485	Previously Unidentified Association Known Signal
AFR	Baso_Fra_Mean_INT	quantitative	Labs	blood differential	basophil (fraction, mean, inv-norm transformed)	basophil	1:159174683:T:C	rs2814778	1	158987241-159174683	ACKR1	C	T	0.1702	0.1702	1e-323	0	-0.3688	0.008799	NA	NA	NA	NA	NA	67485	Known Association
AFR	Baso_Fra_Mean_INT	quantitative	Labs	blood differential	basophil (fraction, mean, inv-norm transformed)	basophil	1:166169986:C:T	NA	1	166169986-166282368	NA	T	C	0.1616	0.8384	4.763e-13	4.763e-13	0.06086	0.008415	NA	NA	NA	NA	NA	67485	Previously Unidentified Association Known Signal
AFR	Baso_Fra_Mean_INT	quantitative	Labs	blood differential	basophil (fraction, mean, inv-norm transformed)	basophil	1:167082220:G:A	NA	1	166998074-167082220	NA	A	G	0.0213	0.9787	9.942e-13	9.942e-13	0.1533	0.02149	NA	NA	NA	NA	NA	67485	Previously Unidentified Association Known Signal
AFR	Baso_Fra_Mean_INT	quantitative	Labs	blood differential	basophil (fraction, mean, inv-norm transformed)	basophil	1:198992043:A:G	rs12125200	1	198992043-199010721	LINC01221	G	A	0.1776	0.1776	1.591e-14	1.591e-14	0.06586	0.008575	NA	NA	NA	NA	NA	67485	Known Association
AFR	Baso_Fra_Mean_INT	quantitative	Labs	blood differential	basophil (fraction, mean, inv-norm transformed)	basophil	2:58985398:G:A	NA	2	58855504-59089768	NA	A	G	0.0305	0.9695	1.583e-14	1.583e-14	-0.132	0.01718	NA	NA	NA	NA	NA	67485	Known Association
AFR	Baso_Fra_Mean_INT	quantitative	Labs	blood differential	basophil (fraction, mean, inv-norm transformed)	basophil	2:145329388:T:G	rs10196335	2	145329388-145329388	LINC01412	G	T	0.4884	0.4884	4.438e-22	4.438e-22	0.05717	0.005918	NA	NA	NA	NA	NA	67485	Previously Unidentified Association Known Signal
AFR	Baso_Fra_Mean_INT	quantitative	Labs	blood differential	basophil (fraction, mean, inv-norm transformed)	basophil	3:3123326:A:G	rs163546	3	3121848-3123326	IL5RA	G	A	0.4185	0.5815	6.143e-58	6.143e-58	0.09481	0.005909	NA	NA	NA	NA	NA	67485	Known Association
AFR	Baso_Fra_Mean_INT	quantitative	Labs	blood differential	basophil (fraction, mean, inv-norm transformed)	basophil	3:128320345:T:G	rs7646596	3	128300468-128415868		G	T	0.08511	0.08511	2.855e-72	2.855e-72	-0.1932	0.01075	NA	NA	NA	NA	NA	67485	Known Association
AFR	Baso_Fra_Mean_INT	quantitative	Labs	blood differential	basophil (fraction, mean, inv-norm transformed)	basophil	3:194207037:C:G	NA	3	194145810-194211720	NA	G	C	0.2863	0.7137	2.518e-11	2.518e-11	-0.04696	0.007038	NA	NA	NA	NA	NA	67485	Previously Unidentified Association Known Signal
AFR	Baso_Fra_Mean_INT	quantitative	Labs	blood differential	basophil (fraction, mean, inv-norm transformed)	basophil	4:88059415:G:A	NA	4	88033352-88060025	NA	A	G	0.4591	0.5409	3.767e-13	3.767e-13	0.04256	0.005859	NA	NA	NA	NA	NA	67485	Known Association
AFR	Baso_Fra_Mean_INT	quantitative	Labs	blood differential	basophil (fraction, mean, inv-norm transformed)	basophil	4:105880105:T:C	rs116566966	4	105606311-106021270	AC096577.1	C	T	0.0242	0.9758	7.666e-14	7.666e-14	-0.1612	0.02157	NA	NA	NA	NA	NA	67485	Previously Unidentified Association Known Signal
AFR	Baso_Fra_Mean_INT	quantitative	Labs	blood differential	basophil (fraction, mean, inv-norm transformed)	basophil	6:135785262:T:A	NA	6	135769689-135802022	NA	A	T	0.2116	0.7884	1.419e-11	1.419e-11	0.04812	0.007122	NA	NA	NA	NA	NA	67485	Previously Unidentified Signal
AFR	Baso_Fra_Mean_INT	quantitative	Labs	blood differential	basophil (fraction, mean, inv-norm transformed)	basophil	8:119120287:T:C	NA	8	119109828-119152945	NA	C	T	0.076	0.924	2.87e-12	2.87e-12	0.07472	0.0107	NA	NA	NA	NA	NA	67485	Known Association
AFR	Baso_Fra_Mean_INT	quantitative	Labs	blood differential	basophil (fraction, mean, inv-norm transformed)	basophil	8:130604563:G:A	rs13277237	8	130602281-130621254	CCDC26	A	G	0.44	0.56	1.402e-15	1.402e-15	-0.04705	0.005892	NA	NA	NA	NA	NA	67485	Known Association
AFR	Baso_Fra_Mean_INT	quantitative	Labs	blood differential	basophil (fraction, mean, inv-norm transformed)	basophil	9:5073770:G:T	rs77375493	9	5073770-5073770	JAK2	T	G	0.0003	0.9997	1.431e-11	1.431e-11	-1.105	0.1636	NA	NA	NA	NA	NA	67485	Previously Unidentified Association Known Signal
AFR	Baso_Fra_Mean_INT	quantitative	Labs	blood differential	basophil (fraction, mean, inv-norm transformed)	basophil	9:135874700:G:C	NA	9	135874439-135874700	NA	C	G	0.0354	0.9646	5.573e-18	5.573e-18	0.1506	0.01742	NA	NA	NA	NA	NA	67485	Previously Unidentified Signal
AFR	Baso_Fra_Mean_INT	quantitative	Labs	blood differential	basophil (fraction, mean, inv-norm transformed)	basophil	11:2318393:C:T	rs61873114	11	2318393-2326614	C11orf21	T	C	0.1811	0.8189	1.339e-18	1.339e-18	0.06572	0.007466	NA	NA	NA	NA	NA	67485	Known Association
AFR	Baso_Fra_Mean_INT	quantitative	Labs	blood differential	basophil (fraction, mean, inv-norm transformed)	basophil	12:53592452:T:C	rs12824946	12	53570022-53592452	ITGB7	C	T	0.4888	0.5112	7.447e-13	7.447e-13	0.04361	0.006081	NA	NA	NA	NA	NA	67485	Previously Unidentified Association Known Signal
AFR	Baso_Fra_Mean_INT	quantitative	Labs	blood differential	basophil (fraction, mean, inv-norm transformed)	basophil	13:31075868:A:G	NA	13	31070212-31078511	NA	G	A	0.4045	0.5955	1.041e-11	1.041e-11	-0.04096	0.006023	NA	NA	NA	NA	NA	67485	Previously Unidentified Association Known Signal
AFR	Baso_Fra_Mean_INT	quantitative	Labs	blood differential	basophil (fraction, mean, inv-norm transformed)	basophil	13:41530025:A:G	NA	13	41499311-41573200	NA	G	A	0.2665	0.7335	3.817e-13	3.817e-13	-0.04674	0.006436	NA	NA	NA	NA	NA	67485	Known Association
AFR	Baso_Fra_Mean_INT	quantitative	Labs	blood differential	basophil (fraction, mean, inv-norm transformed)	basophil	14:23585333:C:T	rs4982731	14	23579678-23588731	CEBPE	T	C	0.4104	0.4104	3.281e-43	3.281e-43	-0.08507	0.006173	NA	NA	NA	NA	NA	67485	Known Association
AFR	Baso_Fra_Mean_INT	quantitative	Labs	blood differential	basophil (fraction, mean, inv-norm transformed)	basophil	16:88511548:C:G	NA	16	88511548-88530136	NA	G	C	0.4599	0.5401	4.922e-12	4.922e-12	-0.04217	0.006104	NA	NA	NA	NA	NA	67485	Known Association
AFR	Baso_Fra_Mean_INT	quantitative	Labs	blood differential	basophil (fraction, mean, inv-norm transformed)	basophil	19:13003397:C:T	NA	19	12946722-13067792	NA	T	C	0.0399	0.9601	7.611e-25	7.611e-25	-0.1476	0.01434	NA	NA	NA	NA	NA	67485	Previously Unidentified Association Known Signal
AFR	Baso_Fra_Mean_INT	quantitative	Labs	blood differential	basophil (fraction, mean, inv-norm transformed)	basophil	19:33754548:C:T	rs78744187	19	33754548-33759240		T	C	0.0155	0.9845	4.362e-67	4.362e-67	0.3931	0.02272	NA	NA	NA	NA	NA	67485	Known Association
AFR	Baso_Fra_Mean_INT	quantitative	Labs	blood differential	basophil (fraction, mean, inv-norm transformed)	basophil	20:31173362:G:A	NA	20	31173362-31175258	NA	A	G	0.4837	0.4837	2.158e-20	2.158e-20	0.05499	0.005943	NA	NA	NA	NA	NA	67485	Known Association
AFR	Baso_Fra_Mean_INT	quantitative	Labs	blood differential	basophil (fraction, mean, inv-norm transformed)	basophil	20:38224180:A:G	NA	20	38190606-38230079	NA	G	A	0.1908	0.1908	4.036e-12	4.036e-12	0.05057	0.007291	NA	NA	NA	NA	NA	67485	Previously Unidentified Signal
AFR	Baso_Fra_Mean_INT	quantitative	Labs	blood differential	basophil (fraction, mean, inv-norm transformed)	basophil	21:39840825:G:A	NA	21	39835126-39870380	NA	A	G	0.0263	0.9737	3.649e-11	3.649e-11	-0.1275	0.01926	NA	NA	NA	NA	NA	67485	Known Association
AFR	Baso_Fra_Min_INT	quantitative	Labs	blood differential	basophil (fraction, minimum, inv-norm transformed)	basophil	1:87752000:A:T	rs6684992	1	87748698-87752000		T	A	0.3085	0.6915	1.095e-17	1.095e-17	0.04797	0.005602	NA	NA	NA	NA	NA	67485	Known Association
AFR	Baso_Fra_Min_INT	quantitative	Labs	blood differential	basophil (fraction, minimum, inv-norm transformed)	basophil	1:116879243:C:T	NA	1	116742260-116965585	NA	T	C	0.1881	0.1881	4.049e-16	4.049e-16	-0.05867	0.00721	NA	NA	NA	NA	NA	67485	Previously Unidentified Association Known Signal
AFR	Baso_Fra_Min_INT	quantitative	Labs	blood differential	basophil (fraction, minimum, inv-norm transformed)	basophil	1:120505996:G:C	rs10923929	1	120415986-120553996	NOTCH2	C	G	0.1682	0.8318	1.729e-12	1.729e-12	0.05371	0.007613	NA	NA	NA	NA	NA	67485	Previously Unidentified Association Known Signal
AFR	Baso_Fra_Min_INT	quantitative	Labs	blood differential	basophil (fraction, minimum, inv-norm transformed)	basophil	1:146633933:G:A	NA	1	146571046-146639790	NA	A	G	0.1635	0.1635	1.448e-12	1.448e-12	-0.04931	0.006966	NA	NA	NA	NA	NA	67485	Previously Unidentified Association Known Signal
AFR	Baso_Fra_Min_INT	quantitative	Labs	blood differential	basophil (fraction, minimum, inv-norm transformed)	basophil	1:150214530:G:A	NA	1	150165849-150290762	NA	A	G	0.1335	0.1335	7.182e-13	7.182e-13	-0.05879	0.008192	NA	NA	NA	NA	NA	67485	Previously Unidentified Association Known Signal
AFR	Baso_Fra_Min_INT	quantitative	Labs	blood differential	basophil (fraction, minimum, inv-norm transformed)	basophil	1:159174683:T:C	rs2814778	1	158987241-159174683	ACKR1	C	T	0.1702	0.1702	3.409e-201	3.409e-201	-0.2348	0.007757	NA	NA	NA	NA	NA	67485	Known Association
AFR	Baso_Fra_Min_INT	quantitative	Labs	blood differential	basophil (fraction, minimum, inv-norm transformed)	basophil	1:164993587:C:A	NA	1	164987557-164993587	NA	A	C	0.2658	0.7342	1.042e-13	1.042e-13	0.04958	0.006668	NA	NA	NA	NA	NA	67485	Previously Unidentified Signal
AFR	Baso_Fra_Min_INT	quantitative	Labs	blood differential	basophil (fraction, minimum, inv-norm transformed)	basophil	2:59072029:T:C	NA	2	58855504-59089768	NA	C	T	0.0298	0.9702	1.11e-12	1.11e-12	-0.1093	0.01536	NA	NA	NA	NA	NA	67485	Known Association
AFR	Baso_Fra_Min_INT	quantitative	Labs	blood differential	basophil (fraction, minimum, inv-norm transformed)	basophil	2:145329388:T:G	rs10196335	2	145329388-145329388	LINC01412	G	T	0.4884	0.4884	5.225e-12	5.225e-12	0.03599	0.005217	NA	NA	NA	NA	NA	67485	Previously Unidentified Association Known Signal
AFR	Baso_Fra_Min_INT	quantitative	Labs	blood differential	basophil (fraction, minimum, inv-norm transformed)	basophil	3:3123326:A:G	rs163546	3	3121848-3123326	IL5RA	G	A	0.4185	0.5815	1.06e-36	1.06e-36	0.06591	0.005209	NA	NA	NA	NA	NA	67485	Known Association
AFR	Baso_Fra_Min_INT	quantitative	Labs	blood differential	basophil (fraction, minimum, inv-norm transformed)	basophil	3:128317997:G:A	rs6782812	3	128300468-128415868		A	G	0.08518	0.08518	2.247e-39	2.247e-39	-0.1242	0.009463	NA	NA	NA	NA	NA	67485	Known Association
AFR	Baso_Fra_Min_INT	quantitative	Labs	blood differential	basophil (fraction, minimum, inv-norm transformed)	basophil	14:23585333:C:T	rs4982731	14	23579678-23588731	CEBPE	T	C	0.4104	0.4104	1.048e-26	1.048e-26	-0.05821	0.005441	NA	NA	NA	NA	NA	67485	Known Association
AFR	Baso_Fra_Min_INT	quantitative	Labs	blood differential	basophil (fraction, minimum, inv-norm transformed)	basophil	19:12996929:T:G	rs112631212	19	12946722-13067792	KLF1	G	T	0.0393	0.9607	9.849e-15	9.849e-15	-0.09805	0.01267	NA	NA	NA	NA	NA	67485	Previously Unidentified Association Known Signal
AFR	Baso_Fra_Min_INT	quantitative	Labs	blood differential	basophil (fraction, minimum, inv-norm transformed)	basophil	19:33754548:C:T	rs78744187	19	33754548-33759240		T	C	0.0155	0.9845	2.639e-45	2.639e-45	0.2829	0.02002	NA	NA	NA	NA	NA	67485	Known Association
AFR	Baso_Fra_Min_INT	quantitative	Labs	blood differential	basophil (fraction, minimum, inv-norm transformed)	basophil	20:31177986:T:C	NA	20	31105023-31177986	NA	C	T	0.1733	0.1733	4.638e-15	4.638e-15	0.05573	0.007111	NA	NA	NA	NA	NA	67485	Known Association
AFR	Bicarbonate_Max_INT	quantitative	Labs	electrolytes	bicarbonate (maximum, inv-norm transformed)	bicarbonate	17:37468598:T:C	NA	17	37393395-37739570	NA	C	T	0.4913	0.4913	1.533e-14	1.533e-14	-0.03319	0.00432	NA	NA	NA	NA	NA	112830	Previously Unidentified Association Known Signal
AFR	Bicarbonate_Mean_INT	quantitative	Labs	electrolytes	bicarbonate (mean, inv-norm transformed)	bicarbonate	1:116874003:A:T	NA	1	116874003-116886230	NA	T	A	0.4287	0.5713	2.447e-15	2.447e-15	0.0391	0.004939	NA	NA	NA	NA	NA	112877	Previously Unidentified Signal
AFR	Bicarbonate_Mean_INT	quantitative	Labs	electrolytes	bicarbonate (mean, inv-norm transformed)	bicarbonate	2:27730940:T:C	rs1260326	2	27598097-27742603	GCKR	C	T	0.139	0.139	2.075e-13	2.075e-13	-0.04751	0.006469	NA	NA	NA	NA	NA	112877	Previously Unidentified Association Known Signal
AFR	Bicarbonate_Mean_INT	quantitative	Labs	electrolytes	bicarbonate (mean, inv-norm transformed)	bicarbonate	7:28411654:G:A	rs7782844	7	28409213-28428891	CREB5	A	G	0.2993	0.2993	1.286e-12	1.286e-12	0.03777	0.005323	NA	NA	NA	NA	NA	112877	Previously Unidentified Association Known Signal
AFR	Bicarbonate_Mean_INT	quantitative	Labs	electrolytes	bicarbonate (mean, inv-norm transformed)	bicarbonate	17:37403979:C:T	rs3964723	17	37396679-37727316		T	C	0.4853	0.5147	2.238e-14	2.238e-14	0.03384	0.004432	NA	NA	NA	NA	NA	112877	Previously Unidentified Association Known Signal
AFR	Bicarbonate_Mean_INT	quantitative	Labs	electrolytes	bicarbonate (mean, inv-norm transformed)	bicarbonate	19:33491926:C:T	NA	19	33247965-33557792	NA	T	C	0.0414	0.9586	2.988e-11	2.988e-11	0.07657	0.01152	NA	NA	NA	NA	NA	112877	Previously Unidentified Association Known Signal
AFR	Bicarbonate_Min_INT	quantitative	Labs	electrolytes	bicarbonate (minimum, inv-norm transformed)	bicarbonate	1:116878733:A:G	NA	1	116874003-116886230	NA	G	A	0.4229	0.5771	1.141e-12	1.141e-12	0.03519	0.004948	NA	NA	NA	NA	NA	112877	Previously Unidentified Signal
AFR	BMI_Max_INT	quantitative	Vitals	Vitals	body mass index (BMI, maximum, inv-normal transformed)	body mass index	1:97204291:A:G	NA	1	96886267-97444498	NA	G	A	0.0483	0.9517	2.584e-12	2.584e-12	-0.07824	0.01118	NA	NA	NA	NA	NA	118995	Known Association
AFR	BMI_Max_INT	quantitative	Vitals	Vitals	body mass index (BMI, maximum, inv-normal transformed)	body mass index	1:177889025:A:C	rs539515	1	177885238-177900098	AL136114.1	C	A	0.2515	0.7485	6.429e-31	6.429e-31	-0.05957	0.005152	NA	NA	NA	NA	NA	118995	Known Association
AFR	BMI_Max_INT	quantitative	Vitals	Vitals	body mass index (BMI, maximum, inv-normal transformed)	body mass index	1:189972192:A:G	NA	1	189972192-189972192	NA	G	A	0.2089	0.2089	1.734e-12	1.734e-12	-0.04355	0.006173	NA	NA	NA	NA	NA	118995	Previously Unidentified Signal
AFR	BMI_Max_INT	quantitative	Vitals	Vitals	body mass index (BMI, maximum, inv-normal transformed)	body mass index	2:631603:C:T	NA	2	614210-653874	NA	T	C	0.1259	0.1259	2.99e-21	2.99e-21	-0.06642	0.007019	NA	NA	NA	NA	NA	118995	Known Association
AFR	BMI_Max_INT	quantitative	Vitals	Vitals	body mass index (BMI, maximum, inv-normal transformed)	body mass index	2:56873459:A:G	NA	2	56849515-56926098	NA	G	A	0.4942	0.4942	4.685e-12	4.685e-12	-0.03223	0.004662	NA	NA	NA	NA	NA	118995	Previously Unidentified Association Known Signal
AFR	BMI_Max_INT	quantitative	Vitals	Vitals	body mass index (BMI, maximum, inv-normal transformed)	body mass index	2:67814778:T:C	NA	2	67786882-67864090	NA	C	T	0.4747	0.5253	3.811e-13	3.811e-13	-0.03382	0.004657	NA	NA	NA	NA	NA	118995	Known Association
AFR	BMI_Max_INT	quantitative	Vitals	Vitals	body mass index (BMI, maximum, inv-normal transformed)	body mass index	3:66901563:T:A	NA	3	66879884-66903172	NA	A	T	0.2636	0.2636	7.85e-12	7.85e-12	-0.03802	0.005557	NA	NA	NA	NA	NA	118995	Previously Unidentified Association Known Signal
AFR	BMI_Max_INT	quantitative	Vitals	Vitals	body mass index (BMI, maximum, inv-normal transformed)	body mass index	3:171085724:G:T	NA	3	171077831-171087469	NA	T	G	0.1731	0.8269	2.575e-12	2.575e-12	-0.04433	0.006333	NA	NA	NA	NA	NA	118995	Previously Unidentified Signal
AFR	BMI_Max_INT	quantitative	Vitals	Vitals	body mass index (BMI, maximum, inv-normal transformed)	body mass index	3:177710225:T:G	NA	3	177680312-177743638	NA	G	T	0.1856	0.1856	2.772e-17	2.772e-17	0.05517	0.006525	NA	NA	NA	NA	NA	118995	Previously Unidentified Signal
AFR	BMI_Max_INT	quantitative	Vitals	Vitals	body mass index (BMI, maximum, inv-normal transformed)	body mass index	3:178531971:T:C	NA	3	178531971-178531971	NA	C	T	0.1378	0.1378	1.462e-11	1.462e-11	0.04543	0.006729	NA	NA	NA	NA	NA	118995	Previously Unidentified Signal
AFR	BMI_Max_INT	quantitative	Vitals	Vitals	body mass index (BMI, maximum, inv-normal transformed)	body mass index	3:179520819:G:C	NA	3	179469995-179555710	NA	C	G	0.0632	0.9368	1.663e-11	1.663e-11	-0.06987	0.01038	NA	NA	NA	NA	NA	118995	Previously Unidentified Signal
AFR	BMI_Max_INT	quantitative	Vitals	Vitals	body mass index (BMI, maximum, inv-normal transformed)	body mass index	3:181588762:C:T	NA	3	181587449-181597411	NA	T	C	0.1049	0.8951	2.681e-12	2.681e-12	-0.05514	0.007884	NA	NA	NA	NA	NA	118995	Previously Unidentified Signal
AFR	BMI_Max_INT	quantitative	Vitals	Vitals	body mass index (BMI, maximum, inv-normal transformed)	body mass index	3:182664547:G:A	NA	3	182646990-182804385	NA	A	G	0.145	0.855	2.346e-17	2.346e-17	-0.05692	0.006716	NA	NA	NA	NA	NA	118995	Previously Unidentified Association Known Signal
AFR	BMI_Max_INT	quantitative	Vitals	Vitals	body mass index (BMI, maximum, inv-normal transformed)	body mass index	3:184016712:C:G	NA	3	184014481-184047930	NA	G	C	0.2413	0.2413	6.897e-14	6.897e-14	0.04082	0.005451	NA	NA	NA	NA	NA	118995	Previously Unidentified Association Known Signal
AFR	BMI_Max_INT	quantitative	Vitals	Vitals	body mass index (BMI, maximum, inv-normal transformed)	body mass index	3:185826028:A:G	NA	3	185795333-185835281	NA	G	A	0.4608	0.5392	2.594e-19	2.594e-19	-0.04347	0.004838	NA	NA	NA	NA	NA	118995	Known Association
AFR	BMI_Max_INT	quantitative	Vitals	Vitals	body mass index (BMI, maximum, inv-normal transformed)	body mass index	4:44488711:C:G	NA	4	44483546-44518235	NA	G	C	0.253	0.747	4.165e-12	4.165e-12	-0.03752	0.005413	NA	NA	NA	NA	NA	118995	Known Association
AFR	BMI_Max_INT	quantitative	Vitals	Vitals	body mass index (BMI, maximum, inv-normal transformed)	body mass index	4:45175691:C:T	rs13130484	4	45175691-45187622		T	C	0.2378	0.7622	4.895e-21	4.895e-21	-0.04985	0.005297	NA	NA	NA	NA	NA	118995	Known Association
AFR	BMI_Max_INT	quantitative	Vitals	Vitals	body mass index (BMI, maximum, inv-normal transformed)	body mass index	4:46190151:A:G	rs190075150	4	46190151-46190170		G	A	0.0928	0.9072	3.191e-13	3.191e-13	0.06107	0.008382	NA	NA	NA	NA	NA	118995	Previously Unidentified Signal
[truncated: 51,329 more rows]

## Sheet: S4
Table S4. LDSC Hertability Estimates of Traits by Population Groups
[truncated: 1,915 more rows]
[truncated: 6 more columns]

## Sheet: S5
Table S5. Cross-population genetic correlations of traits with EUR as reference population using Popcorn
[truncated: 289 more rows]

[truncated: 5 more sheets: S6, S7, S8, S9, S10]
