# Supplementary material for: Diversity and scale: Genetic architecture of 2068 traits in the VA Million Veteran Program
Source: Science. Author manuscript; Available in PMC 2026 Jan 30. (PMC12857194; doi:10.1126/science.adj1182)
Supplement: Supplemental Table S12-20 [file NIHMS2091849-supplement-Supplemental_Table_S12-20.xlsx]

## Sheet: S12
Table S12. Variants fine-mapped with high-confidence in non-EUR populations that were unmapped or mapped with low-confidence in EUR
Phenotype	ID	rsid	Chromosome	GRCh38 Position	Category	Sub-Category	Phenotype Description	Most Severe VEP Annotation	RegulomeDB Score	RegulomeDB Ranking	AFR PIP > 0.95	AMR PIP > 0.95	EAS PIP > 0.95	Previously Unidentified	Number of Variants in Overlapping EUR CS	AFR MAF	AMR MAF	EAS MAF	EUR MAF	AFR Imputation R2	AMR Imputation R2	EAS Imputation R2	EUR Imputation R2	Phenotype tested in AFR	Phenotype tested in AMR	Phenotype tested in EAS	Phenotype tested in EUR
A1C_Max_INT	10:12307894:C:T	rs11257655	10	12265895	Labs	Labs	hemoglobin A1c	downstream_gene_variant	0.55436	1f	0.984641	NA	NA	Known Association	NA	0.2558	0.2393	0.3685	0.2116	0.71797	0.770465	0.774343	0.738004	TRUE	TRUE	TRUE	TRUE
A1C_Max_INT	11:2858546:C:T	rs2237897	11	2837316	Labs	Labs	hemoglobin A1c	intron_variant	0.60906	4	1	NA	NA	Known Association	2	0.0903	0.1933	0.3427	0.0449	0.87156	0.996296	0.864964	0.853975	TRUE	TRUE	TRUE	TRUE
A1C_Max_INT	11:2197286:A:G	rs4929965	11	2176056	Labs	Labs	hemoglobin A1c	upstream_gene_variant	0.98	1b	0.996042	NA	NA	Known Association	9	0.2936	0.3813	0.07773	0.386	0.933042	0.961968	0.861467	0.959773	TRUE	TRUE	TRUE	TRUE
A1C_Max_INT	11:2694606:C:A	rs231359	11	2673376	Labs	Labs	hemoglobin A1c	non_coding_transcript_exon_variant	0.55436	1f	0.985292	NA	NA	Known Association	NA	0.4043	0.3917	0.209	0.2902	0.945226	0.975129	0.930653	0.956733	TRUE	TRUE	TRUE	TRUE
A1C_Max_INT	11:3953878:C:T	rs112706563	11	3932648	Labs	Labs	hemoglobin A1c	intron_variant	NA	NA	0.999946	NA	NA	Previously Unidentified Signal	NA	0.0187	0.0018	NA	0.0002	0.926424	0.870049	0.435435	0.474487	TRUE	TRUE	TRUE	TRUE
A1C_Max_INT	11:5248232:T:A	rs334	11	5227002	Labs	Labs	hemoglobin A1c	missense_variant	NA	NA	1	NA	NA	Known Association	NA	0.0538	0.0075	NA	NA	0.760221	0.622138	0.0692466	0.208036	TRUE	TRUE	TRUE	TRUE
A1C_Max_INT	11:5248233:C:T	rs33930165	11	5227003	Labs	Labs	hemoglobin A1c	missense_variant	NA	NA	1	NA	NA	Previously Unidentified Association Known Signal	NA	0.0131	0.0009	NA	NA	0.798819	0.720115	0.00433901	0.576414	TRUE	TRUE	TRUE	TRUE
A1C_Max_INT	11:69484352:C:T	rs57717020	11	69669584	Labs	Labs	hemoglobin A1c	intron_variant	0.68464	3a	0.991467	NA	NA	Previously Unidentified Association Known Signal	NA	0.2054	0.0217	NA	NA	0.840748	0.780127	0.21374	0.22885	TRUE	TRUE	TRUE	TRUE
A1C_Max_INT	12:66268892:T:A	rs76297971	12	65875112	Labs	Labs	hemoglobin A1c	intron_variant	0.42858	1f	0.983188	NA	NA	Previously Unidentified Association Known Signal	NA	0.3524	0.1302	0.2326	0.0586	0.838023	0.871112	0.81949	0.847783	TRUE	TRUE	TRUE	TRUE
A1C_Max_INT	13:33522341:T:G	rs57358169	13	32948203	Labs	Labs	hemoglobin A1c	regulatory_region_variant	0.60906	4	0.999991	NA	NA	Previously Unidentified Signal	NA	0.1823	0.022	NA	NA	0.809702	0.658302	0.156012	0.246527	TRUE	TRUE	TRUE	TRUE
A1C_Max_INT	13:33590851:T:C	rs2772364	13	33016713	Labs	Labs	hemoglobin A1c	synonymous_variant	NA	NA	0.999305	NA	NA	Previously Unidentified Signal	NA	0.1872	0.03028	NA	NA	0.85653	0.540781	0.0331314	0.0815947	TRUE	TRUE	TRUE	TRUE
A1C_Max_INT	16:815413:C:A	rs7205754	16	765413	Labs	Labs	hemoglobin A1c	intron_variant	1	1b	0.962675	NA	NA	Previously Unidentified Association Known Signal	NA	0.2882	0.1973	0.1486	0.0518	0.940553	0.939129	0.856578	0.873052	TRUE	TRUE	TRUE	TRUE
Height_Max_INT	12:93985482:T:C	rs11107120	12	93591706	Vitals	Vitals	height	intergenic_variant	0.65705	1a	0.98191	NA	NA	Known Association	NA	0.1171	0.22	0.2942	0.2167	0.897034	0.950189	0.867511	0.956323	TRUE	TRUE	TRUE	TRUE
A1C_Max_INT	5:14826193:T:G	rs79190780	5	14826084	Labs	Labs	hemoglobin A1c	intron_variant	0.60906	4	0.999635	NA	NA	Previously Unidentified Signal	NA	0.0714	0.0056	NA	NA	0.867173	0.794521	0.15649	0.238919	TRUE	TRUE	TRUE	TRUE
A1C_Max_INT	8:117526336:C:A	rs150333320	8	116514098	Labs	Labs	hemoglobin A1c	intergenic_variant	NA	NA	0.996153	NA	NA	Previously Unidentified Signal	NA	0.0034	0.0003	NA	NA	0.582792	0.515241	0.0109969	0.111039	TRUE	TRUE	TRUE	TRUE
A1C_Max_INT	8:41630447:G:A	rs4737010	8	41772929	Labs	Labs	hemoglobin A1c	intron_variant	0.66703	1f	NA	0.986728	NA	Known Association	NA	0.4817	0.2411	0.4723	0.2351	0.94812	0.952835	0.937424	0.965373	TRUE	TRUE	TRUE	TRUE
A1C_Mean_INT	10:12307894:C:T	rs11257655	10	12265895	Labs	Labs	hemoglobin A1c	downstream_gene_variant	0.55436	1f	0.994813	NA	NA	Known Association	NA	0.2558	0.2393	0.3685	0.2116	0.71797	0.770465	0.774343	0.738004	TRUE	TRUE	TRUE	TRUE
A1C_Mean_INT	11:2858546:C:T	rs2237897	11	2837316	Labs	Labs	hemoglobin A1c	intron_variant	0.60906	4	0.999999	NA	NA	Known Association	2	0.0903	0.1933	0.3428	0.0449	0.87156	0.996296	0.864964	0.853975	TRUE	TRUE	TRUE	TRUE
A1C_Mean_INT	11:2197286:A:G	rs4929965	11	2176056	Labs	Labs	hemoglobin A1c	upstream_gene_variant	0.98	1b	0.99969	NA	NA	Known Association	9	0.2936	0.3813	0.07776	0.386	0.933042	0.961968	0.861467	0.959773	TRUE	TRUE	TRUE	TRUE
A1C_Mean_INT	11:2694606:C:A	rs231359	11	2673376	Labs	Labs	hemoglobin A1c	non_coding_transcript_exon_variant	0.55436	1f	0.980269	NA	NA	Known Association	NA	0.4044	0.3918	0.2091	0.2902	0.945226	0.975129	0.930653	0.956733	TRUE	TRUE	TRUE	TRUE
A1C_Mean_INT	11:3953878:C:T	rs112706563	11	3932648	Labs	Labs	hemoglobin A1c	intron_variant	NA	NA	0.99999	NA	NA	Previously Unidentified Signal	NA	0.0187	0.0018	NA	0.0002	0.926424	0.870049	0.435435	0.474487	TRUE	TRUE	TRUE	TRUE
A1C_Mean_INT	1:155999571:A:G	rs4661096	1	156029780	Labs	Labs	hemoglobin A1c	intergenic_variant	0.55436	1f	NA	0.987238	NA	Previously Unidentified Association Known Signal	NA	0.31	0.04819	NA	0.02457	0.891921	0.674005	0.178402	0.484057	TRUE	TRUE	TRUE	TRUE
A1C_Mean_INT	1:158620613:G:A	rs58959597	1	158650823	Labs	Labs	hemoglobin A1c	intron_variant	NA	NA	0.973721	NA	NA	Previously Unidentified Signal	NA	0.0028	0.0003	NA	NA	0.751274	0.5833	0.038351	0.149572	TRUE	TRUE	TRUE	TRUE
A1C_Mean_INT	11:69484352:C:T	rs57717020	11	69669584	Labs	Labs	hemoglobin A1c	intron_variant	0.68464	3a	0.983481	NA	NA	Previously Unidentified Association Known Signal	NA	0.2054	0.0217	NA	NA	0.840748	0.780127	0.21374	0.22885	TRUE	TRUE	TRUE	TRUE
A1C_Mean_INT	12:66268892:T:A	rs76297971	12	65875112	Labs	Labs	hemoglobin A1c	intron_variant	0.42858	1f	0.986271	NA	NA	Previously Unidentified Association Known Signal	NA	0.3524	0.1302	0.2326	0.0586	0.838023	0.871112	0.81949	0.847783	TRUE	TRUE	TRUE	TRUE
A1C_Mean_INT	13:33522341:T:G	rs57358169	13	32948203	Labs	Labs	hemoglobin A1c	regulatory_region_variant	0.60906	4	0.999997	NA	NA	Previously Unidentified Signal	NA	0.1822	0.022	NA	NA	0.809702	0.658302	0.156012	0.246527	TRUE	TRUE	TRUE	TRUE
A1C_Mean_INT	13:33590851:T:C	rs2772364	13	33016713	Labs	Labs	hemoglobin A1c	synonymous_variant	NA	NA	0.998945	NA	NA	Previously Unidentified Signal	NA	0.1873	0.03028	NA	NA	0.85653	0.540781	0.0331314	0.0815947	TRUE	TRUE	TRUE	TRUE
A1C_Mean_INT	16:284986:C:T	rs112832450	16	234987	Labs	Labs	hemoglobin A1c	intron_variant	0.70497	4	0.998497	NA	NA	Previously Unidentified Association Known Signal	NA	0.0695	0.0065	NA	0.0007	0.906002	0.859965	0.0583444	0.45523	TRUE	TRUE	TRUE	TRUE
Height_Mean_INT	12:93985482:T:C	rs11107120	12	93591706	Vitals	Vitals	height	intergenic_variant	0.65705	1a	0.964163	NA	NA	Known Association	NA	0.1171	0.22	0.2942	0.2167	0.897034	0.950189	0.867511	0.956323	TRUE	TRUE	TRUE	TRUE
A1C_Mean_INT	5:14826193:T:G	rs79190780	5	14826084	Labs	Labs	hemoglobin A1c	intron_variant	0.60906	4	0.999677	NA	NA	Previously Unidentified Signal	NA	0.0714	0.0056	NA	NA	0.867173	0.794521	0.15649	0.238919	TRUE	TRUE	TRUE	TRUE
A1C_Mean_INT	7:30551467:T:A	rs554247074	7	30511851	Labs	Labs	hemoglobin A1c	intron_variant	NA	NA	NA	0.989607	NA	Previously Unidentified Signal	NA	0.0002	0.0011	NA	0.0003	0.783192	0.850876	0.255615	0.515535	TRUE	TRUE	TRUE	TRUE
A1C_Min_INT	10:12307894:C:T	rs11257655	10	12265895	Labs	Labs	hemoglobin A1c	downstream_gene_variant	0.55436	1f	0.961007	NA	NA	Known Association	NA	0.2558	0.2393	0.3684	0.2116	0.71797	0.770465	0.774343	0.738004	TRUE	TRUE	TRUE	TRUE
A1C_Min_INT	11:2197286:A:G	rs4929965	11	2176056	Labs	Labs	hemoglobin A1c	upstream_gene_variant	0.98	1b	0.997733	NA	NA	Known Association	11	0.2936	0.3812	0.0777	0.386	0.933042	0.961968	0.861467	0.959773	TRUE	TRUE	TRUE	TRUE
A1C_Min_INT	11:2858546:C:T	rs2237897	11	2837316	Labs	Labs	hemoglobin A1c	intron_variant	0.60906	4	0.999995	NA	NA	Known Association	2	0.0903	0.1933	0.3428	0.0449	0.87156	0.996296	0.864964	0.853975	TRUE	TRUE	TRUE	TRUE
A1C_Min_INT	11:2694606:C:A	rs231359	11	2673376	Labs	Labs	hemoglobin A1c	non_coding_transcript_exon_variant	0.55436	1f	0.963099	NA	NA	Known Association	NA	0.4044	0.3916	0.2093	0.2902	0.945226	0.975129	0.930653	0.956733	TRUE	TRUE	TRUE	TRUE
A1C_Min_INT	1:155999571:A:G	rs4661096	1	156029780	Labs	Labs	hemoglobin A1c	intergenic_variant	0.55436	1f	NA	0.984308	NA	Previously Unidentified Association Known Signal	NA	0.31	0.04813	NA	0.02457	0.891921	0.674005	0.178402	0.484057	TRUE	TRUE	TRUE	TRUE
A1C_Min_INT	1:158620613:G:A	rs58959597	1	158650823	Labs	Labs	hemoglobin A1c	intron_variant	NA	NA	0.96939	NA	NA	Previously Unidentified Signal	NA	0.0028	0.0003	NA	NA	0.751274	0.5833	0.038351	0.149572	TRUE	TRUE	TRUE	TRUE
A1C_Min_INT	13:33522341:T:G	rs57358169	13	32948203	Labs	Labs	hemoglobin A1c	regulatory_region_variant	0.60906	4	0.999355	NA	NA	Previously Unidentified Signal	NA	0.1823	0.022	NA	NA	0.809702	0.658302	0.156012	0.246527	TRUE	TRUE	TRUE	TRUE
A1C_Min_INT	1:51438881:T:C	rs3176468	1	50973209	Labs	Labs	hemoglobin A1c	intron_variant	0.55436	1f	0.953543	NA	NA	Known Association	NA	0.2002	0.0726	0.1087	0.0906	0.942851	0.966509	0.987979	0.967065	TRUE	TRUE	TRUE	TRUE
A1C_Min_INT	16:246426:C:A	rs370338117	16	196427	Labs	Labs	hemoglobin A1c	intron_variant	0.14837	6	0.997403	NA	NA	Previously Unidentified Association Known Signal	NA	0.1	0.0105	0.0113	NA	0.772065	0.594183	0.491455	0.246341	TRUE	TRUE	TRUE	TRUE
A1C_Min_INT	16:284986:C:T	rs112832450	16	234987	Labs	Labs	hemoglobin A1c	intron_variant	0.70497	4	0.999997	NA	NA	Previously Unidentified Association Known Signal	NA	0.0694	0.0065	NA	0.0007	0.906002	0.859965	0.0583444	0.45523	TRUE	TRUE	TRUE	TRUE
Mono_Fra_Max_INT	3:128336543:G:A	rs113336380	3	128617700	Labs	Labs	monocyte	downstream_gene_variant	0.93283	1a	0.999916	NA	NA	Previously Unidentified Signal	NA	0.0621	0.0071	NA	0.0006	0.95966	0.93979	0.30991	0.466085	TRUE	TRUE	TRUE	TRUE
A1C_Min_INT	2:227467072:G:A	rs566968399	2	226602356	Labs	Labs	hemoglobin A1c	intergenic_variant	NA	NA	NA	0.978946	NA	Previously Unidentified Signal	NA	0.0004	0.0029	NA	NA	0.408663	0.374005	0.243283	0.162041	TRUE	TRUE	TRUE	TRUE
A1C_Min_INT	2:43842823:G:A	rs1008697038	2	43615684	Labs	Labs	hemoglobin A1c	intergenic_variant	NA	NA	NA	0.950698	NA	Previously Unidentified Association Known Signal	NA	0.0112	0.0121	NA	0.0184	0.446931	0.625341	0.355368	0.627568	TRUE	TRUE	TRUE	TRUE
A1C_Min_INT	5:14826193:T:G	rs79190780	5	14826084	Labs	Labs	hemoglobin A1c	intron_variant	0.60906	4	0.998004	NA	NA	Previously Unidentified Signal	NA	0.0714	0.0056	NA	NA	0.867173	0.794521	0.15649	0.238919	TRUE	TRUE	TRUE	TRUE
A1C_Min_INT	6:127456394:G:A	rs2489624	6	127135249	Labs	Labs	hemoglobin A1c	intron_variant	0.18412	7	0.950475	NA	NA	Previously Unidentified Association Known Signal	NA	0.2594	0.1145	0.0881	0.0285	0.971449	0.984782	0.951436	0.973618	TRUE	TRUE	TRUE	TRUE
A1C_Min_INT	7:30551467:T:A	rs554247074	7	30511851	Labs	Labs	hemoglobin A1c	intron_variant	NA	NA	NA	0.995438	NA	Previously Unidentified Signal	NA	0.0002	0.0011	NA	0.0003	0.783192	0.850876	0.255615	0.515535	TRUE	TRUE	TRUE	TRUE
Albumin_Max_INT	19:35528328:A:C	rs58392252	19	35037424	Labs	Labs	albumin	non_coding_transcript_exon_variant	0.66703	1f	0.998198	NA	NA	Known Association	NA	0.2043	0.1396	0.212	0.1496	0.871442	0.926778	0.897789	0.8911	TRUE	TRUE	TRUE	TRUE
Albumin_Max_INT	19:35537706:G:A	rs41523449	19	35046802	Labs	Labs	albumin	intron_variant	0.55436	1f	NA	0.999667	NA	Known Association	NA	0.0286	0.0864	0.0164	0.1452	0.757311	0.799224	0.507673	0.805782	TRUE	TRUE	TRUE	TRUE
Albumin_Max_INT	19:50209729:C:T	rs548432960	19	49706472	Labs	Labs	albumin	intron_variant	NA	NA	NA	0.999997	NA	Previously Unidentified Signal	NA	NA	0.0033	NA	NA	0.134604	0.689289	0.0761394	0.10908	TRUE	TRUE	TRUE	TRUE
Albumin_Mean_INT	16:72030580:T:C	rs9938539	16	71996681	Labs	Labs	albumin	intron_variant	0.51392	7	0.951277	NA	NA	Previously Unidentified Association Known Signal	NA	0.3246	0.2505	0.1722	0.3683	0.888138	0.866292	0.761583	0.858865	TRUE	TRUE	TRUE	TRUE
Albumin_Mean_INT	19:35528328:A:C	rs58392252	19	35037424	Labs	Labs	albumin	non_coding_transcript_exon_variant	0.66703	1f	0.997302	NA	NA	Known Association	NA	0.2043	0.1396	0.212	0.1496	0.871442	0.926778	0.897789	0.8911	TRUE	TRUE	TRUE	TRUE
Albumin_Mean_INT	19:35537706:G:A	rs41523449	19	35046802	Labs	Labs	albumin	intron_variant	0.55436	1f	NA	0.999451	NA	Known Association	NA	0.0286	0.0864	0.0164	0.1452	0.757311	0.799224	0.507673	0.805782	TRUE	TRUE	TRUE	TRUE
Albumin_Mean_INT	19:50209729:C:T	rs548432960	19	49706472	Labs	Labs	albumin	intron_variant	NA	NA	NA	0.99999	NA	Previously Unidentified Signal	NA	NA	0.0033	NA	NA	0.134604	0.689289	0.0761394	0.10908	TRUE	TRUE	TRUE	TRUE
Albumin_Min_INT	19:50209729:C:T	rs548432960	19	49706472	Labs	Labs	albumin	intron_variant	NA	NA	NA	0.995578	NA	Previously Unidentified Signal	NA	NA	0.0033	NA	NA	0.134604	0.689289	0.0761394	0.10908	TRUE	TRUE	TRUE	TRUE
ALT_Max_INT	19:19467545:C:T	rs2285626	19	19356736	Labs	Labs	alanine transaminase	3_prime_UTR_variant	0.55436	1f	NA	0.986314	NA	Known Association	NA	0.2881	0.167	0.1574	0.1233	0.929196	0.952553	0.876997	0.966006	TRUE	TRUE	TRUE	TRUE
ALT_Max_INT	8:145732498:T:G	rs201082887	8	144507115	Labs	Labs	alanine transaminase	3_prime_UTR_variant	0.59816	2b	1	NA	NA	Known Association	NA	0.0872	0.0238	NA	0.0179	0.878558	0.690531	0.102655	0.454359	TRUE	TRUE	TRUE	TRUE
ALT_Max_INT	8:145729793:G:A	rs145331563	8	144504410	Labs	Labs	alanine transaminase	missense_variant	NA	NA	1	NA	NA	Known Association	NA	0.001	NA	NA	NA	0.99905	0.999812	NA	0.999854	TRUE	TRUE	TRUE	TRUE
ALT_Max_INT	8:145730447:G:A	rs146211713	8	144505064	Labs	Labs	alanine transaminase	missense_variant	NA	NA	0.999994	NA	NA	Previously Unidentified Signal	NA	0.0004	NA	NA	NA	0.999582	0.999943	NA	0.999993	TRUE	TRUE	TRUE	TRUE
ALT_Max_INT	8:145733234:G:A	rs55776530	8	144507851	Labs	Labs	alanine transaminase	upstream_gene_variant	0.55436	1f	1	NA	NA	Known Association	NA	0.327	0.3246	0.244	0.4074	0.923747	0.957778	0.95111	0.943999	TRUE	TRUE	TRUE	TRUE
ALT_Max_INT	9:117148357:G:A	rs2763195	9	114386077	Labs	Labs	alanine transaminase	intron_variant	0.70497	4	1	NA	NA	Known Association	NA	0.272	0.0281	NA	0.0049	0.929087	0.870806	0.239122	0.370317	TRUE	TRUE	TRUE	TRUE
ALT_Max_INT	9:117148430:G:T	rs10733608	9	114386150	Labs	Labs	alanine transaminase	intron_variant	0.55436	1f	1	NA	NA	Known Association	NA	0.2868	0.4803	0.4523	0.4846	0.915212	0.927373	0.852644	0.936035	TRUE	TRUE	TRUE	TRUE
ALT_Mean_INT	19:19467545:C:T	rs2285626	19	19356736	Labs	Labs	alanine transaminase	3_prime_UTR_variant	0.55436	1f	NA	1	NA	Known Association	NA	0.2881	0.1669	0.1576	0.1233	0.929196	0.952553	0.876997	0.966006	TRUE	TRUE	TRUE	TRUE
ALT_Mean_INT	2:113596270:T:C	rs112503541	2	112838693	Labs	Labs	alanine transaminase	upstream_gene_variant	0.79882	2b	0.990551	NA	NA	Previously Unidentified Signal	NA	0.0623	0.0052	NA	0.0008	0.821664	0.731417	0.0535376	0.310223	TRUE	TRUE	TRUE	TRUE
ALT_Mean_INT	4:100239319:T:C	rs1229984	4	99318162	Labs	Labs	alanine transaminase	missense_variant	NA	NA	NA	0.981133	NA	Known Association	NA	0.01098	0.06567	0.2992	0.03599	0.977936	1.00469	0.958761	1.0182	TRUE	TRUE	TRUE	TRUE
ALT_Mean_INT	7:87076978:A:G	rs981370304	7	87447662	Labs	Labs	alanine transaminase	intron_variant	NA	NA	0.965181	NA	NA	Previously Unidentified Signal	NA	0.0018	NA	NA	NA	0.451735	0.612004	NA	0.609326	TRUE	TRUE	TRUE	TRUE
ALT_Mean_INT	7:87111658:T:C	rs150717797	7	87482342	Labs	Labs	alanine transaminase	upstream_gene_variant	0.82541	2b	NA	0.973753	NA	Previously Unidentified Association Known Signal	NA	0.0034	0.0393	NA	0.0167	0.44851	0.566546	0.201172	0.492897	TRUE	TRUE	TRUE	TRUE
ALT_Mean_INT	8:145732498:T:G	rs201082887	8	144507115	Labs	Labs	alanine transaminase	3_prime_UTR_variant	0.59816	2b	1	NA	NA	Known Association	NA	0.0872	0.0238	NA	0.0179	0.878558	0.690531	0.102655	0.454359	TRUE	TRUE	TRUE	TRUE
ALT_Mean_INT	8:145729793:G:A	rs145331563	8	144504410	Labs	Labs	alanine transaminase	missense_variant	NA	NA	1	NA	NA	Known Association	NA	0.001	NA	NA	NA	0.99905	0.999812	NA	0.999854	TRUE	TRUE	TRUE	TRUE
ALT_Mean_INT	8:145730447:G:A	rs146211713	8	144505064	Labs	Labs	alanine transaminase	missense_variant	NA	NA	1	NA	NA	Previously Unidentified Signal	NA	0.0004	NA	NA	NA	0.999582	0.999943	NA	0.999993	TRUE	TRUE	TRUE	TRUE
ALT_Mean_INT	8:145733234:G:A	rs55776530	8	144507851	Labs	Labs	alanine transaminase	upstream_gene_variant	0.55436	1f	1	NA	NA	Known Association	NA	0.327	0.3246	0.2442	0.4074	0.923747	0.957778	0.95111	0.943999	TRUE	TRUE	TRUE	TRUE
ALT_Mean_INT	8:146109706:G:A	rs189708567	8	144884321	Labs	Labs	alanine transaminase	intron_variant	NA	NA	NA	0.952929	NA	Previously Unidentified Signal	NA	0.0083	0.0015	NA	NA	0.454268	0.633982	0.00568143	0.120206	TRUE	TRUE	TRUE	TRUE
ALT_Mean_INT	8:21918089:A:C	rs900776	8	22060578	Labs	Labs	alanine transaminase	intron_variant	0.66703	1f	0.986414	NA	NA	Known Association	NA	0.4938	0.2329	0.0737	0.1673	0.871332	0.915411	0.673631	0.90753	TRUE	TRUE	TRUE	TRUE
ALT_Mean_INT	9:117148357:G:A	rs2763195	9	114386077	Labs	Labs	alanine transaminase	intron_variant	0.70497	4	1	NA	NA	Known Association	NA	0.272	0.028	NA	0.0049	0.929087	0.870806	0.239122	0.370317	TRUE	TRUE	TRUE	TRUE
ALT_Min_INT	7:87111658:T:C	rs150717797	7	87482342	Labs	Labs	alanine transaminase	upstream_gene_variant	0.82541	2b	NA	0.996485	NA	Previously Unidentified Association Known Signal	NA	0.0034	0.0393	NA	0.0167	0.44851	0.566546	0.201172	0.492897	TRUE	TRUE	TRUE	TRUE
ALT_Min_INT	8:145732498:T:G	rs201082887	8	144507115	Labs	Labs	alanine transaminase	3_prime_UTR_variant	0.59816	2b	1	NA	NA	Known Association	NA	0.0872	0.0239	NA	0.0179	0.878558	0.690531	0.102655	0.454359	TRUE	TRUE	TRUE	TRUE
ALT_Min_INT	8:145729793:G:A	rs145331563	8	144504410	Labs	Labs	alanine transaminase	missense_variant	NA	NA	1	NA	NA	Known Association	NA	0.001	NA	NA	NA	0.99905	0.999812	NA	0.999854	TRUE	TRUE	TRUE	TRUE
ALT_Min_INT	8:145730447:G:A	rs146211713	8	144505064	Labs	Labs	alanine transaminase	missense_variant	NA	NA	1	NA	NA	Previously Unidentified Signal	NA	0.0004	NA	NA	NA	0.999582	0.999943	NA	0.999993	TRUE	TRUE	TRUE	TRUE
ALT_Min_INT	8:145733234:G:A	rs55776530	8	144507851	Labs	Labs	alanine transaminase	upstream_gene_variant	0.55436	1f	1	NA	NA	Known Association	NA	0.327	0.3245	0.2439	0.4074	0.923747	0.957778	0.95111	0.943999	TRUE	TRUE	TRUE	TRUE
ALT_Min_INT	9:117148357:G:A	rs2763195	9	114386077	Labs	Labs	alanine transaminase	intron_variant	0.70497	4	1	NA	NA	Known Association	NA	0.272	0.0281	NA	0.0049	0.929087	0.870806	0.239122	0.370317	TRUE	TRUE	TRUE	TRUE
AST_Max_INT	10:101157438:G:C	rs76850691	10	99397681	Labs	Labs	aspartate aminotransferase	stop_gained	NA	NA	NA	1	NA	Known Association	NA	0.0006	0.0145	0.0061	NA	0.982492	0.993391	0.994423	0.91722	TRUE	TRUE	TRUE	TRUE
AST_Max_INT	10:101165607:T:C	rs142860219	10	99405850	Labs	Labs	aspartate aminotransferase	missense_variant	NA	NA	NA	0.99994	NA	Previously Unidentified Signal	NA	0.0003	0.0107	NA	NA	0.994658	0.992553	0.988623	0.997204	TRUE	TRUE	TRUE	TRUE
AST_Max_INT	10:17789659:C:T	rs36040496	10	17747660	Labs	Labs	aspartate aminotransferase	upstream_gene_variant	0.22271	1f	0.978995	NA	NA	Known Association	NA	0.0425	0.0406	NA	0.0593	0.545537	0.559408	0.134921	0.573222	TRUE	TRUE	TRUE	TRUE
AST_Max_INT	10:18459527:C:T	rs184997368	10	18170598	Labs	Labs	aspartate aminotransferase	intron_variant	NA	NA	NA	0.999999	NA	Previously Unidentified Signal	NA	NA	0.0013	NA	NA	0.137887	0.706455	0.246085	0.245545	TRUE	TRUE	TRUE	TRUE
AST_Max_INT	16:58764855:C:A	rs73550818	16	58730951	Labs	Labs	aspartate aminotransferase	intron_variant	0.55436	1f	0.99387	NA	NA	Known Association	NA	0.1768	0.1589	0.4792	0.0696	0.923089	0.910702	0.876576	0.872445	TRUE	TRUE	TRUE	TRUE
AST_Max_INT	4:100239319:T:C	rs1229984	4	99318162	Labs	Labs	aspartate aminotransferase	missense_variant	NA	NA	NA	0.999757	NA	Known Association	NA	0.01089	0.0657	0.2999	0.03561	0.977936	1.00469	0.958761	1.0182	TRUE	TRUE	TRUE	TRUE
AST_Max_INT	9:117148357:G:A	rs2763195	9	114386077	Labs	Labs	aspartate aminotransferase	intron_variant	0.70497	4	0.99963	NA	NA	Previously Unidentified Association Known Signal	NA	0.2721	0.0283	NA	0.0048	0.929087	0.870806	0.239122	0.370317	TRUE	TRUE	TRUE	TRUE
AST_Mean_INT	10:101157438:G:C	rs76850691	10	99397681	Labs	Labs	aspartate aminotransferase	stop_gained	NA	NA	NA	1	NA	Known Association	NA	0.0006	0.0145	0.0061	NA	0.982492	0.993391	0.994423	0.91722	TRUE	TRUE	TRUE	TRUE
AST_Mean_INT	10:101160869:A:G	rs565804011	10	99401112	Labs	Labs	aspartate aminotransferase	intron_variant	NA	NA	NA	0.976208	NA	Previously Unidentified Signal	NA	0.0003	0.0035	NA	NA	0.675879	0.589719	0.172846	0.408001	TRUE	TRUE	TRUE	TRUE
AST_Mean_INT	10:101165607:T:C	rs142860219	10	99405850	Labs	Labs	aspartate aminotransferase	missense_variant	NA	NA	NA	0.999993	NA	Previously Unidentified Signal	NA	0.0003	0.0107	NA	NA	0.994658	0.992553	0.988623	0.997204	TRUE	TRUE	TRUE	TRUE
AST_Mean_INT	10:114758349:C:T	rs7903146	10	112998590	Labs	Labs	aspartate aminotransferase	intron_variant	0.55436	1f	0.975138	NA	NA	Known Association	3	0.2954	0.2614	0.0302	0.2966	0.992975	1.01324	1.00536	0.999993	TRUE	TRUE	TRUE	TRUE
AST_Mean_INT	10:18136543:G:A	rs12359178	10	17847614	Labs	Labs	aspartate aminotransferase	intron_variant	0.55436	1f	0.999958	NA	NA	Known Association	NA	0.0307	0.0996	NA	0.1621	0.950636	0.949523	0.81247	0.936079	TRUE	TRUE	TRUE	TRUE
AST_Mean_INT	10:18459527:C:T	rs184997368	10	18170598	Labs	Labs	aspartate aminotransferase	intron_variant	NA	NA	NA	1	NA	Previously Unidentified Signal	NA	NA	0.0013	NA	NA	0.137887	0.706455	0.246085	0.245545	TRUE	TRUE	TRUE	TRUE
AST_Mean_INT	10:18298132:C:T	rs6482124	10	18009203	Labs	Labs	aspartate aminotransferase	intron_variant	0.37667	1b	NA	0.988059	NA	Known Association	NA	0.3774	0.1767	0.2302	0.1641	0.787415	0.828187	0.652649	0.799689	TRUE	TRUE	TRUE	TRUE
AST_Mean_INT	16:58752466:C:T	rs11076256	16	58718562	Labs	Labs	aspartate aminotransferase	missense_variant	NA	NA	0.996631	NA	NA	Known Association	20	0.0304	0.043	0.009	0.0819	0.991741	1.00468	0.988421	0.998749	TRUE	TRUE	TRUE	TRUE
AST_Mean_INT	16:58764855:C:A	rs73550818	16	58730951	Labs	Labs	aspartate aminotransferase	intron_variant	0.55436	1f	0.994137	NA	NA	Known Association	NA	0.1768	0.1588	0.4791	0.0696	0.923089	0.910702	0.876576	0.872445	TRUE	TRUE	TRUE	TRUE
AST_Mean_INT	19:19613622:A:G	rs57009615	19	19502813	Labs	Labs	aspartate aminotransferase	intron_variant	0.22271	1f	NA	0.983563	NA	Known Association	NA	0.1584	0.1562	0.1309	0.1257	0.961216	0.946232	0.926768	0.969832	TRUE	TRUE	TRUE	TRUE
AST_Mean_INT	19:5831840:C:T	rs17855739	19	5831829	Labs	Labs	aspartate aminotransferase	missense_variant	NA	NA	0.988223	NA	NA	Known Association	4	0.2943	0.0604	0.1602	0.0434	0.920281	0.923289	0.943908	0.932757	TRUE	TRUE	TRUE	TRUE
AST_Mean_INT	4:74069713:A:G	rs146375539	4	73203996	Labs	Labs	aspartate aminotransferase	intron_variant	NA	NA	0.997975	NA	NA	Previously Unidentified Signal	NA	0.0037	NA	NA	NA	0.946356	0.531914	0.0516986	0.238864	TRUE	TRUE	TRUE	TRUE
AST_Mean_INT	4:100239319:T:C	rs1229984	4	99318162	Labs	Labs	aspartate aminotransferase	missense_variant	NA	NA	NA	0.997317	NA	Known Association	NA	0.01089	0.06569	0.2999	0.03561	0.977936	1.00469	0.958761	1.0182	TRUE	TRUE	TRUE	TRUE
AST_Mean_INT	9:117148357:G:A	rs2763195	9	114386077	Labs	Labs	aspartate aminotransferase	intron_variant	0.70497	4	0.999963	NA	NA	Previously Unidentified Association Known Signal	NA	0.272	0.0282	NA	0.0048	0.929087	0.870806	0.239122	0.370317	TRUE	TRUE	TRUE	TRUE
AST_Min_INT	10:101157438:G:C	rs76850691	10	99397681	Labs	Labs	aspartate aminotransferase	stop_gained	NA	NA	0.983353	1	NA	Known Association	NA	0.0005	0.0145	0.0062	NA	0.982492	0.993391	0.994423	0.91722	TRUE	TRUE	TRUE	TRUE
AST_Min_INT	10:101165607:T:C	rs142860219	10	99405850	Labs	Labs	aspartate aminotransferase	missense_variant	NA	NA	NA	0.999843	NA	Previously Unidentified Signal	NA	0.0003	0.0107	NA	NA	0.994658	0.992553	0.988623	0.997204	TRUE	TRUE	TRUE	TRUE
AST_Min_INT	10:114758349:C:T	rs7903146	10	112998590	Labs	Labs	aspartate aminotransferase	intron_variant	0.55436	1f	0.99993	NA	NA	Known Association	3	0.2956	0.2614	0.0302	0.2966	0.992975	1.01324	1.00536	0.999993	TRUE	TRUE	TRUE	TRUE
AST_Min_INT	10:17856372:G:A	rs538916895	10	17814373	Labs	Labs	aspartate aminotransferase	intron_variant	0.43523	1f	0.969194	NA	NA	Known Association	NA	0.0541	0.0111	NA	NA	0.57825	0.357441	0.0522069	0.0654304	TRUE	TRUE	TRUE	TRUE
AST_Min_INT	10:18136543:G:A	rs12359178	10	17847614	Labs	Labs	aspartate aminotransferase	intron_variant	0.55436	1f	0.999937	NA	NA	Known Association	NA	0.0307	0.0995	NA	0.162	0.950636	0.949523	0.81247	0.936079	TRUE	TRUE	TRUE	TRUE
AST_Min_INT	10:18459527:C:T	rs184997368	10	18170598	Labs	Labs	aspartate aminotransferase	intron_variant	NA	NA	NA	1	NA	Previously Unidentified Signal	NA	NA	0.0013	NA	NA	0.137887	0.706455	0.246085	0.245545	TRUE	TRUE	TRUE	TRUE
AST_Min_INT	16:58752466:C:T	rs11076256	16	58718562	Labs	Labs	aspartate aminotransferase	missense_variant	NA	NA	0.999973	NA	NA	Known Association	NA	0.0304	0.0431	0.0091	0.0819	0.991741	1.00468	0.988421	0.998749	TRUE	TRUE	TRUE	TRUE
AST_Min_INT	19:5831840:C:T	rs17855739	19	5831829	Labs	Labs	aspartate aminotransferase	missense_variant	NA	NA	0.99924	NA	NA	Known Association	4	0.2943	0.0605	0.1601	0.0434	0.920281	0.923289	0.943908	0.932757	TRUE	TRUE	TRUE	TRUE
AST_Min_INT	4:74069713:A:G	rs146375539	4	73203996	Labs	Labs	aspartate aminotransferase	intron_variant	NA	NA	0.98984	NA	NA	Previously Unidentified Signal	NA	0.0036	NA	NA	NA	0.946356	0.531914	0.0516986	0.238864	TRUE	TRUE	TRUE	TRUE
Baso_Abs_Max_INT	20:31173362:G:A	rs67696533	20	32585560	Labs	Labs	basophil	intron_variant	0.55436	1f	0.983858	NA	NA	Known Association	NA	0.4828	0.4861	0.1223	0.3152	0.879886	1.01163	0.887312	0.969958	TRUE	TRUE	TRUE	TRUE
Baso_Abs_Max_INT	9:135874700:G:C	rs12001571	9	132999313	Labs	Labs	basophil	TF_binding_site_variant	0.60906	4	0.992594	NA	NA	Previously Unidentified Signal	NA	0.0359	0.0067	NA	0.0012	0.749618	0.708209	0.118271	0.428079	TRUE	TRUE	TRUE	TRUE
Mono_Fra_Mean_INT	3:128336543:G:A	rs113336380	3	128617700	Labs	Labs	monocyte	downstream_gene_variant	0.93283	1a	0.999986	NA	NA	Previously Unidentified Signal	NA	0.0621	0.0071	NA	0.0006	0.95966	0.93979	0.30991	0.466085	TRUE	TRUE	TRUE	TRUE
Baso_Abs_Mean_INT	20:31215928:A:C	rs62208052	20	32628126	Labs	Labs	basophil	downstream_gene_variant	0.95092	1b	NA	0.99857	NA	Known Association	NA	0.0325	0.1007	0.124	0.162	0.731322	0.783992	0.662144	0.794527	TRUE	TRUE	TRUE	TRUE
Baso_Abs_Mean_INT	3:128322617:G:A	rs112097551	3	128603774	Labs	Labs	basophil	intergenic_variant	NA	NA	0.999951	NA	NA	Previously Unidentified Association Known Signal	NA	0.0095	0.002	NA	0.0014	0.902347	0.874973	0.432971	0.700218	TRUE	TRUE	TRUE	TRUE
Baso_Abs_Mean_INT	3:3128195:G:T	rs3846133	3	3086511	Labs	Labs	basophil	intron_variant	0.70497	4	0.996114	NA	NA	Previously Unidentified Signal	NA	0.2997	0.2327	0.1895	0.148	0.974695	0.967899	0.950287	0.954648	TRUE	TRUE	TRUE	TRUE
Baso_Abs_Mean_INT	9:135874700:G:C	rs12001571	9	132999313	Labs	Labs	basophil	TF_binding_site_variant	0.60906	4	0.997139	NA	NA	Previously Unidentified Signal	NA	0.0359	0.0067	NA	0.0012	0.749618	0.708209	0.118271	0.428079	TRUE	TRUE	TRUE	TRUE
Baso_Fra_Max_INT	1:151122489:C:T	rs7554936	1	151150013	Labs	Labs	basophil	upstream_gene_variant	0.28784	6	0.99738	NA	NA	Previously Unidentified Association Known Signal	NA	0.1224	0.3277	0.1521	0.347	1.01083	1.01794	0.991331	0.99781	TRUE	TRUE	TRUE	TRUE
Baso_Fra_Max_INT	1:152924650:T:C	rs12734348	1	152952174	Labs	Labs	basophil	upstream_gene_variant	0.22271	1f	0.971615	NA	NA	Previously Unidentified Association Known Signal	NA	0.1009	0.3448	0.1522	0.4322	0.971137	0.998608	0.964805	0.972568	TRUE	TRUE	TRUE	TRUE
Baso_Fra_Max_INT	1:152933960:T:C	rs6587715	1	152961484	Labs	Labs	basophil	regulatory_region_variant	0.55436	1f	0.967042	NA	NA	Previously Unidentified Association Known Signal	NA	0.04754	0.1604	0.1325	0.1981	0.661793	0.795596	0.553964	0.865298	TRUE	TRUE	TRUE	TRUE
Baso_Fra_Max_INT	14:23585333:C:T	rs4982731	14	23116124	Labs	Labs	basophil	downstream_gene_variant	0.55436	1f	0.988995	NA	NA	Known Association	3	0.4104	0.3928	0.1998	0.2914	0.839046	0.882282	0.630631	0.852845	TRUE	TRUE	TRUE	TRUE
Baso_Fra_Max_INT	19:33762781:G:A	rs184645710	19	33271875	Labs	Labs	basophil	intergenic_variant	NA	NA	NA	0.980225	NA	Previously Unidentified Signal	NA	0.0006	0.0088	NA	NA	0.34047	0.618501	0.162217	0.17565	TRUE	TRUE	TRUE	TRUE
Baso_Fra_Max_INT	20:31173362:G:A	rs67696533	20	32585560	Labs	Labs	basophil	intron_variant	0.55436	1f	0.999598	NA	NA	Known Association	3	0.4837	0.4796	0.1252	0.3144	0.879886	1.01163	0.887312	0.969958	TRUE	TRUE	TRUE	TRUE
Baso_Fra_Max_INT	20:31221984:G:A	rs6057607	20	32634182	Labs	Labs	basophil	non_coding_transcript_exon_variant	0.55436	1f	NA	0.964541	NA	Known Association	NA	0.1772	0.0888	0.1727	0.1168	0.849637	0.864069	0.78302	0.871492	TRUE	TRUE	TRUE	TRUE
Baso_Fra_Max_INT	3:3128195:G:T	rs3846133	3	3086511	Labs	Labs	basophil	intron_variant	0.70497	4	0.999999	0.992704	NA	Previously Unidentified Signal	NA	0.2988	0.2476	0.182	0.1494	0.974695	0.967899	0.950287	0.954648	TRUE	TRUE	TRUE	TRUE
Baso_Fra_Max_INT	3:3096927:A:G	rs163574	3	3055243	Labs	Labs	basophil	intron_variant	0.51392	7	0.999625	NA	NA	Known Association	NA	0.186	0.1431	0.1955	0.1055	0.859126	0.76666	0.831536	0.736755	TRUE	TRUE	TRUE	TRUE
Baso_Fra_Max_INT	4:105880105:T:C	rs116566966	4	104958948	Labs	Labs	basophil	intron_variant	NA	NA	0.963417	NA	NA	Previously Unidentified Signal	NA	0.0242	0.0021	NA	NA	0.706563	0.610461	0.016773	0.097969	TRUE	TRUE	TRUE	TRUE
Baso_Fra_Max_INT	9:135864547:G:A	rs62638686	9	132989160	Labs	Labs	basophil	missense_variant	NA	NA	0.999957	NA	NA	Previously Unidentified Signal	NA	0.0494	0.0036	NA	0.0004	1.00305	1.0043	NA	0.999662	TRUE	TRUE	TRUE	TRUE
Baso_Fra_Max_INT	9:135874700:G:C	rs12001571	9	132999313	Labs	Labs	basophil	TF_binding_site_variant	0.60906	4	0.999992	NA	NA	Previously Unidentified Signal	NA	0.0354	0.0051	NA	0.0011	0.749618	0.708209	0.118271	0.428079	TRUE	TRUE	TRUE	TRUE
Baso_Fra_Mean_INT	1:149876124:T:C	rs7534365	1	149904572	Labs	Labs	basophil	3_prime_UTR_variant	0.55436	1f	0.992485	NA	NA	Previously Unidentified Association Known Signal	NA	0.0265	0.0915	NA	0.1439	0.603679	0.593845	0.171643	0.586157	TRUE	TRUE	TRUE	TRUE
Baso_Fra_Mean_INT	1:151122489:C:T	rs7554936	1	151150013	Labs	Labs	basophil	upstream_gene_variant	0.28784	6	1	NA	NA	Previously Unidentified Association Known Signal	NA	0.1224	0.3277	0.1521	0.347	1.01083	1.01794	0.991331	0.99781	TRUE	TRUE	TRUE	TRUE
Baso_Fra_Mean_INT	14:23585333:C:T	rs4982731	14	23116124	Labs	Labs	basophil	downstream_gene_variant	0.55436	1f	0.999005	NA	NA	Known Association	3	0.4104	0.3928	0.1998	0.2914	0.839046	0.882282	0.630631	0.852845	TRUE	TRUE	TRUE	TRUE
Baso_Fra_Mean_INT	14:23595423:A:G	rs17198995	14	23126214	Labs	Labs	basophil	3_prime_UTR_variant	0.60906	4	0.972651	NA	NA	Known Association	NA	0.0239	0.0502	0.0176	0.0683	0.74302	0.810482	0.379499	0.806556	TRUE	TRUE	TRUE	TRUE
Baso_Fra_Mean_INT	1:94082917:G:A	rs236307	1	93617360	Labs	Labs	basophil	intron_variant	0.66703	1f	0.950305	NA	NA	Known Association	NA	0.2443	0.1764	0.2353	0.1886	0.876614	0.965927	0.876602	0.929997	TRUE	TRUE	TRUE	TRUE
Baso_Fra_Mean_INT	19:33754405:G:A	rs374567659	19	33263499	Labs	Labs	basophil	TF_binding_site_variant	NA	NA	0.991882	NA	NA	Previously Unidentified Signal	NA	0.005	0.0006	NA	NA	0.85337	0.803897	0.123452	0.161329	TRUE	TRUE	TRUE	TRUE
Baso_Fra_Mean_INT	19:33762781:G:A	rs184645710	19	33271875	Labs	Labs	basophil	intergenic_variant	NA	NA	NA	0.999995	NA	Previously Unidentified Signal	NA	0.0006	0.0088	NA	NA	0.34047	0.618501	0.162217	0.17565	TRUE	TRUE	TRUE	TRUE
Baso_Fra_Mean_INT	20:31173362:G:A	rs67696533	20	32585560	Labs	Labs	basophil	intron_variant	0.55436	1f	0.999989	NA	NA	Known Association	3	0.4837	0.4796	0.1252	0.3144	0.879886	1.01163	0.887312	0.969958	TRUE	TRUE	TRUE	TRUE
Baso_Fra_Mean_INT	3:128322617:G:A	rs112097551	3	128603774	Labs	Labs	basophil	intergenic_variant	NA	NA	1	0.999996	NA	Previously Unidentified Association Known Signal	NA	0.0088	0.002	NA	0.0014	0.902347	0.874973	0.432971	0.700218	TRUE	TRUE	TRUE	TRUE
Baso_Fra_Mean_INT	3:128138101:A:G	rs180991523	3	128419258	Labs	Labs	basophil	intergenic_variant	0.66703	1f	0.96051	NA	NA	Previously Unidentified Signal	NA	0.1814	0.0169	NA	0.0014	0.909448	0.935116	0.51696	0.438397	TRUE	TRUE	TRUE	TRUE
Baso_Fra_Mean_INT	3:128339056:T:A	rs1127020	3	128620213	Labs	Labs	basophil	3_prime_UTR_variant	0.73019	3b	0.950626	NA	NA	Previously Unidentified Signal	NA	0.0844	0.017	0.0069	0.0096	0.896342	0.723725	0.315958	0.65274	TRUE	TRUE	TRUE	TRUE
Baso_Fra_Mean_INT	3:3123326:A:G	rs163546	3	3081642	Labs	Labs	basophil	intron_variant	0.13454	5	1	0.999998	NA	Known Association	NA	0.4185	0.2154	0.0845	0.2797	0.911022	0.943997	0.864659	0.929669	TRUE	TRUE	TRUE	TRUE
Baso_Fra_Mean_INT	3:3128195:G:T	rs3846133	3	3086511	Labs	Labs	basophil	intron_variant	0.70497	4	1	0.999352	NA	Previously Unidentified Signal	NA	0.2988	0.2476	0.182	0.1494	0.974695	0.967899	0.950287	0.954648	TRUE	TRUE	TRUE	TRUE
Baso_Fra_Mean_INT	4:88059415:G:A	rs342459	4	87138263	Labs	Labs	basophil	3_prime_UTR_variant	0.51392	7	0.999987	NA	NA	Known Association	NA	0.4591	0.4432	0.2319	0.395	0.907857	0.934161	0.88341	0.931099	TRUE	TRUE	TRUE	TRUE
Baso_Fra_Mean_INT	9:135874700:G:C	rs12001571	9	132999313	Labs	Labs	basophil	TF_binding_site_variant	0.60906	4	0.999998	NA	NA	Previously Unidentified Signal	NA	0.0354	0.0051	NA	0.0011	0.749618	0.708209	0.118271	0.428079	TRUE	TRUE	TRUE	TRUE
Baso_Fra_Mean_INT	9:135864547:G:A	rs62638686	9	132989160	Labs	Labs	basophil	missense_variant	NA	NA	0.999984	NA	NA	Previously Unidentified Signal	NA	0.0494	0.0036	NA	0.0004	1.00305	1.0043	NA	0.999662	TRUE	TRUE	TRUE	TRUE
Baso_Fra_Min_INT	1:151122489:C:T	rs7554936	1	151150013	Labs	Labs	basophil	upstream_gene_variant	0.28784	6	1	NA	NA	Previously Unidentified Association Known Signal	NA	0.1224	0.3277	0.1521	0.347	1.01083	1.01794	0.991331	0.99781	TRUE	TRUE	TRUE	TRUE
Baso_Fra_Min_INT	1:155240077:G:A	rs11577338	1	155270286	Labs	Labs	basophil	intron_variant	0.55324	1f	1	NA	NA	Previously Unidentified Association Known Signal	NA	0.1296	0.4416	0.3309	0.331	0.898293	0.923253	0.940093	0.893418	TRUE	TRUE	TRUE	TRUE
Baso_Fra_Min_INT	1:162862846:A:C	rs12124253	1	162893056	Labs	Labs	basophil	regulatory_region_variant	0.55436	1f	0.970788	NA	NA	Previously Unidentified Association Known Signal	NA	0.1635	0.4843	0.2054	0.2874	0.885879	0.916597	0.831235	0.878356	TRUE	TRUE	TRUE	TRUE
Baso_Fra_Min_INT	19:33762781:G:A	rs184645710	19	33271875	Labs	Labs	basophil	intergenic_variant	NA	NA	NA	0.978815	NA	Previously Unidentified Signal	NA	0.0006	0.0088	NA	NA	0.34047	0.618501	0.162217	0.17565	TRUE	TRUE	TRUE	TRUE
Baso_Fra_Min_INT	3:128315855:A:G	rs556161622	3	128597012	Labs	Labs	basophil	intergenic_variant	NA	NA	NA	0.96458	NA	Previously Unidentified Signal	NA	0.0041	0.0124	NA	NA	0.618956	0.410595	0.110906	0.289031	TRUE	TRUE	TRUE	TRUE
Baso_Fra_Min_INT	3:3123326:A:G	rs163546	3	3081642	Labs	Labs	basophil	intron_variant	0.13454	5	1	NA	NA	Known Association	NA	0.4185	0.2154	0.0845	0.2797	0.911022	0.943997	0.864659	0.929669	TRUE	TRUE	TRUE	TRUE
Baso_Fra_Min_INT	9:135864547:G:A	rs62638686	9	132989160	Labs	Labs	basophil	missense_variant	NA	NA	0.998785	NA	NA	Previously Unidentified Signal	NA	0.0494	0.0036	NA	0.0004	1.00305	1.0043	NA	0.999662	TRUE	TRUE	TRUE	TRUE
Baso_Fra_Min_INT	9:135874700:G:C	rs12001571	9	132999313	Labs	Labs	basophil	TF_binding_site_variant	0.60906	4	0.999308	NA	NA	Previously Unidentified Signal	NA	0.0354	0.0051	NA	0.0011	0.749618	0.708209	0.118271	0.428079	TRUE	TRUE	TRUE	TRUE
BMI_Max_INT	16:20246313:G:A	rs4474693	16	20234991	Vitals	Vitals	body mass index	downstream_gene_variant	0.18412	7	0.953029	NA	NA	Known Association	7	0.397	0.2095	0.1984	0.1487	0.854114	0.830339	0.815775	0.771698	TRUE	TRUE	TRUE	TRUE
BMI_Max_INT	16:28749947:A:G	rs569199	16	28738626	Vitals	Vitals	body mass index	intron_variant	0	5	0.979024	NA	NA	Previously Unidentified Association Known Signal	NA	0.0316	0.1562	NA	0.1088	0.391199	0.528294	0.266389	0.413836	TRUE	TRUE	TRUE	TRUE
BMI_Max_INT	17:17709136:G:A	rs11652881	17	17805822	Vitals	Vitals	body mass index	intron_variant	0.55436	1f	0.972121	NA	NA	Known Association	NA	0.14	0.4272	0.0736	0.3776	0.971687	0.984672	0.929546	0.965581	TRUE	TRUE	TRUE	TRUE
BMI_Max_INT	17:46669363:A:T	rs3087996	17	48592001	Vitals	Vitals	body mass index	3_prime_UTR_variant	0.39752	1f	0.996359	NA	NA	Known Association	NA	0.2923	0.1797	0.09397	0.1973	0.880354	0.918582	0.830695	0.931577	TRUE	TRUE	TRUE	TRUE
BMI_Max_INT	18:57829135:T:C	rs6567160	18	60161902	Vitals	Vitals	body mass index	upstream_gene_variant	0.11	1f	0.985919	NA	NA	Known Association	8	0.1897	0.1489	0.1483	0.2289	0.865754	0.935741	0.883119	0.935915	TRUE	TRUE	TRUE	TRUE
BMI_Max_INT	2:67814778:T:C	rs7582772	2	67587646	Vitals	Vitals	body mass index	intron_variant	0.31452	6	0.982973	NA	NA	Known Association	NA	0.4747	0.0968	0.0321	0.0657	0.960256	0.958645	0.930727	0.904962	TRUE	TRUE	TRUE	TRUE
BMI_Max_INT	3:178531971:T:C	rs9813809	3	178814183	Vitals	Vitals	body mass index	intron_variant	0.68881	1f	0.96771	NA	NA	Previously Unidentified Association Known Signal	NA	0.1378	0.4726	0.3054	0.4338	0.985164	0.992275	0.952571	0.98331	TRUE	TRUE	TRUE	TRUE
BMI_Mean_INT	15:41844835:A:C	rs546418414	15	41552637	Vitals	Vitals	body mass index	upstream_gene_variant	0.85633	5	NA	0.988485	NA	Previously Unidentified Signal	NA	0.0928	0.0074	NA	0.0005	0.709153	0.721979	0.325656	0.434292	TRUE	TRUE	TRUE	TRUE
BMI_Mean_INT	16:20246313:G:A	rs4474693	16	20234991	Vitals	Vitals	body mass index	downstream_gene_variant	0.18412	7	0.980261	NA	NA	Known Association	NA	0.397	0.2095	0.1984	0.1487	0.854114	0.830339	0.815775	0.771698	TRUE	TRUE	TRUE	TRUE
BMI_Mean_INT	16:54396362:C:T	rs4784375	16	54362450	Vitals	Vitals	body mass index	downstream_gene_variant	0.60906	4	0.976678	NA	NA	Previously Unidentified Association Known Signal	NA	0.2329	0.3321	0.4747	0.1917	0.837472	0.701497	0.59856	0.663608	TRUE	TRUE	TRUE	TRUE
BMI_Mean_INT	17:46669363:A:T	rs3087996	17	48592001	Vitals	Vitals	body mass index	3_prime_UTR_variant	0.39752	1f	0.997501	NA	NA	Known Association	NA	0.2923	0.1797	0.09397	0.1973	0.880354	0.918582	0.830695	0.931577	TRUE	TRUE	TRUE	TRUE
BMI_Mean_INT	2:67814778:T:C	rs7582772	2	67587646	Vitals	Vitals	body mass index	intron_variant	0.31452	6	0.973427	NA	NA	Known Association	NA	0.4747	0.0968	0.0321	0.0656	0.960256	0.958645	0.930727	0.904962	TRUE	TRUE	TRUE	TRUE
BMI_Mean_INT	3:183380900:G:A	rs9827156	3	183663112	Vitals	Vitals	body mass index	intron_variant	0.55436	1f	0.972514	NA	NA	Known Association	NA	0.192	0.3368	0.4407	0.2697	1.00816	1.01565	0.997613	1.00083	TRUE	TRUE	TRUE	TRUE
BMI_Mean_INT	4:103198082:A:G	rs13135092	4	102276925	Vitals	Vitals	body mass index	intron_variant	0.13	6	NA	0.962476	NA	Known Association	NA	0.0143	0.055	NA	0.0865	0.935607	0.967676	0.610769	0.957217	TRUE	TRUE	TRUE	TRUE
BMI_Min_INT	16:20246313:G:A	rs4474693	16	20234991	Vitals	Vitals	body mass index	downstream_gene_variant	0.18412	7	0.97588	NA	NA	Known Association	NA	0.397	0.2095	0.1984	0.1487	0.854114	0.830339	0.815775	0.771698	TRUE	TRUE	TRUE	TRUE
BMI_Min_INT	3:183380900:G:A	rs9827156	3	183663112	Vitals	Vitals	body mass index	intron_variant	0.55436	1f	0.981511	NA	NA	Known Association	NA	0.192	0.3368	0.4407	0.2697	1.00816	1.01565	0.997613	1.00083	TRUE	TRUE	TRUE	TRUE
BUN_BSP_Max_INT	10:114758349:C:T	rs7903146	10	112998590	Labs	Labs	blood urea nitrogen	intron_variant	0.55436	1f	0.977762	NA	NA	Previously Unidentified Association Known Signal	5	0.2953	0.2613	0.0301	0.2958	0.992975	1.01324	1.00536	0.999993	TRUE	TRUE	TRUE	TRUE
BUN_BSP_Max_INT	11:5248232:T:A	rs334	11	5227002	Labs	Labs	blood urea nitrogen	missense_variant	NA	NA	0.999984	NA	NA	Previously Unidentified Association Known Signal	NA	0.0536	0.0077	NA	NA	0.760221	0.622138	0.0692466	0.208036	TRUE	TRUE	TRUE	TRUE
BUN_BSP_Mean_INT	10:114758349:C:T	rs7903146	10	112998590	Labs	Labs	blood urea nitrogen	intron_variant	0.55436	1f	0.951149	NA	NA	Previously Unidentified Association Known Signal	5	0.2953	0.2612	0.0301	0.2958	0.992975	1.01324	1.00536	0.999993	TRUE	TRUE	TRUE	TRUE
BUN_BSP_Mean_INT	11:5248232:T:A	rs334	11	5227002	Labs	Labs	blood urea nitrogen	missense_variant	NA	NA	1	NA	NA	Previously Unidentified Association Known Signal	NA	0.0536	0.0077	NA	NA	0.760221	0.622138	0.0692466	0.208036	TRUE	TRUE	TRUE	TRUE
BUN_BSP_Min_INT	11:5248232:T:A	rs334	11	5227002	Labs	Labs	blood urea nitrogen	missense_variant	NA	NA	1	NA	NA	Previously Unidentified Association Known Signal	NA	0.0536	0.0077	NA	NA	0.760221	0.622138	0.0692466	0.208036	TRUE	TRUE	TRUE	TRUE
BUN_BSP_Min_INT	17:45008935:A:G	rs1838105	17	46931569	Labs	Labs	blood urea nitrogen	intron_variant	0.19549	1f	0.994566	NA	NA	Known Association	9	0.4423	0.3387	0.3497	0.3488	0.936575	0.964596	0.961708	0.974726	TRUE	TRUE	TRUE	TRUE
BUN_BSP_Min_INT	4:39414993:A:G	rs11940694	4	39413373	Labs	Labs	blood urea nitrogen	intron_variant	0.55436	1f	0.981102	NA	NA	Known Association	NA	0.4299	0.4624	0.4726	0.4228	0.908741	0.918684	0.925153	0.925124	TRUE	TRUE	TRUE	TRUE
Calcium_mg_Max_INT	13:110511560:G:C	rs336248	13	109859213	Labs	Labs	calcium	intergenic_variant	0.18412	7	0.990192	NA	NA	Known Association	19	0.3046	0.1444	0.08436	0.1719	0.844905	0.844375	0.705492	0.857534	TRUE	TRUE	TRUE	TRUE
Calcium_mg_Max_INT	3:121991350:A:G	rs137934203	3	122272503	Labs	Labs	calcium	intron_variant	NA	NA	0.97096	NA	NA	Previously Unidentified Signal	NA	0.0096	0.0007	NA	NA	0.856927	0.794386	0.0270521	0.274874	TRUE	TRUE	TRUE	TRUE
Calcium_mg_Max_INT	3:121610827:A:C	rs536929907	3	121891980	Labs	Labs	calcium	upstream_gene_variant	NA	NA	0.991032	NA	NA	Previously Unidentified Signal	NA	0.0006	0.0014	NA	0.0034	0.513009	0.522242	0.0158102	0.549503	TRUE	TRUE	TRUE	TRUE
Calcium_mg_Max_INT	9:71513962:T:G	rs4745375	9	68899046	Labs	Labs	calcium	intron_variant	0.22271	1f	0.979107	NA	NA	Known Association	NA	0.2684	0.3134	0.04455	0.2609	0.927027	0.958198	0.419334	0.957466	TRUE	TRUE	TRUE	TRUE
Calcium_mg_Mean_INT	2:27730940:T:C	rs1260326	2	27508073	Labs	Labs	calcium	missense_variant	NA	NA	0.994106	NA	NA	Known Association	NA	0.1378	0.344	0.4577	0.4128	1.00036	1.01103	0.999937	1.00157	TRUE	TRUE	TRUE	TRUE
Calcium_mg_Mean_INT	3:121991350:A:G	rs137934203	3	122272503	Labs	Labs	calcium	intron_variant	NA	NA	0.987353	NA	NA	Previously Unidentified Signal	NA	0.0096	0.0007	NA	NA	0.856927	0.794386	0.0270521	0.274874	TRUE	TRUE	TRUE	TRUE
Calcium_mg_Min_INT	3:121991350:A:G	rs137934203	3	122272503	Labs	Labs	calcium	intron_variant	NA	NA	0.970045	NA	NA	Previously Unidentified Signal	NA	0.0096	0.0007	NA	NA	0.856927	0.794386	0.0270521	0.274874	TRUE	TRUE	TRUE	TRUE
CaPros	8:127917590:C:T	rs144609110	8	126905345	Baseline_Survey	Disease Diagnosis	Prostate Cancer	intron_variant	NA	NA	NA	0.955202	NA	Known Association	NA	0.0244	0.0022	NA	NA	0.7253	0.600195	0.0384837	0.135954	TRUE	TRUE	FALSE	TRUE
CaProsMed	8:128103937:T:C	rs1456315	8	127091692	Baseline_Survey	Disease Diagnosis	Takes medication for prostate cancer?	upstream_gene_variant	0.60906	4	0.999995	NA	NA	Known Association	NA	0.4635	0.4487	NA	0.3215	0.991826	1.00482	1.00021	0.991733	TRUE	TRUE	FALSE	TRUE
Chloride_BSP_Max_INT	3:138347988:T:C	rs13043	3	138629146	Labs	Labs	chloride	missense_variant	NA	NA	0.991979	NA	NA	Previously Unidentified Association Known Signal	NA	0.458	0.0645	NA	0.0156	1.00991	1.05933	1.13241	0.999875	TRUE	TRUE	TRUE	TRUE
Chloride_BSP_Mean_INT	3:138347988:T:C	rs13043	3	138629146	Labs	Labs	chloride	missense_variant	NA	NA	0.999976	NA	NA	Previously Unidentified Association Known Signal	NA	0.458	0.0645	NA	0.0156	1.00991	1.05933	1.13241	0.999875	TRUE	TRUE	TRUE	TRUE
Chloride_BSP_Min_INT	11:5248232:T:A	rs334	11	5227002	Labs	Labs	chloride	missense_variant	NA	NA	1	NA	NA	Previously Unidentified Association Known Signal	NA	0.0535	0.0077	NA	NA	0.760221	0.622138	0.0692466	0.208036	TRUE	TRUE	TRUE	TRUE
CircChol	11:116662407:G:C	rs3135506	11	116791691	Baseline_Survey	Disease Diagnosis	High Cholesterol	missense_variant	NA	NA	0.999843	NA	NA	Previously Unidentified Association Known Signal	NA	0.0621	0.1144	0.0041	0.0643	1.00161	1.00331	0.995885	0.997942	TRUE	TRUE	TRUE	TRUE
CircChol	1:55529215:C:A	rs28362286	1	55063542	Baseline_Survey	Disease Diagnosis	High Cholesterol	stop_gained	NA	NA	1	NA	NA	Previously Unidentified Association Known Signal	NA	0.008	0.0004	NA	NA	0.976774	0.900055	0.636433	0.792566	TRUE	TRUE	TRUE	TRUE
CircChol	1:55523855:G:A	rs28362263	1	55058182	Baseline_Survey	Disease Diagnosis	High Cholesterol	missense_variant	NA	NA	1	NA	NA	Previously Unidentified Association Known Signal	NA	0.0887	0.0076	NA	0.0009	0.911494	0.893554	0.175099	0.396658	TRUE	TRUE	TRUE	TRUE
CircChol	1:55518422:C:T	rs72646508	1	55052749	Baseline_Survey	Disease Diagnosis	High Cholesterol	missense_variant	NA	NA	0.999464	NA	NA	Previously Unidentified Association Known Signal	NA	0.003	NA	NA	NA	0.992929	0.986384	NA	0.724581	TRUE	TRUE	TRUE	TRUE
CircChol	1:55512222:C:G	rs67608943	1	55046549	Baseline_Survey	Disease Diagnosis	High Cholesterol	stop_gained	NA	NA	0.998803	NA	NA	Previously Unidentified Association Known Signal	NA	0.0026	NA	NA	NA	0.956117	0.983826	NA	0.832506	TRUE	TRUE	TRUE	TRUE
CircChol	19:11078505:C:G	rs544715996	19	10967829	Baseline_Survey	Disease Diagnosis	High Cholesterol	intron_variant	NA	NA	0.997285	NA	NA	Previously Unidentified Signal	NA	0.0025	NA	NA	NA	0.369116	0.359972	0.00113638	0.14092	TRUE	TRUE	TRUE	TRUE
CircCholMed	10:114758349:C:T	rs7903146	10	112998590	Baseline_Survey	Disease Diagnosis	Takes medication for high cholesterol?	intron_variant	0.55436	1f	0.981124	NA	NA	Previously Unidentified Association Known Signal	4	0.2947	0.2654	0.0314	0.2946	0.992975	1.01324	1.00536	0.999993	TRUE	TRUE	TRUE	TRUE
CircCholMed	1:55529215:C:A	rs28362286	1	55063542	Baseline_Survey	Disease Diagnosis	Takes medication for high cholesterol?	stop_gained	NA	NA	1	NA	NA	Previously Unidentified Association Known Signal	NA	0.008	0.0004	NA	NA	0.976774	0.900055	0.636433	0.792566	TRUE	TRUE	TRUE	TRUE
CircCholMed	1:55523855:G:A	rs28362263	1	55058182	Baseline_Survey	Disease Diagnosis	Takes medication for high cholesterol?	missense_variant	NA	NA	1	NA	NA	Previously Unidentified Association Known Signal	NA	0.0887	0.0076	NA	0.0009	0.911494	0.893554	0.175099	0.396658	TRUE	TRUE	TRUE	TRUE
CircClotMed	2:128180746:C:T	rs200045749	2	127423170	Baseline_Survey	Disease Diagnosis	Takes medication for blood clot/ pulmonary embolism/ deep vein thrombosis	splice_region_variant	NA	NA	0.997378	NA	NA	Previously Unidentified Association Known Signal	NA	0.0128	0.0013	NA	NA	0.858171	0.891787	0.0172575	0.677646	TRUE	TRUE	FALSE	TRUE
Creat_BSP_Max_INT	11:5248232:T:A	rs334	11	5227002	Labs	Labs	creatinine	missense_variant	NA	NA	1	NA	NA	Known Association	NA	0.0535	0.0077	NA	NA	0.760221	0.622138	0.0692466	0.208036	TRUE	TRUE	TRUE	TRUE
Creat_BSP_Max_INT	11:65144075:T:C	rs624307	11	65376604	Labs	Labs	creatinine	missense_variant	NA	NA	0.997549	NA	NA	Previously Unidentified Association Known Signal	NA	0.08026	0.009442	NA	0.0005514	1.00157	0.9982	0.537381	0.987192	TRUE	TRUE	TRUE	TRUE
Creat_BSP_Max_INT	15:41129248:C:T	rs668708	15	40837050	Labs	Labs	creatinine	intron_variant	0.172	1f	0.973523	NA	NA	Known Association	NA	0.1701	0.2644	0.1088	0.2923	0.974575	0.988819	0.83972	0.974109	TRUE	TRUE	TRUE	TRUE
Creat_BSP_Max_INT	17:19411491:T:C	rs112909358	17	19508178	Labs	Labs	creatinine	intron_variant	NA	NA	0.984843	NA	NA	Previously Unidentified Signal	NA	0.0091	NA	NA	NA	0.31542	0.258626	0.0683814	0.188068	TRUE	TRUE	TRUE	TRUE
Creat_BSP_Max_INT	5:39385641:A:C	rs2542713	5	39385539	Labs	Labs	creatinine	intron_variant	0.60906	4	0.96955	NA	NA	Known Association	NA	0.4843	0.485	0.4825	0.4494	0.888877	0.917319	0.801729	0.920022	TRUE	TRUE	TRUE	TRUE
Creat_BSP_Max_INT	6:131895518:G:A	rs73544620	6	131574378	Labs	Labs	creatinine	intron_variant	0.85505	3a	0.998862	NA	NA	Previously Unidentified Signal	NA	0.0736	0.0078	NA	NA	0.856389	0.799495	0.100639	0.298801	TRUE	TRUE	TRUE	TRUE
Creat_BSP_Max_INT	6:160668389:A:G	rs2279463	6	160247357	Labs	Labs	creatinine	intron_variant	0.29222	1d	0.987762	NA	NA	Known Association	NA	0.1944	0.084	0.0685	0.1304	0.994155	0.998511	0.985832	1.00208	TRUE	TRUE	TRUE	TRUE
Creat_BSP_Max_INT	7:1286567:G:T	rs62435145	7	1246931	Labs	Labs	creatinine	intergenic_variant	0.37667	1b	0.989661	NA	NA	Known Association	NA	0.1919	0.4725	0.3763	0.3207	0.946741	0.939692	0.958525	0.916755	TRUE	TRUE	TRUE	TRUE
Creat_BSP_Mean_INT	11:5248232:T:A	rs334	11	5227002	Labs	Labs	creatinine	missense_variant	NA	NA	1	NA	NA	Known Association	NA	0.0535	0.0077	NA	NA	0.760221	0.622138	0.0692466	0.208036	TRUE	TRUE	TRUE	TRUE
Creat_BSP_Mean_INT	11:65144075:T:C	rs624307	11	65376604	Labs	Labs	creatinine	missense_variant	NA	NA	0.999366	NA	NA	Previously Unidentified Association Known Signal	NA	0.08021	0.009419	NA	0.0005504	1.00157	0.9982	0.537381	0.987192	TRUE	TRUE	TRUE	TRUE
Creat_BSP_Mean_INT	17:19411491:T:C	rs112909358	17	19508178	Labs	Labs	creatinine	intron_variant	NA	NA	0.998415	NA	NA	Previously Unidentified Signal	NA	0.0091	NA	NA	NA	0.31542	0.258626	0.0683814	0.188068	TRUE	TRUE	TRUE	TRUE
Creat_BSP_Mean_INT	6:131895518:G:A	rs73544620	6	131574378	Labs	Labs	creatinine	intron_variant	0.85505	3a	0.999998	NA	NA	Previously Unidentified Signal	NA	0.0735	0.0078	NA	NA	0.856389	0.799495	0.100639	0.298801	TRUE	TRUE	TRUE	TRUE
Creat_BSP_Mean_INT	6:160668389:A:G	rs2279463	6	160247357	Labs	Labs	creatinine	intron_variant	0.29222	1d	0.997468	NA	NA	Known Association	NA	0.1944	0.084	0.0686	0.1304	0.994155	0.998511	0.985832	1.00208	TRUE	TRUE	TRUE	TRUE
Creat_BSP_Mean_INT	6:160668263:T:A	rs149782050	6	160247231	Labs	Labs	creatinine	stop_gained	NA	NA	0.997157	NA	NA	Previously Unidentified Signal	NA	0.0012	NA	NA	NA	0.935956	0.82179	0.0499053	0.223928	TRUE	TRUE	TRUE	TRUE
Creat_BSP_Mean_INT	7:1286567:G:T	rs62435145	7	1246931	Labs	Labs	creatinine	intergenic_variant	0.37667	1b	0.990735	NA	NA	Known Association	NA	0.1919	0.4724	0.3765	0.3207	0.946741	0.939692	0.958525	0.916755	TRUE	TRUE	TRUE	TRUE
Creat_BSP_Min_INT	11:5248232:T:A	rs334	11	5227002	Labs	Labs	creatinine	missense_variant	NA	NA	1	0.986495	NA	Known Association	NA	0.0535	0.0077	NA	NA	0.760221	0.622138	0.0692466	0.208036	TRUE	TRUE	TRUE	TRUE
Creat_BSP_Min_INT	11:65144075:T:C	rs624307	11	65376604	Labs	Labs	creatinine	missense_variant	NA	NA	0.999601	NA	NA	Previously Unidentified Association Known Signal	NA	0.08022	0.009403	NA	0.0005497	1.00157	0.9982	0.537381	0.987192	TRUE	TRUE	TRUE	TRUE
Creat_BSP_Min_INT	17:19411491:T:C	rs112909358	17	19508178	Labs	Labs	creatinine	intron_variant	NA	NA	0.991888	NA	NA	Previously Unidentified Signal	NA	0.0091	NA	NA	NA	0.31542	0.258626	0.0683814	0.188068	TRUE	TRUE	TRUE	TRUE
Creat_BSP_Min_INT	3:186395847:G:C	rs188760222	3	186678058	Labs	Labs	creatinine	3_prime_UTR_variant	NA	NA	0.970718	NA	NA	Previously Unidentified Signal	NA	0.0014	0.0007	NA	NA	0.568769	0.665873	0.0110076	0.49458	TRUE	TRUE	TRUE	TRUE
Creat_BSP_Min_INT	6:131895518:G:A	rs73544620	6	131574378	Labs	Labs	creatinine	intron_variant	0.85505	3a	0.999994	NA	NA	Previously Unidentified Signal	NA	0.0735	0.0078	NA	NA	0.856389	0.799495	0.100639	0.298801	TRUE	TRUE	TRUE	TRUE
Creat_BSP_Min_INT	6:160668263:T:A	rs149782050	6	160247231	Labs	Labs	creatinine	stop_gained	NA	NA	0.998468	NA	NA	Previously Unidentified Signal	NA	0.0012	NA	NA	NA	0.935956	0.82179	0.0499053	0.223928	TRUE	TRUE	TRUE	TRUE
Diastolic_Max_INT	3:53575728:G:A	rs9821489	3	53541701	Vitals	Vitals	diastolic blood pressure	intron_variant	0.1033	5	0.999272	NA	NA	Known Association	NA	0.4957	0.08	0.0588	0.0084	0.912463	0.954538	0.95496	0.821003	TRUE	TRUE	TRUE	TRUE
Diastolic_Mean_INT	11:89224477:G:A	rs2289124	11	89491309	Vitals	Vitals	diastolic blood pressure	5_prime_UTR_variant	0.55436	1f	0.987693	NA	NA	Known Association	NA	0.3818	0.1652	0.2198	0.1603	0.852147	0.855807	0.746605	0.828006	TRUE	TRUE	TRUE	TRUE
Diastolic_Mean_INT	20:50109268:G:A	rs150589717	20	51492730	Vitals	Vitals	diastolic blood pressure	intron_variant	NA	NA	0.991221	NA	NA	Previously Unidentified Signal	NA	0.0155	0.0022	NA	NA	0.809086	0.63014	0.044124	0.196108	TRUE	TRUE	TRUE	TRUE
Diastolic_Mean_INT	6:169589172:C:T	rs11760041	6	169189077	Vitals	Vitals	diastolic blood pressure	regulatory_region_variant	0.08	1f	0.952392	NA	NA	Known Association	NA	0.3204	0.3826	0.4561	0.3629	0.889033	0.920639	0.833583	0.940394	TRUE	TRUE	TRUE	TRUE
DoDM	10:114758349:C:T	rs7903146	10	112998590	Baseline_Survey	Disease Diagnosis	Diabetes / "Sugar"	intron_variant	0.55436	1f	1	NA	NA	Known Association	3	0.2947	0.2654	0.0314	0.2946	0.992975	1.01324	1.00536	0.999993	TRUE	TRUE	TRUE	TRUE
DoDM	11:2197286:A:G	rs4929965	11	2176056	Baseline_Survey	Disease Diagnosis	Diabetes / "Sugar"	upstream_gene_variant	0.98	1b	0.994709	NA	NA	Known Association	12	0.2941	0.3793	0.07602	0.3847	0.933042	0.961968	0.861467	0.959773	TRUE	TRUE	TRUE	TRUE
DoDM	11:2858546:C:T	rs2237897	11	2837316	Baseline_Survey	Disease Diagnosis	Diabetes / "Sugar"	intron_variant	0.60906	4	0.999953	NA	NA	Known Association	3	0.0913	0.1892	0.3423	0.0453	0.87156	0.996296	0.864964	0.853975	TRUE	TRUE	TRUE	TRUE
DoDM	12:66268892:T:A	rs76297971	12	65875112	Baseline_Survey	Disease Diagnosis	Diabetes / "Sugar"	intron_variant	0.42858	1f	0.963682	NA	NA	Known Association	NA	0.3508	0.1267	0.2243	0.0585	0.838023	0.871112	0.81949	0.847783	TRUE	TRUE	TRUE	TRUE
DoDMMed	10:114758349:C:T	rs7903146	10	112998590	Baseline_Survey	Disease Diagnosis	Takes medication for Diabetes/sugar?	intron_variant	0.55436	1f	1	NA	NA	Known Association	3	0.2947	0.2654	0.0314	0.2946	0.992975	1.01324	1.00536	0.999993	TRUE	TRUE	TRUE	TRUE
DoDMMed	11:2858546:C:T	rs2237897	11	2837316	Baseline_Survey	Disease Diagnosis	Takes medication for Diabetes/sugar?	intron_variant	0.60906	4	0.999928	NA	NA	Known Association	3	0.0913	0.1892	0.3423	0.0453	0.87156	0.996296	0.864964	0.853975	TRUE	TRUE	TRUE	TRUE
eGFR_Max_INT	11:5248232:T:A	rs334	11	5227002	Labs	Labs	estimated glomerular filtration rate	missense_variant	NA	NA	1	NA	NA	Known Association	NA	0.0537	0.0076	NA	NA	0.760221	0.622138	0.0692466	0.208036	TRUE	TRUE	TRUE	TRUE
eGFR_Max_INT	11:65144075:T:C	rs624307	11	65376604	Labs	Labs	estimated glomerular filtration rate	missense_variant	NA	NA	0.999939	NA	NA	Previously Unidentified Association Known Signal	NA	0.07997	0.009229	NA	0.0005519	1.00157	0.9982	0.537381	0.987192	TRUE	TRUE	TRUE	TRUE
eGFR_Max_INT	1:19129694:C:T	rs376060347	1	18803200	Labs	Labs	estimated glomerular filtration rate	intergenic_variant	NA	NA	0.994803	NA	NA	Previously Unidentified Signal	NA	0.0003	NA	NA	NA	0.5253	0.277158	0.0105311	0.221806	TRUE	TRUE	TRUE	TRUE
eGFR_Max_INT	16:20366507:T:C	rs13329952	16	20355185	Labs	Labs	estimated glomerular filtration rate	intron_variant	0.60906	4	0.968945	NA	NA	Known Association	NA	0.3259	0.2263	0.0683	0.1917	0.933577	0.974182	0.908025	0.981746	TRUE	TRUE	TRUE	TRUE
eGFR_Max_INT	22:38740853:C:G	rs5757055	22	38344848	Labs	Labs	estimated glomerular filtration rate	intron_variant	0.99542	1b	0.998146	NA	NA	Previously Unidentified Association Known Signal	NA	0.09207	0.3796	0.2432	0.494	1.00299	1.00668	1.0053	0.996475	TRUE	TRUE	TRUE	TRUE
eGFR_Max_INT	3:186395847:G:C	rs188760222	3	186678058	Labs	Labs	estimated glomerular filtration rate	3_prime_UTR_variant	NA	NA	0.995759	NA	NA	Previously Unidentified Signal	NA	0.0014	0.0007	NA	NA	0.568769	0.665873	0.0110076	0.49458	TRUE	TRUE	TRUE	TRUE
eGFR_Max_INT	6:131895518:G:A	rs73544620	6	131574378	Labs	Labs	estimated glomerular filtration rate	intron_variant	0.85505	3a	0.982435	NA	NA	Previously Unidentified Signal	NA	0.0735	0.0076	NA	NA	0.856389	0.799495	0.100639	0.298801	TRUE	TRUE	TRUE	TRUE
eGFR_Max_INT	6:160668263:T:A	rs149782050	6	160247231	Labs	Labs	estimated glomerular filtration rate	stop_gained	NA	NA	0.978155	NA	NA	Previously Unidentified Signal	NA	0.0012	NA	NA	NA	0.935956	0.82179	0.0499053	0.223928	TRUE	TRUE	TRUE	TRUE
eGFR_Mean_INT	11:5248232:T:A	rs334	11	5227002	Labs	Labs	estimated glomerular filtration rate	missense_variant	NA	NA	1	NA	NA	Known Association	NA	0.0537	0.0076	NA	NA	0.760221	0.622138	0.0692466	0.208036	TRUE	TRUE	TRUE	TRUE
eGFR_Mean_INT	11:65144075:T:C	rs624307	11	65376604	Labs	Labs	estimated glomerular filtration rate	missense_variant	NA	NA	0.999892	NA	NA	Previously Unidentified Association Known Signal	NA	0.07998	0.00922	NA	0.0005519	1.00157	0.9982	0.537381	0.987192	TRUE	TRUE	TRUE	TRUE
eGFR_Mean_INT	17:19411491:T:C	rs112909358	17	19508178	Labs	Labs	estimated glomerular filtration rate	intron_variant	NA	NA	0.987992	NA	NA	Previously Unidentified Signal	NA	0.0091	NA	NA	NA	0.31542	0.258626	0.0683814	0.188068	TRUE	TRUE	TRUE	TRUE
eGFR_Mean_INT	22:36655663:A:T	rs12106505	22	36259617	Labs	Labs	estimated glomerular filtration rate	intron_variant	0.55436	1f	0.958814	NA	NA	Previously Unidentified Association Known Signal	NA	0.1384	0.0141	NA	0.0002	0.991815	0.999977	0.968533	0.957622	TRUE	TRUE	TRUE	TRUE
eGFR_Mean_INT	22:38740853:C:G	rs5757055	22	38344848	Labs	Labs	estimated glomerular filtration rate	intron_variant	0.99542	1b	0.999093	NA	NA	Previously Unidentified Association Known Signal	NA	0.09207	0.3796	0.2433	0.494	1.00299	1.00668	1.0053	0.996475	TRUE	TRUE	TRUE	TRUE
eGFR_Mean_INT	6:131895518:G:A	rs73544620	6	131574378	Labs	Labs	estimated glomerular filtration rate	intron_variant	0.85505	3a	0.988857	NA	NA	Previously Unidentified Signal	NA	0.0735	0.0076	NA	NA	0.856389	0.799495	0.100639	0.298801	TRUE	TRUE	TRUE	TRUE
eGFR_Mean_INT	6:160668263:T:A	rs149782050	6	160247231	Labs	Labs	estimated glomerular filtration rate	stop_gained	NA	NA	0.978863	NA	NA	Previously Unidentified Signal	NA	0.0012	NA	NA	NA	0.935956	0.82179	0.0499053	0.223928	TRUE	TRUE	TRUE	TRUE
eGFR_Min_INT	11:5248232:T:A	rs334	11	5227002	Labs	Labs	estimated glomerular filtration rate	missense_variant	NA	NA	1	NA	NA	Known Association	NA	0.0537	0.0076	NA	NA	0.760221	0.622138	0.0692466	0.208036	TRUE	TRUE	TRUE	TRUE
eGFR_Min_INT	11:65144075:T:C	rs624307	11	65376604	Labs	Labs	estimated glomerular filtration rate	missense_variant	NA	NA	0.999564	NA	NA	Previously Unidentified Association Known Signal	NA	0.07999	0.00922	NA	0.0005519	1.00157	0.9982	0.537381	0.987192	TRUE	TRUE	TRUE	TRUE
eGFR_Min_INT	17:19411491:T:C	rs112909358	17	19508178	Labs	Labs	estimated glomerular filtration rate	intron_variant	NA	NA	0.954318	NA	NA	Previously Unidentified Signal	NA	0.0091	NA	NA	NA	0.31542	0.258626	0.0683814	0.188068	TRUE	TRUE	TRUE	TRUE
eGFR_Min_INT	22:36655663:A:T	rs12106505	22	36259617	Labs	Labs	estimated glomerular filtration rate	intron_variant	0.55436	1f	0.994612	NA	NA	Previously Unidentified Association Known Signal	NA	0.1384	0.0141	NA	0.0002	0.991815	0.999977	0.968533	0.957622	TRUE	TRUE	TRUE	TRUE
eGFR_Min_INT	7:151414329:T:C	rs10265221	7	151717243	Labs	Labs	estimated glomerular filtration rate	intron_variant	0.60906	4	0.966113	NA	NA	Known Association	NA	0.1678	0.1942	0.0394	0.2863	0.836806	0.937919	0.728174	0.948209	TRUE	TRUE	TRUE	TRUE
Eos_Abs_Max_INT	1:101196787:G:C	rs3783613	1	100731231	Labs	Labs	eosinophil	missense_variant	NA	NA	0.970048	NA	NA	Previously Unidentified Association Known Signal	NA	0.1266	0.0128	NA	0.0009	0.944631	0.925754	0.801603	0.82046	TRUE	TRUE	TRUE	TRUE
Eos_Abs_Max_INT	11:57156506:G:C	rs140252090	11	57389033	Labs	Labs	eosinophil	missense_variant	NA	NA	0.999972	NA	NA	Previously Unidentified Signal	NA	0.0051	0.0005	NA	NA	0.982202	0.963453	0.607083	0.855959	TRUE	TRUE	TRUE	TRUE
Mono_Fra_Min_INT	3:128336543:G:A	rs113336380	3	128617700	Labs	Labs	monocyte	downstream_gene_variant	0.93283	1a	0.999629	NA	NA	Previously Unidentified Signal	NA	0.0621	0.0071	NA	0.0006	0.95966	0.93979	0.30991	0.466085	TRUE	TRUE	TRUE	TRUE
Eos_Abs_Max_INT	15:80206958:C:G	rs8024713	15	79914616	Labs	Labs	eosinophil	5_prime_UTR_variant	0.55324	1f	0.999364	NA	NA	Known Association	NA	0.3131	0.3823	0.4733	0.3674	0.956086	0.960796	0.820038	0.967583	TRUE	TRUE	TRUE	TRUE
Eos_Abs_Max_INT	17:4541908:C:T	rs11568101	17	4638613	Labs	Labs	eosinophil	missense_variant	NA	NA	0.998007	NA	NA	Previously Unidentified Signal	NA	0.0339	0.0025	NA	0.0002	0.992121	0.975276	0.0382536	0.949603	TRUE	TRUE	TRUE	TRUE
Eos_Abs_Max_INT	17:4541679:A:C	rs11568102	17	4638384	Labs	Labs	eosinophil	splice_region_variant	NA	NA	0.997333	NA	NA	Previously Unidentified Signal	NA	0.0282	0.0029	NA	0.0003	0.664519	0.64961	0.0412659	0.53393	TRUE	TRUE	TRUE	TRUE
Eos_Abs_Max_INT	17:4535314:G:A	rs34210653	17	4632019	Labs	Labs	eosinophil	missense_variant	NA	NA	NA	0.993856	NA	Known Association	2	0.0056	0.0675	NA	0.0188	0.986589	1.00939	0.739689	0.990453	TRUE	TRUE	TRUE	TRUE
Eos_Abs_Max_INT	19:51765858:T:C	rs115905948	19	51262604	Labs	Labs	eosinophil	intron_variant	0.51392	7	NA	0.993693	NA	Previously Unidentified Association Known Signal	NA	0.1309	0.0112	NA	0.0016	0.820124	0.773342	0.177532	0.310041	TRUE	TRUE	TRUE	TRUE
Eos_Abs_Max_INT	2:102957716:C:T	rs1420101	2	102341256	Labs	Labs	eosinophil	synonymous_variant	NA	NA	0.97569	NA	NA	Known Association	NA	0.3293	0.2886	0.4927	0.3771	0.998865	1.0135	1.03648	0.998809	TRUE	TRUE	TRUE	TRUE
Eos_Abs_Max_INT	3:128322617:G:A	rs112097551	3	128603774	Labs	Labs	eosinophil	intergenic_variant	NA	NA	0.98553	NA	NA	Known Association	NA	0.0093	0.0022	NA	0.0014	0.902347	0.874973	0.432971	0.700218	TRUE	TRUE	TRUE	TRUE
Eos_Abs_Max_INT	3:128496245:A:G	rs77381816	3	128777402	Labs	Labs	eosinophil	intron_variant	NA	NA	0.988106	NA	NA	Previously Unidentified Signal	NA	0.0046	NA	NA	NA	0.392346	0.325802	0.0145298	0.214504	TRUE	TRUE	TRUE	TRUE
Eos_Abs_Max_INT	5:131411460:T:C	rs25882	5	132075767	Labs	Labs	eosinophil	missense_variant	NA	NA	0.997208	NA	NA	Known Association	NA	0.3094	0.2299	0.4226	0.2047	0.999666	1.00025	1.02536	0.998659	TRUE	TRUE	TRUE	TRUE
Eos_Abs_Max_INT	7:75442730:T:G	rs2302006	7	75813412	Labs	Labs	eosinophil	missense_variant	NA	NA	0.99476	NA	NA	Known Association	NA	0.2828	0.3701	0.4537	0.193	0.997347	1.03677	1.01365	0.996991	TRUE	TRUE	TRUE	TRUE
Eos_Abs_Max_INT	9:135873560:A:T	rs147526093	9	132998173	Labs	Labs	eosinophil	intergenic_variant	0.58955	5	0.989255	NA	NA	Known Association	NA	0.1124	0.0177	NA	0.0079	0.745476	0.680032	0.130668	0.60384	TRUE	TRUE	TRUE	TRUE
Eos_Abs_Mean_INT	10:94096811:G:A	rs117999995	10	92337054	Labs	Labs	eosinophil	intron_variant	0.58955	5	0.983565	NA	NA	Previously Unidentified Association Known Signal	NA	0.0147	0.0155	0.0476	NA	0.556603	0.648383	0.538643	0.157155	TRUE	TRUE	TRUE	TRUE
Eos_Abs_Mean_INT	1:101196787:G:C	rs3783613	1	100731231	Labs	Labs	eosinophil	missense_variant	NA	NA	0.971304	NA	NA	Previously Unidentified Association Known Signal	NA	0.1266	0.0128	NA	0.0009	0.944631	0.925754	0.801603	0.82046	TRUE	TRUE	TRUE	TRUE
Eos_Abs_Mean_INT	11:57156506:G:C	rs140252090	11	57389033	Labs	Labs	eosinophil	missense_variant	NA	NA	0.999927	NA	NA	Previously Unidentified Signal	NA	0.0051	0.0005	NA	NA	0.982202	0.963453	0.607083	0.855959	TRUE	TRUE	TRUE	TRUE
A1C_Max_INT	19:41847737:G:A	rs11466334	19	41341832	Labs	Labs	hemoglobin A1c	intron_variant	0.98	1a	1	NA	NA	Previously Unidentified Association Known Signal	NA	0.0794	0.0108	NA	NA	0.74393	0.544371	0.0848069	0.124812	TRUE	TRUE	TRUE	TRUE
Eos_Abs_Mean_INT	14:23589586:T:G	rs7155790	14	23120377	Labs	Labs	eosinophil	upstream_gene_variant	0.53267	1b	0.96609	0.996635	NA	Known Association	NA	0.4533	0.3073	0.4592	0.301	0.811058	0.875781	0.784429	0.877572	TRUE	TRUE	TRUE	TRUE
Eos_Abs_Mean_INT	15:80206958:C:G	rs8024713	15	79914616	Labs	Labs	eosinophil	5_prime_UTR_variant	0.55324	1f	0.99964	NA	NA	Known Association	NA	0.3131	0.3824	0.473	0.3674	0.956086	0.960796	0.820038	0.967583	TRUE	TRUE	TRUE	TRUE
Eos_Abs_Mean_INT	16:11327166:C:G	rs77917903	16	11233309	Labs	Labs	eosinophil	intergenic_variant	0.60906	4	0.981259	NA	NA	Previously Unidentified Signal	NA	0.048	0.0058	NA	NA	0.816084	0.725904	0.230673	0.239229	TRUE	TRUE	TRUE	TRUE
Eos_Abs_Mean_INT	17:4541908:C:T	rs11568101	17	4638613	Labs	Labs	eosinophil	missense_variant	NA	NA	0.999945	NA	NA	Previously Unidentified Signal	NA	0.0339	0.0025	NA	0.0002	0.992121	0.975276	0.0382536	0.949603	TRUE	TRUE	TRUE	TRUE
Eos_Abs_Mean_INT	17:4541679:A:C	rs11568102	17	4638384	Labs	Labs	eosinophil	splice_region_variant	NA	NA	0.999559	NA	NA	Previously Unidentified Signal	NA	0.0282	0.0029	NA	0.0003	0.664519	0.64961	0.0412659	0.53393	TRUE	TRUE	TRUE	TRUE
Eos_Abs_Mean_INT	17:4535314:G:A	rs34210653	17	4632019	Labs	Labs	eosinophil	missense_variant	NA	NA	NA	0.990399	NA	Known Association	3	0.0056	0.0675	NA	0.0188	0.986589	1.00939	0.739689	0.990453	TRUE	TRUE	TRUE	TRUE
Eos_Abs_Mean_INT	19:16427401:T:C	rs57188916	19	16316590	Labs	Labs	eosinophil	intron_variant	0.60906	4	0.991693	NA	NA	Known Association	NA	0.1551	0.1599	0.029	0.103	0.843248	0.966176	0.804553	0.965095	TRUE	TRUE	TRUE	TRUE
Eos_Abs_Mean_INT	19:51765858:T:C	rs115905948	19	51262604	Labs	Labs	eosinophil	intron_variant	0.51392	7	NA	0.975247	NA	Previously Unidentified Association Known Signal	NA	0.1309	0.0112	NA	0.0016	0.820124	0.773342	0.177532	0.310041	TRUE	TRUE	TRUE	TRUE
Eos_Abs_Mean_INT	2:213818578:C:T	rs7560454	2	212953854	Labs	Labs	eosinophil	intron_variant	0.55436	1f	0.978392	NA	NA	Known Association	NA	0.1904	0.3605	0.4233	0.2534	0.925377	0.93397	0.834043	0.952064	TRUE	TRUE	TRUE	TRUE
Eos_Abs_Mean_INT	3:128322617:G:A	rs112097551	3	128603774	Labs	Labs	eosinophil	intergenic_variant	NA	NA	0.999497	NA	NA	Known Association	NA	0.0093	0.0022	NA	0.0014	0.902347	0.874973	0.432971	0.700218	TRUE	TRUE	TRUE	TRUE
Eos_Abs_Mean_INT	3:128496245:A:G	rs77381816	3	128777402	Labs	Labs	eosinophil	intron_variant	NA	NA	0.984588	NA	NA	Previously Unidentified Signal	NA	0.0046	NA	NA	NA	0.392346	0.325802	0.0145298	0.214504	TRUE	TRUE	TRUE	TRUE
Eos_Abs_Mean_INT	7:75442730:T:G	rs2302006	7	75813412	Labs	Labs	eosinophil	missense_variant	NA	NA	0.999999	NA	NA	Known Association	NA	0.2828	0.3701	0.4536	0.193	0.997347	1.03677	1.01365	0.996991	TRUE	TRUE	TRUE	TRUE
Eos_Abs_Mean_INT	9:135873560:A:T	rs147526093	9	132998173	Labs	Labs	eosinophil	intergenic_variant	0.58955	5	0.996114	NA	NA	Known Association	NA	0.1124	0.0177	NA	0.0079	0.745476	0.680032	0.130668	0.60384	TRUE	TRUE	TRUE	TRUE
A1C_Mean_INT	19:41847737:G:A	rs11466334	19	41341832	Labs	Labs	hemoglobin A1c	intron_variant	0.98	1a	1	NA	NA	Previously Unidentified Association Known Signal	NA	0.0794	0.0108	NA	NA	0.74393	0.544371	0.0848069	0.124812	TRUE	TRUE	TRUE	TRUE
Eos_Abs_Min_INT	17:4541908:C:T	rs11568101	17	4638613	Labs	Labs	eosinophil	missense_variant	NA	NA	0.998922	NA	NA	Previously Unidentified Signal	NA	0.0339	0.0025	NA	0.0002	0.992121	0.975276	0.0382536	0.949603	TRUE	TRUE	TRUE	TRUE
Eos_Abs_Min_INT	5:131411460:T:C	rs25882	5	132075767	Labs	Labs	eosinophil	missense_variant	NA	NA	0.999156	NA	NA	Known Association	NA	0.3095	0.2299	0.4219	0.2047	0.999666	1.00025	1.02536	0.998659	TRUE	TRUE	TRUE	TRUE
Eos_Abs_Min_INT	7:75442730:T:G	rs2302006	7	75813412	Labs	Labs	eosinophil	missense_variant	NA	NA	0.998417	NA	NA	Known Association	NA	0.2829	0.3701	0.4543	0.193	0.997347	1.03677	1.01365	0.996991	TRUE	TRUE	TRUE	TRUE
Eos_Abs_Min_INT	9:135873560:A:T	rs147526093	9	132998173	Labs	Labs	eosinophil	intergenic_variant	0.58955	5	0.979377	NA	NA	Known Association	NA	0.1123	0.0177	NA	0.0079	0.745476	0.680032	0.130668	0.60384	TRUE	TRUE	TRUE	TRUE
Eos_Fra_Max_INT	11:1875289:G:T	rs73410935	11	1854059	Labs	Labs	eosinophil	intron_variant	0.55436	1f	0.999276	NA	NA	Previously Unidentified Association Known Signal	15	0.3129	0.0618	0.1054	0.0546	0.91375	0.849801	0.912479	0.757274	TRUE	TRUE	TRUE	TRUE
Eos_Fra_Max_INT	11:309127:A:G	rs1059091	11	309127	Labs	Labs	eosinophil	missense_variant	NA	NA	0.999767	NA	NA	Known Association	2	0.4398	0.4497	0.2886	0.3266	0.985826	1.00602	1.00347	0.993	TRUE	TRUE	TRUE	TRUE
Eos_Fra_Max_INT	1:151275365:C:T	rs12130434	1	151302889	Labs	Labs	eosinophil	intron_variant	0.13	1f	0.9576	NA	NA	Previously Unidentified Association Known Signal	NA	0.079	0.2657	0.0552	0.4338	0.857573	0.857811	0.390317	0.834515	TRUE	TRUE	TRUE	TRUE
Eos_Fra_Max_INT	11:57156506:G:C	rs140252090	11	57389033	Labs	Labs	eosinophil	missense_variant	NA	NA	0.999946	NA	NA	Previously Unidentified Signal	NA	0.0052	0.0004	NA	NA	0.982202	0.963453	0.607083	0.855959	TRUE	TRUE	TRUE	TRUE
Eos_Fra_Max_INT	1:164995713:G:A	rs4387163	1	165026476	Labs	Labs	eosinophil	intergenic_variant	0.18412	7	0.99843	NA	NA	Previously Unidentified Association Known Signal	NA	0.1111	0.4286	0.4605	0.3876	1.00926	1.00369	0.983704	0.996132	TRUE	TRUE	TRUE	TRUE
Eos_Fra_Max_INT	12:10109913:C:T	rs183710415	12	9957314	Labs	Labs	eosinophil	intron_variant	NA	NA	NA	0.985099	NA	Previously Unidentified Signal	NA	0.0006	0.002	NA	0.0031	0.467403	0.464179	0.0118463	0.444485	TRUE	TRUE	TRUE	TRUE
Eos_Fra_Max_INT	1:65429319:G:A	rs72922276	1	64963636	Labs	Labs	eosinophil	intron_variant	0.55436	1f	0.992111	NA	NA	Known Association	NA	0.1386	0.0599	NA	0.0996	0.996117	0.997317	0.615133	1.0002	TRUE	TRUE	TRUE	TRUE
Eos_Fra_Max_INT	17:4541908:C:T	rs11568101	17	4638613	Labs	Labs	eosinophil	missense_variant	NA	NA	0.998298	NA	NA	Previously Unidentified Signal	NA	0.034	0.0024	NA	0.0002	0.992121	0.975276	0.0382536	0.949603	TRUE	TRUE	TRUE	TRUE
Eos_Fra_Max_INT	17:4541679:A:C	rs11568102	17	4638384	Labs	Labs	eosinophil	splice_region_variant	NA	NA	0.999997	NA	NA	Previously Unidentified Signal	NA	0.0282	0.0027	NA	0.0003	0.664519	0.64961	0.0412659	0.53393	TRUE	TRUE	TRUE	TRUE
Eos_Fra_Max_INT	17:4535314:G:A	rs34210653	17	4632019	Labs	Labs	eosinophil	missense_variant	NA	NA	NA	0.999546	NA	Known Association	2	0.0056	0.0701	NA	0.0189	0.986589	1.00939	0.739689	0.990453	TRUE	TRUE	TRUE	TRUE
Eos_Fra_Max_INT	17:56203319:G:A	rs181241	17	58125958	Labs	Labs	eosinophil	intergenic_variant	0.55324	1f	0.999677	NA	NA	Previously Unidentified Association Known Signal	NA	0.1545	0.4578	0.2199	0.4251	0.829436	0.82274	0.639019	0.791476	TRUE	TRUE	TRUE	TRUE
Eos_Fra_Max_INT	2:102957716:C:T	rs1420101	2	102341256	Labs	Labs	eosinophil	synonymous_variant	NA	NA	0.950279	NA	NA	Known Association	NA	0.3298	0.2863	0.49	0.377	0.998865	1.0135	1.03648	0.998809	TRUE	TRUE	TRUE	TRUE
Eos_Fra_Max_INT	2:213859326:G:A	rs112187538	2	212994602	Labs	Labs	eosinophil	intron_variant	NA	NA	0.996869	NA	NA	Previously Unidentified Signal	NA	0.023	0.0024	NA	0.0002	0.931691	0.889162	0.106956	0.457366	TRUE	TRUE	TRUE	TRUE
Eos_Fra_Max_INT	2:242698640:G:A	rs34290285	2	241759225	Labs	Labs	eosinophil	intron_variant	0.55436	1f	0.999314	NA	NA	Known Association	NA	0.319	0.2204	0.116	0.2565	0.843181	0.92265	0.912099	0.938547	TRUE	TRUE	TRUE	TRUE
Eos_Fra_Max_INT	3:128322617:G:A	rs112097551	3	128603774	Labs	Labs	eosinophil	intergenic_variant	NA	NA	0.999459	NA	NA	Known Association	NA	0.0093	0.0022	NA	0.0014	0.902347	0.874973	0.432971	0.700218	TRUE	TRUE	TRUE	TRUE
Eos_Fra_Max_INT	3:128378552:C:G	rs181767201	3	128659709	Labs	Labs	eosinophil	intron_variant	0.60906	4	NA	0.968293	NA	Previously Unidentified Signal	NA	0.0076	0.0223	NA	0.0127	0.422887	0.4856	0.188076	0.464166	TRUE	TRUE	TRUE	TRUE
Eos_Fra_Max_INT	5:110467499:C:T	rs1438673	5	111131801	Labs	Labs	eosinophil	downstream_gene_variant	0.55436	1f	0.999706	NA	NA	Known Association	NA	0.2261	0.3769	0.3856	0.4954	0.907324	0.942931	0.932019	0.950802	TRUE	TRUE	TRUE	TRUE
Eos_Fra_Max_INT	6:106314819:G:A	rs9399952	6	105866944	Labs	Labs	eosinophil	intergenic_variant	0.49716	6	0.999925	NA	NA	Previously Unidentified Signal	NA	0.106	0.0312	0.0719	0.0195	0.521159	0.434715	0.448369	0.334603	TRUE	TRUE	TRUE	TRUE
Eos_Fra_Max_INT	7:75442730:T:G	rs2302006	7	75813412	Labs	Labs	eosinophil	missense_variant	NA	NA	0.982517	NA	NA	Known Association	NA	0.2826	0.3766	0.4477	0.1928	0.997347	1.03677	1.01365	0.996991	TRUE	TRUE	TRUE	TRUE
Eos_Fra_Mean_INT	11:116623659:C:T	rs180327	11	116752943	Labs	Labs	eosinophil	intron_variant	0.22271	1f	NA	0.98063	NA	Known Association	NA	0.4993	0.454	0.3767	0.3707	0.940268	0.971867	0.984711	0.96265	TRUE	TRUE	TRUE	TRUE
Eos_Fra_Mean_INT	11:1875289:G:T	rs73410935	11	1854059	Labs	Labs	eosinophil	intron_variant	0.55436	1f	0.999945	NA	NA	Previously Unidentified Association Known Signal	NA	0.3129	0.0618	0.1054	0.0546	0.91375	0.849801	0.912479	0.757274	TRUE	TRUE	TRUE	TRUE
Eos_Fra_Mean_INT	1:151122489:C:T	rs7554936	1	151150013	Labs	Labs	eosinophil	upstream_gene_variant	0.28784	6	1	NA	NA	Previously Unidentified Association Known Signal	NA	0.1244	0.3369	0.151	0.3466	1.01083	1.01794	0.991331	0.99781	TRUE	TRUE	TRUE	TRUE
Eos_Fra_Mean_INT	11:57156506:G:C	rs140252090	11	57389033	Labs	Labs	eosinophil	missense_variant	NA	NA	0.999997	NA	NA	Previously Unidentified Signal	NA	0.0052	0.0004	NA	NA	0.982202	0.963453	0.607083	0.855959	TRUE	TRUE	TRUE	TRUE
Eos_Fra_Mean_INT	11:60828737:G:A	rs3019555	11	61061265	Labs	Labs	eosinophil	intron_variant	0.66703	1f	0.981188	NA	NA	Known Association	3	0.3595	0.1356	0.1696	0.1396	0.886726	0.88081	0.880338	0.867821	TRUE	TRUE	TRUE	TRUE
Eos_Fra_Mean_INT	1:36971297:A:C	rs7542037	1	36505696	Labs	Labs	eosinophil	intergenic_variant	0.55436	1f	0.954022	NA	NA	Previously Unidentified Association Known Signal	NA	0.3507	0.1279	0.451	0.0807	0.866908	0.874059	0.767636	0.802383	TRUE	TRUE	TRUE	TRUE
Eos_Fra_Mean_INT	1:37554914:C:T	rs2310166	1	37089313	Labs	Labs	eosinophil	intergenic_variant	0.18412	7	0.999999	NA	NA	Previously Unidentified Signal	NA	0.0922	0.3192	0.065	0.4917	0.856116	0.872755	0.700299	0.816884	TRUE	TRUE	TRUE	TRUE
Eos_Fra_Mean_INT	16:11327166:C:G	rs77917903	16	11233309	Labs	Labs	eosinophil	intergenic_variant	0.60906	4	0.999109	NA	NA	Previously Unidentified Signal	NA	0.0484	0.0055	NA	NA	0.816084	0.725904	0.230673	0.239229	TRUE	TRUE	TRUE	TRUE
Eos_Fra_Mean_INT	16:67653347:C:A	rs71393955	16	67619444	Labs	Labs	eosinophil	intron_variant	1	2b	0.992465	NA	NA	Previously Unidentified Signal	NA	0.1518	0.02	NA	NA	0.921648	0.668343	0.0988303	0.242792	TRUE	TRUE	TRUE	TRUE
Eos_Fra_Mean_INT	16:85777815:G:A	rs185650254	16	85744209	Labs	Labs	eosinophil	non_coding_transcript_exon_variant	0.58955	5	0.951148	NA	NA	Previously Unidentified Signal	NA	0.0296	0.0184	0.0814	NA	0.516331	0.305653	0.402694	0.205826	TRUE	TRUE	TRUE	TRUE
Eos_Fra_Mean_INT	17:4541908:C:T	rs11568101	17	4638613	Labs	Labs	eosinophil	missense_variant	NA	NA	0.99998	NA	NA	Previously Unidentified Signal	NA	0.034	0.0024	NA	0.0002	0.992121	0.975276	0.0382536	0.949603	TRUE	TRUE	TRUE	TRUE
Eos_Fra_Mean_INT	17:4541679:A:C	rs11568102	17	4638384	Labs	Labs	eosinophil	splice_region_variant	NA	NA	1	NA	NA	Previously Unidentified Signal	NA	0.0282	0.0027	NA	0.0003	0.664519	0.64961	0.0412659	0.53393	TRUE	TRUE	TRUE	TRUE
Eos_Fra_Mean_INT	17:4535314:G:A	rs34210653	17	4632019	Labs	Labs	eosinophil	missense_variant	NA	NA	NA	0.997843	NA	Known Association	2	0.0056	0.0701	NA	0.0189	0.986589	1.00939	0.739689	0.990453	TRUE	TRUE	TRUE	TRUE
Eos_Fra_Mean_INT	17:56203319:G:A	rs181241	17	58125958	Labs	Labs	eosinophil	intergenic_variant	0.55324	1f	0.997779	NA	NA	Previously Unidentified Association Known Signal	NA	0.1545	0.4578	0.2199	0.4251	0.829436	0.82274	0.639019	0.791476	TRUE	TRUE	TRUE	TRUE
Eos_Fra_Mean_INT	2:213859326:G:A	rs112187538	2	212994602	Labs	Labs	eosinophil	intron_variant	NA	NA	0.998745	NA	NA	Previously Unidentified Signal	NA	0.023	0.0024	NA	0.0002	0.931691	0.889162	0.106956	0.457366	TRUE	TRUE	TRUE	TRUE
Eos_Fra_Mean_INT	3:128322617:G:A	rs112097551	3	128603774	Labs	Labs	eosinophil	intergenic_variant	NA	NA	0.999991	NA	NA	Known Association	NA	0.0093	0.0022	NA	0.0014	0.902347	0.874973	0.432971	0.700218	TRUE	TRUE	TRUE	TRUE
Eos_Fra_Mean_INT	3:128496245:A:G	rs77381816	3	128777402	Labs	Labs	eosinophil	intron_variant	NA	NA	0.952258	NA	NA	Previously Unidentified Signal	NA	0.0046	NA	NA	NA	0.392346	0.325802	0.0145298	0.214504	TRUE	TRUE	TRUE	TRUE
Eos_Fra_Mean_INT	3:3115514:C:A	rs340807	3	3073830	Labs	Labs	eosinophil	intron_variant	0.18412	7	0.984816	NA	NA	Known Association	NA	0.3351	0.2747	0.1393	0.2278	0.972659	0.977107	0.944567	0.955567	TRUE	TRUE	TRUE	TRUE
Eos_Fra_Mean_INT	5:110467499:C:T	rs1438673	5	111131801	Labs	Labs	eosinophil	downstream_gene_variant	0.55436	1f	0.999797	NA	NA	Known Association	NA	0.2261	0.3769	0.3856	0.4954	0.907324	0.942931	0.932019	0.950802	TRUE	TRUE	TRUE	TRUE
Eos_Fra_Mean_INT	6:106314819:G:A	rs9399952	6	105866944	Labs	Labs	eosinophil	intergenic_variant	0.49716	6	0.977276	NA	NA	Previously Unidentified Signal	NA	0.106	0.0312	0.0719	0.0195	0.521159	0.434715	0.448369	0.334603	TRUE	TRUE	TRUE	TRUE
Eos_Fra_Mean_INT	6:255459:G:A	rs77024042	6	255459	Labs	Labs	eosinophil	regulatory_region_variant	0.84573	2b	0.961464	NA	NA	Known Association	NA	0.1296	0.0199	0.0136	NA	0.657155	0.653959	0.40906	0.180217	TRUE	TRUE	TRUE	TRUE
Eos_Fra_Mean_INT	7:75442730:T:G	rs2302006	7	75813412	Labs	Labs	eosinophil	missense_variant	NA	NA	0.99985	NA	NA	Known Association	NA	0.2826	0.3766	0.4477	0.1928	0.997347	1.03677	1.01365	0.996991	TRUE	TRUE	TRUE	TRUE
Eos_Fra_Min_INT	11:116623659:C:T	rs180327	11	116752943	Labs	Labs	eosinophil	intron_variant	0.22271	1f	NA	0.957049	NA	Known Association	NA	0.4993	0.454	0.3767	0.3707	0.940268	0.971867	0.984711	0.96265	TRUE	TRUE	TRUE	TRUE
Eos_Fra_Min_INT	1:151122489:C:T	rs7554936	1	151150013	Labs	Labs	eosinophil	upstream_gene_variant	0.28784	6	0.999992	NA	NA	Previously Unidentified Association Known Signal	NA	0.1244	0.3369	0.151	0.3466	1.01083	1.01794	0.991331	0.99781	TRUE	TRUE	TRUE	TRUE
Eos_Fra_Min_INT	1:155240077:G:A	rs11577338	1	155270286	Labs	Labs	eosinophil	intron_variant	0.55324	1f	1	NA	NA	Previously Unidentified Association Known Signal	NA	0.1321	0.4395	0.3299	0.3303	0.898293	0.923253	0.940093	0.893418	TRUE	TRUE	TRUE	TRUE
Eos_Fra_Min_INT	1:161885545:G:C	rs6695760	1	161915755	Labs	Labs	eosinophil	intron_variant	0.55436	1f	0.9651	NA	NA	Previously Unidentified Association Known Signal	NA	0.1206	0.4689	0.2656	0.3478	0.983422	1.00206	0.985752	0.964323	TRUE	TRUE	TRUE	TRUE
Eos_Fra_Min_INT	17:4541908:C:T	rs11568101	17	4638613	Labs	Labs	eosinophil	missense_variant	NA	NA	0.994488	NA	NA	Previously Unidentified Signal	NA	0.034	0.0024	NA	0.0002	0.992121	0.975276	0.0382536	0.949603	TRUE	TRUE	TRUE	TRUE
Eos_Fra_Min_INT	3:128322617:G:A	rs112097551	3	128603774	Labs	Labs	eosinophil	intergenic_variant	NA	NA	0.99955	NA	NA	Known Association	NA	0.0093	0.0022	NA	0.0014	0.902347	0.874973	0.432971	0.700218	TRUE	TRUE	TRUE	TRUE
Eos_Fra_Min_INT	5:131411460:T:C	rs25882	5	132075767	Labs	Labs	eosinophil	missense_variant	NA	NA	0.999242	NA	NA	Known Association	NA	0.3094	0.2309	0.4214	0.2046	0.999666	1.00025	1.02536	0.998659	TRUE	TRUE	TRUE	TRUE
Eos_Fra_Min_INT	7:75442730:T:G	rs2302006	7	75813412	Labs	Labs	eosinophil	missense_variant	NA	NA	0.998581	NA	NA	Known Association	NA	0.2826	0.3766	0.4477	0.1928	0.997347	1.03677	1.01365	0.996991	TRUE	TRUE	TRUE	TRUE
Eos_Fra_Min_INT	9:135869211:T:C	rs114741563	9	132993824	Labs	Labs	eosinophil	downstream_gene_variant	0.60906	4	0.961315	NA	NA	Known Association	NA	0.1298	0.0218	NA	0.0109	0.791344	0.671054	0.157544	0.502752	TRUE	TRUE	TRUE	TRUE
Eos_Fra_Min_INT	9:6256144:C:G	rs16924241	9	6256144	Labs	Labs	eosinophil	missense_variant	NA	NA	0.999956	NA	NA	Previously Unidentified Signal	NA	0.0369	0.0035	NA	NA	0.996149	1.00056	0.906387	0.919629	TRUE	TRUE	TRUE	TRUE
Eos_Fra_Min_INT	9:6197392:T:C	rs1888909	9	6197392	Labs	Labs	eosinophil	downstream_gene_variant	0.39598	1b	0.999911	NA	NA	Known Association	NA	0.4876	0.2488	0.09556	0.2749	0.891551	0.882421	0.444648	0.883194	TRUE	TRUE	TRUE	TRUE
Glucose_FS_Max_INT	10:114758349:C:T	rs7903146	10	112998590	Labs	Labs	glucose	intron_variant	0.55436	1f	0.990264	NA	NA	Known Association	3	0.315	0.2699	NA	0.3142	0.992975	1.01324	1.00536	0.999993	TRUE	TRUE	FALSE	TRUE
Glucose_FS_Mean_INT	10:114758349:C:T	rs7903146	10	112998590	Labs	Labs	glucose	intron_variant	0.55436	1f	0.96232	NA	NA	Known Association	3	0.315	0.2698	NA	0.3142	0.992975	1.01324	1.00536	0.999993	TRUE	TRUE	FALSE	TRUE
Glucose_Max_INT	10:114760218:C:G	rs74159634	10	113000459	Labs	Labs	glucose	intron_variant	0.70497	4	0.96045	NA	NA	Previously Unidentified Association Known Signal	NA	0.057	0.0065	NA	0.0012	0.811912	0.763302	0.10031	0.412828	TRUE	TRUE	TRUE	TRUE
Glucose_Max_INT	11:2858546:C:T	rs2237897	11	2837316	Labs	Labs	glucose	intron_variant	0.60906	4	1	NA	NA	Known Association	2	0.0911	0.1923	0.3424	0.0454	0.87156	0.996296	0.864964	0.853975	TRUE	TRUE	TRUE	TRUE
Glucose_Max_INT	11:69484352:C:T	rs57717020	11	69669584	Labs	Labs	glucose	intron_variant	0.68464	3a	0.981396	NA	NA	Previously Unidentified Association Known Signal	NA	0.2059	0.0222	NA	NA	0.840748	0.780127	0.21374	0.22885	TRUE	TRUE	TRUE	TRUE
Glucose_Max_INT	13:33522341:T:G	rs57358169	13	32948203	Labs	Labs	glucose	regulatory_region_variant	0.60906	4	0.993746	NA	NA	Previously Unidentified Signal	NA	0.1829	0.0227	NA	NA	0.809702	0.658302	0.156012	0.246527	TRUE	TRUE	TRUE	TRUE
A1C_Min_INT	19:41847737:G:A	rs11466334	19	41341832	Labs	Labs	hemoglobin A1c	intron_variant	0.98	1a	1	NA	NA	Previously Unidentified Association Known Signal	NA	0.0794	0.0108	NA	NA	0.74393	0.544371	0.0848069	0.124812	TRUE	TRUE	TRUE	TRUE
Glucose_Max_INT	3:123075046:G:A	rs573136478	3	123356199	Labs	Labs	glucose	intron_variant	NA	NA	0.982583	NA	NA	Previously Unidentified Signal	NA	0.0013	NA	NA	NA	0.463384	0.451043	0.00201331	0.416074	TRUE	TRUE	TRUE	TRUE
Glucose_Max_INT	5:14826193:T:G	rs79190780	5	14826084	Labs	Labs	glucose	intron_variant	0.60906	4	0.99747	NA	NA	Previously Unidentified Signal	NA	0.0719	0.0057	NA	NA	0.867173	0.794521	0.15649	0.238919	TRUE	TRUE	TRUE	TRUE
Glucose_Mean_INT	10:114760218:C:G	rs74159634	10	113000459	Labs	Labs	glucose	intron_variant	0.70497	4	0.981696	NA	NA	Previously Unidentified Association Known Signal	NA	0.057	0.0065	NA	0.0012	0.811912	0.763302	0.10031	0.412828	TRUE	TRUE	TRUE	TRUE
Glucose_Mean_INT	10:12307894:C:T	rs11257655	10	12265895	Labs	Labs	glucose	downstream_gene_variant	0.55436	1f	0.999871	NA	NA	Known Association	5	0.2556	0.2383	0.3699	0.2109	0.71797	0.770465	0.774343	0.738004	TRUE	TRUE	TRUE	TRUE
Glucose_Mean_INT	11:2858546:C:T	rs2237897	11	2837316	Labs	Labs	glucose	intron_variant	0.60906	4	1	NA	NA	Known Association	2	0.0911	0.1924	0.3422	0.0454	0.87156	0.996296	0.864964	0.853975	TRUE	TRUE	TRUE	TRUE
Glucose_Mean_INT	11:69484352:C:T	rs57717020	11	69669584	Labs	Labs	glucose	intron_variant	0.68464	3a	0.994903	NA	NA	Previously Unidentified Association Known Signal	NA	0.2059	0.0222	NA	NA	0.840748	0.780127	0.21374	0.22885	TRUE	TRUE	TRUE	TRUE
Glucose_Mean_INT	13:33522341:T:G	rs57358169	13	32948203	Labs	Labs	glucose	regulatory_region_variant	0.60906	4	0.99999	NA	NA	Previously Unidentified Signal	NA	0.1828	0.0227	NA	NA	0.809702	0.658302	0.156012	0.246527	TRUE	TRUE	TRUE	TRUE
Glucose_Mean_INT	13:80707429:A:G	rs1215468	13	80133294	Labs	Labs	glucose	intergenic_variant	0.55436	1f	0.991121	NA	NA	Known Association	NA	0.3438	0.3569	0.2659	0.2826	0.725112	0.945207	0.906019	0.966314	TRUE	TRUE	TRUE	TRUE
Glucose_Max_INT	19:41847737:G:A	rs11466334	19	41341832	Labs	Labs	glucose	intron_variant	0.98	1a	1	NA	NA	Previously Unidentified Association Known Signal	NA	0.0789	0.0109	NA	NA	0.74393	0.544371	0.0848069	0.124812	TRUE	TRUE	TRUE	TRUE
Glucose_Mean_INT	20:22562311:G:A	rs1974	20	22581673	Labs	Labs	glucose	3_prime_UTR_variant	0.55436	1f	0.980819	NA	NA	Known Association	NA	0.4242	0.074	0.1861	0.0471	0.922693	0.918689	0.924293	0.877072	TRUE	TRUE	TRUE	TRUE
Glucose_Mean_INT	3:123075046:G:A	rs573136478	3	123356199	Labs	Labs	glucose	intron_variant	NA	NA	0.999226	NA	NA	Previously Unidentified Signal	NA	0.0013	NA	NA	NA	0.463384	0.451043	0.00201331	0.416074	TRUE	TRUE	TRUE	TRUE
Glucose_Mean_INT	5:14826193:T:G	rs79190780	5	14826084	Labs	Labs	glucose	intron_variant	0.60906	4	0.99951	NA	NA	Previously Unidentified Signal	NA	0.0719	0.0058	NA	NA	0.867173	0.794521	0.15649	0.238919	TRUE	TRUE	TRUE	TRUE
Glucose_Mean_INT	7:44229068:C:T	rs1799884	7	44189469	Labs	Labs	glucose	intron_variant	0.55436	1f	0.990454	NA	NA	Known Association	NA	0.1713	0.1994	0.1629	0.1757	1.0007	0.998506	1.01296	1.00018	TRUE	TRUE	TRUE	TRUE
Glucose_Mean_INT	8:118524221:G:A	rs114556255	8	117511982	Labs	Labs	glucose	intergenic_variant	NA	NA	0.993402	NA	NA	Previously Unidentified Signal	NA	0.003	NA	NA	NA	0.388291	0.232745	0.00541835	0.114584	TRUE	TRUE	TRUE	TRUE
Glucose_Mean_INT	8:118207605:C:G	rs539269536	8	117195366	Labs	Labs	glucose	intergenic_variant	NA	NA	0.979758	NA	NA	Previously Unidentified Signal	NA	0.0012	NA	NA	NA	0.418471	0.225122	0.0557129	0.127831	TRUE	TRUE	TRUE	TRUE
Glucose_Mean_INT	8:145724973:C:G	rs2721150	8	144499590	Labs	Labs	glucose	non_coding_transcript_exon_variant	0.66703	1f	0.959734	NA	NA	Previously Unidentified Association Known Signal	NA	0.4492	0.4678	0.4265	0.4741	0.936849	0.974826	1.0277	0.982583	TRUE	TRUE	TRUE	TRUE
Glucose_Min_INT	10:114758349:C:T	rs7903146	10	112998590	Labs	Labs	glucose	intron_variant	0.55436	1f	0.98141	NA	NA	Known Association	3	0.2953	0.2611	0.0302	0.2958	0.992975	1.01324	1.00536	0.999993	TRUE	TRUE	TRUE	TRUE
Glucose_Min_INT	2:45192080:G:C	rs12712928	2	44964941	Labs	Labs	glucose	intron_variant	0.64333	1d	0.980626	NA	NA	Known Association	NA	0.1808	0.2015	0.446	0.1576	0.891067	0.907005	0.860129	0.890387	TRUE	TRUE	TRUE	TRUE
Glucose_Min_INT	7:44216137:G:A	rs2908290	7	44176538	Labs	Labs	glucose	intron_variant	0.58	1f	0.998362	NA	NA	Known Association	NA	0.4786	0.385	0.3445	0.3634	0.866194	0.862709	0.897391	0.885161	TRUE	TRUE	TRUE	TRUE
Glucose_Min_INT	7:44231778:C:T	rs2971669	7	44192179	Labs	Labs	glucose	intron_variant	0.55436	1f	NA	0.963411	NA	Known Association	NA	0.4947	0.2652	0.3555	0.2234	0.850706	0.900138	0.82078	0.919866	TRUE	TRUE	TRUE	TRUE
HCT_Max_INT	10:114758349:C:T	rs7903146	10	112998590	Labs	Labs	hematocrit	intron_variant	0.55436	1f	0.965533	NA	NA	Known Association	3	0.2953	0.2611	0.0301	0.296	0.992975	1.01324	1.00536	0.999993	TRUE	TRUE	TRUE	TRUE
HCT_Max_INT	1:231504359:C:T	rs16854120	1	231368613	Labs	Labs	hematocrit	intron_variant	0.09881	6	0.999992	NA	NA	Previously Unidentified Signal	NA	0.115	0.016	0.0116	0.0109	0.914985	0.90773	0.480243	0.952448	TRUE	TRUE	TRUE	TRUE
HCT_Max_INT	2:46358535:A:G	rs10184620	2	46131396	Labs	Labs	hematocrit	intron_variant	0.13454	5	0.96393	NA	NA	Known Association	NA	0.1745	0.0804	0.0586	0.0986	0.917298	0.908885	0.907263	0.912652	TRUE	TRUE	TRUE	TRUE
HCT_Max_INT	2:46355848:C:A	rs13008603	2	46128709	Labs	Labs	hematocrit	intron_variant	0.23589	5	NA	0.98772	NA	Known Association	NA	0.163	0.0713	0.0583	0.0862	0.90051	0.894708	0.908606	0.909105	TRUE	TRUE	TRUE	TRUE
HCT_Max_INT	2:54891126:C:T	rs13414727	2	54663989	Labs	Labs	hematocrit	non_coding_transcript_exon_variant	0.60906	4	0.961106	NA	NA	Previously Unidentified Association Known Signal	NA	0.382	0.0452	NA	0.0044	0.966133	1.00135	0.306513	0.787889	TRUE	TRUE	TRUE	TRUE
HCT_Mean_INT	10:114758349:C:T	rs7903146	10	112998590	Labs	Labs	hematocrit	intron_variant	0.55436	1f	0.969491	NA	NA	Known Association	3	0.2953	0.2611	0.0301	0.296	0.992975	1.01324	1.00536	0.999993	TRUE	TRUE	TRUE	TRUE
HCT_Mean_INT	2:46355051:A:C	rs4953318	2	46127912	Labs	Labs	hematocrit	intron_variant	0.13454	5	NA	0.991767	NA	Known Association	NA	0.4159	0.3201	0.1827	0.3753	0.819039	0.899739	0.760696	0.900056	TRUE	TRUE	TRUE	TRUE
HCT_Mean_INT	6:43772575:A:G	rs115673667	6	43804838	Labs	Labs	hematocrit	intergenic_variant	0.74401	4	0.996397	NA	NA	Previously Unidentified Association Known Signal	NA	0.0548	0.007	NA	0.0008	0.823785	0.81068	0.213947	0.329058	TRUE	TRUE	TRUE	TRUE
HCT_Mean_INT	7:151414329:T:C	rs10265221	7	151717243	Labs	Labs	hematocrit	intron_variant	0.60906	4	0.960216	NA	NA	Known Association	NA	0.1677	0.1952	0.0406	0.2863	0.836806	0.937919	0.728174	0.948209	TRUE	TRUE	TRUE	TRUE
HCT_Min_INT	11:3953878:C:T	rs112706563	11	3932648	Labs	Labs	hematocrit	intron_variant	NA	NA	0.999971	NA	NA	Previously Unidentified Signal	NA	0.0188	0.0019	NA	0.0002	0.926424	0.870049	0.435435	0.474487	TRUE	TRUE	TRUE	TRUE
HCT_Min_INT	11:5248232:T:A	rs334	11	5227002	Labs	Labs	hematocrit	missense_variant	NA	NA	NA	0.954749	NA	Known Association	NA	0.0536	0.0077	NA	NA	0.760221	0.622138	0.0692466	0.208036	TRUE	TRUE	TRUE	TRUE
HCT_Min_INT	2:46355051:A:C	rs4953318	2	46127912	Labs	Labs	hematocrit	intron_variant	0.13454	5	NA	0.996078	NA	Known Association	NA	0.4159	0.3201	0.1827	0.3753	0.819039	0.899739	0.760696	0.900056	TRUE	TRUE	TRUE	TRUE
HCT_Min_INT	4:55408875:A:T	rs218264	4	54542708	Labs	Labs	hematocrit	intergenic_variant	0.60906	4	0.992628	0.99482	NA	Known Association	NA	0.3877	0.4033	0.3834	0.2488	0.920172	0.935036	0.910661	0.92934	TRUE	TRUE	TRUE	TRUE
HCT_Min_INT	6:43772575:A:G	rs115673667	6	43804838	Labs	Labs	hematocrit	intergenic_variant	0.74401	4	0.996193	NA	NA	Previously Unidentified Association Known Signal	NA	0.0548	0.007	NA	0.0008	0.823785	0.81068	0.213947	0.329058	TRUE	TRUE	TRUE	TRUE
HCT_Min_INT	7:151414329:T:C	rs10265221	7	151717243	Labs	Labs	hematocrit	intron_variant	0.60906	4	0.966915	NA	NA	Known Association	NA	0.1677	0.1952	0.0406	0.2863	0.836806	0.937919	0.728174	0.948209	TRUE	TRUE	TRUE	TRUE
HDLC_Max_INT	11:116701560:G:A	rs147210663	11	116830844	Labs	Labs	high density lipoprotein cholesterol	missense_variant	NA	NA	0.99999	NA	NA	Known Association	NA	0.0022	0.0004	NA	NA	0.988888	0.953676	0.494025	0.70396	TRUE	TRUE	TRUE	TRUE
HDLC_Max_INT	11:116665079:C:T	rs9804646	11	116794363	Labs	Labs	high density lipoprotein cholesterol	upstream_gene_variant	0.125	1f	0.977494	NA	NA	Known Association	NA	0.3495	0.1398	0.2288	0.09	0.898317	0.879047	0.879031	0.848724	TRUE	TRUE	TRUE	TRUE
HDLC_Max_INT	11:117008981:C:T	rs1061168	11	117138265	Labs	Labs	high density lipoprotein cholesterol	non_coding_transcript_exon_variant	NA	NA	NA	0.999531	NA	Known Association	NA	0.0017	0.049	0.0152	0.0003	0.841263	0.983505	0.938123	0.607984	TRUE	TRUE	TRUE	TRUE
HDLC_Max_INT	11:5248232:T:A	rs334	11	5227002	Labs	Labs	high density lipoprotein cholesterol	missense_variant	NA	NA	0.999999	NA	NA	Previously Unidentified Association Known Signal	NA	0.0536	0.0076	NA	NA	0.760221	0.622138	0.0692466	0.208036	TRUE	TRUE	TRUE	TRUE
HDLC_Max_INT	12:125271996:C:T	rs149597476	12	124787450	Labs	Labs	high density lipoprotein cholesterol	missense_variant	NA	NA	0.98789	NA	NA	Previously Unidentified Signal	NA	0.0029	NA	NA	NA	0.987168	0.973847	NA	0.832395	TRUE	TRUE	TRUE	TRUE
HDLC_Max_INT	12:16503789:T:G	rs9332891	12	16350855	Labs	Labs	high density lipoprotein cholesterol	intron_variant	0.60906	4	0.999975	NA	NA	Known Association	NA	0.03	0.0031	NA	NA	0.93277	0.793805	0.10452	0.270625	TRUE	TRUE	TRUE	TRUE
HDLC_Max_INT	14:105268228:G:A	rs4983387	14	104801891	Labs	Labs	high density lipoprotein cholesterol	missense_variant	NA	NA	0.999999	NA	NA	Known Association	3	0.3783	0.2512	0.4134	0.1043	1.00089	1.01481	1.04485	1.00093	TRUE	TRUE	TRUE	TRUE
HDLC_Max_INT	15:58730498:C:T	rs588136	15	58438299	Labs	Labs	high density lipoprotein cholesterol	intron_variant	0.20359	1b	0.999999	NA	NA	Known Association	NA	0.434	0.4299	0.4109	0.2281	0.860954	0.943433	0.830802	0.866216	TRUE	TRUE	TRUE	TRUE
HDLC_Max_INT	16:57008048:G:A	rs158479	16	56974136	Labs	Labs	high density lipoprotein cholesterol	intron_variant	0.81508	1b	0.999218	NA	NA	Known Association	NA	0.3292	0.4246	0.4388	0.4752	0.922167	0.917706	0.852702	0.89591	TRUE	TRUE	TRUE	TRUE
HDLC_Max_INT	16:57016737:T:C	rs543324548	16	56982825	Labs	Labs	high density lipoprotein cholesterol	intron_variant	NA	NA	1	NA	NA	Previously Unidentified Signal	NA	0.0021	NA	NA	NA	0.705317	0.504521	0.0435736	0.145687	TRUE	TRUE	TRUE	TRUE
HDLC_Max_INT	16:57006590:C:T	rs7499892	16	56972678	Labs	Labs	high density lipoprotein cholesterol	intron_variant	0.55436	1f	NA	0.957197	NA	Known Association	NA	0.3764	0.2197	0.1728	0.1798	0.99948	1.00582	0.998284	0.998757	TRUE	TRUE	TRUE	TRUE
HDLC_Max_INT	16:67976851:C:T	rs35673026	16	67942948	Labs	Labs	high density lipoprotein cholesterol	missense_variant	NA	NA	1	NA	NA	Known Association	NA	0.0047	NA	NA	NA	0.948633	0.929889	NA	0.824161	TRUE	TRUE	TRUE	TRUE
HDLC_Max_INT	16:67680956:T:A	rs60990105	16	67647053	Labs	Labs	high density lipoprotein cholesterol	intron_variant	0.66703	1f	0.999998	NA	NA	Known Association	NA	0.2901	0.1525	0.0318	0.1043	0.972514	0.982534	0.952343	0.974723	TRUE	TRUE	TRUE	TRUE
HDLC_Max_INT	16:67854067:G:A	rs111822963	16	67820164	Labs	Labs	high density lipoprotein cholesterol	intron_variant	NA	NA	1	NA	NA	Previously Unidentified Signal	NA	0.0015	NA	NA	NA	0.432258	0.40921	0.00140542	0.234078	TRUE	TRUE	TRUE	TRUE
HDLC_Max_INT	16:66996839:G:C	rs138341112	16	66962936	Labs	Labs	high density lipoprotein cholesterol	intron_variant	NA	NA	0.978259	NA	NA	Previously Unidentified Signal	NA	0.0019	NA	NA	NA	0.436672	0.323358	0.00957261	0.17252	TRUE	TRUE	TRUE	TRUE
HDLC_Max_INT	18:47118398:T:C	rs9958734	18	49592028	Labs	Labs	high density lipoprotein cholesterol	3_prime_UTR_variant	0.70497	4	1	NA	NA	Known Association	NA	0.1107	0.1255	0.4132	0.0457	0.888042	0.965328	0.876058	0.908933	TRUE	TRUE	TRUE	TRUE
HDLC_Max_INT	18:47114745:C:T	rs11662596	18	49588375	Labs	Labs	high density lipoprotein cholesterol	intron_variant	0.05	1f	0.998533	NA	NA	Known Association	NA	0.4547	0.3774	0.3601	0.3113	0.954787	0.963874	0.918961	0.960027	TRUE	TRUE	TRUE	TRUE
HDLC_Max_INT	19:11350488:C:T	rs2278426	19	11239812	Labs	Labs	high density lipoprotein cholesterol	missense_variant	NA	NA	0.999688	NA	NA	Known Association	NA	0.182	0.1875	0.2043	0.0409	0.994636	1.02735	1.02041	0.99497	TRUE	TRUE	TRUE	TRUE
HDLC_Max_INT	19:45412079:C:T	rs7412	19	44908822	Labs	Labs	high density lipoprotein cholesterol	missense_variant	NA	NA	0.995423	NA	NA	Known Association	2	0.1028	0.0444	0.0905	0.08	0.872243	0.940812	0.909473	0.961695	TRUE	TRUE	TRUE	TRUE
HDLC_Max_INT	19:45774576:G:C	rs143291623	19	45271318	Labs	Labs	high density lipoprotein cholesterol	intron_variant	NA	NA	0.996297	NA	NA	Previously Unidentified Signal	NA	0.0101	0.001	NA	NA	0.817047	0.525963	0.0181523	0.0626198	TRUE	TRUE	TRUE	TRUE
HDLC_Max_INT	20:44551855:T:C	rs6073958	20	45923216	Labs	Labs	high density lipoprotein cholesterol	intergenic_variant	0.55324	1f	0.999999	NA	NA	Known Association	NA	0.2831	0.1566	0.131	0.2025	0.975966	0.974442	0.879843	0.978875	TRUE	TRUE	TRUE	TRUE
HDLC_Max_INT	20:44532484:G:C	rs389877	20	45903845	Labs	Labs	high density lipoprotein cholesterol	intron_variant	0.66784	3a	0.999979	NA	NA	Known Association	NA	0.2893	0.1588	0.09026	0.2042	0.912615	0.881146	0.539784	0.873507	TRUE	TRUE	TRUE	TRUE
HDLC_Max_INT	20:44534651:G:A	rs6065904	20	45906012	Labs	Labs	high density lipoprotein cholesterol	intron_variant	0.55436	1f	NA	0.968608	NA	Known Association	NA	0.228	0.3351	0.3083	0.2187	0.918186	0.918767	0.813283	0.90702	TRUE	TRUE	TRUE	TRUE
HDLC_Max_INT	20:46340987:G:T	rs6063139	20	47712243	Labs	Labs	high density lipoprotein cholesterol	intron_variant	0.55436	1f	0.990335	NA	NA	Known Association	NA	0.2766	0.3697	0.27	0.3328	0.844616	0.910802	0.790789	0.913565	TRUE	TRUE	TRUE	TRUE
HDLC_Max_INT	7:80300449:T:G	rs3211938	7	80671133	Labs	Labs	high density lipoprotein cholesterol	stop_gained	NA	NA	0.998676	NA	NA	Known Association	NA	0.0868	0.0057	NA	0.0005	0.989697	0.984743	0.748746	0.843846	TRUE	TRUE	TRUE	TRUE
HDLC_Max_INT	7:80043118:C:T	rs574674363	7	80413802	Labs	Labs	high density lipoprotein cholesterol	intron_variant	0.90289	2b	0.998984	NA	NA	Previously Unidentified Signal	NA	0.0158	0.0047	NA	0.0034	0.376416	0.516541	0.281513	0.453197	TRUE	TRUE	TRUE	TRUE
HDLC_Max_INT	8:19823648:A:T	rs3208305	8	19966137	Labs	Labs	high density lipoprotein cholesterol	3_prime_UTR_variant	0.08	1f	0.999745	NA	NA	Known Association	NA	0.477	0.293	0.1555	0.2895	0.988728	1.00091	1.00712	0.994479	TRUE	TRUE	TRUE	TRUE
HDLC_Max_INT	8:19823192:T:C	rs3289	8	19965681	Labs	Labs	high density lipoprotein cholesterol	3_prime_UTR_variant	0.74944	5	1	NA	NA	Known Association	NA	0.0752	0.026	NA	0.0269	0.950233	0.973886	0.9082	0.957333	TRUE	TRUE	TRUE	TRUE
HDLC_Max_INT	8:19977311:C:G	rs55682243	8	20119800	Labs	Labs	high density lipoprotein cholesterol	downstream_gene_variant	0.54708	1b	1	NA	NA	Known Association	NA	0.2439	0.0461	NA	0.0334	0.695443	0.540507	0.217051	0.427023	TRUE	TRUE	TRUE	TRUE
HDLC_Max_INT	8:19830921:C:T	rs10096633	8	19973410	Labs	Labs	high density lipoprotein cholesterol	intergenic_variant	0.84138	6	NA	0.999981	NA	Known Association	NA	0.427	0.1358	0.0852	0.1294	0.999439	1.01527	1.02575	1.00061	TRUE	TRUE	TRUE	TRUE
HDLC_Max_INT	8:19811733:G:A	rs118204057	8	19954222	Labs	Labs	high density lipoprotein cholesterol	missense_variant	NA	NA	NA	0.969297	NA	Known Association	NA	NA	0.0006	NA	0.0004	0.999891	0.999468	NA	0.999634	TRUE	TRUE	TRUE	TRUE
HDLC_Max_INT	8:9183596:A:G	rs4841132	8	9326086	Labs	Labs	high density lipoprotein cholesterol	non_coding_transcript_exon_variant	0.55436	1f	NA	0.951236	NA	Known Association	NA	0.1349	0.1927	0.05709	0.1029	0.877277	0.916981	0.518511	0.837281	TRUE	TRUE	TRUE	TRUE
HDLC_Max_INT	9:107579632:C:G	rs33918808	9	104817351	Labs	Labs	high density lipoprotein cholesterol	missense_variant	NA	NA	1	NA	NA	Known Association	NA	0.1767	0.0325	0.0042	0.0287	0.992419	0.998803	0.957147	0.988525	TRUE	TRUE	TRUE	TRUE
HDLC_Max_INT	9:107543513:A:G	rs77877520	9	104781232	Labs	Labs	high density lipoprotein cholesterol	3_prime_UTR_variant	0.60906	4	0.999969	NA	NA	Known Association	NA	0.0286	0.0027	NA	NA	0.806526	0.682672	0.0850633	0.214084	TRUE	TRUE	TRUE	TRUE
HDLC_Max_INT	9:107567472:C:T	rs181469381	9	104805191	Labs	Labs	high density lipoprotein cholesterol	intron_variant	NA	NA	0.955321	NA	NA	Previously Unidentified Signal	NA	0.0157	0.0012	NA	NA	0.937543	0.736432	0.0198255	0.0831597	TRUE	TRUE	TRUE	TRUE
HDLC_Max_INT	9:107620835:G:A	rs9282541	9	104858554	Labs	Labs	high density lipoprotein cholesterol	missense_variant	NA	NA	NA	1	NA	Known Association	NA	0.001	0.0481	NA	0.0002	0.978856	0.988931	0.926288	0.726816	TRUE	TRUE	TRUE	TRUE
HDLC_Max_INT	9:107665739:G:A	rs2575876	9	104903458	Labs	Labs	high density lipoprotein cholesterol	intron_variant	0.60906	4	NA	0.997638	NA	Known Association	NA	0.2121	0.2663	0.3056	0.2546	0.875934	0.934826	0.921678	0.923869	TRUE	TRUE	TRUE	TRUE
HDLC_Max_INT	9:107571799:G:A	rs201879964	9	104809518	Labs	Labs	high density lipoprotein cholesterol	missense_variant	NA	NA	NA	0.999982	NA	Previously Unidentified Signal	NA	NA	0.0013	NA	NA	0.999996	0.998804	NA	0.999999	TRUE	TRUE	TRUE	TRUE
HDLC_Mean_INT	11:116701560:G:A	rs147210663	11	116830844	Labs	Labs	high density lipoprotein cholesterol	missense_variant	NA	NA	0.999997	NA	NA	Known Association	NA	0.0022	0.0004	NA	NA	0.988888	0.953676	0.494025	0.70396	TRUE	TRUE	TRUE	TRUE
HDLC_Mean_INT	11:116662407:G:C	rs3135506	11	116791691	Labs	Labs	high density lipoprotein cholesterol	missense_variant	NA	NA	0.999999	NA	NA	Known Association	NA	0.0628	0.1171	0.004	0.065	1.00161	1.00331	0.995885	0.997942	TRUE	TRUE	TRUE	TRUE
HDLC_Mean_INT	11:117008981:C:T	rs1061168	11	117138265	Labs	Labs	high density lipoprotein cholesterol	non_coding_transcript_exon_variant	NA	NA	NA	0.994682	NA	Known Association	NA	0.0017	0.049	0.0152	0.0003	0.841263	0.983505	0.938123	0.607984	TRUE	TRUE	TRUE	TRUE
HDLC_Mean_INT	11:5248232:T:A	rs334	11	5227002	Labs	Labs	high density lipoprotein cholesterol	missense_variant	NA	NA	1	NA	NA	Previously Unidentified Association Known Signal	NA	0.0536	0.0076	NA	NA	0.760221	0.622138	0.0692466	0.208036	TRUE	TRUE	TRUE	TRUE
HDLC_Mean_INT	12:125271996:C:T	rs149597476	12	124787450	Labs	Labs	high density lipoprotein cholesterol	missense_variant	NA	NA	0.968333	NA	NA	Previously Unidentified Signal	NA	0.0029	NA	NA	NA	0.987168	0.973847	NA	0.832395	TRUE	TRUE	TRUE	TRUE
HDLC_Mean_INT	12:16503789:T:G	rs9332891	12	16350855	Labs	Labs	high density lipoprotein cholesterol	intron_variant	0.60906	4	0.999994	NA	NA	Known Association	NA	0.03	0.0031	NA	NA	0.93277	0.793805	0.10452	0.270625	TRUE	TRUE	TRUE	TRUE
HDLC_Mean_INT	14:105268228:G:A	rs4983387	14	104801891	Labs	Labs	high density lipoprotein cholesterol	missense_variant	NA	NA	1	NA	NA	Known Association	2	0.3783	0.2512	0.4134	0.1043	1.00089	1.01481	1.04485	1.00093	TRUE	TRUE	TRUE	TRUE
HDLC_Mean_INT	15:58683366:A:G	rs1532085	15	58391167	Labs	Labs	high density lipoprotein cholesterol	intron_variant	0.66703	1f	0.999994	NA	NA	Known Association	NA	0.4791	0.3791	0.499	0.3761	0.996269	1.01202	1.00169	0.999195	TRUE	TRUE	TRUE	TRUE
HDLC_Mean_INT	15:58730498:C:T	rs588136	15	58438299	Labs	Labs	high density lipoprotein cholesterol	intron_variant	0.20359	1b	0.999986	NA	NA	Known Association	NA	0.434	0.4299	0.4109	0.2281	0.860954	0.943433	0.830802	0.866216	TRUE	TRUE	TRUE	TRUE
HDLC_Mean_INT	15:58678512:C:T	rs10468017	15	58386313	Labs	Labs	high density lipoprotein cholesterol	intron_variant	0.55436	1f	0.999931	NA	NA	Known Association	NA	0.1581	0.2169	0.1987	0.2855	0.992973	1.01339	0.992896	0.998176	TRUE	TRUE	TRUE	TRUE
HDLC_Mean_INT	16:57008048:G:A	rs158479	16	56974136	Labs	Labs	high density lipoprotein cholesterol	intron_variant	0.81508	1b	0.999938	NA	NA	Known Association	NA	0.3292	0.4246	0.4388	0.4752	0.922167	0.917706	0.852702	0.89591	TRUE	TRUE	TRUE	TRUE
HDLC_Mean_INT	16:57016737:T:C	rs543324548	16	56982825	Labs	Labs	high density lipoprotein cholesterol	intron_variant	NA	NA	1	NA	NA	Previously Unidentified Signal	NA	0.0021	NA	NA	NA	0.705317	0.504521	0.0435736	0.145687	TRUE	TRUE	TRUE	TRUE
HDLC_Mean_INT	16:57006590:C:T	rs7499892	16	56972678	Labs	Labs	high density lipoprotein cholesterol	intron_variant	0.55436	1f	NA	0.976169	NA	Known Association	NA	0.3764	0.2197	0.1728	0.1798	0.99948	1.00582	0.998284	0.998757	TRUE	TRUE	TRUE	TRUE
HDLC_Mean_INT	16:57017292:A:G	rs2303790	16	56983380	Labs	Labs	high density lipoprotein cholesterol	missense_variant	NA	NA	NA	NA	0.981932	Known Association	NA	NA	NA	0.0184	NA	0.72559	0.784745	0.99069	0.942742	TRUE	TRUE	TRUE	TRUE
HDLC_Mean_INT	16:67976851:C:T	rs35673026	16	67942948	Labs	Labs	high density lipoprotein cholesterol	missense_variant	NA	NA	1	NA	NA	Known Association	NA	0.0047	NA	NA	NA	0.948633	0.929889	NA	0.824161	TRUE	TRUE	TRUE	TRUE
HDLC_Mean_INT	16:67680956:T:A	rs60990105	16	67647053	Labs	Labs	high density lipoprotein cholesterol	intron_variant	0.66703	1f	1	NA	NA	Known Association	NA	0.2901	0.1525	0.0318	0.1043	0.972514	0.982534	0.952343	0.974723	TRUE	TRUE	TRUE	TRUE
HDLC_Mean_INT	16:67854067:G:A	rs111822963	16	67820164	Labs	Labs	high density lipoprotein cholesterol	intron_variant	NA	NA	1	NA	NA	Previously Unidentified Signal	NA	0.0015	NA	NA	NA	0.432258	0.40921	0.00140542	0.234078	TRUE	TRUE	TRUE	TRUE
HDLC_Mean_INT	18:47118398:T:C	rs9958734	18	49592028	Labs	Labs	high density lipoprotein cholesterol	3_prime_UTR_variant	0.70497	4	1	NA	NA	Known Association	NA	0.1107	0.1255	0.4132	0.0457	0.888042	0.965328	0.876058	0.908933	TRUE	TRUE	TRUE	TRUE
HDLC_Mean_INT	18:47114745:C:T	rs11662596	18	49588375	Labs	Labs	high density lipoprotein cholesterol	intron_variant	0.05	1f	0.999926	NA	NA	Known Association	NA	0.4547	0.3774	0.3601	0.3113	0.954787	0.963874	0.918961	0.960027	TRUE	TRUE	TRUE	TRUE
HDLC_Mean_INT	19:11350488:C:T	rs2278426	19	11239812	Labs	Labs	high density lipoprotein cholesterol	missense_variant	NA	NA	0.999423	NA	NA	Known Association	NA	0.182	0.1875	0.2043	0.0409	0.994636	1.02735	1.02041	0.99497	TRUE	TRUE	TRUE	TRUE
HDLC_Mean_INT	19:33885318:T:C	rs56361048	19	33394412	Labs	Labs	high density lipoprotein cholesterol	intron_variant	0.55436	1f	0.957742	NA	NA	Known Association	NA	0.2803	0.1052	0.022	0.1342	0.910413	0.925281	0.493562	0.932597	TRUE	TRUE	TRUE	TRUE
HDLC_Mean_INT	19:45412079:C:T	rs7412	19	44908822	Labs	Labs	high density lipoprotein cholesterol	missense_variant	NA	NA	0.990056	NA	NA	Known Association	2	0.1028	0.0444	0.0905	0.08	0.872243	0.940812	0.909473	0.961695	TRUE	TRUE	TRUE	TRUE
Glucose_Mean_INT	19:41847737:G:A	rs11466334	19	41341832	Labs	Labs	glucose	intron_variant	0.98	1a	1	NA	NA	Previously Unidentified Association Known Signal	NA	0.0789	0.0109	NA	NA	0.74393	0.544371	0.0848069	0.124812	TRUE	TRUE	TRUE	TRUE
HDLC_Mean_INT	19:45774576:G:C	rs143291623	19	45271318	Labs	Labs	high density lipoprotein cholesterol	intron_variant	NA	NA	0.992102	NA	NA	Previously Unidentified Signal	NA	0.0101	0.001	NA	NA	0.817047	0.525963	0.0181523	0.0626198	TRUE	TRUE	TRUE	TRUE
HDLC_Mean_INT	19:54759361:T:C	rs12975366	19	54255498	Labs	Labs	high density lipoprotein cholesterol	missense_variant	NA	NA	0.996098	NA	NA	Known Association	2	0.1726	0.3046	0.1293	0.4147	0.996634	1.01099	1.03773	0.999719	TRUE	TRUE	TRUE	TRUE
HDLC_Mean_INT	20:44551855:T:C	rs6073958	20	45923216	Labs	Labs	high density lipoprotein cholesterol	intergenic_variant	0.55324	1f	0.999997	NA	NA	Known Association	NA	0.2831	0.1566	0.131	0.2025	0.975966	0.974442	0.879843	0.978875	TRUE	TRUE	TRUE	TRUE
HDLC_Mean_INT	20:44532484:G:C	rs389877	20	45903845	Labs	Labs	high density lipoprotein cholesterol	intron_variant	0.66784	3a	0.999681	NA	NA	Known Association	NA	0.2893	0.1588	0.09026	0.2042	0.912615	0.881146	0.539784	0.873507	TRUE	TRUE	TRUE	TRUE
HDLC_Mean_INT	20:46340987:G:T	rs6063139	20	47712243	Labs	Labs	high density lipoprotein cholesterol	intron_variant	0.55436	1f	0.998197	NA	NA	Known Association	NA	0.2766	0.3697	0.27	0.3328	0.844616	0.910802	0.790789	0.913565	TRUE	TRUE	TRUE	TRUE
HDLC_Mean_INT	6:161085267:C:T	rs1800769	6	160664235	Labs	Labs	high density lipoprotein cholesterol	5_prime_UTR_variant	0.60906	4	0.960282	NA	NA	Known Association	NA	0.4437	0.3788	0.4797	0.167	0.901709	1.01051	0.987288	0.972335	TRUE	TRUE	TRUE	TRUE
HDLC_Mean_INT	7:80300449:T:G	rs3211938	7	80671133	Labs	Labs	high density lipoprotein cholesterol	stop_gained	NA	NA	0.999066	NA	NA	Known Association	NA	0.0868	0.0057	NA	0.0005	0.989697	0.984743	0.748746	0.843846	TRUE	TRUE	TRUE	TRUE
HDLC_Mean_INT	7:80043118:C:T	rs574674363	7	80413802	Labs	Labs	high density lipoprotein cholesterol	intron_variant	0.90289	2b	0.997217	NA	NA	Previously Unidentified Signal	NA	0.0158	0.0047	NA	0.0034	0.376416	0.516541	0.281513	0.453197	TRUE	TRUE	TRUE	TRUE
HDLC_Mean_INT	8:19823648:A:T	rs3208305	8	19966137	Labs	Labs	high density lipoprotein cholesterol	3_prime_UTR_variant	0.08	1f	0.999954	NA	NA	Known Association	NA	0.477	0.293	0.1555	0.2895	0.988728	1.00091	1.00712	0.994479	TRUE	TRUE	TRUE	TRUE
HDLC_Mean_INT	8:19823192:T:C	rs3289	8	19965681	Labs	Labs	high density lipoprotein cholesterol	3_prime_UTR_variant	0.74944	5	1	NA	NA	Known Association	NA	0.0752	0.026	NA	0.0269	0.950233	0.973886	0.9082	0.957333	TRUE	TRUE	TRUE	TRUE
HDLC_Mean_INT	8:19928160:G:A	rs10106652	8	20070649	Labs	Labs	high density lipoprotein cholesterol	intergenic_variant	0.55324	1f	0.966561	NA	NA	Known Association	NA	0.3421	0.2432	0.2247	0.2653	0.821665	0.899518	0.806924	0.90793	TRUE	TRUE	TRUE	TRUE
HDLC_Mean_INT	8:19977311:C:G	rs55682243	8	20119800	Labs	Labs	high density lipoprotein cholesterol	downstream_gene_variant	0.54708	1b	1	NA	NA	Known Association	NA	0.2439	0.0461	NA	0.0334	0.695443	0.540507	0.217051	0.427023	TRUE	TRUE	TRUE	TRUE
HDLC_Mean_INT	8:19830921:C:T	rs10096633	8	19973410	Labs	Labs	high density lipoprotein cholesterol	intergenic_variant	0.84138	6	NA	0.964982	NA	Known Association	NA	0.427	0.1358	0.0852	0.1294	0.999439	1.01527	1.02575	1.00061	TRUE	TRUE	TRUE	TRUE
HDLC_Mean_INT	8:19914598:C:A	rs6586891	8	20057087	Labs	Labs	high density lipoprotein cholesterol	intergenic_variant	0.18412	7	NA	0.95065	NA	Known Association	NA	0.1691	0.4259	0.2966	0.3618	0.775611	0.951672	0.869525	0.932061	TRUE	TRUE	TRUE	TRUE
HDLC_Mean_INT	8:9183596:A:G	rs4841132	8	9326086	Labs	Labs	high density lipoprotein cholesterol	non_coding_transcript_exon_variant	0.55436	1f	NA	0.961508	NA	Known Association	NA	0.1349	0.1927	0.05709	0.1029	0.877277	0.916981	0.518511	0.837281	TRUE	TRUE	TRUE	TRUE
HDLC_Mean_INT	9:107579632:C:G	rs33918808	9	104817351	Labs	Labs	high density lipoprotein cholesterol	missense_variant	NA	NA	1	NA	NA	Known Association	NA	0.1767	0.0325	0.0042	0.0287	0.992419	0.998803	0.957147	0.988525	TRUE	TRUE	TRUE	TRUE
HDLC_Mean_INT	9:107543513:A:G	rs77877520	9	104781232	Labs	Labs	high density lipoprotein cholesterol	3_prime_UTR_variant	0.60906	4	0.999993	NA	NA	Known Association	NA	0.0286	0.0027	NA	NA	0.806526	0.682672	0.0850633	0.214084	TRUE	TRUE	TRUE	TRUE
HDLC_Mean_INT	9:107649984:A:G	rs7043581	9	104887703	Labs	Labs	high density lipoprotein cholesterol	intron_variant	0.55324	1f	0.950502	NA	NA	Known Association	NA	0.2754	0.1178	0.1218	0.1238	0.898645	0.965704	0.987453	0.96494	TRUE	TRUE	TRUE	TRUE
HDLC_Mean_INT	9:107620835:G:A	rs9282541	9	104858554	Labs	Labs	high density lipoprotein cholesterol	missense_variant	NA	NA	NA	1	NA	Known Association	NA	0.001	0.0481	NA	0.0002	0.978856	0.988931	0.926288	0.726816	TRUE	TRUE	TRUE	TRUE
HDLC_Mean_INT	9:107665739:G:A	rs2575876	9	104903458	Labs	Labs	high density lipoprotein cholesterol	intron_variant	0.60906	4	NA	0.997453	NA	Known Association	NA	0.2121	0.2663	0.3056	0.2546	0.875934	0.934826	0.921678	0.923869	TRUE	TRUE	TRUE	TRUE
HDLC_Mean_INT	9:107571799:G:A	rs201879964	9	104809518	Labs	Labs	high density lipoprotein cholesterol	missense_variant	NA	NA	NA	0.999993	NA	Previously Unidentified Signal	NA	NA	0.0013	NA	NA	0.999996	0.998804	NA	0.999999	TRUE	TRUE	TRUE	TRUE
HDLC_Min_INT	11:116701560:G:A	rs147210663	11	116830844	Labs	Labs	high density lipoprotein cholesterol	missense_variant	NA	NA	0.99998	NA	NA	Known Association	NA	0.0022	0.0004	NA	NA	0.988888	0.953676	0.494025	0.70396	TRUE	TRUE	TRUE	TRUE
HDLC_Min_INT	11:116662407:G:C	rs3135506	11	116791691	Labs	Labs	high density lipoprotein cholesterol	missense_variant	NA	NA	1	NA	NA	Known Association	NA	0.0628	0.1171	0.004	0.065	1.00161	1.00331	0.995885	0.997942	TRUE	TRUE	TRUE	TRUE
HDLC_Min_INT	11:116706343:T:C	rs12718463	11	116835627	Labs	Labs	high density lipoprotein cholesterol	upstream_gene_variant	0.55436	1f	0.953217	NA	NA	Known Association	NA	0.4416	0.0624	0.0271	0.0345	0.967716	1.00482	0.940423	0.965039	TRUE	TRUE	TRUE	TRUE
HDLC_Min_INT	11:116740482:C:T	rs188287950	11	116869766	Labs	Labs	high density lipoprotein cholesterol	3_prime_UTR_variant	NA	NA	NA	0.999976	NA	Known Association	NA	0.0011	0.0471	0.0038	0.001	0.823828	0.950828	0.420309	0.318055	TRUE	TRUE	TRUE	TRUE
HDLC_Min_INT	11:117077009:A:C	rs608620	11	117206293	Labs	Labs	high density lipoprotein cholesterol	missense_variant	NA	NA	NA	0.992231	NA	Previously Unidentified Signal	NA	NA	0.0117	NA	NA	0.246855	0.420544	0.208411	0.0982269	TRUE	TRUE	TRUE	TRUE
HDLC_Min_INT	11:5248232:T:A	rs334	11	5227002	Labs	Labs	high density lipoprotein cholesterol	missense_variant	NA	NA	1	NA	NA	Previously Unidentified Association Known Signal	NA	0.0536	0.0076	NA	NA	0.760221	0.622138	0.0692466	0.208036	TRUE	TRUE	TRUE	TRUE
HDLC_Min_INT	12:16503789:T:G	rs9332891	12	16350855	Labs	Labs	high density lipoprotein cholesterol	intron_variant	0.60906	4	0.999983	NA	NA	Known Association	NA	0.03	0.0031	NA	NA	0.93277	0.793805	0.10452	0.270625	TRUE	TRUE	TRUE	TRUE
HDLC_Min_INT	14:105268228:G:A	rs4983387	14	104801891	Labs	Labs	high density lipoprotein cholesterol	missense_variant	NA	NA	0.999996	NA	NA	Known Association	2	0.3783	0.2512	0.4134	0.1043	1.00089	1.01481	1.04485	1.00093	TRUE	TRUE	TRUE	TRUE
HDLC_Min_INT	15:58683366:A:G	rs1532085	15	58391167	Labs	Labs	high density lipoprotein cholesterol	intron_variant	0.66703	1f	0.999999	NA	NA	Known Association	NA	0.4791	0.3791	0.499	0.3761	0.996269	1.01202	1.00169	0.999195	TRUE	TRUE	TRUE	TRUE
HDLC_Min_INT	15:58848671:A:G	rs41294815	15	58556472	Labs	Labs	high density lipoprotein cholesterol	intron_variant	0.60906	4	0.99599	NA	NA	Previously Unidentified Signal	NA	0.0705	0.0072	NA	NA	0.761376	0.71131	0.184175	0.223387	TRUE	TRUE	TRUE	TRUE
HDLC_Min_INT	15:58678512:C:T	rs10468017	15	58386313	Labs	Labs	high density lipoprotein cholesterol	intron_variant	0.55436	1f	0.994864	NA	NA	Known Association	NA	0.1581	0.2169	0.1987	0.2855	0.992973	1.01339	0.992896	0.998176	TRUE	TRUE	TRUE	TRUE
HDLC_Min_INT	16:57008048:G:A	rs158479	16	56974136	Labs	Labs	high density lipoprotein cholesterol	intron_variant	0.81508	1b	0.999986	NA	NA	Known Association	NA	0.3292	0.4246	0.4388	0.4752	0.922167	0.917706	0.852702	0.89591	TRUE	TRUE	TRUE	TRUE
HDLC_Min_INT	16:57016737:T:C	rs543324548	16	56982825	Labs	Labs	high density lipoprotein cholesterol	intron_variant	NA	NA	1	NA	NA	Previously Unidentified Signal	NA	0.0021	NA	NA	NA	0.705317	0.504521	0.0435736	0.145687	TRUE	TRUE	TRUE	TRUE
HDLC_Min_INT	16:57006590:C:T	rs7499892	16	56972678	Labs	Labs	high density lipoprotein cholesterol	intron_variant	0.55436	1f	NA	0.950305	NA	Known Association	NA	0.3764	0.2197	0.1728	0.1798	0.99948	1.00582	0.998284	0.998757	TRUE	TRUE	TRUE	TRUE
HDLC_Min_INT	16:57017292:A:G	rs2303790	16	56983380	Labs	Labs	high density lipoprotein cholesterol	missense_variant	NA	NA	NA	NA	0.977341	Known Association	NA	NA	NA	0.0184	NA	0.72559	0.784745	0.99069	0.942742	TRUE	TRUE	TRUE	TRUE
HDLC_Min_INT	16:67976851:C:T	rs35673026	16	67942948	Labs	Labs	high density lipoprotein cholesterol	missense_variant	NA	NA	1	NA	NA	Known Association	NA	0.0047	NA	NA	NA	0.948633	0.929889	NA	0.824161	TRUE	TRUE	TRUE	TRUE
HDLC_Min_INT	16:67680956:T:A	rs60990105	16	67647053	Labs	Labs	high density lipoprotein cholesterol	intron_variant	0.66703	1f	1	NA	NA	Known Association	NA	0.2901	0.1525	0.0318	0.1043	0.972514	0.982534	0.952343	0.974723	TRUE	TRUE	TRUE	TRUE
HDLC_Min_INT	16:67854067:G:A	rs111822963	16	67820164	Labs	Labs	high density lipoprotein cholesterol	intron_variant	NA	NA	1	NA	NA	Previously Unidentified Signal	NA	0.0015	NA	NA	NA	0.432258	0.40921	0.00140542	0.234078	TRUE	TRUE	TRUE	TRUE
HDLC_Min_INT	18:47118398:T:C	rs9958734	18	49592028	Labs	Labs	high density lipoprotein cholesterol	3_prime_UTR_variant	0.70497	4	1	NA	NA	Known Association	NA	0.1107	0.1255	0.4132	0.0457	0.888042	0.965328	0.876058	0.908933	TRUE	TRUE	TRUE	TRUE
HDLC_Min_INT	18:47114745:C:T	rs11662596	18	49588375	Labs	Labs	high density lipoprotein cholesterol	intron_variant	0.05	1f	0.999995	NA	NA	Known Association	NA	0.4547	0.3774	0.3601	0.3113	0.954787	0.963874	0.918961	0.960027	TRUE	TRUE	TRUE	TRUE
HDLC_Min_INT	19:11350488:C:T	rs2278426	19	11239812	Labs	Labs	high density lipoprotein cholesterol	missense_variant	NA	NA	0.985596	NA	NA	Known Association	NA	0.182	0.1875	0.2043	0.0409	0.994636	1.02735	1.02041	0.99497	TRUE	TRUE	TRUE	TRUE
HDLC_Min_INT	19:33885318:T:C	rs56361048	19	33394412	Labs	Labs	high density lipoprotein cholesterol	intron_variant	0.55436	1f	0.965916	NA	NA	Known Association	2	0.2803	0.1052	0.022	0.1342	0.910413	0.925281	0.493562	0.932597	TRUE	TRUE	TRUE	TRUE
Phe_250_23	19:41847737:G:A	rs11466334	19	41341832	PheCodes	Endocrine or Metabolic	Type 2 diabetes with ophthalmic manifestations	intron_variant	0.98	1a	0.999998	NA	NA	Known Association	NA	0.079	0.0109	NA	NA	0.74393	0.544371	0.0848069	0.124812	TRUE	TRUE	TRUE	TRUE
HDLC_Min_INT	20:44533110:A:T	rs6073950	20	45904471	Labs	Labs	high density lipoprotein cholesterol	intron_variant	0.82852	2b	0.999945	NA	NA	Known Association	NA	0.4279	0.2702	0.4333	0.3567	0.903192	0.88327	0.792592	0.881823	TRUE	TRUE	TRUE	TRUE
HDLC_Min_INT	20:46340987:G:T	rs6063139	20	47712243	Labs	Labs	high density lipoprotein cholesterol	intron_variant	0.55436	1f	0.99404	NA	NA	Known Association	NA	0.2766	0.3697	0.27	0.3328	0.844616	0.910802	0.790789	0.913565	TRUE	TRUE	TRUE	TRUE
HDLC_Min_INT	3:12222979:G:A	rs184630637	3	12181479	Labs	Labs	high density lipoprotein cholesterol	intron_variant	NA	NA	0.960671	NA	NA	Previously Unidentified Signal	NA	0.0101	0.001	NA	NA	0.802556	0.788312	0.107643	0.44159	TRUE	TRUE	TRUE	TRUE
HDLC_Min_INT	6:161085267:C:T	rs1800769	6	160664235	Labs	Labs	high density lipoprotein cholesterol	5_prime_UTR_variant	0.60906	4	0.975697	NA	NA	Known Association	NA	0.4437	0.3788	0.4797	0.167	0.901709	1.01051	0.987288	0.972335	TRUE	TRUE	TRUE	TRUE
HDLC_Min_INT	7:80300449:T:G	rs3211938	7	80671133	Labs	Labs	high density lipoprotein cholesterol	stop_gained	NA	NA	0.998907	NA	NA	Known Association	NA	0.0868	0.0057	NA	0.0005	0.989697	0.984743	0.748746	0.843846	TRUE	TRUE	TRUE	TRUE
HDLC_Min_INT	7:80043118:C:T	rs574674363	7	80413802	Labs	Labs	high density lipoprotein cholesterol	intron_variant	0.90289	2b	0.984576	NA	NA	Previously Unidentified Signal	NA	0.0158	0.0047	NA	0.0034	0.376416	0.516541	0.281513	0.453197	TRUE	TRUE	TRUE	TRUE
HDLC_Min_INT	8:19823648:A:T	rs3208305	8	19966137	Labs	Labs	high density lipoprotein cholesterol	3_prime_UTR_variant	0.08	1f	0.999936	NA	NA	Known Association	NA	0.477	0.293	0.1555	0.2895	0.988728	1.00091	1.00712	0.994479	TRUE	TRUE	TRUE	TRUE
HDLC_Min_INT	8:19823192:T:C	rs3289	8	19965681	Labs	Labs	high density lipoprotein cholesterol	3_prime_UTR_variant	0.74944	5	1	NA	NA	Known Association	NA	0.0752	0.026	NA	0.0269	0.950233	0.973886	0.9082	0.957333	TRUE	TRUE	TRUE	TRUE
HDLC_Min_INT	8:19928160:G:A	rs10106652	8	20070649	Labs	Labs	high density lipoprotein cholesterol	intergenic_variant	0.55324	1f	0.998442	NA	NA	Known Association	NA	0.3421	0.2432	0.2247	0.2653	0.821665	0.899518	0.806924	0.90793	TRUE	TRUE	TRUE	TRUE
HDLC_Min_INT	8:19977311:C:G	rs55682243	8	20119800	Labs	Labs	high density lipoprotein cholesterol	downstream_gene_variant	0.54708	1b	1	NA	NA	Known Association	NA	0.2439	0.0461	NA	0.0334	0.695443	0.540507	0.217051	0.427023	TRUE	TRUE	TRUE	TRUE
HDLC_Min_INT	8:9183596:A:G	rs4841132	8	9326086	Labs	Labs	high density lipoprotein cholesterol	non_coding_transcript_exon_variant	0.55436	1f	NA	0.951083	NA	Known Association	NA	0.1349	0.1927	0.05709	0.1029	0.877277	0.916981	0.518511	0.837281	TRUE	TRUE	TRUE	TRUE
HDLC_Min_INT	9:107579632:C:G	rs33918808	9	104817351	Labs	Labs	high density lipoprotein cholesterol	missense_variant	NA	NA	1	NA	NA	Known Association	NA	0.1767	0.0325	0.0042	0.0287	0.992419	0.998803	0.957147	0.988525	TRUE	TRUE	TRUE	TRUE
HDLC_Min_INT	9:107543513:A:G	rs77877520	9	104781232	Labs	Labs	high density lipoprotein cholesterol	3_prime_UTR_variant	0.60906	4	0.999964	NA	NA	Known Association	NA	0.0286	0.0027	NA	NA	0.806526	0.682672	0.0850633	0.214084	TRUE	TRUE	TRUE	TRUE
HDLC_Min_INT	9:107620835:G:A	rs9282541	9	104858554	Labs	Labs	high density lipoprotein cholesterol	missense_variant	NA	NA	NA	1	NA	Known Association	NA	0.001	0.0481	NA	0.0002	0.978856	0.988931	0.926288	0.726816	TRUE	TRUE	TRUE	TRUE
HDLC_Min_INT	9:107665739:G:A	rs2575876	9	104903458	Labs	Labs	high density lipoprotein cholesterol	intron_variant	0.60906	4	NA	0.978269	NA	Known Association	NA	0.2121	0.2663	0.3056	0.2546	0.875934	0.934826	0.921678	0.923869	TRUE	TRUE	TRUE	TRUE
HDLC_Min_INT	9:107571799:G:A	rs201879964	9	104809518	Labs	Labs	high density lipoprotein cholesterol	missense_variant	NA	NA	NA	0.999998	NA	Previously Unidentified Signal	NA	NA	0.0013	NA	NA	0.999996	0.998804	NA	0.999999	TRUE	TRUE	TRUE	TRUE
Height_Max_INT	10:121211897:C:T	rs78303100	10	119452385	Vitals	Vitals	height	intron_variant	0.60906	4	0.999863	NA	NA	Previously Unidentified Signal	NA	0.1298	0.0146	NA	0.0021	0.915022	0.886343	0.240236	0.465016	TRUE	TRUE	TRUE	TRUE
Height_Max_INT	10:28605928:G:A	rs786398	10	28316999	Vitals	Vitals	height	intron_variant	0.55436	1f	0.999077	NA	NA	Previously Unidentified Association Known Signal	NA	0.102	0.3113	0.04893	0.4875	0.876756	0.954254	0.568001	0.958912	TRUE	TRUE	TRUE	TRUE
Height_Max_INT	10:30546538:C:G	rs2795864	10	30257609	Vitals	Vitals	height	intergenic_variant	0.51392	7	0.994162	NA	NA	Known Association	NA	0.1686	0.389	0.2687	0.2848	0.870732	0.878042	0.841754	0.852017	TRUE	TRUE	TRUE	TRUE
Height_Max_INT	11:128633297:A:G	rs113466199	11	128763402	Vitals	Vitals	height	intron_variant	0.60906	4	0.962259	NA	NA	Previously Unidentified Signal	NA	0.1048	0.0121	NA	NA	0.800971	0.745293	0.202681	0.274759	TRUE	TRUE	TRUE	TRUE
Height_Max_INT	1:150531078:A:G	rs74124919	1	150558602	Vitals	Vitals	height	missense_variant	NA	NA	1	NA	NA	Previously Unidentified Association Known Signal	NA	0.2026	0.0188	NA	0.0008	0.965031	0.970368	0.574616	0.927777	TRUE	TRUE	TRUE	TRUE
Height_Max_INT	11:69277283:C:T	rs11263456	11	69462515	Vitals	Vitals	height	regulatory_region_variant	0.82852	2b	0.99964	NA	NA	Known Association	NA	0.2652	0.3325	0.2821	0.1179	0.968618	1.02469	0.971592	0.990109	TRUE	TRUE	TRUE	TRUE
Height_Max_INT	1:176769358:T:C	rs10913256	1	176800222	Vitals	Vitals	height	intron_variant	0.18412	7	0.967408	NA	NA	Previously Unidentified Association Known Signal	NA	0.4297	0.1719	0.0108	0.1963	0.896258	0.944565	0.620758	0.929399	TRUE	TRUE	TRUE	TRUE
Height_Max_INT	1:205641018:G:A	rs6593963	1	205671890	Vitals	Vitals	height	intron_variant	0.2475	1d	0.998706	NA	NA	Previously Unidentified Association Known Signal	NA	0.3441	0.04389	NA	NA	0.872344	0.690136	0.103512	0.234527	TRUE	TRUE	TRUE	TRUE
Height_Max_INT	12:124790665:G:A	rs11057577	12	124306119	Vitals	Vitals	height	intron_variant	0.60906	4	0.952178	NA	NA	Known Association	NA	0.2746	0.3823	0.4043	0.2525	0.921084	0.918725	0.913097	0.889063	TRUE	TRUE	TRUE	TRUE
Height_Max_INT	12:133128097:T:C	rs139908751	12	132551511	Vitals	Vitals	height	intron_variant	NA	NA	0.973691	NA	NA	Previously Unidentified Signal	NA	0.0147	0.0026	NA	0.0002	0.83282	0.878568	0.0210055	0.832717	TRUE	TRUE	TRUE	TRUE
Height_Max_INT	1:220249869:A:G	rs113153572	1	220076527	Vitals	Vitals	height	intron_variant	0.18412	7	0.973096	NA	NA	Previously Unidentified Association Known Signal	NA	0.0364	0.2334	0.0723	0.1785	0.972211	1.00407	0.979961	0.990933	TRUE	TRUE	TRUE	TRUE
Height_Max_INT	12:28022055:A:G	rs5029277	12	27869122	Vitals	Vitals	height	regulatory_region_variant	0.67136	2b	0.993353	NA	NA	Previously Unidentified Association Known Signal	NA	0.3221	0.1922	0.3148	0.2419	0.84241	0.889235	0.889021	0.91545	TRUE	TRUE	TRUE	TRUE
Height_Max_INT	12:4358078:A:G	rs143750586	12	4248912	Vitals	Vitals	height	non_coding_transcript_exon_variant	0.13454	5	0.996612	NA	NA	Known Association	NA	0.0016	0.0041	NA	0.0081	0.617116	0.629629	0.191809	0.639927	TRUE	TRUE	TRUE	TRUE
Height_Max_INT	12:56704347:C:T	rs144428833	12	56310563	Vitals	Vitals	height	missense_variant	NA	NA	0.999715	NA	NA	Previously Unidentified Signal	NA	0.0038	NA	NA	NA	0.975127	0.93789	NA	0.952012	TRUE	TRUE	TRUE	TRUE
Height_Max_INT	12:58287630:T:G	rs7971877	12	57893847	Vitals	Vitals	height	non_coding_transcript_exon_variant	0.55436	1f	0.966151	NA	NA	Known Association	NA	0.1956	0.4394	0.2624	0.4258	0.919245	0.986616	0.918906	0.957	TRUE	TRUE	TRUE	TRUE
Height_Max_INT	12:58608590:C:A	rs533652711	12	58214807	Vitals	Vitals	height	intergenic_variant	NA	NA	NA	0.975086	NA	Previously Unidentified Signal	NA	0.0003	0.0004	NA	0.002	0.636485	0.518205	0.0500332	0.773591	TRUE	TRUE	TRUE	TRUE
Height_Max_INT	12:77581190:C:T	rs553753689	12	77187410	Vitals	Vitals	height	intergenic_variant	NA	NA	1	NA	NA	Previously Unidentified Signal	NA	0.0014	NA	NA	NA	0.437981	0.416688	0.425544	0.0645209	TRUE	TRUE	TRUE	TRUE
Phe_250_2	19:41847737:G:A	rs11466334	19	41341832	PheCodes	Endocrine or Metabolic	Type 2 diabetes	intron_variant	0.98	1a	0.999994	NA	NA	Known Association	NA	0.0792	0.0109	NA	NA	0.74393	0.544371	0.0848069	0.124812	TRUE	TRUE	TRUE	TRUE
Height_Max_INT	14:75104905:G:A	rs888414	14	74638202	Vitals	Vitals	height	regulatory_region_variant	0.55436	1f	0.998954	NA	NA	Previously Unidentified Association Known Signal	NA	0.4753	0.4165	0.102	0.3897	0.865904	0.90991	0.879321	0.907847	TRUE	TRUE	TRUE	TRUE
Height_Max_INT	15:100512663:C:T	rs116429760	15	99972458	Vitals	Vitals	height	3_prime_UTR_variant	0.13454	5	0.970837	NA	NA	Previously Unidentified Signal	NA	0.036	0.006	NA	0.0022	0.861576	0.855469	0.211748	0.679841	TRUE	TRUE	TRUE	TRUE
Height_Max_INT	15:48685101:C:T	rs1820489	15	48392904	Vitals	Vitals	height	regulatory_region_variant	0.60906	4	0.996528	NA	NA	Known Association	NA	0.4268	0.1896	0.4904	0.1228	0.874788	0.748761	0.678789	0.762333	TRUE	TRUE	TRUE	TRUE
Height_Max_INT	15:48758132:A:C	rs55694948	15	48465935	Vitals	Vitals	height	intron_variant	0.51392	7	0.998078	NA	NA	Known Association	NA	0.2505	0.1601	0.2276	0.1511	0.85689	0.907516	0.801978	0.951023	TRUE	TRUE	TRUE	TRUE
Height_Max_INT	15:48773926:T:C	rs200342067	15	48481729	Vitals	Vitals	height	missense_variant	NA	NA	NA	0.976622	NA	Known Association	NA	NA	0.0028	NA	NA	0.936142	0.967603	0.0156226	0.519983	TRUE	TRUE	TRUE	TRUE
Height_Max_INT	15:50692705:C:A	rs73401400	15	50400508	Vitals	Vitals	height	intergenic_variant	0.18412	7	NA	0.998242	NA	Previously Unidentified Signal	NA	0.056	0.0221	NA	0.0181	0.783318	0.708836	0.138992	0.641652	TRUE	TRUE	TRUE	TRUE
Height_Max_INT	15:84536999:T:C	rs4842918	15	83868247	Vitals	Vitals	height	intron_variant	0.66703	1f	1	NA	NA	Known Association	NA	0.2147	0.2025	0.0066	0.2798	0.933566	0.997175	0.621901	0.976834	TRUE	TRUE	TRUE	TRUE
Height_Max_INT	15:84657647:T:A	rs148124765	15	83988895	Vitals	Vitals	height	intron_variant	0.07137	6	0.998918	NA	NA	Previously Unidentified Association Known Signal	NA	0.3714	0.0858	0.2335	0.0754	0.784864	0.833353	0.762622	0.805477	TRUE	TRUE	TRUE	TRUE
Height_Max_INT	15:89389608:A:G	rs60482000	15	88846377	Vitals	Vitals	height	intron_variant	0.18412	7	0.999971	NA	NA	Known Association	NA	0.1237	0.0114	NA	0.0008	0.968638	0.96191	0.164285	0.511128	TRUE	TRUE	TRUE	TRUE
Height_Max_INT	15:89404880:C:T	rs8042108	15	88861649	Vitals	Vitals	height	intron_variant	0.13454	5	1	NA	NA	Known Association	NA	0.4375	0.111	0.0887	0.0908	0.880776	0.93189	0.83367	0.907811	TRUE	TRUE	TRUE	TRUE
Height_Max_INT	15:89404982:A:G	rs78973404	15	88861751	Vitals	Vitals	height	intron_variant	0.13454	5	0.979221	NA	NA	Known Association	NA	0.0478	0.0388	0.0433	0.039	0.815007	0.908304	0.832528	0.916681	TRUE	TRUE	TRUE	TRUE
Height_Max_INT	16:2995822:T:C	rs184710126	16	2945821	Vitals	Vitals	height	intron_variant	0.58955	5	NA	0.984938	NA	Previously Unidentified Signal	NA	0.0418	0.0178	0.0148	0.0265	0.87157	0.614194	0.387172	0.661727	TRUE	TRUE	TRUE	TRUE
Height_Max_INT	16:4367269:G:A	rs74003282	16	4317268	Vitals	Vitals	height	intron_variant	0.55436	1f	0.955252	NA	NA	Known Association	NA	0.3697	0.0919	0.1182	0.0702	0.985014	1.02257	0.993546	0.990873	TRUE	TRUE	TRUE	TRUE
Height_Max_INT	16:84867404:G:A	rs8055199	16	84833798	Vitals	Vitals	height	intron_variant	0.60906	4	NA	0.988045	NA	Previously Unidentified Association Known Signal	NA	0.3755	0.3688	0.4219	0.3586	0.915999	0.949373	0.933344	0.949352	TRUE	TRUE	TRUE	TRUE
Height_Max_INT	17:51865928:C:A	rs11079098	17	53788567	Vitals	Vitals	height	intergenic_variant	0	5	0.99922	NA	NA	Known Association	NA	0.1298	0.4734	0.4667	0.3772	0.886653	0.902189	0.823606	0.888144	TRUE	TRUE	TRUE	TRUE
Height_Max_INT	17:51852998:G:A	rs112136358	17	53775637	Vitals	Vitals	height	intergenic_variant	0.58955	5	0.9999	NA	NA	Previously Unidentified Association Known Signal	NA	0.0405	0.1676	0.2105	0.196	0.764564	0.777067	0.794204	0.743281	TRUE	TRUE	TRUE	TRUE
Height_Max_INT	17:52938797:T:C	rs17745091	17	54861436	Vitals	Vitals	height	regulatory_region_variant	0.70497	4	0.996005	NA	NA	Previously Unidentified Association Known Signal	NA	0.1856	0.4574	0.3304	0.4238	0.888111	0.907406	0.871314	0.883784	TRUE	TRUE	TRUE	TRUE
Height_Max_INT	17:6929062:G:A	rs7214906	17	7025743	Vitals	Vitals	height	intron_variant	0.55436	1f	0.952762	NA	NA	Previously Unidentified Association Known Signal	NA	0.3566	0.2947	0.1579	0.08852	0.920299	0.984568	0.861458	0.863738	TRUE	TRUE	TRUE	TRUE
Height_Max_INT	17:7363088:T:C	rs9217	17	7459769	Vitals	Vitals	height	3_prime_UTR_variant	0.55324	1f	0.986023	NA	NA	Known Association	NA	0.3475	0.3398	0.2408	0.3499	0.913234	0.964532	0.956419	0.970492	TRUE	TRUE	TRUE	TRUE
Height_Max_INT	17:76913790:G:A	rs79061201	17	78917708	Vitals	Vitals	height	intron_variant	0.55436	1f	0.998279	NA	NA	Previously Unidentified Signal	NA	0.0725	0.012	NA	0.0016	0.840104	0.819623	0.165406	0.338844	TRUE	TRUE	TRUE	TRUE
Height_Max_INT	1:9535776:T:C	rs10864426	1	9475717	Vitals	Vitals	height	intergenic_variant	0.60906	4	0.972536	NA	NA	Known Association	NA	0.3741	0.4412	0.4269	0.3307	0.770422	0.835352	0.745885	0.859749	TRUE	TRUE	TRUE	TRUE
Height_Max_INT	19:4946700:T:C	rs138041953	19	4946688	Vitals	Vitals	height	intron_variant	0.7325	5	NA	0.985971	NA	Previously Unidentified Signal	NA	0.0024	0.0035	NA	0.0119	0.679114	0.599582	0.112805	0.775207	TRUE	TRUE	TRUE	TRUE
Height_Max_INT	19:8651335:A:C	rs10420313	19	8586451	Vitals	Vitals	height	missense_variant	NA	NA	0.98919	NA	NA	Previously Unidentified Signal	NA	0.0912	0.0116	NA	0.0008	0.990638	0.987881	0.598828	0.882288	TRUE	TRUE	TRUE	TRUE
Height_Max_INT	2:199758902:G:C	rs12053051	2	198894178	Vitals	Vitals	height	intron_variant	0.18412	7	0.999992	NA	NA	Previously Unidentified Association Known Signal	NA	0.4207	0.1128	0.1439	0.04084	0.927879	0.880324	0.859889	0.665458	TRUE	TRUE	TRUE	TRUE
Height_Max_INT	2:232788325:C:T	rs3107179	2	231923615	Vitals	Vitals	height	intron_variant	0.13454	5	NA	0.990265	NA	Known Association	NA	0.2114	0.3878	0.2002	0.4143	0.823977	0.899739	0.758868	0.872691	TRUE	TRUE	TRUE	TRUE
Height_Max_INT	2:25145173:T:A	rs59086897	2	24922304	Vitals	Vitals	height	upstream_gene_variant	0.55436	1f	0.997404	NA	NA	Known Association	NA	0.1772	0.4009	0.4466	0.4691	0.92131	1.00034	0.988085	0.984015	TRUE	TRUE	TRUE	TRUE
Height_Max_INT	22:38534746:A:G	rs5750543	22	38138739	Vitals	Vitals	height	intron_variant	0.08	1f	0.989236	NA	NA	Previously Unidentified Association Known Signal	NA	0.06138	0.138	0.1229	0.2244	0.598352	0.765995	0.648475	0.806204	TRUE	TRUE	TRUE	TRUE
Height_Max_INT	2:239920224:T:C	rs7586614	2	238998528	Vitals	Vitals	height	intergenic_variant	0.70497	4	0.9933	NA	NA	Previously Unidentified Signal	NA	0.4269	0.2562	0.4841	0.1648	0.758866	0.775153	0.518776	0.78642	TRUE	TRUE	TRUE	TRUE
Height_Max_INT	2:242497899:C:A	rs56390343	2	241558484	Vitals	Vitals	height	intron_variant	0.55436	1f	0.966985	NA	NA	Known Association	NA	0.4788	0.4908	0.348	0.3036	0.954112	0.971645	0.890073	0.95212	TRUE	TRUE	TRUE	TRUE
Height_Max_INT	2:242022842:T:C	rs191051531	2	241083427	Vitals	Vitals	height	intron_variant	NA	NA	0.986338	NA	NA	Previously Unidentified Signal	NA	0.0018	NA	NA	NA	0.75422	0.78445	0.0148503	0.699035	TRUE	TRUE	TRUE	TRUE
Height_Max_INT	22:46484465:A:G	rs7289813	22	46088585	Vitals	Vitals	height	intron_variant	0.60906	4	0.988255	NA	NA	Known Association	NA	0.2071	0.4045	0.1262	0.4133	0.811978	0.922263	0.923089	0.910234	TRUE	TRUE	TRUE	TRUE
Height_Max_INT	2:33336431:G:A	rs79188433	2	33111364	Vitals	Vitals	height	intron_variant	0.60906	4	1	NA	NA	Previously Unidentified Signal	NA	0.0976	0.014	0.0115	0.0025	0.878349	0.860745	0.548253	0.561574	TRUE	TRUE	TRUE	TRUE
Height_Max_INT	2:44144716:C:T	rs35400264	2	43917577	Vitals	Vitals	height	intron_variant	0.88917	1f	0.981668	NA	NA	Previously Unidentified Association Known Signal	NA	0.0394	0.1605	0.431	0.0453	0.895168	0.998792	0.942921	0.95849	TRUE	TRUE	TRUE	TRUE
Height_Max_INT	2:46352453:G:T	rs3754569	2	46125314	Vitals	Vitals	height	intron_variant	0.13454	5	0.99671	NA	NA	Previously Unidentified Association Known Signal	NA	0.1386	0.3977	0.1988	0.4695	0.846988	0.911347	0.735951	0.889418	TRUE	TRUE	TRUE	TRUE
Height_Max_INT	2:47492482:G:A	rs17036442	2	47265343	Vitals	Vitals	height	intron_variant	0.70497	4	NA	0.967124	NA	Previously Unidentified Signal	NA	0.2405	0.0261	NA	0.0017	0.939602	0.950221	0.358472	0.672522	TRUE	TRUE	TRUE	TRUE
Height_Max_INT	2:60292497:T:C	rs67741959	2	60065362	Vitals	Vitals	height	intron_variant	0.60906	4	0.999299	NA	NA	Previously Unidentified Association Known Signal	NA	0.0698	0.2808	0.3509	0.3125	0.699217	0.708634	0.684621	0.709923	TRUE	TRUE	TRUE	TRUE
Height_Max_INT	2:65968784:A:G	rs2241241	2	65741650	Vitals	Vitals	height	intron_variant	0.18412	7	NA	0.995125	NA	Previously Unidentified Signal	NA	0.0957	0.1575	0.3226	0.0104	0.836733	0.950878	0.820913	0.68517	TRUE	TRUE	TRUE	TRUE
Height_Max_INT	2:9949037:C:T	rs185232565	2	9808908	Vitals	Vitals	height	TF_binding_site_variant	NA	NA	0.972339	NA	NA	Previously Unidentified Signal	NA	0.0006	0.0099	NA	NA	0.437953	0.78054	0.244847	0.266436	TRUE	TRUE	TRUE	TRUE
Height_Max_INT	3:187489743:C:T	rs9836620	3	187771955	Vitals	Vitals	height	intergenic_variant	0.18412	7	0.999215	NA	NA	Previously Unidentified Association Known Signal	NA	0.3	0.1393	0.1658	0.14	0.817986	0.910527	0.898548	0.929064	TRUE	TRUE	TRUE	TRUE
Height_Max_INT	3:62056891:G:A	rs2526431	3	62071217	Vitals	Vitals	height	intron_variant	0.60906	4	0.999864	NA	NA	Previously Unidentified Signal	NA	0.2637	0.386	0.4902	0.4306	0.840209	0.89638	0.87093	0.904731	TRUE	TRUE	TRUE	TRUE
Height_Max_INT	4:120627116:T:C	rs7664591	4	119705961	Vitals	Vitals	height	intergenic_variant	0.55324	1f	0.959796	NA	NA	Known Association	NA	0.4154	0.4407	0.4885	0.3783	0.949477	0.957994	0.942787	0.961544	TRUE	TRUE	TRUE	TRUE
Height_Max_INT	4:119787814:G:C	rs140545832	4	118866659	Vitals	Vitals	height	regulatory_region_variant	NA	NA	NA	0.971385	NA	Previously Unidentified Signal	NA	0.013	0.0013	NA	NA	0.88677	0.72746	0.100918	0.220403	TRUE	TRUE	TRUE	TRUE
Height_Max_INT	4:17865865:T:A	rs73098804	4	17864242	Vitals	Vitals	height	intron_variant	0.88556	5	1	NA	NA	Known Association	NA	0.1729	0.1322	0.2732	0.1228	0.953883	0.960002	0.885949	0.951605	TRUE	TRUE	TRUE	TRUE
Height_Max_INT	4:18025484:G:A	rs2011603	4	18023861	Vitals	Vitals	height	upstream_gene_variant	0.51392	7	0.970962	NA	NA	Known Association	NA	0.3354	0.3299	0.4059	0.2581	1.00096	1.00241	1.00656	0.994247	TRUE	TRUE	TRUE	TRUE
Height_Max_INT	4:184053187:C:T	rs11132168	4	183132034	Vitals	Vitals	height	intron_variant	0.22271	1f	NA	0.99331	NA	Previously Unidentified Signal	NA	0.0307	0.2071	0.1401	0.1122	0.711728	0.864685	0.774476	0.830607	TRUE	TRUE	TRUE	TRUE
Height_Max_INT	4:1006200:G:A	rs34627176	4	1012412	Vitals	Vitals	height	5_prime_UTR_variant	0.70823	1f	0.997087	NA	NA	Known Association	NA	0.1408	0.1266	0.0836	0.2094	0.827891	0.947712	0.840565	0.953193	TRUE	TRUE	TRUE	TRUE
Height_Max_INT	5:171283469:T:G	rs4868126	5	171856465	Vitals	Vitals	height	regulatory_region_variant	0.60906	4	0.999999	NA	NA	Known Association	NA	0.3759	0.3949	0.4055	0.421	0.87748	0.85738	0.836365	0.846028	TRUE	TRUE	TRUE	TRUE
Height_Max_INT	5:176509193:C:T	rs244711	5	177082192	Vitals	Vitals	height	upstream_gene_variant	0.70294	1f	1	NA	NA	Known Association	NA	0.198	0.341	0.2056	0.3377	0.645876	0.639108	0.405873	0.672801	TRUE	TRUE	TRUE	TRUE
Height_Max_INT	5:176492512:C:T	rs151281957	5	177065511	Vitals	Vitals	height	3_prime_UTR_variant	0.13454	5	0.960501	NA	NA	Previously Unidentified Signal	NA	0.0431	0.0058	NA	NA	0.713505	0.570944	0.12953	0.11591	TRUE	TRUE	TRUE	TRUE
Height_Max_INT	6:152126824:T:G	rs2071454	6	151805689	Vitals	Vitals	height	5_prime_UTR_variant	0.60906	4	1	NA	NA	Known Association	NA	0.3971	0.2165	0.3253	0.1035	0.965481	0.974997	0.926103	0.935599	TRUE	TRUE	TRUE	TRUE
Height_Max_INT	6:45097503:A:T	rs6938592	6	45129766	Vitals	Vitals	height	intron_variant	0.51392	7	0.977483	NA	NA	Known Association	NA	0.4856	0.4588	0.3241	0.3099	0.939575	0.914864	0.820961	0.858216	TRUE	TRUE	TRUE	TRUE
Height_Max_INT	7:18733748:G:A	rs17139675	7	18694125	Vitals	Vitals	height	intron_variant	0.67778	3a	1	NA	NA	Known Association	NA	0.4268	0.2364	0.3638	0.0723	0.860216	0.935204	0.870682	0.871851	TRUE	TRUE	TRUE	TRUE
Height_Max_INT	7:25307728:A:G	rs2523091	7	25268109	Vitals	Vitals	height	upstream_gene_variant	0.13454	5	NA	0.981085	NA	Previously Unidentified Signal	NA	0.3005	0.3013	0.3985	0.2365	0.839457	0.881076	0.776266	0.907655	TRUE	TRUE	TRUE	TRUE
Height_Max_INT	7:46172771:T:C	rs59642181	7	46133173	Vitals	Vitals	height	regulatory_region_variant	0.5952	2b	0.998237	NA	NA	Previously Unidentified Signal	NA	0.103	0.0097	0.0041	0.0011	0.884087	0.847302	0.306299	0.315028	TRUE	TRUE	TRUE	TRUE
Height_Max_INT	7:47023307:T:C	rs139483042	7	46983709	Vitals	Vitals	height	intron_variant	0.85667	6	0.979851	NA	NA	Previously Unidentified Signal	NA	0.0553	0.0076	NA	0.0022	0.799188	0.675822	0.0971304	0.374046	TRUE	TRUE	TRUE	TRUE
Height_Max_INT	7:46051913:T:A	rs1525816	7	46012314	Vitals	Vitals	height	intergenic_variant	0.278	6	0.996445	NA	NA	Known Association	NA	0.427	0.1475	0.2603	0.1655	0.812001	0.834621	0.860158	0.851905	TRUE	TRUE	TRUE	TRUE
Height_Max_INT	7:51208953:T:C	rs12719037	7	51141256	Vitals	Vitals	height	intron_variant	0.97963	1b	0.981265	NA	NA	Previously Unidentified Association Known Signal	NA	0.1089	0.3151	0.1374	0.4718	0.841712	0.901657	0.742057	0.901876	TRUE	TRUE	TRUE	TRUE
Height_Max_INT	7:73414380:T:C	rs115745653	7	74000050	Vitals	Vitals	height	intergenic_variant	0.99727	1b	1	NA	NA	Previously Unidentified Signal	NA	0.0771	0.0079	NA	0.0006	0.860181	0.851138	0.280301	0.465651	TRUE	TRUE	TRUE	TRUE
Height_Max_INT	7:8107359:G:A	rs79067224	7	8067729	Vitals	Vitals	height	intron_variant	0.18412	7	NA	0.981591	NA	Previously Unidentified Signal	NA	0.0041	0.0132	NA	0.021	0.763728	0.837261	0.494954	0.801437	TRUE	TRUE	TRUE	TRUE
Height_Max_INT	7:100978587:C:T	rs6465796	7	101335306	Vitals	Vitals	height	intergenic_variant	0.03	1f	0.971167	NA	NA	Previously Unidentified Association Known Signal	NA	0.1147	0.4153	0.3171	0.4707	0.835424	0.930352	0.838232	0.937793	TRUE	TRUE	TRUE	TRUE
Height_Max_INT	8:120632987:T:C	rs7842699	8	119620747	Vitals	Vitals	height	intron_variant	0.13454	5	0.968996	NA	NA	Previously Unidentified Association Known Signal	NA	0.3135	0.037	NA	0.0078	0.930528	0.935303	0.260331	0.738675	TRUE	TRUE	TRUE	TRUE
Height_Max_INT	9:109447788:G:A	rs1370983445	9	106685507	Vitals	Vitals	height	intron_variant	NA	NA	0.991137	NA	NA	Previously Unidentified Signal	NA	0.0384	0.0038	NA	NA	0.376536	0.415911	0.0412527	0.184395	TRUE	TRUE	TRUE	TRUE
Height_Max_INT	9:35757471:T:A	rs12353402	9	35757474	Vitals	Vitals	height	3_prime_UTR_variant	0.55436	1f	NA	0.974668	NA	Previously Unidentified Signal	NA	0.3211	0.0344	NA	0.0052	0.955459	0.938583	0.232406	0.684839	TRUE	TRUE	TRUE	TRUE
Height_Mean_INT	10:121211897:C:T	rs78303100	10	119452385	Vitals	Vitals	height	intron_variant	0.60906	4	0.999031	NA	NA	Previously Unidentified Signal	NA	0.1298	0.0146	NA	0.0021	0.915022	0.886343	0.240236	0.465016	TRUE	TRUE	TRUE	TRUE
Height_Mean_INT	10:28605928:G:A	rs786398	10	28316999	Vitals	Vitals	height	intron_variant	0.55436	1f	0.999863	NA	NA	Previously Unidentified Association Known Signal	NA	0.102	0.3113	0.04893	0.4875	0.876756	0.954254	0.568001	0.958912	TRUE	TRUE	TRUE	TRUE
Height_Mean_INT	10:30546538:C:G	rs2795864	10	30257609	Vitals	Vitals	height	intergenic_variant	0.51392	7	0.981533	NA	NA	Known Association	NA	0.1686	0.389	0.2687	0.2848	0.870732	0.878042	0.841754	0.852017	TRUE	TRUE	TRUE	TRUE
Height_Mean_INT	1:150531078:A:G	rs74124919	1	150558602	Vitals	Vitals	height	missense_variant	NA	NA	1	NA	NA	Previously Unidentified Association Known Signal	NA	0.2026	0.0188	NA	0.0008	0.965031	0.970368	0.574616	0.927777	TRUE	TRUE	TRUE	TRUE
Height_Mean_INT	1:149892872:A:G	rs11205277	1	149920979	Vitals	Vitals	height	upstream_gene_variant	0.68	1b	NA	0.966201	NA	Known Association	NA	0.1118	0.3046	0.3604	0.4361	1.01317	1.00542	1.03565	0.996223	TRUE	TRUE	TRUE	TRUE
Height_Mean_INT	1:180905694:C:T	rs3795503	1	180936558	Vitals	Vitals	height	missense_variant	NA	NA	0.980736	NA	NA	Known Association	NA	0.1698	0.2538	0.472	0.2972	0.913118	0.934381	0.873863	0.942794	TRUE	TRUE	TRUE	TRUE
Height_Mean_INT	1:205641018:G:A	rs6593963	1	205671890	Vitals	Vitals	height	intron_variant	0.2475	1d	0.999007	NA	NA	Previously Unidentified Association Known Signal	NA	0.3441	0.04389	NA	NA	0.872344	0.690136	0.103512	0.234527	TRUE	TRUE	TRUE	TRUE
Height_Mean_INT	12:23638585:G:A	rs4377000	12	23485651	Vitals	Vitals	height	intergenic_variant	0.18412	7	0.968382	NA	NA	Previously Unidentified Association Known Signal	NA	0.1045	0.4951	0.264	0.4431	0.86456	0.848185	0.572377	0.827896	TRUE	TRUE	TRUE	TRUE
Height_Mean_INT	12:28022055:A:G	rs5029277	12	27869122	Vitals	Vitals	height	regulatory_region_variant	0.67136	2b	0.967207	NA	NA	Previously Unidentified Association Known Signal	NA	0.3221	0.1922	0.3148	0.2419	0.84241	0.889235	0.889021	0.91545	TRUE	TRUE	TRUE	TRUE
Height_Mean_INT	12:4358078:A:G	rs143750586	12	4248912	Vitals	Vitals	height	non_coding_transcript_exon_variant	0.13454	5	0.993016	NA	NA	Known Association	NA	0.0016	0.0041	NA	0.0081	0.617116	0.629629	0.191809	0.639927	TRUE	TRUE	TRUE	TRUE
Height_Mean_INT	12:56704347:C:T	rs144428833	12	56310563	Vitals	Vitals	height	missense_variant	NA	NA	0.999893	NA	NA	Previously Unidentified Signal	NA	0.0038	NA	NA	NA	0.975127	0.93789	NA	0.952012	TRUE	TRUE	TRUE	TRUE
Height_Mean_INT	12:58608590:C:A	rs533652711	12	58214807	Vitals	Vitals	height	intergenic_variant	NA	NA	NA	0.972258	NA	Previously Unidentified Signal	NA	0.0003	0.0004	NA	0.002	0.636485	0.518205	0.0500332	0.773591	TRUE	TRUE	TRUE	TRUE
Height_Mean_INT	12:69842643:T:C	rs6581895	12	69448863	Vitals	Vitals	height	upstream_gene_variant	0.51392	7	0.999836	NA	NA	Previously Unidentified Association Known Signal	NA	0.2131	0.2283	0.1664	0.2255	0.998624	1.0307	0.990358	0.991157	TRUE	TRUE	TRUE	TRUE
Height_Mean_INT	12:77581190:C:T	rs553753689	12	77187410	Vitals	Vitals	height	intergenic_variant	NA	NA	0.999999	NA	NA	Previously Unidentified Signal	NA	0.0014	NA	NA	NA	0.437981	0.416688	0.425544	0.0645209	TRUE	TRUE	TRUE	TRUE
Phe_250_7	19:41847737:G:A	rs11466334	19	41341832	PheCodes	Endocrine or Metabolic	Diabetic retinopathy	intron_variant	0.98	1a	1	NA	NA	Previously Unidentified Association Known Signal	NA	0.0789	0.0109	NA	NA	0.74393	0.544371	0.0848069	0.124812	TRUE	TRUE	TRUE	TRUE
Height_Mean_INT	12:94136009:G:C	rs7953280	12	93742233	Vitals	Vitals	height	intron_variant	0.55436	1f	0.995789	NA	NA	Known Association	NA	0.2885	0.354	0.1635	0.4886	0.863947	0.925052	0.720048	0.932823	TRUE	TRUE	TRUE	TRUE
Height_Mean_INT	12:94120262:T:A	rs56987049	12	93726486	Vitals	Vitals	height	intron_variant	0.18412	7	0.995624	NA	NA	Known Association	NA	0.0833	0.0095	NA	0.0004	0.792589	0.799199	0.162884	0.61016	TRUE	TRUE	TRUE	TRUE
Height_Mean_INT	14:75104905:G:A	rs888414	14	74638202	Vitals	Vitals	height	regulatory_region_variant	0.55436	1f	0.998515	NA	NA	Previously Unidentified Association Known Signal	NA	0.4753	0.4165	0.102	0.3897	0.865904	0.90991	0.879321	0.907847	TRUE	TRUE	TRUE	TRUE
Height_Mean_INT	15:100838824:T:G	rs7177499	15	100298619	Vitals	Vitals	height	intron_variant	0.25	5	0.996932	NA	NA	Known Association	NA	0.3171	0.4019	0.3859	0.4547	0.887254	0.936138	0.72521	0.92216	TRUE	TRUE	TRUE	TRUE
Height_Mean_INT	15:48685101:C:T	rs1820489	15	48392904	Vitals	Vitals	height	regulatory_region_variant	0.60906	4	0.99882	NA	NA	Known Association	NA	0.4268	0.1896	0.4904	0.1228	0.874788	0.748761	0.678789	0.762333	TRUE	TRUE	TRUE	TRUE
Height_Mean_INT	15:48758132:A:C	rs55694948	15	48465935	Vitals	Vitals	height	intron_variant	0.51392	7	0.999791	NA	NA	Known Association	NA	0.2505	0.1601	0.2276	0.1511	0.85689	0.907516	0.801978	0.951023	TRUE	TRUE	TRUE	TRUE
Height_Mean_INT	15:48773926:T:C	rs200342067	15	48481729	Vitals	Vitals	height	missense_variant	NA	NA	NA	0.985102	NA	Known Association	NA	NA	0.0028	NA	NA	0.936142	0.967603	0.0156226	0.519983	TRUE	TRUE	TRUE	TRUE
Height_Mean_INT	15:67252716:G:A	rs436053	15	66960378	Vitals	Vitals	height	upstream_gene_variant	0.60906	4	NA	0.987268	NA	Previously Unidentified Signal	NA	0.4058	0.4798	0.3269	0.2606	0.983154	1.00352	0.976199	0.975488	TRUE	TRUE	TRUE	TRUE
Height_Mean_INT	15:84258867:T:C	rs7178716	15	83590115	Vitals	Vitals	height	intron_variant	0.18412	7	0.99592	NA	NA	Previously Unidentified Association Known Signal	NA	0.2616	0.0272	NA	0.0047	0.788322	0.777616	0.167972	0.39412	TRUE	TRUE	TRUE	TRUE
Height_Mean_INT	15:89400043:G:C	rs28559926	15	88856812	Vitals	Vitals	height	missense_variant	NA	NA	0.964672	NA	NA	Known Association	NA	0.2862	0.0556	0.0369	0.0417	0.970156	0.913985	0.67335	0.825789	TRUE	TRUE	TRUE	TRUE
Height_Mean_INT	15:89397640:G:A	rs80095362	15	88854409	Vitals	Vitals	height	intron_variant	0.20233	5	0.999371	NA	NA	Known Association	NA	0.0689	0.0075	NA	0.0003	0.980995	0.980464	0.362718	0.809639	TRUE	TRUE	TRUE	TRUE
Height_Mean_INT	16:2995822:T:C	rs184710126	16	2945821	Vitals	Vitals	height	intron_variant	0.58955	5	NA	0.963211	NA	Previously Unidentified Signal	NA	0.0418	0.0178	0.0148	0.0265	0.87157	0.614194	0.387172	0.661727	TRUE	TRUE	TRUE	TRUE
Height_Mean_INT	16:4367269:G:A	rs74003282	16	4317268	Vitals	Vitals	height	intron_variant	0.55436	1f	0.991752	NA	NA	Known Association	NA	0.3697	0.0919	0.1182	0.0702	0.985014	1.02257	0.993546	0.990873	TRUE	TRUE	TRUE	TRUE
Height_Mean_INT	16:84867404:G:A	rs8055199	16	84833798	Vitals	Vitals	height	intron_variant	0.60906	4	NA	0.995689	NA	Previously Unidentified Association Known Signal	NA	0.3755	0.3688	0.4219	0.3586	0.915999	0.949373	0.933344	0.949352	TRUE	TRUE	TRUE	TRUE
Height_Mean_INT	17:51865928:C:A	rs11079098	17	53788567	Vitals	Vitals	height	intergenic_variant	0	5	0.999527	NA	NA	Known Association	NA	0.1298	0.4734	0.4667	0.3772	0.886653	0.902189	0.823606	0.888144	TRUE	TRUE	TRUE	TRUE
Height_Mean_INT	17:51852998:G:A	rs112136358	17	53775637	Vitals	Vitals	height	intergenic_variant	0.58955	5	0.999913	NA	NA	Previously Unidentified Association Known Signal	NA	0.0405	0.1676	0.2105	0.196	0.764564	0.777067	0.794204	0.743281	TRUE	TRUE	TRUE	TRUE
Height_Mean_INT	17:52938797:T:C	rs17745091	17	54861436	Vitals	Vitals	height	regulatory_region_variant	0.70497	4	1	NA	NA	Previously Unidentified Association Known Signal	NA	0.1856	0.4574	0.3304	0.4238	0.888111	0.907406	0.871314	0.883784	TRUE	TRUE	TRUE	TRUE
Height_Mean_INT	17:7363088:T:C	rs9217	17	7459769	Vitals	Vitals	height	3_prime_UTR_variant	0.55324	1f	0.980817	NA	NA	Known Association	NA	0.3475	0.3398	0.2408	0.3499	0.913234	0.964532	0.956419	0.970492	TRUE	TRUE	TRUE	TRUE
Height_Mean_INT	17:69606431:A:C	rs189171112	17	71610290	Vitals	Vitals	height	intergenic_variant	0.18412	7	NA	0.976786	NA	Previously Unidentified Signal	NA	0.0332	0.1072	NA	0.0359	0.635005	0.601824	0.22545	0.493615	TRUE	TRUE	TRUE	TRUE
Height_Mean_INT	17:76913790:G:A	rs79061201	17	78917708	Vitals	Vitals	height	intron_variant	0.55436	1f	0.999762	NA	NA	Previously Unidentified Signal	NA	0.0725	0.012	NA	0.0016	0.840104	0.819623	0.165406	0.338844	TRUE	TRUE	TRUE	TRUE
Height_Mean_INT	1:9535776:T:C	rs10864426	1	9475717	Vitals	Vitals	height	intergenic_variant	0.60906	4	0.997476	NA	NA	Known Association	NA	0.3741	0.4412	0.4269	0.3307	0.770422	0.835352	0.745885	0.859749	TRUE	TRUE	TRUE	TRUE
Height_Mean_INT	19:4946700:T:C	rs138041953	19	4946688	Vitals	Vitals	height	intron_variant	0.7325	5	NA	0.995908	NA	Previously Unidentified Signal	NA	0.0024	0.0035	NA	0.0119	0.679114	0.599582	0.112805	0.775207	TRUE	TRUE	TRUE	TRUE
Height_Mean_INT	19:8651335:A:C	rs10420313	19	8586451	Vitals	Vitals	height	missense_variant	NA	NA	0.989171	NA	NA	Previously Unidentified Signal	NA	0.0912	0.0116	NA	0.0008	0.990638	0.987881	0.598828	0.882288	TRUE	TRUE	TRUE	TRUE
Height_Mean_INT	20:20371406:C:T	rs3748446	20	20390762	Vitals	Vitals	height	3_prime_UTR_variant	0.35	1b	0.959836	NA	NA	Previously Unidentified Association Known Signal	NA	0.4138	0.151	0.2183	0.0642	0.763404	0.853951	0.821492	0.722692	TRUE	TRUE	TRUE	TRUE
Height_Mean_INT	2:199758902:G:C	rs12053051	2	198894178	Vitals	Vitals	height	intron_variant	0.18412	7	0.999892	NA	NA	Previously Unidentified Association Known Signal	NA	0.4207	0.1128	0.1439	0.04084	0.927879	0.880324	0.859889	0.665458	TRUE	TRUE	TRUE	TRUE
Height_Mean_INT	22:38534746:A:G	rs5750543	22	38138739	Vitals	Vitals	height	intron_variant	0.08	1f	0.987244	NA	NA	Previously Unidentified Association Known Signal	NA	0.06138	0.138	0.1229	0.2244	0.598352	0.765995	0.648475	0.806204	TRUE	TRUE	TRUE	TRUE
Height_Mean_INT	2:239920224:T:C	rs7586614	2	238998528	Vitals	Vitals	height	intergenic_variant	0.70497	4	0.999208	NA	NA	Previously Unidentified Signal	NA	0.4269	0.2562	0.4841	0.1648	0.758866	0.775153	0.518776	0.78642	TRUE	TRUE	TRUE	TRUE
Height_Mean_INT	2:242497899:C:A	rs56390343	2	241558484	Vitals	Vitals	height	intron_variant	0.55436	1f	0.988624	NA	NA	Known Association	NA	0.4788	0.4908	0.348	0.3036	0.954112	0.971645	0.890073	0.95212	TRUE	TRUE	TRUE	TRUE
Height_Mean_INT	22:46484465:A:G	rs7289813	22	46088585	Vitals	Vitals	height	intron_variant	0.60906	4	0.982088	NA	NA	Known Association	NA	0.2071	0.4045	0.1262	0.4133	0.811978	0.922263	0.923089	0.910234	TRUE	TRUE	TRUE	TRUE
Height_Mean_INT	2:28647650:G:A	rs55870117	2	28424783	Vitals	Vitals	height	upstream_gene_variant	0.55436	1f	0.973896	NA	NA	Known Association	NA	0.1185	0.2237	0.2076	0.2936	0.856961	0.895669	0.91407	0.912984	TRUE	TRUE	TRUE	TRUE
Height_Mean_INT	2:28702315:G:T	rs114289338	2	28479448	Vitals	Vitals	height	intron_variant	0.58955	5	NA	0.955097	NA	Previously Unidentified Signal	NA	0.1061	0.0127	NA	NA	0.821377	0.761138	0.1936	0.248739	TRUE	TRUE	TRUE	TRUE
Height_Mean_INT	2:33336431:G:A	rs79188433	2	33111364	Vitals	Vitals	height	intron_variant	0.60906	4	1	NA	NA	Previously Unidentified Signal	NA	0.0976	0.014	0.0115	0.0025	0.878349	0.860745	0.548253	0.561574	TRUE	TRUE	TRUE	TRUE
Height_Mean_INT	2:38276374:C:T	rs192065412	2	38049231	Vitals	Vitals	height	intron_variant	NA	NA	0.97509	NA	NA	Previously Unidentified Signal	NA	0.0005	NA	NA	NA	0.61458	0.646374	0.516844	0.383568	TRUE	TRUE	TRUE	TRUE
Height_Mean_INT	2:46352453:G:T	rs3754569	2	46125314	Vitals	Vitals	height	intron_variant	0.13454	5	0.972247	NA	NA	Previously Unidentified Association Known Signal	NA	0.1386	0.3977	0.1988	0.4695	0.846988	0.911347	0.735951	0.889418	TRUE	TRUE	TRUE	TRUE
Height_Mean_INT	2:47492482:G:A	rs17036442	2	47265343	Vitals	Vitals	height	intron_variant	0.70497	4	NA	0.975115	NA	Previously Unidentified Signal	NA	0.2404	0.0261	NA	0.0017	0.939602	0.950221	0.358472	0.672522	TRUE	TRUE	TRUE	TRUE
Height_Mean_INT	2:48487975:A:G	rs73927963	2	48260836	Vitals	Vitals	height	intergenic_variant	0.01521	6	0.951663	NA	NA	Previously Unidentified Signal	NA	0.1154	0.014	NA	0.0015	0.923021	0.909916	0.213776	0.400478	TRUE	TRUE	TRUE	TRUE
Height_Mean_INT	2:61198324:A:T	rs7605656	2	60971189	Vitals	Vitals	height	intron_variant	0.69318	6	0.998	NA	NA	Previously Unidentified Association Known Signal	NA	0.294	0.028	0.0033	0.0019	0.976847	1.00365	0.773766	0.750033	TRUE	TRUE	TRUE	TRUE
Height_Mean_INT	2:65968784:A:G	rs2241241	2	65741650	Vitals	Vitals	height	intron_variant	0.18412	7	NA	0.999125	NA	Previously Unidentified Signal	NA	0.0957	0.1575	0.3226	0.0104	0.836733	0.950878	0.820913	0.68517	TRUE	TRUE	TRUE	TRUE
Height_Mean_INT	3:187489743:C:T	rs9836620	3	187771955	Vitals	Vitals	height	intergenic_variant	0.18412	7	0.998823	NA	NA	Previously Unidentified Association Known Signal	NA	0.3	0.1393	0.1658	0.14	0.817986	0.910527	0.898548	0.929064	TRUE	TRUE	TRUE	TRUE
Height_Mean_INT	3:62056891:G:A	rs2526431	3	62071217	Vitals	Vitals	height	intron_variant	0.60906	4	0.998199	NA	NA	Previously Unidentified Signal	NA	0.2637	0.386	0.4902	0.4306	0.840209	0.89638	0.87093	0.904731	TRUE	TRUE	TRUE	TRUE
Height_Mean_INT	4:119787814:G:C	rs140545832	4	118866659	Vitals	Vitals	height	regulatory_region_variant	NA	NA	NA	0.960735	NA	Previously Unidentified Signal	NA	0.013	0.0013	NA	NA	0.88677	0.72746	0.100918	0.220403	TRUE	TRUE	TRUE	TRUE
Height_Mean_INT	4:145566864:T:C	rs13106087	4	144645712	Vitals	Vitals	height	non_coding_transcript_exon_variant	0.35082	1b	NA	0.982353	NA	Known Association	NA	0.476	0.2416	0.4754	0.1784	0.922717	0.939087	0.917605	0.915649	TRUE	TRUE	TRUE	TRUE
Height_Mean_INT	4:17865865:T:A	rs73098804	4	17864242	Vitals	Vitals	height	intron_variant	0.88556	5	1	NA	NA	Known Association	NA	0.1729	0.1322	0.2732	0.1228	0.953883	0.960002	0.885949	0.951605	TRUE	TRUE	TRUE	TRUE
Height_Mean_INT	4:184190535:G:A	rs6858486	4	183269382	Vitals	Vitals	height	intron_variant	0.58955	5	0.984815	NA	NA	Known Association	NA	0.4103	0.3306	0.4904	0.2758	0.861169	0.894468	0.883462	0.860276	TRUE	TRUE	TRUE	TRUE
Height_Mean_INT	4:184053187:C:T	rs11132168	4	183132034	Vitals	Vitals	height	intron_variant	0.22271	1f	NA	0.985743	NA	Previously Unidentified Signal	NA	0.0307	0.2071	0.1401	0.1122	0.711728	0.864685	0.774476	0.830607	TRUE	TRUE	TRUE	TRUE
Height_Mean_INT	4:1006200:G:A	rs34627176	4	1012412	Vitals	Vitals	height	5_prime_UTR_variant	0.70823	1f	0.992757	NA	NA	Known Association	NA	0.1408	0.1266	0.0836	0.2094	0.827891	0.947712	0.840565	0.953193	TRUE	TRUE	TRUE	TRUE
Height_Mean_INT	5:171283469:T:G	rs4868126	5	171856465	Vitals	Vitals	height	regulatory_region_variant	0.60906	4	0.999999	0.978531	NA	Known Association	NA	0.3759	0.3949	0.4055	0.421	0.87748	0.85738	0.836365	0.846028	TRUE	TRUE	TRUE	TRUE
Height_Mean_INT	5:172925578:C:T	rs2339958	5	173498575	Vitals	Vitals	height	regulatory_region_variant	0.60906	4	NA	0.968615	NA	Previously Unidentified Association Known Signal	NA	0.005	0.081	NA	0.0116	0.464592	0.739618	0.195644	0.412803	TRUE	TRUE	TRUE	TRUE
Height_Mean_INT	5:176509193:C:T	rs244711	5	177082192	Vitals	Vitals	height	upstream_gene_variant	0.70294	1f	1	NA	NA	Known Association	NA	0.198	0.341	0.2056	0.3377	0.645876	0.639108	0.405873	0.672801	TRUE	TRUE	TRUE	TRUE
Height_Mean_INT	5:176492512:C:T	rs151281957	5	177065511	Vitals	Vitals	height	3_prime_UTR_variant	0.13454	5	0.974035	NA	NA	Previously Unidentified Signal	NA	0.0431	0.0058	NA	NA	0.713505	0.570944	0.12953	0.11591	TRUE	TRUE	TRUE	TRUE
Height_Mean_INT	5:180717660:T:C	rs10434812	5	181290659	Vitals	Vitals	height	intergenic_variant	0.22271	1f	0.98714	NA	NA	Known Association	NA	0.2754	0.2968	0.353	0.256	0.781468	0.894836	0.927323	0.876989	TRUE	TRUE	TRUE	TRUE
Height_Mean_INT	5:31894023:G:A	rs59068741	5	31893917	Vitals	Vitals	height	intron_variant	0.60906	4	NA	0.955892	NA	Previously Unidentified Signal	NA	0.111	0.2775	0.4437	0.0876	0.82801	0.945491	0.796693	0.793191	TRUE	TRUE	TRUE	TRUE
Height_Mean_INT	5:36642219:G:A	rs74862670	5	36642117	Vitals	Vitals	height	intron_variant	0.58955	5	NA	0.950695	NA	Previously Unidentified Signal	NA	0.0037	0.0067	NA	0.0028	0.518959	0.785566	0.101672	0.69796	TRUE	TRUE	TRUE	TRUE
Height_Mean_INT	6:130345699:T:G	rs953261	6	130024554	Vitals	Vitals	height	intron_variant	0.72948	6	0.989768	NA	NA	Known Association	NA	0.0965	0.0117	0.0823	0.0017	0.925393	0.919401	0.969017	0.823876	TRUE	TRUE	TRUE	TRUE
Height_Mean_INT	6:152126824:T:G	rs2071454	6	151805689	Vitals	Vitals	height	5_prime_UTR_variant	0.60906	4	1	NA	NA	Known Association	NA	0.3971	0.2165	0.3253	0.1035	0.965481	0.974997	0.926103	0.935599	TRUE	TRUE	TRUE	TRUE
Height_Mean_INT	6:152129077:T:C	rs2077647	6	151807942	Vitals	Vitals	height	synonymous_variant	NA	NA	NA	0.952289	NA	Known Association	NA	0.4879	0.4445	0.417	0.4755	0.998237	1.00057	0.983304	0.994982	TRUE	TRUE	TRUE	TRUE
Height_Mean_INT	6:45097503:A:T	rs6938592	6	45129766	Vitals	Vitals	height	intron_variant	0.51392	7	0.997671	NA	NA	Known Association	NA	0.4856	0.4588	0.3241	0.3099	0.939575	0.914864	0.820961	0.858216	TRUE	TRUE	TRUE	TRUE
Height_Mean_INT	7:18733748:G:A	rs17139675	7	18694125	Vitals	Vitals	height	intron_variant	0.67778	3a	1	NA	NA	Known Association	NA	0.4268	0.2364	0.3638	0.0723	0.860216	0.935204	0.870682	0.871851	TRUE	TRUE	TRUE	TRUE
Height_Mean_INT	7:2812632:C:G	rs35957220	7	2772998	Vitals	Vitals	height	intron_variant	0.55436	1f	0.956984	NA	NA	Known Association	NA	0.1317	0.2768	0.2726	0.2903	0.960996	0.988805	0.960202	0.982367	TRUE	TRUE	TRUE	TRUE
Height_Mean_INT	7:25307728:A:G	rs2523091	7	25268109	Vitals	Vitals	height	upstream_gene_variant	0.13454	5	NA	0.982728	NA	Previously Unidentified Signal	NA	0.3005	0.3013	0.3985	0.2365	0.839457	0.881076	0.776266	0.907655	TRUE	TRUE	TRUE	TRUE
Height_Mean_INT	7:46172771:T:C	rs59642181	7	46133173	Vitals	Vitals	height	regulatory_region_variant	0.5952	2b	0.999132	NA	NA	Previously Unidentified Signal	NA	0.103	0.0097	0.0041	0.0011	0.884087	0.847302	0.306299	0.315028	TRUE	TRUE	TRUE	TRUE
Height_Mean_INT	7:46051913:T:A	rs1525816	7	46012314	Vitals	Vitals	height	intergenic_variant	0.278	6	0.999632	NA	NA	Known Association	NA	0.4271	0.1475	0.2603	0.1655	0.812001	0.834621	0.860158	0.851905	TRUE	TRUE	TRUE	TRUE
Height_Mean_INT	7:47023307:T:C	rs139483042	7	46983709	Vitals	Vitals	height	intron_variant	0.85667	6	0.951886	NA	NA	Previously Unidentified Signal	NA	0.0553	0.0076	NA	0.0022	0.799188	0.675822	0.0971304	0.374046	TRUE	TRUE	TRUE	TRUE
Height_Mean_INT	7:51208953:T:C	rs12719037	7	51141256	Vitals	Vitals	height	intron_variant	0.97963	1b	0.965156	NA	NA	Previously Unidentified Association Known Signal	NA	0.1089	0.3151	0.1374	0.4718	0.841712	0.901657	0.742057	0.901876	TRUE	TRUE	TRUE	TRUE
Height_Mean_INT	7:73414380:T:C	rs115745653	7	74000050	Vitals	Vitals	height	intergenic_variant	0.99727	1b	1	NA	NA	Previously Unidentified Signal	NA	0.0771	0.0079	NA	0.0006	0.860181	0.851138	0.280301	0.465651	TRUE	TRUE	TRUE	TRUE
Height_Mean_INT	7:73304636:C:T	rs12669267	7	73890306	Vitals	Vitals	height	intergenic_variant	0.55436	1f	0.980393	NA	NA	Known Association	NA	0.241	0.2077	0.2547	0.1317	0.845185	0.892386	0.82342	0.882865	TRUE	TRUE	TRUE	TRUE
Height_Mean_INT	7:8107359:G:A	rs79067224	7	8067729	Vitals	Vitals	height	intron_variant	0.18412	7	NA	0.978811	NA	Previously Unidentified Signal	NA	0.0041	0.0132	NA	0.021	0.763728	0.837261	0.494954	0.801437	TRUE	TRUE	TRUE	TRUE
Height_Mean_INT	8:135674470:C:T	rs72609896	8	134662227	Vitals	Vitals	height	intron_variant	0.74115	2b	NA	0.994693	NA	Previously Unidentified Association Known Signal	NA	0.0192	0.1021	0.2533	0.0558	0.650038	0.817054	0.686799	0.744761	TRUE	TRUE	TRUE	TRUE
Height_Mean_INT	9:122810847:C:T	rs4836797	9	120048569	Vitals	Vitals	height	intergenic_variant	0.13454	5	0.958072	NA	NA	Previously Unidentified Association Known Signal	NA	0.0918	0.292	0.4021	0.3778	0.843337	0.843765	0.834394	0.855306	TRUE	TRUE	TRUE	TRUE
Height_Mean_INT	9:125830958:C:T	rs143663770	9	123068679	Vitals	Vitals	height	intron_variant	0.22271	1f	NA	0.953636	NA	Previously Unidentified Association Known Signal	NA	0.0069	0.0493	NA	0.0323	0.604314	0.671666	0.299998	0.589839	TRUE	TRUE	TRUE	TRUE
Height_Mean_INT	9:35757471:T:A	rs12353402	9	35757474	Vitals	Vitals	height	3_prime_UTR_variant	0.55436	1f	NA	0.998564	NA	Previously Unidentified Association Known Signal	NA	0.3211	0.0344	NA	0.0052	0.955459	0.938583	0.232406	0.684839	TRUE	TRUE	TRUE	TRUE
Height_Min_INT	10:104382673:A:G	rs11191353	10	102622916	Vitals	Vitals	height	intron_variant	0.61248	1f	0.967217	NA	NA	Known Association	NA	0.2958	0.481	0.4707	0.394	0.977951	1.00839	1.01527	0.98703	TRUE	TRUE	TRUE	TRUE
Height_Min_INT	10:121211897:C:T	rs78303100	10	119452385	Vitals	Vitals	height	intron_variant	0.60906	4	0.979579	NA	NA	Previously Unidentified Signal	NA	0.1298	0.0146	NA	0.0021	0.915022	0.886343	0.240236	0.465016	TRUE	TRUE	TRUE	TRUE
Height_Min_INT	1:150531078:A:G	rs74124919	1	150558602	Vitals	Vitals	height	missense_variant	NA	NA	1	NA	NA	Previously Unidentified Association Known Signal	NA	0.2026	0.0188	NA	0.0008	0.965031	0.970368	0.574616	0.927777	TRUE	TRUE	TRUE	TRUE
Height_Min_INT	1:172355841:C:T	rs17369123	1	172386701	Vitals	Vitals	height	intron_variant	0.55436	1f	0.950606	NA	NA	Known Association	NA	0.0716	0.1219	0.0555	0.178	0.999923	1.01425	1.02722	1.00195	TRUE	TRUE	TRUE	TRUE
Height_Min_INT	1:205641018:G:A	rs6593963	1	205671890	Vitals	Vitals	height	intron_variant	0.2475	1d	0.998835	NA	NA	Previously Unidentified Association Known Signal	NA	0.3441	0.04389	NA	NA	0.872344	0.690136	0.103512	0.234527	TRUE	TRUE	TRUE	TRUE
Height_Min_INT	12:590259:G:A	rs215223	12	481093	Vitals	Vitals	height	intron_variant	0.55436	1f	0.994075	NA	NA	Known Association	NA	0.1578	0.4333	0.3447	0.4011	0.872886	0.921011	0.898189	0.9448	TRUE	TRUE	TRUE	TRUE
Height_Min_INT	12:12011520:G:A	rs17819115	12	11858586	Vitals	Vitals	height	intron_variant	0.13454	5	0.986548	NA	NA	Previously Unidentified Association Known Signal	NA	0.0931	0.3505	0.1812	0.4784	0.999666	1.00882	0.946769	0.995265	TRUE	TRUE	TRUE	TRUE
Height_Min_INT	12:116323536:C:T	rs73395100	12	115885731	Vitals	Vitals	height	intron_variant	0.62344	4	0.971346	NA	NA	Previously Unidentified Signal	NA	0.0441	0.0039	NA	0.0005	0.793603	0.73542	0.0192188	0.330081	TRUE	TRUE	TRUE	TRUE
Height_Min_INT	12:56704347:C:T	rs144428833	12	56310563	Vitals	Vitals	height	missense_variant	NA	NA	0.999968	NA	NA	Previously Unidentified Signal	NA	0.0038	NA	NA	NA	0.975127	0.93789	NA	0.952012	TRUE	TRUE	TRUE	TRUE
Height_Min_INT	12:56338674:C:T	rs79480453	12	55944890	Vitals	Vitals	height	intron_variant	0.22271	1f	0.99353	NA	NA	Previously Unidentified Signal	NA	0.0654	0.0091	NA	NA	0.835439	0.631704	0.125951	0.259779	TRUE	TRUE	TRUE	TRUE
Height_Min_INT	12:69842643:T:C	rs6581895	12	69448863	Vitals	Vitals	height	upstream_gene_variant	0.51392	7	0.999742	NA	NA	Previously Unidentified Association Known Signal	NA	0.2131	0.2283	0.1664	0.2255	0.998624	1.0307	0.990358	0.991157	TRUE	TRUE	TRUE	TRUE
Height_Min_INT	12:1563871:T:C	rs4765819	12	1454705	Vitals	Vitals	height	intron_variant	0.13454	5	0.960879	NA	NA	Known Association	NA	0.178	0.3003	0.1969	0.3102	0.845359	0.808421	0.578923	0.714882	TRUE	TRUE	TRUE	TRUE
Height_Min_INT	12:77581190:C:T	rs553753689	12	77187410	Vitals	Vitals	height	intergenic_variant	NA	NA	1	NA	NA	Previously Unidentified Signal	NA	0.0014	NA	NA	NA	0.437981	0.416688	0.425544	0.0645209	TRUE	TRUE	TRUE	TRUE
Height_Min_INT	12:94136009:G:C	rs7953280	12	93742233	Vitals	Vitals	height	intron_variant	0.55436	1f	0.999882	NA	NA	Known Association	NA	0.2885	0.354	0.1635	0.4886	0.863947	0.925052	0.720048	0.932823	TRUE	TRUE	TRUE	TRUE
Height_Min_INT	12:94120262:T:A	rs56987049	12	93726486	Vitals	Vitals	height	intron_variant	0.18412	7	0.993639	NA	NA	Known Association	NA	0.0833	0.0095	NA	0.0004	0.792589	0.799199	0.162884	0.61016	TRUE	TRUE	TRUE	TRUE
Height_Min_INT	1:51438881:T:C	rs3176468	1	50973209	Vitals	Vitals	height	intron_variant	0.55436	1f	1	NA	NA	Known Association	NA	0.2004	0.0735	0.1092	0.0909	0.942851	0.966509	0.987979	0.967065	TRUE	TRUE	TRUE	TRUE
Height_Min_INT	15:100512663:C:T	rs116429760	15	99972458	Vitals	Vitals	height	3_prime_UTR_variant	0.13454	5	0.956199	NA	NA	Previously Unidentified Signal	NA	0.036	0.006	NA	0.0022	0.861576	0.855469	0.211748	0.679841	TRUE	TRUE	TRUE	TRUE
Height_Min_INT	15:100838824:T:G	rs7177499	15	100298619	Vitals	Vitals	height	intron_variant	0.25	5	0.995786	NA	NA	Known Association	NA	0.3171	0.4019	0.3859	0.4547	0.887254	0.936138	0.72521	0.92216	TRUE	TRUE	TRUE	TRUE
Height_Min_INT	15:48685101:C:T	rs1820489	15	48392904	Vitals	Vitals	height	regulatory_region_variant	0.60906	4	0.999736	NA	NA	Known Association	NA	0.4268	0.1896	0.4904	0.1228	0.874788	0.748761	0.678789	0.762333	TRUE	TRUE	TRUE	TRUE
Height_Min_INT	15:48758132:A:C	rs55694948	15	48465935	Vitals	Vitals	height	intron_variant	0.51392	7	0.998668	NA	NA	Known Association	NA	0.2505	0.1601	0.2276	0.1511	0.85689	0.907516	0.801978	0.951023	TRUE	TRUE	TRUE	TRUE
Height_Min_INT	15:48773926:T:C	rs200342067	15	48481729	Vitals	Vitals	height	missense_variant	NA	NA	NA	0.962476	NA	Known Association	NA	NA	0.0028	NA	NA	0.936142	0.967603	0.0156226	0.519983	TRUE	TRUE	TRUE	TRUE
Height_Min_INT	15:89400043:G:C	rs28559926	15	88856812	Vitals	Vitals	height	missense_variant	NA	NA	0.995568	NA	NA	Known Association	NA	0.2862	0.0556	0.0369	0.0417	0.970156	0.913985	0.67335	0.825789	TRUE	TRUE	TRUE	TRUE
Height_Min_INT	15:89397640:G:A	rs80095362	15	88854409	Vitals	Vitals	height	intron_variant	0.20233	5	0.982844	NA	NA	Known Association	NA	0.0689	0.0075	NA	0.0003	0.980995	0.980464	0.362718	0.809639	TRUE	TRUE	TRUE	TRUE
Height_Min_INT	15:89398939:C:T	rs11633157	15	88855708	Vitals	Vitals	height	synonymous_variant	NA	NA	NA	0.997288	NA	Known Association	NA	0.1955	0.0335	NA	0.0209	0.879758	0.889321	0.533711	0.821177	TRUE	TRUE	TRUE	TRUE
Height_Min_INT	15:99937848:A:G	rs75177470	15	99397643	Vitals	Vitals	height	intron_variant	0.58955	5	0.99089	NA	NA	Previously Unidentified Signal	NA	0.0237	0.099	0.2193	0.0837	0.998086	0.998778	1.00059	0.995588	TRUE	TRUE	TRUE	TRUE
Height_Min_INT	16:4367269:G:A	rs74003282	16	4317268	Vitals	Vitals	height	intron_variant	0.55436	1f	0.996238	NA	NA	Known Association	NA	0.3697	0.0919	0.1182	0.0702	0.985014	1.02257	0.993546	0.990873	TRUE	TRUE	TRUE	TRUE
Height_Min_INT	16:84867404:G:A	rs8055199	16	84833798	Vitals	Vitals	height	intron_variant	0.60906	4	NA	0.984068	NA	Previously Unidentified Association Known Signal	NA	0.3755	0.3688	0.4219	0.3586	0.915999	0.949373	0.933344	0.949352	TRUE	TRUE	TRUE	TRUE
Height_Min_INT	17:51865928:C:A	rs11079098	17	53788567	Vitals	Vitals	height	intergenic_variant	0	5	0.999671	NA	NA	Known Association	NA	0.1298	0.4734	0.4667	0.3772	0.886653	0.902189	0.823606	0.888144	TRUE	TRUE	TRUE	TRUE
Height_Min_INT	17:51852998:G:A	rs112136358	17	53775637	Vitals	Vitals	height	intergenic_variant	0.58955	5	0.997478	NA	NA	Previously Unidentified Association Known Signal	NA	0.0405	0.1676	0.2105	0.196	0.764564	0.777067	0.794204	0.743281	TRUE	TRUE	TRUE	TRUE
Height_Min_INT	17:64198989:A:G	rs230581	17	66202871	Vitals	Vitals	height	downstream_gene_variant	0.73904	2b	0.964476	NA	NA	Previously Unidentified Association Known Signal	NA	0.4313	0.23	0.1446	0.1258	0.813744	0.761954	0.513604	0.706321	TRUE	TRUE	TRUE	TRUE
Height_Min_INT	17:69606431:A:C	rs189171112	17	71610290	Vitals	Vitals	height	intergenic_variant	0.18412	7	NA	0.974527	NA	Previously Unidentified Signal	NA	0.0332	0.1072	NA	0.0359	0.635005	0.601824	0.22545	0.493615	TRUE	TRUE	TRUE	TRUE
Height_Min_INT	17:7363088:T:C	rs9217	17	7459769	Vitals	Vitals	height	3_prime_UTR_variant	0.55324	1f	0.99027	NA	NA	Known Association	NA	0.3475	0.3398	0.2408	0.3499	0.913234	0.964532	0.956419	0.970492	TRUE	TRUE	TRUE	TRUE
Height_Min_INT	17:76913790:G:A	rs79061201	17	78917708	Vitals	Vitals	height	intron_variant	0.55436	1f	0.999919	NA	NA	Previously Unidentified Signal	NA	0.0725	0.012	NA	0.0016	0.840104	0.819623	0.165406	0.338844	TRUE	TRUE	TRUE	TRUE
Height_Min_INT	19:4011265:A:G	rs3760903	19	4011267	Vitals	Vitals	height	intron_variant	1	1b	0.964786	NA	NA	Known Association	NA	0.1428	0.4563	0.2698	0.4618	0.673709	0.70286	0.473811	0.748425	TRUE	TRUE	TRUE	TRUE
Height_Min_INT	19:5473120:A:G	rs623264	19	5473109	Vitals	Vitals	height	intergenic_variant	0.58955	5	0.989896	NA	NA	Previously Unidentified Signal	NA	0.07614	0.3594	0.4731	0.2862	0.719241	0.919079	0.778283	0.918629	TRUE	TRUE	TRUE	TRUE
Height_Min_INT	19:4946700:T:C	rs138041953	19	4946688	Vitals	Vitals	height	intron_variant	0.7325	5	NA	0.995917	NA	Previously Unidentified Signal	NA	0.0024	0.0035	NA	0.0119	0.679114	0.599582	0.112805	0.775207	TRUE	TRUE	TRUE	TRUE
Height_Min_INT	19:8651335:A:C	rs10420313	19	8586451	Vitals	Vitals	height	missense_variant	NA	NA	0.975368	NA	NA	Previously Unidentified Signal	NA	0.0912	0.0116	NA	0.0008	0.990638	0.987881	0.598828	0.882288	TRUE	TRUE	TRUE	TRUE
Height_Min_INT	2:199758902:G:C	rs12053051	2	198894178	Vitals	Vitals	height	intron_variant	0.18412	7	0.999869	NA	NA	Previously Unidentified Association Known Signal	NA	0.4207	0.1128	0.1439	0.04084	0.927879	0.880324	0.859889	0.665458	TRUE	TRUE	TRUE	TRUE
Height_Min_INT	22:38534746:A:G	rs5750543	22	38138739	Vitals	Vitals	height	intron_variant	0.08	1f	0.999586	NA	NA	Previously Unidentified Association Known Signal	NA	0.06138	0.138	0.1229	0.2244	0.598352	0.765995	0.648475	0.806204	TRUE	TRUE	TRUE	TRUE
Height_Min_INT	2:239920224:T:C	rs7586614	2	238998528	Vitals	Vitals	height	intergenic_variant	0.70497	4	0.999828	NA	NA	Known Association	NA	0.4269	0.2562	0.4841	0.1648	0.758866	0.775153	0.518776	0.78642	TRUE	TRUE	TRUE	TRUE
Height_Min_INT	2:242497899:C:A	rs56390343	2	241558484	Vitals	Vitals	height	intron_variant	0.55436	1f	0.994827	NA	NA	Known Association	NA	0.4788	0.4908	0.348	0.3036	0.954112	0.971645	0.890073	0.95212	TRUE	TRUE	TRUE	TRUE
Height_Min_INT	2:28702315:G:T	rs114289338	2	28479448	Vitals	Vitals	height	intron_variant	0.58955	5	NA	0.978726	NA	Previously Unidentified Signal	NA	0.1061	0.0127	NA	NA	0.821377	0.761138	0.1936	0.248739	TRUE	TRUE	TRUE	TRUE
Height_Min_INT	2:33336431:G:A	rs79188433	2	33111364	Vitals	Vitals	height	intron_variant	0.60906	4	0.999999	NA	NA	Previously Unidentified Signal	NA	0.0976	0.014	0.0115	0.0025	0.878349	0.860745	0.548253	0.561574	TRUE	TRUE	TRUE	TRUE
Height_Min_INT	2:38276374:C:T	rs192065412	2	38049231	Vitals	Vitals	height	intron_variant	NA	NA	0.981853	NA	NA	Previously Unidentified Signal	NA	0.0005	NA	NA	NA	0.61458	0.646374	0.516844	0.383568	TRUE	TRUE	TRUE	TRUE
Height_Min_INT	2:44408920:C:G	rs10199294	2	44181781	Vitals	Vitals	height	intron_variant	0.37333	1d	NA	0.952104	NA	Previously Unidentified Association Known Signal	NA	0.2088	0.2902	0.4993	0.1112	1.00021	1.02223	1.02047	0.991015	TRUE	TRUE	TRUE	TRUE
Height_Min_INT	2:46352453:G:T	rs3754569	2	46125314	Vitals	Vitals	height	intron_variant	0.13454	5	0.991653	NA	NA	Previously Unidentified Association Known Signal	NA	0.1386	0.3977	0.1988	0.4695	0.846988	0.911347	0.735951	0.889418	TRUE	TRUE	TRUE	TRUE
Height_Min_INT	2:60292497:T:C	rs67741959	2	60065362	Vitals	Vitals	height	intron_variant	0.60906	4	0.993183	NA	NA	Previously Unidentified Association Known Signal	NA	0.0698	0.2808	0.3509	0.3125	0.699217	0.708634	0.684621	0.709923	TRUE	TRUE	TRUE	TRUE
Height_Min_INT	2:65968784:A:G	rs2241241	2	65741650	Vitals	Vitals	height	intron_variant	0.18412	7	NA	0.9988	NA	Previously Unidentified Signal	NA	0.0957	0.1575	0.3226	0.0104	0.836733	0.950878	0.820913	0.68517	TRUE	TRUE	TRUE	TRUE
Height_Min_INT	3:141078188:C:A	rs9857275	3	141359346	Vitals	Vitals	height	intron_variant	0.55436	1f	0.992534	NA	NA	Known Association	NA	0.2357	0.1762	0.0063	0.3093	0.939855	0.985872	0.839804	0.970624	TRUE	TRUE	TRUE	TRUE
Height_Min_INT	4:17865865:T:A	rs73098804	4	17864242	Vitals	Vitals	height	intron_variant	0.88556	5	1	NA	NA	Known Association	NA	0.1729	0.1322	0.2732	0.1228	0.953883	0.960002	0.885949	0.951605	TRUE	TRUE	TRUE	TRUE
Height_Min_INT	4:184190535:G:A	rs6858486	4	183269382	Vitals	Vitals	height	intron_variant	0.58955	5	0.976648	NA	NA	Known Association	NA	0.4103	0.3306	0.4904	0.2758	0.861169	0.894468	0.883462	0.860276	TRUE	TRUE	TRUE	TRUE
Height_Min_INT	5:171283469:T:G	rs4868126	5	171856465	Vitals	Vitals	height	regulatory_region_variant	0.60906	4	0.999993	0.997985	NA	Known Association	NA	0.3759	0.3949	0.4055	0.421	0.87748	0.85738	0.836365	0.846028	TRUE	TRUE	TRUE	TRUE
Height_Min_INT	5:172925578:C:T	rs2339958	5	173498575	Vitals	Vitals	height	regulatory_region_variant	0.60906	4	NA	0.96427	NA	Previously Unidentified Association Known Signal	NA	0.005	0.081	NA	0.0116	0.464592	0.739618	0.195644	0.412803	TRUE	TRUE	TRUE	TRUE
Height_Min_INT	5:176509193:C:T	rs244711	5	177082192	Vitals	Vitals	height	upstream_gene_variant	0.70294	1f	1	NA	NA	Known Association	NA	0.198	0.341	0.2056	0.3377	0.645876	0.639108	0.405873	0.672801	TRUE	TRUE	TRUE	TRUE
Height_Min_INT	5:176492512:C:T	rs151281957	5	177065511	Vitals	Vitals	height	3_prime_UTR_variant	0.13454	5	0.970592	NA	NA	Previously Unidentified Signal	NA	0.0431	0.0058	NA	NA	0.713505	0.570944	0.12953	0.11591	TRUE	TRUE	TRUE	TRUE
Height_Min_INT	5:180717660:T:C	rs10434812	5	181290659	Vitals	Vitals	height	intergenic_variant	0.22271	1f	0.98997	NA	NA	Known Association	NA	0.2754	0.2968	0.353	0.256	0.781468	0.894836	0.927323	0.876989	TRUE	TRUE	TRUE	TRUE
Height_Min_INT	5:36642219:G:A	rs74862670	5	36642117	Vitals	Vitals	height	intron_variant	0.58955	5	NA	0.989361	NA	Previously Unidentified Signal	NA	0.0037	0.0067	NA	0.0028	0.518959	0.785566	0.101672	0.69796	TRUE	TRUE	TRUE	TRUE
Height_Min_INT	6:130345699:T:G	rs953261	6	130024554	Vitals	Vitals	height	intron_variant	0.72948	6	0.995317	NA	NA	Known Association	NA	0.0965	0.0117	0.0823	0.0017	0.925393	0.919401	0.969017	0.823876	TRUE	TRUE	TRUE	TRUE
Height_Min_INT	6:152126824:T:G	rs2071454	6	151805689	Vitals	Vitals	height	5_prime_UTR_variant	0.60906	4	0.999879	NA	NA	Known Association	NA	0.3971	0.2165	0.3253	0.1035	0.965481	0.974997	0.926103	0.935599	TRUE	TRUE	TRUE	TRUE
Height_Min_INT	6:152129077:T:C	rs2077647	6	151807942	Vitals	Vitals	height	synonymous_variant	NA	NA	NA	0.996033	NA	Known Association	NA	0.4879	0.4445	0.417	0.4755	0.998237	1.00057	0.983304	0.994982	TRUE	TRUE	TRUE	TRUE
Height_Min_INT	6:45097503:A:T	rs6938592	6	45129766	Vitals	Vitals	height	intron_variant	0.51392	7	0.991034	NA	NA	Known Association	NA	0.4856	0.4588	0.3241	0.3099	0.939575	0.914864	0.820961	0.858216	TRUE	TRUE	TRUE	TRUE
Height_Min_INT	7:137582786:C:T	rs57652043	7	137898040	Vitals	Vitals	height	intron_variant	0.75417	1f	0.986875	NA	NA	Known Association	NA	0.3791	0.0647	0.1191	0.006	0.90532	0.997488	0.906001	0.833409	TRUE	TRUE	TRUE	TRUE
Height_Min_INT	7:18733748:G:A	rs17139675	7	18694125	Vitals	Vitals	height	intron_variant	0.67778	3a	1	NA	NA	Known Association	NA	0.4268	0.2364	0.3638	0.0723	0.860216	0.935204	0.870682	0.871851	TRUE	TRUE	TRUE	TRUE
Height_Min_INT	7:46172771:T:C	rs59642181	7	46133173	Vitals	Vitals	height	regulatory_region_variant	0.5952	2b	0.9984	NA	NA	Previously Unidentified Signal	NA	0.103	0.0097	0.0041	0.0011	0.884087	0.847302	0.306299	0.315028	TRUE	TRUE	TRUE	TRUE
Height_Min_INT	7:46051913:T:A	rs1525816	7	46012314	Vitals	Vitals	height	intergenic_variant	0.278	6	0.999321	NA	NA	Known Association	NA	0.4271	0.1475	0.2603	0.1655	0.812001	0.834621	0.860158	0.851905	TRUE	TRUE	TRUE	TRUE
Height_Min_INT	7:73414380:T:C	rs115745653	7	74000050	Vitals	Vitals	height	intergenic_variant	0.99727	1b	1	NA	NA	Previously Unidentified Signal	NA	0.0771	0.0079	NA	0.0006	0.860181	0.851138	0.280301	0.465651	TRUE	TRUE	TRUE	TRUE
Height_Min_INT	7:73304636:C:T	rs12669267	7	73890306	Vitals	Vitals	height	intergenic_variant	0.55436	1f	0.963026	NA	NA	Known Association	NA	0.241	0.2077	0.2547	0.1317	0.845185	0.892386	0.82342	0.882865	TRUE	TRUE	TRUE	TRUE
Height_Min_INT	7:8107359:G:A	rs79067224	7	8067729	Vitals	Vitals	height	intron_variant	0.18412	7	NA	0.962768	NA	Previously Unidentified Signal	NA	0.0041	0.0132	NA	0.021	0.763728	0.837261	0.494954	0.801437	TRUE	TRUE	TRUE	TRUE
Height_Min_INT	8:135674470:C:T	rs72609896	8	134662227	Vitals	Vitals	height	intron_variant	0.74115	2b	NA	0.988248	NA	Previously Unidentified Association Known Signal	NA	0.0192	0.1021	0.2533	0.0558	0.650038	0.817054	0.686799	0.744761	TRUE	TRUE	TRUE	TRUE
Height_Min_INT	9:109447788:G:A	rs1370983445	9	106685507	Vitals	Vitals	height	intron_variant	NA	NA	0.983981	NA	NA	Previously Unidentified Signal	NA	0.0384	0.0038	NA	NA	0.376536	0.415911	0.0412527	0.184395	TRUE	TRUE	TRUE	TRUE
HeightSRCm_INT	12:12011520:G:A	rs17819115	12	11858586	Baseline_Survey	Vitals	What is your height?	intron_variant	0.13454	5	0.990082	NA	NA	Previously Unidentified Association Known Signal	NA	0.0939	0.3565	0.1809	0.4781	0.999666	1.00882	0.946769	0.995265	TRUE	TRUE	TRUE	TRUE
HeightSRCm_INT	12:66325689:T:C	rs343086	12	65931909	Baseline_Survey	Vitals	What is your height?	intron_variant	0.42333	1f	0.99314	NA	NA	Known Association	NA	0.1235	0.1754	0.0821	0.2912	0.771471	0.865805	0.765613	0.856348	TRUE	TRUE	TRUE	TRUE
HeightSRCm_INT	12:94129153:T:C	rs1389500	12	93735377	Baseline_Survey	Vitals	What is your height?	intron_variant	0.60906	4	0.994197	NA	NA	Previously Unidentified Signal	NA	0.1862	0.0234	NA	0.0027	0.837068	0.80682	0.221863	0.596148	TRUE	TRUE	TRUE	TRUE
HeightSRCm_INT	1:51438881:T:C	rs3176468	1	50973209	Baseline_Survey	Vitals	What is your height?	intron_variant	0.55436	1f	1	NA	NA	Known Association	NA	0.2001	0.0729	0.1104	0.0911	0.942851	0.966509	0.987979	0.967065	TRUE	TRUE	TRUE	TRUE
HeightSRCm_INT	15:89401615:T:G	rs3825994	15	88858384	Baseline_Survey	Vitals	What is your height?	synonymous_variant	NA	NA	0.999999	NA	NA	Known Association	NA	0.4116	0.4038	0.4613	0.2587	0.975365	0.987097	0.938141	0.96437	TRUE	TRUE	TRUE	TRUE
HeightSRCm_INT	15:89388092:A:C	rs12901266	15	88844861	Baseline_Survey	Vitals	What is your height?	intron_variant	0.23589	5	0.999321	NA	NA	Known Association	NA	0.1023	0.3655	0.4522	0.2301	0.867262	0.987215	0.863271	0.915594	TRUE	TRUE	TRUE	TRUE
HeightSRCm_INT	17:44852612:A:C	rs62074125	17	46775246	Baseline_Survey	Vitals	What is your height?	intron_variant	0.66703	1f	0.999405	NA	NA	Known Association	NA	0.0538	0.1544	0.0402	0.273	0.811417	0.822754	0.488296	0.827994	TRUE	TRUE	TRUE	TRUE
HeightSRCm_INT	5:171283469:T:G	rs4868126	5	171856465	Baseline_Survey	Vitals	What is your height?	regulatory_region_variant	0.60906	4	NA	0.965797	NA	Known Association	NA	0.3765	0.3955	0.4064	0.4207	0.87748	0.85738	0.836365	0.846028	TRUE	TRUE	TRUE	TRUE
HeightSRCm_INT	7:73414380:T:C	rs115745653	7	74000050	Baseline_Survey	Vitals	What is your height?	intergenic_variant	0.99727	1b	0.999998	NA	NA	Previously Unidentified Signal	NA	0.0767	0.0073	NA	0.0006	0.860181	0.851138	0.280301	0.465651	TRUE	TRUE	TRUE	TRUE
HeightSRCm_INT	9:98398777:C:T	rs12343296	9	95636495	Baseline_Survey	Vitals	What is your height?	intergenic_variant	0.80975	2b	0.960282	NA	NA	Previously Unidentified Association Known Signal	NA	0.0664	0.1141	0.1507	0.1387	0.889701	0.967759	0.916496	0.960824	TRUE	TRUE	TRUE	TRUE
HeightSRCm_INT	9:98209594:G:A	rs357564	9	95447312	Baseline_Survey	Vitals	What is your height?	missense_variant	NA	NA	0.991257	NA	NA	Known Association	NA	0.2345	0.4169	0.4113	0.3385	1.00359	1.02298	1.00563	1.00239	TRUE	TRUE	TRUE	TRUE
Hemoglobin_Max_INT	11:5248330:T:C	rs34598529	11	5227100	Labs	Labs	hemoglobin	intron_variant	NA	NA	1	NA	NA	Known Association	NA	0.0026	NA	NA	NA	0.968644	0.981573	NA	0.854556	TRUE	TRUE	TRUE	TRUE
Hemoglobin_Max_INT	11:5248232:T:A	rs334	11	5227002	Labs	Labs	hemoglobin	missense_variant	NA	NA	1	NA	NA	Previously Unidentified Association Known Signal	NA	0.0536	0.0077	NA	NA	0.760221	0.622138	0.0692466	0.208036	TRUE	TRUE	TRUE	TRUE
Hemoglobin_Max_INT	11:4967409:A:G	rs140983779	11	4946179	Labs	Labs	hemoglobin	synonymous_variant	NA	NA	0.999985	NA	NA	Previously Unidentified Signal	NA	0.005	0.0014	NA	NA	0.553838	0.506414	0.0117586	0.358572	TRUE	TRUE	TRUE	TRUE
Hemoglobin_Max_INT	16:299923:A:G	rs13331259	16	249924	Labs	Labs	hemoglobin	intron_variant	0.58955	5	0.998662	NA	NA	Known Association	NA	0.1	0.0063	NA	0.0005	0.95636	0.92268	0.016851	0.820354	TRUE	TRUE	TRUE	TRUE
Hemoglobin_Max_INT	16:366048:G:C	rs142154093	16	316048	Labs	Labs	hemoglobin	intron_variant	NA	NA	0.999999	NA	NA	Previously Unidentified Association Known Signal	NA	0.0177	0.0025	NA	NA	0.824849	0.815158	0.0732245	0.294648	TRUE	TRUE	TRUE	TRUE
Hemoglobin_Max_INT	16:210064:C:T	rs114174171	16	160065	Labs	Labs	hemoglobin	intron_variant	0.60906	4	0.97214	NA	NA	Known Association	NA	0.1234	0.0142	NA	0.0032	0.758557	0.720917	0.221617	0.396306	TRUE	TRUE	TRUE	TRUE
Hemoglobin_Max_INT	16:427772:C:A	rs375498857	16	377772	Labs	Labs	hemoglobin	missense_variant	NA	NA	NA	NA	1	Known Association	NA	NA	NA	0.0123	NA	0.040967	0.35866	0.794201	0.0747701	TRUE	TRUE	TRUE	TRUE
Hemoglobin_Max_INT	2:46355848:C:A	rs13008603	2	46128709	Labs	Labs	hemoglobin	intron_variant	0.23589	5	NA	0.982803	NA	Known Association	NA	0.163	0.0713	0.0583	0.0862	0.90051	0.894708	0.908606	0.909105	TRUE	TRUE	TRUE	TRUE
Hemoglobin_Max_INT	6:43761645:C:T	rs68016381	6	43793908	Labs	Labs	hemoglobin	intergenic_variant	0.60906	4	0.995441	NA	NA	Previously Unidentified Association Known Signal	NA	0.1738	0.044	0.0166	0.0387	0.940478	0.914405	0.431718	0.860016	TRUE	TRUE	TRUE	TRUE
Hemoglobin_Mean_INT	11:5248330:T:C	rs34598529	11	5227100	Labs	Labs	hemoglobin	intron_variant	NA	NA	1	NA	NA	Known Association	NA	0.0026	NA	NA	NA	0.968644	0.981573	NA	0.854556	TRUE	TRUE	TRUE	TRUE
Hemoglobin_Mean_INT	11:5248232:T:A	rs334	11	5227002	Labs	Labs	hemoglobin	missense_variant	NA	NA	1	NA	NA	Previously Unidentified Association Known Signal	NA	0.0536	0.0077	NA	NA	0.760221	0.622138	0.0692466	0.208036	TRUE	TRUE	TRUE	TRUE
Hemoglobin_Mean_INT	11:4967409:A:G	rs140983779	11	4946179	Labs	Labs	hemoglobin	synonymous_variant	NA	NA	0.999998	NA	NA	Previously Unidentified Signal	NA	0.005	0.0014	NA	NA	0.553838	0.506414	0.0117586	0.358572	TRUE	TRUE	TRUE	TRUE
Hemoglobin_Mean_INT	16:299923:A:G	rs13331259	16	249924	Labs	Labs	hemoglobin	intron_variant	0.58955	5	0.998359	NA	NA	Known Association	NA	0.1	0.0063	NA	0.0005	0.95636	0.92268	0.016851	0.820354	TRUE	TRUE	TRUE	TRUE
Hemoglobin_Mean_INT	16:366048:G:C	rs142154093	16	316048	Labs	Labs	hemoglobin	intron_variant	NA	NA	0.999785	NA	NA	Previously Unidentified Association Known Signal	NA	0.0177	0.0025	NA	NA	0.824849	0.815158	0.0732245	0.294648	TRUE	TRUE	TRUE	TRUE
Hemoglobin_Mean_INT	16:228786:C:A	rs8058016	16	178787	Labs	Labs	hemoglobin	upstream_gene_variant	NA	NA	0.999934	NA	NA	Previously Unidentified Association Known Signal	NA	0.0104	0.0012	0.0032	NA	0.807283	0.790199	0.663236	0.348734	TRUE	TRUE	TRUE	TRUE
Hemoglobin_Mean_INT	16:240000:C:T	rs61743947	16	190001	Labs	Labs	hemoglobin	missense_variant	NA	NA	0.981738	NA	NA	Previously Unidentified Association Known Signal	NA	0.0064	0.0004	NA	NA	0.991725	0.985811	0.000976425	0.981515	TRUE	TRUE	TRUE	TRUE
Hemoglobin_Mean_INT	16:427772:C:A	rs375498857	16	377772	Labs	Labs	hemoglobin	missense_variant	NA	NA	NA	NA	1	Known Association	NA	NA	NA	0.0123	NA	0.040967	0.35866	0.794201	0.0747701	TRUE	TRUE	TRUE	TRUE
Hemoglobin_Mean_INT	2:46355051:A:C	rs4953318	2	46127912	Labs	Labs	hemoglobin	intron_variant	0.13454	5	NA	0.972501	NA	Known Association	NA	0.416	0.3201	0.1825	0.3753	0.819039	0.899739	0.760696	0.900056	TRUE	TRUE	TRUE	TRUE
Hemoglobin_Mean_INT	4:55408875:A:T	rs218264	4	54542708	Labs	Labs	hemoglobin	intergenic_variant	0.60906	4	0.996249	0.996946	NA	Known Association	NA	0.3877	0.4033	0.3833	0.2488	0.920172	0.935036	0.910661	0.92934	TRUE	TRUE	TRUE	TRUE
Hemoglobin_Mean_INT	7:151414329:T:C	rs10265221	7	151717243	Labs	Labs	hemoglobin	intron_variant	0.60906	4	0.960429	NA	NA	Known Association	NA	0.1677	0.1952	0.0406	0.2863	0.836806	0.937919	0.728174	0.948209	TRUE	TRUE	TRUE	TRUE
Hemoglobin_Min_INT	11:5248330:T:C	rs34598529	11	5227100	Labs	Labs	hemoglobin	intron_variant	NA	NA	1	NA	NA	Known Association	NA	0.0026	NA	NA	NA	0.968644	0.981573	NA	0.854556	TRUE	TRUE	TRUE	TRUE
Hemoglobin_Min_INT	11:5248232:T:A	rs334	11	5227002	Labs	Labs	hemoglobin	missense_variant	NA	NA	1	NA	NA	Previously Unidentified Association Known Signal	NA	0.0536	0.0077	NA	NA	0.760221	0.622138	0.0692466	0.208036	TRUE	TRUE	TRUE	TRUE
Hemoglobin_Min_INT	11:4967409:A:G	rs140983779	11	4946179	Labs	Labs	hemoglobin	synonymous_variant	NA	NA	0.994307	NA	NA	Previously Unidentified Signal	NA	0.005	0.0014	NA	NA	0.553838	0.506414	0.0117586	0.358572	TRUE	TRUE	TRUE	TRUE
Hemoglobin_Min_INT	16:299923:A:G	rs13331259	16	249924	Labs	Labs	hemoglobin	intron_variant	0.58955	5	0.982655	NA	NA	Known Association	NA	0.1	0.0063	NA	0.0005	0.95636	0.92268	0.016851	0.820354	TRUE	TRUE	TRUE	TRUE
Hemoglobin_Min_INT	16:366048:G:C	rs142154093	16	316048	Labs	Labs	hemoglobin	intron_variant	NA	NA	0.990371	NA	NA	Previously Unidentified Association Known Signal	NA	0.0177	0.0025	NA	NA	0.824849	0.815158	0.0732245	0.294648	TRUE	TRUE	TRUE	TRUE
Hemoglobin_Min_INT	16:228786:C:A	rs8058016	16	178787	Labs	Labs	hemoglobin	upstream_gene_variant	NA	NA	0.99398	NA	NA	Previously Unidentified Association Known Signal	NA	0.0104	0.0012	0.0032	NA	0.807283	0.790199	0.663236	0.348734	TRUE	TRUE	TRUE	TRUE
Hemoglobin_Min_INT	16:235602:G:A	rs562039025	16	185603	Labs	Labs	hemoglobin	downstream_gene_variant	NA	NA	0.998473	NA	NA	Previously Unidentified Association Known Signal	NA	0.0144	0.0012	NA	NA	0.546004	0.493144	0.0753732	0.0986715	TRUE	TRUE	TRUE	TRUE
Hemoglobin_Min_INT	16:427772:C:A	rs375498857	16	377772	Labs	Labs	hemoglobin	missense_variant	NA	NA	NA	NA	1	Known Association	NA	NA	NA	0.0123	NA	0.040967	0.35866	0.794201	0.0747701	TRUE	TRUE	TRUE	TRUE
Hemoglobin_Min_INT	2:46355051:A:C	rs4953318	2	46127912	Labs	Labs	hemoglobin	intron_variant	0.13454	5	NA	0.989964	NA	Known Association	NA	0.416	0.3201	0.1825	0.3753	0.819039	0.899739	0.760696	0.900056	TRUE	TRUE	TRUE	TRUE
Hemoglobin_Min_INT	2:47030363:A:G	rs17773190	2	46803224	Labs	Labs	hemoglobin	TF_binding_site_variant	0.66703	1f	0.998523	NA	NA	Known Association	NA	0.0927	0.3787	0.1296	0.4349	0.864325	0.896353	0.594431	0.882995	TRUE	TRUE	TRUE	TRUE
Hemoglobin_Min_INT	6:43772575:A:G	rs115673667	6	43804838	Labs	Labs	hemoglobin	intergenic_variant	0.74401	4	0.960746	NA	NA	Previously Unidentified Association Known Signal	NA	0.0549	0.007	NA	0.0008	0.823785	0.81068	0.213947	0.329058	TRUE	TRUE	TRUE	TRUE
Hemoglobin_Min_INT	7:151414329:T:C	rs10265221	7	151717243	Labs	Labs	hemoglobin	intron_variant	0.60906	4	0.957783	NA	NA	Known Association	NA	0.1677	0.1952	0.0406	0.2863	0.836806	0.937919	0.728174	0.948209	TRUE	TRUE	TRUE	TRUE
INR_Max_INT	13:113773254:G:A	rs3093248	13	113118940	Labs	Labs	PT international normalized ratio	missense_variant	NA	NA	1	NA	NA	Previously Unidentified Association Known Signal	NA	0.0031	NA	NA	NA	0.974725	0.964022	0.00303098	0.906775	TRUE	TRUE	TRUE	TRUE
INR_Max_INT	13:113910551:G:A	rs150855390	13	113256237	Labs	Labs	PT international normalized ratio	intron_variant	NA	NA	0.983806	NA	NA	Previously Unidentified Signal	NA	0.0045	0.0008	NA	NA	0.626791	0.413332	0.0180465	0.0236945	TRUE	TRUE	TRUE	TRUE
INR_Mean_INT	1:169528180:C:A	rs9332569	1	169558942	Labs	Labs	PT international normalized ratio	intron_variant	0.22271	1f	0.993373	NA	NA	Previously Unidentified Association Known Signal	NA	0.1551	0.0183	NA	0.0032	0.919045	0.866199	0.140337	0.434487	TRUE	TRUE	TRUE	TRUE
INR_Mean_INT	13:113773254:G:A	rs3093248	13	113118940	Labs	Labs	PT international normalized ratio	missense_variant	NA	NA	1	NA	NA	Previously Unidentified Association Known Signal	NA	0.0031	NA	NA	NA	0.974725	0.964022	0.00303098	0.906775	TRUE	TRUE	TRUE	TRUE
INR_Mean_INT	13:113910551:G:A	rs150855390	13	113256237	Labs	Labs	PT international normalized ratio	intron_variant	NA	NA	0.974286	NA	NA	Previously Unidentified Signal	NA	0.0045	0.0008	NA	NA	0.626791	0.413332	0.0180465	0.0236945	TRUE	TRUE	TRUE	TRUE
INR_Mean_INT	20:33764554:A:G	rs867186	20	35176751	Labs	Labs	PT international normalized ratio	missense_variant	NA	NA	NA	0.953092	NA	Known Association	NA	0.0939	0.0665	0.1185	0.0953	0.997254	1.01131	0.998855	0.998494	TRUE	TRUE	TRUE	TRUE
INR_Min_INT	1:169528180:C:A	rs9332569	1	169558942	Labs	Labs	PT international normalized ratio	intron_variant	0.22271	1f	1	NA	NA	Previously Unidentified Association Known Signal	NA	0.1551	0.0183	NA	0.0032	0.919045	0.866199	0.140337	0.434487	TRUE	TRUE	TRUE	TRUE
INR_Min_INT	13:113773159:G:A	rs6046	13	113118845	Labs	Labs	PT international normalized ratio	missense_variant	NA	NA	0.999714	NA	NA	Known Association	NA	0.124	0.1164	0.0468	0.1099	0.96319	0.996599	0.965696	0.987706	TRUE	TRUE	TRUE	TRUE
INR_Min_INT	13:113773254:G:A	rs3093248	13	113118940	Labs	Labs	PT international normalized ratio	missense_variant	NA	NA	1	NA	NA	Previously Unidentified Association Known Signal	NA	0.0031	NA	NA	NA	0.974725	0.964022	0.00303098	0.906775	TRUE	TRUE	TRUE	TRUE
INR_Min_INT	13:113910551:G:A	rs150855390	13	113256237	Labs	Labs	PT international normalized ratio	intron_variant	NA	NA	0.999922	NA	NA	Previously Unidentified Signal	NA	0.0045	0.0008	NA	NA	0.626791	0.413332	0.0180465	0.0236945	TRUE	TRUE	TRUE	TRUE
INR_Min_INT	13:113760223:C:T	rs187128791	13	113105909	Labs	Labs	PT international normalized ratio	splice_donor_region_variant	NA	NA	0.973347	NA	NA	Previously Unidentified Signal	NA	0.0042	0.0013	NA	NA	0.908932	0.963308	0.0171134	0.560887	TRUE	TRUE	TRUE	TRUE
Iron_Mean_INT	3:133467337:G:T	rs41298293	3	133748493	Labs	Labs	iron	missense_variant	NA	NA	NA	0.999979	NA	Previously Unidentified Signal	NA	NA	0.0096	NA	0.0002	0.999951	1.00795	NA	0.999812	TRUE	TRUE	TRUE	TRUE
Iron_Min_INT	3:133467337:G:T	rs41298293	3	133748493	Labs	Labs	iron	missense_variant	NA	NA	NA	0.998821	NA	Previously Unidentified Signal	NA	NA	0.0096	NA	0.0002	0.999951	1.00795	NA	0.999812	TRUE	TRUE	TRUE	TRUE
LDLC_Max_INT	1:109817590:G:T	rs12740374	1	109274968	Labs	Labs	low density lipoprotein cholesterol	3_prime_UTR_variant	0.94842	1b	1	0.976098	NA	Known Association	NA	0.2547	0.2069	0.0495	0.2183	0.997234	1.00851	1.00135	1.00264	TRUE	TRUE	TRUE	TRUE
LDLC_Max_INT	13:32988865:A:T	rs151330264	13	32414728	Labs	Labs	low density lipoprotein cholesterol	intron_variant	0.64862	2b	0.999996	NA	NA	Known Association	NA	0.028	0.0021	NA	NA	0.86696	0.743638	0.176911	0.250829	TRUE	TRUE	TRUE	TRUE
LDLC_Max_INT	1:55529215:C:A	rs28362286	1	55063542	Labs	Labs	low density lipoprotein cholesterol	stop_gained	NA	NA	1	NA	NA	Known Association	NA	0.0077	0.0004	NA	NA	0.976774	0.900055	0.636433	0.792566	TRUE	TRUE	TRUE	TRUE
LDLC_Max_INT	1:55523855:G:A	rs28362263	1	55058182	Labs	Labs	low density lipoprotein cholesterol	missense_variant	NA	NA	1	NA	NA	Known Association	NA	0.0894	0.0085	NA	0.0009	0.911494	0.893554	0.175099	0.396658	TRUE	TRUE	TRUE	TRUE
LDLC_Max_INT	1:55512222:C:G	rs67608943	1	55046549	Labs	Labs	low density lipoprotein cholesterol	stop_gained	NA	NA	1	NA	NA	Known Association	NA	0.0026	NA	NA	NA	0.956117	0.983826	NA	0.832506	TRUE	TRUE	TRUE	TRUE
LDLC_Max_INT	1:55523802:A:G	rs28362261	1	55058129	Labs	Labs	low density lipoprotein cholesterol	missense_variant	NA	NA	0.980728	NA	NA	Previously Unidentified Signal	NA	0.0175	0.0015	NA	NA	0.989766	1.00133	0.000975873	0.948273	TRUE	TRUE	TRUE	TRUE
LDLC_Max_INT	1:55518422:C:T	rs72646508	1	55052749	Labs	Labs	low density lipoprotein cholesterol	missense_variant	NA	NA	1	NA	NA	Known Association	NA	0.0031	NA	NA	NA	0.992929	0.986384	NA	0.724581	TRUE	TRUE	TRUE	TRUE
LDLC_Max_INT	1:55998101:G:A	rs555702588	1	55532428	Labs	Labs	low density lipoprotein cholesterol	intergenic_variant	NA	NA	NA	1	NA	Previously Unidentified Signal	NA	NA	0.0021	NA	0.0008	0.851501	0.800757	0.0251882	0.830281	TRUE	TRUE	TRUE	TRUE
LDLC_Max_INT	19:11078505:C:G	rs544715996	19	10967829	Labs	Labs	low density lipoprotein cholesterol	intron_variant	NA	NA	1	NA	NA	Previously Unidentified Signal	NA	0.0025	NA	NA	NA	0.369116	0.359972	0.00113638	0.14092	TRUE	TRUE	TRUE	TRUE
LDLC_Max_INT	19:11221357:G:A	rs72658860	19	11110681	Labs	Labs	low density lipoprotein cholesterol	missense_variant	NA	NA	0.982119	NA	NA	Known Association	NA	0.014	0.0007	NA	NA	0.994256	0.99786	0.9731	0.982472	TRUE	TRUE	TRUE	TRUE
LDLC_Max_INT	19:11216617:G:A	rs10422256	19	11105941	Labs	Labs	low density lipoprotein cholesterol	intron_variant	0.6749	2b	NA	0.968952	NA	Known Association	NA	0.4994	0.4889	0.2155	0.4899	0.854004	0.904079	0.865429	0.909053	TRUE	TRUE	TRUE	TRUE
LDLC_Max_INT	19:45412079:C:T	rs7412	19	44908822	Labs	Labs	low density lipoprotein cholesterol	missense_variant	NA	NA	1	0.995745	NA	Known Association	NA	0.1028	0.0443	0.0908	0.08	0.872243	0.940812	0.909473	0.961695	TRUE	TRUE	TRUE	TRUE
LDLC_Max_INT	19:45411941:T:C	rs429358	19	44908684	Labs	Labs	low density lipoprotein cholesterol	missense_variant	NA	NA	1	1	NA	Known Association	NA	0.2172	0.1166	0.0977	0.1406	0.991433	1.00023	1.01449	0.99375	TRUE	TRUE	TRUE	TRUE
LDLC_Max_INT	19:45418790:T:C	rs5117	19	44915533	Labs	Labs	low density lipoprotein cholesterol	intron_variant	0.55436	1f	1	NA	NA	Known Association	NA	0.287	0.1342	0.1954	0.2177	0.899646	0.944318	0.90726	0.941653	TRUE	TRUE	TRUE	TRUE
LDLC_Max_INT	19:45402296:A:G	rs369115420	19	44899039	Labs	Labs	low density lipoprotein cholesterol	intron_variant	NA	NA	1	NA	NA	Previously Unidentified Signal	NA	0.01	0.0006	NA	NA	0.777937	0.685216	0.0584125	0.341364	TRUE	TRUE	TRUE	TRUE
LDLC_Max_INT	19:45423330:A:G	rs117569256	19	44920073	Labs	Labs	low density lipoprotein cholesterol	downstream_gene_variant	0.54406	5	NA	0.999864	NA	Previously Unidentified Signal	NA	NA	0.0009	0.0385	NA	0.248378	0.380805	0.76562	0.257971	TRUE	TRUE	TRUE	TRUE
LDLC_Max_INT	2:21315664:C:T	rs503105	2	21092792	Labs	Labs	low density lipoprotein cholesterol	intergenic_variant	0.55436	1f	0.999999	NA	NA	Known Association	NA	0.4094	0.2465	0.1252	0.2222	0.935286	0.863842	0.590037	0.864168	TRUE	TRUE	TRUE	TRUE
LDLC_Max_INT	2:27527321:G:A	rs7575245	2	27304453	Labs	Labs	low density lipoprotein cholesterol	intron_variant	0.58955	5	0.980917	NA	NA	Known Association	NA	0.1697	0.4625	0.2069	0.2533	0.911819	0.972783	0.949935	0.937936	TRUE	TRUE	TRUE	TRUE
LDLC_Max_INT	2:44074431:C:T	rs4245791	2	43847292	Labs	Labs	low density lipoprotein cholesterol	intron_variant	0.63194	1b	0.997763	NA	NA	Known Association	NA	0.1311	0.2134	0.008126	0.322	1.00672	1.01364	0.987223	0.999474	TRUE	TRUE	TRUE	TRUE
LDLC_Max_INT	2:44056009:C:T	rs7587792	2	43828870	Labs	Labs	low density lipoprotein cholesterol	intron_variant	0.00125	5	0.958391	NA	NA	Known Association	NA	0.349	0.0433	NA	0.0067	0.97181	0.977159	0.394924	0.489624	TRUE	TRUE	TRUE	TRUE
LDLC_Max_INT	5:156287385:G:C	rs61682761	5	156860374	Labs	Labs	low density lipoprotein cholesterol	intergenic_variant	NA	NA	0.997461	NA	NA	Previously Unidentified Signal	NA	0.0275	0.0025	NA	NA	0.491216	0.594047	0.0176243	0.477277	TRUE	TRUE	TRUE	TRUE
LDLC_Max_INT	6:160946747:T:G	rs75143493	6	160525715	Labs	Labs	low density lipoprotein cholesterol	intergenic_variant	NA	NA	0.99913	NA	NA	Known Association	NA	0.0142	0.0023	NA	NA	0.799809	0.833773	0.011686	0.270147	TRUE	TRUE	TRUE	TRUE
LDLC_Max_INT	6:161273818:C:T	rs578103522	6	160852786	Labs	Labs	low density lipoprotein cholesterol	intergenic_variant	NA	NA	0.999428	NA	NA	Previously Unidentified Signal	NA	0.0006	0.0016	NA	0.0034	0.385833	0.339375	0.0281027	0.368567	TRUE	TRUE	TRUE	TRUE
LDLC_Mean_INT	13:32988865:A:T	rs151330264	13	32414728	Labs	Labs	low density lipoprotein cholesterol	intron_variant	0.64862	2b	0.999846	NA	NA	Known Association	NA	0.028	0.0021	NA	NA	0.86696	0.743638	0.176911	0.250829	TRUE	TRUE	TRUE	TRUE
LDLC_Mean_INT	1:55529215:C:A	rs28362286	1	55063542	Labs	Labs	low density lipoprotein cholesterol	stop_gained	NA	NA	1	NA	NA	Known Association	NA	0.0077	0.0004	NA	NA	0.976774	0.900055	0.636433	0.792566	TRUE	TRUE	TRUE	TRUE
LDLC_Mean_INT	1:55523855:G:A	rs28362263	1	55058182	Labs	Labs	low density lipoprotein cholesterol	missense_variant	NA	NA	1	NA	NA	Known Association	NA	0.0894	0.0085	NA	0.0009	0.911494	0.893554	0.175099	0.396658	TRUE	TRUE	TRUE	TRUE
LDLC_Mean_INT	1:55512222:C:G	rs67608943	1	55046549	Labs	Labs	low density lipoprotein cholesterol	stop_gained	NA	NA	1	NA	NA	Known Association	NA	0.0026	NA	NA	NA	0.956117	0.983826	NA	0.832506	TRUE	TRUE	TRUE	TRUE
LDLC_Mean_INT	1:55523802:A:G	rs28362261	1	55058129	Labs	Labs	low density lipoprotein cholesterol	missense_variant	NA	NA	0.996978	NA	NA	Previously Unidentified Signal	NA	0.0175	0.0015	NA	NA	0.989766	1.00133	0.000975873	0.948273	TRUE	TRUE	TRUE	TRUE
LDLC_Mean_INT	1:55518422:C:T	rs72646508	1	55052749	Labs	Labs	low density lipoprotein cholesterol	missense_variant	NA	NA	1	NA	NA	Known Association	NA	0.0031	NA	NA	NA	0.992929	0.986384	NA	0.724581	TRUE	TRUE	TRUE	TRUE
LDLC_Mean_INT	1:55998101:G:A	rs555702588	1	55532428	Labs	Labs	low density lipoprotein cholesterol	intergenic_variant	NA	NA	NA	1	NA	Previously Unidentified Signal	NA	NA	0.0021	NA	0.0008	0.851501	0.800757	0.0251882	0.830281	TRUE	TRUE	TRUE	TRUE
LDLC_Mean_INT	1:56082211:C:T	rs143041716	1	55616538	Labs	Labs	low density lipoprotein cholesterol	intron_variant	NA	NA	NA	0.997233	NA	Previously Unidentified Signal	NA	0.0003	0.0025	NA	0.0018	0.498766	0.626945	0.0201245	0.574727	TRUE	TRUE	TRUE	TRUE
LDLC_Mean_INT	16:72088461:A:C	rs5471	16	72054562	Labs	Labs	low density lipoprotein cholesterol	intron_variant	0.70823	1f	0.989796	NA	NA	Known Association	NA	0.1155	0.019	NA	NA	0.861022	0.53089	0.14387	0.235697	TRUE	TRUE	TRUE	TRUE
LDLC_Mean_INT	16:71677343:C:T	rs142694228	16	71643440	Labs	Labs	low density lipoprotein cholesterol	intron_variant	NA	NA	0.983137	NA	NA	Previously Unidentified Signal	NA	0.0073	NA	NA	NA	0.316187	0.158447	0.241257	0.0701312	TRUE	TRUE	TRUE	TRUE
LDLC_Mean_INT	19:11078505:C:G	rs544715996	19	10967829	Labs	Labs	low density lipoprotein cholesterol	intron_variant	NA	NA	1	NA	NA	Previously Unidentified Signal	NA	0.0025	NA	NA	NA	0.369116	0.359972	0.00113638	0.14092	TRUE	TRUE	TRUE	TRUE
LDLC_Mean_INT	19:11221357:G:A	rs72658860	19	11110681	Labs	Labs	low density lipoprotein cholesterol	missense_variant	NA	NA	0.954241	NA	NA	Known Association	NA	0.014	0.0007	NA	NA	0.994256	0.99786	0.9731	0.982472	TRUE	TRUE	TRUE	TRUE
LDLC_Mean_INT	19:11216617:G:A	rs10422256	19	11105941	Labs	Labs	low density lipoprotein cholesterol	intron_variant	0.6749	2b	NA	0.991782	NA	Known Association	NA	0.4994	0.4888	0.2155	0.4899	0.854004	0.904079	0.865429	0.909053	TRUE	TRUE	TRUE	TRUE
LDLC_Mean_INT	19:45412079:C:T	rs7412	19	44908822	Labs	Labs	low density lipoprotein cholesterol	missense_variant	NA	NA	1	0.993362	NA	Known Association	NA	0.1028	0.0443	0.0908	0.08	0.872243	0.940812	0.909473	0.961695	TRUE	TRUE	TRUE	TRUE
LDLC_Mean_INT	19:45411941:T:C	rs429358	19	44908684	Labs	Labs	low density lipoprotein cholesterol	missense_variant	NA	NA	1	1	NA	Known Association	NA	0.2172	0.1166	0.0977	0.1406	0.991433	1.00023	1.01449	0.99375	TRUE	TRUE	TRUE	TRUE
LDLC_Mean_INT	19:45418790:T:C	rs5117	19	44915533	Labs	Labs	low density lipoprotein cholesterol	intron_variant	0.55436	1f	0.99879	NA	NA	Known Association	NA	0.2869	0.1343	0.1954	0.2177	0.899646	0.944318	0.90726	0.941653	TRUE	TRUE	TRUE	TRUE
LDLC_Mean_INT	19:45402296:A:G	rs369115420	19	44899039	Labs	Labs	low density lipoprotein cholesterol	intron_variant	NA	NA	1	NA	NA	Previously Unidentified Signal	NA	0.01	0.0006	NA	NA	0.777937	0.685216	0.0584125	0.341364	TRUE	TRUE	TRUE	TRUE
LDLC_Mean_INT	19:45423330:A:G	rs117569256	19	44920073	Labs	Labs	low density lipoprotein cholesterol	downstream_gene_variant	0.54406	5	NA	0.996559	NA	Previously Unidentified Signal	NA	NA	0.0009	0.0385	NA	0.248378	0.380805	0.76562	0.257971	TRUE	TRUE	TRUE	TRUE
LDLC_Mean_INT	2:44074431:C:T	rs4245791	2	43847292	Labs	Labs	low density lipoprotein cholesterol	intron_variant	0.63194	1b	0.989978	NA	NA	Known Association	NA	0.1311	0.2134	0.008125	0.322	1.00672	1.01364	0.987223	0.999474	TRUE	TRUE	TRUE	TRUE
LDLC_Mean_INT	5:156287385:G:C	rs61682761	5	156860374	Labs	Labs	low density lipoprotein cholesterol	intergenic_variant	NA	NA	0.965449	NA	NA	Previously Unidentified Signal	NA	0.0275	0.0025	NA	NA	0.491216	0.594047	0.0176243	0.477277	TRUE	TRUE	TRUE	TRUE
LDLC_Mean_INT	6:160946747:T:G	rs75143493	6	160525715	Labs	Labs	low density lipoprotein cholesterol	intergenic_variant	NA	NA	0.999026	NA	NA	Known Association	NA	0.0142	0.0023	NA	NA	0.799809	0.833773	0.011686	0.270147	TRUE	TRUE	TRUE	TRUE
LDLC_Mean_INT	6:161273818:C:T	rs578103522	6	160852786	Labs	Labs	low density lipoprotein cholesterol	intergenic_variant	NA	NA	0.998823	NA	NA	Previously Unidentified Signal	NA	0.0006	0.0016	NA	0.0034	0.385833	0.339375	0.0281027	0.368567	TRUE	TRUE	TRUE	TRUE
LDLC_Min_INT	10:114758349:C:T	rs7903146	10	112998590	Labs	Labs	low density lipoprotein cholesterol	intron_variant	0.55436	1f	0.993015	NA	NA	Known Association	3	0.2956	0.2617	0.0299	0.2962	0.992975	1.01324	1.00536	0.999993	TRUE	TRUE	TRUE	TRUE
LDLC_Min_INT	1:55529215:C:A	rs28362286	1	55063542	Labs	Labs	low density lipoprotein cholesterol	stop_gained	NA	NA	1	NA	NA	Known Association	NA	0.0077	0.0004	NA	NA	0.976774	0.900055	0.636433	0.792566	TRUE	TRUE	TRUE	TRUE
LDLC_Min_INT	1:55523855:G:A	rs28362263	1	55058182	Labs	Labs	low density lipoprotein cholesterol	missense_variant	NA	NA	1	NA	NA	Known Association	NA	0.0894	0.0085	NA	0.0009	0.911494	0.893554	0.175099	0.396658	TRUE	TRUE	TRUE	TRUE
LDLC_Min_INT	1:55512222:C:G	rs67608943	1	55046549	Labs	Labs	low density lipoprotein cholesterol	stop_gained	NA	NA	1	NA	NA	Known Association	NA	0.0026	NA	NA	NA	0.956117	0.983826	NA	0.832506	TRUE	TRUE	TRUE	TRUE
LDLC_Min_INT	1:55518422:C:T	rs72646508	1	55052749	Labs	Labs	low density lipoprotein cholesterol	missense_variant	NA	NA	1	NA	NA	Known Association	NA	0.0031	NA	NA	NA	0.992929	0.986384	NA	0.724581	TRUE	TRUE	TRUE	TRUE
LDLC_Min_INT	1:55523802:A:G	rs28362261	1	55058129	Labs	Labs	low density lipoprotein cholesterol	missense_variant	NA	NA	0.979689	NA	NA	Previously Unidentified Signal	NA	0.0175	0.0015	NA	NA	0.989766	1.00133	0.000975873	0.948273	TRUE	TRUE	TRUE	TRUE
LDLC_Min_INT	1:55998101:G:A	rs555702588	1	55532428	Labs	Labs	low density lipoprotein cholesterol	intergenic_variant	NA	NA	NA	0.999987	NA	Previously Unidentified Signal	NA	NA	0.0021	NA	0.0008	0.851501	0.800757	0.0251882	0.830281	TRUE	TRUE	TRUE	TRUE
LDLC_Min_INT	1:56082211:C:T	rs143041716	1	55616538	Labs	Labs	low density lipoprotein cholesterol	intron_variant	NA	NA	NA	0.999262	NA	Previously Unidentified Signal	NA	0.0003	0.0025	NA	0.0018	0.498766	0.626945	0.0201245	0.574727	TRUE	TRUE	TRUE	TRUE
LDLC_Min_INT	16:72088461:A:C	rs5471	16	72054562	Labs	Labs	low density lipoprotein cholesterol	intron_variant	0.70823	1f	0.998016	NA	NA	Known Association	NA	0.1155	0.019	NA	NA	0.861022	0.53089	0.14387	0.235697	TRUE	TRUE	TRUE	TRUE
LDLC_Min_INT	19:11078505:C:G	rs544715996	19	10967829	Labs	Labs	low density lipoprotein cholesterol	intron_variant	NA	NA	0.99994	NA	NA	Previously Unidentified Signal	NA	0.0025	NA	NA	NA	0.369116	0.359972	0.00113638	0.14092	TRUE	TRUE	TRUE	TRUE
LDLC_Min_INT	19:45412079:C:T	rs7412	19	44908822	Labs	Labs	low density lipoprotein cholesterol	missense_variant	NA	NA	1	0.979536	NA	Known Association	NA	0.1028	0.0443	0.0908	0.08	0.872243	0.940812	0.909473	0.961695	TRUE	TRUE	TRUE	TRUE
LDLC_Min_INT	19:45411941:T:C	rs429358	19	44908684	Labs	Labs	low density lipoprotein cholesterol	missense_variant	NA	NA	1	1	NA	Known Association	NA	0.2173	0.1166	0.0977	0.1406	0.991433	1.00023	1.01449	0.99375	TRUE	TRUE	TRUE	TRUE
LDLC_Min_INT	19:45415640:G:A	rs445925	19	44912383	Labs	Labs	low density lipoprotein cholesterol	upstream_gene_variant	0.39752	1f	0.972272	NA	NA	Known Association	NA	0.2847	0.0765	0.1132	0.108	0.991529	1.00538	0.981482	0.995827	TRUE	TRUE	TRUE	TRUE
LDLC_Min_INT	19:45402296:A:G	rs369115420	19	44899039	Labs	Labs	low density lipoprotein cholesterol	intron_variant	NA	NA	0.951322	NA	NA	Previously Unidentified Signal	NA	0.01	0.0006	NA	NA	0.777937	0.685216	0.0584125	0.341364	TRUE	TRUE	TRUE	TRUE
LDLC_Min_INT	19:8615589:A:G	rs4804311	19	8550705	Labs	Labs	low density lipoprotein cholesterol	splice_polypyrimidine_tract_variant	NA	NA	0.972684	NA	NA	Known Association	NA	0.0156	0.0684	0.0047	0.0881	0.925749	0.970538	0.486862	0.960259	TRUE	TRUE	TRUE	TRUE
LDLC_Min_INT	2:21239870:T:A	rs201843305	2	21016998	Labs	Labs	low density lipoprotein cholesterol	intron_variant	0.9	5	NA	0.997089	NA	Known Association	NA	0.087	0.0841	0.0928	0.0422	0.844783	0.654479	0.578931	0.663784	TRUE	TRUE	TRUE	TRUE
LDLC_Min_INT	6:160946747:T:G	rs75143493	6	160525715	Labs	Labs	low density lipoprotein cholesterol	intergenic_variant	NA	NA	0.995598	NA	NA	Known Association	NA	0.0142	0.0023	NA	NA	0.799809	0.833773	0.011686	0.270147	TRUE	TRUE	TRUE	TRUE
Lymph_Abs_Max_INT	1:101196787:G:C	rs3783613	1	100731231	Labs	Labs	lymphocyte	missense_variant	NA	NA	1	NA	NA	Previously Unidentified Association Known Signal	NA	0.1265	0.0135	NA	0.0009	0.944631	0.925754	0.801603	0.82046	TRUE	TRUE	TRUE	TRUE
Lymph_Abs_Max_INT	1:101704674:T:C	rs148977042	1	101239118	Labs	Labs	lymphocyte	missense_variant	NA	NA	NA	0.992588	NA	Previously Unidentified Signal	NA	0.0002	0.0078	NA	NA	0.991072	0.998404	0.994962	0.844681	TRUE	TRUE	TRUE	TRUE
Phe_250	19:41847737:G:A	rs11466334	19	41341832	PheCodes	Endocrine or Metabolic	Diabetes mellitus	intron_variant	0.98	1a	0.99999	NA	NA	Known Association	NA	0.0792	0.0109	NA	NA	0.74393	0.544371	0.0848069	0.124812	TRUE	TRUE	TRUE	TRUE
Lymph_Abs_Max_INT	12:6502832:G:A	rs10466905	12	6393666	Labs	Labs	lymphocyte	upstream_gene_variant	0.66703	1f	0.967109	NA	NA	Known Association	3	0.2004	0.3095	0.0425	0.1892	0.909218	0.97864	0.757993	0.954979	TRUE	TRUE	TRUE	TRUE
Lymph_Abs_Max_INT	19:16446914:C:A	rs534640969	19	16336103	Labs	Labs	lymphocyte	intergenic_variant	0.58955	5	0.97854	NA	NA	Previously Unidentified Signal	NA	0.0653	0.0069	NA	0.0004	0.916824	0.930448	0.0782007	0.695669	TRUE	TRUE	TRUE	TRUE
Lymph_Abs_Mean_INT	1:101196787:G:C	rs3783613	1	100731231	Labs	Labs	lymphocyte	missense_variant	NA	NA	1	NA	NA	Previously Unidentified Association Known Signal	NA	0.1266	0.0135	NA	0.0009	0.944631	0.925754	0.801603	0.82046	TRUE	TRUE	TRUE	TRUE
Lymph_Abs_Mean_INT	1:101704674:T:C	rs148977042	1	101239118	Labs	Labs	lymphocyte	missense_variant	NA	NA	NA	0.999687	NA	Previously Unidentified Signal	NA	0.0002	0.0078	NA	NA	0.991072	0.998404	0.994962	0.844681	TRUE	TRUE	TRUE	TRUE
Mono_Fra_Max_INT	16:85932730:C:A	rs12325654	16	85899124	Labs	Labs	monocyte	5_prime_UTR_variant	0.935	1a	0.975557	NA	NA	Previously Unidentified Association Known Signal	NA	0.066	0.0066	NA	0.0005	0.913361	0.922195	0.486727	0.573489	TRUE	TRUE	TRUE	TRUE
Lymph_Abs_Mean_INT	12:6502832:G:A	rs10466905	12	6393666	Labs	Labs	lymphocyte	upstream_gene_variant	0.66703	1f	0.977294	NA	NA	Known Association	NA	0.2005	0.3095	0.0425	0.1892	0.909218	0.97864	0.757993	0.954979	TRUE	TRUE	TRUE	TRUE
Lymph_Abs_Mean_INT	19:16446914:C:A	rs534640969	19	16336103	Labs	Labs	lymphocyte	intergenic_variant	0.58955	5	0.968335	NA	NA	Previously Unidentified Signal	NA	0.0653	0.0069	NA	0.0004	0.916824	0.930448	0.0782007	0.695669	TRUE	TRUE	TRUE	TRUE
Lymph_Abs_Min_INT	11:5248232:T:A	rs334	11	5227002	Labs	Labs	lymphocyte	missense_variant	NA	NA	1	NA	NA	Known Association	NA	0.0542	0.0086	NA	NA	0.760221	0.622138	0.0692466	0.208036	TRUE	TRUE	TRUE	TRUE
Lymph_Abs_Min_INT	11:5248233:C:T	rs33930165	11	5227003	Labs	Labs	lymphocyte	missense_variant	NA	NA	0.993435	NA	NA	Previously Unidentified Association Known Signal	NA	0.0131	0.001	NA	NA	0.798819	0.720115	0.00433901	0.576414	TRUE	TRUE	TRUE	TRUE
Lymph_Abs_Min_INT	1:158987941:A:G	rs856046	1	159018151	Labs	Labs	lymphocyte	intron_variant	0.51392	7	0.991828	NA	NA	Previously Unidentified Association Known Signal	NA	0.1482	0.247	0.4905	0.2054	0.977554	0.976408	1.01062	0.937319	TRUE	TRUE	TRUE	TRUE
Mono_Fra_Mean_INT	16:85932730:C:A	rs12325654	16	85899124	Labs	Labs	monocyte	5_prime_UTR_variant	0.935	1a	0.998347	NA	NA	Previously Unidentified Signal	NA	0.066	0.0066	NA	0.0005	0.913361	0.922195	0.486727	0.573489	TRUE	TRUE	TRUE	TRUE
Lymph_Fra_Max_INT	1:101196787:G:C	rs3783613	1	100731231	Labs	Labs	lymphocyte	missense_variant	NA	NA	0.999608	NA	NA	Previously Unidentified Association Known Signal	NA	0.127	0.0124	NA	0.0009	0.944631	0.925754	0.801603	0.82046	TRUE	TRUE	TRUE	TRUE
Lymph_Fra_Max_INT	1:115244337:C:T	rs12401670	1	114701716	Labs	Labs	lymphocyte	upstream_gene_variant	0.55436	1f	0.999999	NA	NA	Previously Unidentified Association Known Signal	NA	0.08511	0.2175	NA	0.3713	0.742888	0.908684	0.176481	0.933584	TRUE	TRUE	TRUE	TRUE
Lymph_Fra_Max_INT	1:121204834:G:C	rs6667041	1	121462980	Labs	Labs	lymphocyte	non_coding_transcript_exon_variant	0.22271	1f	0.999636	NA	NA	Previously Unidentified Signal	NA	0.0242	0.0599	0.0289	0.089	0.473027	0.65189	0.419145	0.6442	TRUE	TRUE	TRUE	TRUE
Lymph_Fra_Max_INT	1:146704809:C:A	rs4950389	1	147233211	Labs	Labs	lymphocyte	intron_variant	0.55436	1f	1	NA	NA	Previously Unidentified Association Known Signal	NA	0.076	0.2036	0.1413	0.2401	0.927277	0.968008	0.940897	0.973632	TRUE	TRUE	TRUE	TRUE
Lymph_Fra_Max_INT	1:146635310:T:A	rs12410188	1	147163731	Labs	Labs	lymphocyte	intron_variant	0.55324	1f	1	NA	NA	Previously Unidentified Association Known Signal	NA	0.0518	0.2343	0.0774	0.2667	0.925474	0.936043	0.829387	0.916054	TRUE	TRUE	TRUE	TRUE
Lymph_Fra_Max_INT	1:146635466:C:G	rs10900322	1	147163887	Labs	Labs	lymphocyte	intron_variant	0.55324	1f	1	NA	NA	Previously Unidentified Association Known Signal	NA	0.1868	0.4479	0.2038	0.3943	0.849496	0.949529	0.801781	0.962158	TRUE	TRUE	TRUE	TRUE
Lymph_Fra_Max_INT	1:146611022:C:T	rs10900316	1	147139442	Labs	Labs	lymphocyte	intergenic_variant	0.51392	7	1	NA	NA	Previously Unidentified Association Known Signal	NA	0.1857	0.4439	0.2022	0.4	0.844881	0.944219	0.79505	0.955155	TRUE	TRUE	TRUE	TRUE
Lymph_Fra_Max_INT	1:167182296:A:T	rs12132687	1	167213059	Labs	Labs	lymphocyte	intergenic_variant	0.99333	5	0.992435	NA	NA	Previously Unidentified Signal	NA	0.0246	0.0767	NA	0.1068	0.811237	0.870565	0.290388	0.832998	TRUE	TRUE	TRUE	TRUE
Lymph_Fra_Max_INT	1:167145114:G:A	rs41270702	1	167175877	Labs	Labs	lymphocyte	downstream_gene_variant	0.60906	4	0.994598	NA	NA	Previously Unidentified Signal	NA	0.0032	0.0117	NA	0.0186	0.513493	0.551246	0.262361	0.56073	TRUE	TRUE	TRUE	TRUE
Lymph_Fra_Max_INT	1:167024448:C:G	rs56113143	1	167055211	Labs	Labs	lymphocyte	intron_variant	0.55436	1f	0.982884	NA	NA	Previously Unidentified Association Known Signal	NA	0.0264	0.1022	0.0047	0.1495	0.893878	0.924588	0.684203	0.925666	TRUE	TRUE	TRUE	TRUE
Lymph_Fra_Max_INT	12:9792726:A:G	rs201452843	12	9640130	Labs	Labs	lymphocyte	intron_variant	NA	NA	0.975861	NA	NA	Previously Unidentified Signal	NA	0.0038	NA	NA	NA	0.940373	0.79425	0.0109974	0.403602	TRUE	TRUE	TRUE	TRUE
Lymph_Fra_Max_INT	1:35467033:C:T	rs6673216	1	35001432	Labs	Labs	lymphocyte	intron_variant	0.18412	7	0.953478	NA	NA	Previously Unidentified Signal	NA	0.0178	0.0614	NA	0.0989	0.47376	0.427462	0.163196	0.460436	TRUE	TRUE	TRUE	TRUE
Lymph_Fra_Max_INT	1:44438974:C:T	rs7161	1	43973302	Labs	Labs	lymphocyte	3_prime_UTR_variant	0.51392	7	0.999376	NA	NA	Previously Unidentified Association Known Signal	NA	0.1498	0.4128	0.4217	0.245	0.932788	0.939104	0.911316	0.897241	TRUE	TRUE	TRUE	TRUE
Lymph_Fra_Max_INT	1:49214762:C:T	rs1872279	1	48749090	Labs	Labs	lymphocyte	intron_variant	0.3284	1b	0.999976	NA	NA	Previously Unidentified Association Known Signal	NA	0.1462	0.4607	0.2232	0.2908	0.935738	0.946643	0.909118	0.920883	TRUE	TRUE	TRUE	TRUE
Lymph_Fra_Max_INT	1:51109269:T:A	rs12031920	1	50643597	Labs	Labs	lymphocyte	intron_variant	0.13	1f	0.99964	NA	NA	Previously Unidentified Association Known Signal	NA	0.1038	0.4806	0.3033	0.3877	0.796594	0.88645	0.661839	0.910043	TRUE	TRUE	TRUE	TRUE
Lymph_Fra_Max_INT	1:55939760:C:T	rs1499679	1	55474087	Labs	Labs	lymphocyte	regulatory_region_variant	0.60906	4	1	NA	NA	Previously Unidentified Association Known Signal	NA	0.1028	0.4482	0.3799	0.4957	0.887655	0.920793	0.905802	0.919817	TRUE	TRUE	TRUE	TRUE
Lymph_Fra_Max_INT	1:59253616:G:A	rs3015326	1	58787944	Labs	Labs	lymphocyte	intron_variant	0.18412	7	1	NA	NA	Previously Unidentified Signal	NA	0.1979	0.1974	0.2023	0.09195	0.981761	0.911075	0.871146	0.788473	TRUE	TRUE	TRUE	TRUE
Lymph_Fra_Max_INT	17:1390029:G:C	rs8067958	17	1486735	Labs	Labs	lymphocyte	intron_variant	0.82104	1b	NA	0.998445	NA	Previously Unidentified Association Known Signal	NA	0.1298	0.2323	0.4847	0.1713	0.660659	0.729273	0.592765	0.675611	TRUE	TRUE	TRUE	TRUE
Lymph_Fra_Max_INT	19:16527834:T:C	rs4808047	19	16417023	Labs	Labs	lymphocyte	intron_variant	0.55436	1f	0.997007	NA	NA	Known Association	NA	0.3381	0.2751	0.2908	0.1482	0.963855	0.985262	0.979516	0.956831	TRUE	TRUE	TRUE	TRUE
Lymph_Fra_Max_INT	1:93584606:G:A	rs4847399	1	93119049	Labs	Labs	lymphocyte	intron_variant	0.05375	6	0.999358	NA	NA	Previously Unidentified Association Known Signal	NA	0.114	0.46	0.3206	0.3725	1.00698	1.00268	1.00186	0.997625	TRUE	TRUE	TRUE	TRUE
Lymph_Fra_Max_INT	2:135429362:G:A	rs972250780	2	134671792	Labs	Labs	lymphocyte	intron_variant	NA	NA	0.971208	NA	NA	Previously Unidentified Signal	NA	0.0037	0.0006	NA	NA	0.479848	0.470659	0.0201785	0.366447	TRUE	TRUE	TRUE	TRUE
Lymph_Fra_Max_INT	5:176900562:C:T	rs371071053	5	177473561	Labs	Labs	lymphocyte	5_prime_UTR_variant	NA	NA	0.999482	NA	NA	Previously Unidentified Signal	NA	0.0058	0.0004	NA	NA	0.771109	0.589787	0.00781365	0.0593717	TRUE	TRUE	TRUE	TRUE
Lymph_Fra_Max_INT	7:28711319:G:A	rs73304938	7	28671702	Labs	Labs	lymphocyte	intron_variant	0.55436	1f	0.999135	NA	NA	Previously Unidentified Association Known Signal	NA	0.1354	0.0136	NA	0.0039	0.860382	0.804418	0.395883	0.582384	TRUE	TRUE	TRUE	TRUE
Lymph_Fra_Mean_INT	1:120643284:G:A	rs587633937	1	120100697	Labs	Labs	lymphocyte	intergenic_variant	0.55436	1f	0.999995	NA	NA	Previously Unidentified Signal	NA	0.0112	NA	NA	0.0576	0.382413	0.280713	0.0214045	0.393218	TRUE	TRUE	TRUE	TRUE
Lymph_Fra_Mean_INT	1:121160882:C:T	rs12070603	1	121419022	Labs	Labs	lymphocyte	intron_variant	0.72333	1f	0.978163	NA	NA	Previously Unidentified Association Known Signal	NA	0.2644	0.458	0.4783	0.414	0.797055	0.778469	0.684068	0.791913	TRUE	TRUE	TRUE	TRUE
Lymph_Fra_Mean_INT	1:121204834:G:C	rs6667041	1	121462980	Labs	Labs	lymphocyte	non_coding_transcript_exon_variant	0.22271	1f	0.999974	NA	NA	Previously Unidentified Signal	NA	0.0242	0.0599	0.0289	0.089	0.473027	0.65189	0.419145	0.6442	TRUE	TRUE	TRUE	TRUE
Lymph_Fra_Mean_INT	1:167182296:A:T	rs12132687	1	167213059	Labs	Labs	lymphocyte	intergenic_variant	0.99333	5	0.990211	NA	NA	Previously Unidentified Signal	NA	0.0246	0.0767	NA	0.1068	0.811237	0.870565	0.290388	0.832998	TRUE	TRUE	TRUE	TRUE
Lymph_Fra_Mean_INT	1:167024448:C:G	rs56113143	1	167055211	Labs	Labs	lymphocyte	intron_variant	0.55436	1f	0.982374	NA	NA	Previously Unidentified Association Known Signal	NA	0.0264	0.1022	0.0047	0.1495	0.893878	0.924588	0.684203	0.925666	TRUE	TRUE	TRUE	TRUE
Lymph_Fra_Mean_INT	1:168179214:T:C	rs147653769	1	168209976	Labs	Labs	lymphocyte	upstream_gene_variant	0.57517	1b	0.984305	NA	NA	Previously Unidentified Association Known Signal	NA	0.0218	0.0663	0.037	0.1028	0.628108	0.695198	0.399395	0.684691	TRUE	TRUE	TRUE	TRUE
Lymph_Fra_Mean_INT	1:35467033:C:T	rs6673216	1	35001432	Labs	Labs	lymphocyte	intron_variant	0.18412	7	0.965148	NA	NA	Previously Unidentified Signal	NA	0.0178	0.0614	NA	0.0989	0.47376	0.427462	0.163196	0.460436	TRUE	TRUE	TRUE	TRUE
Lymph_Fra_Mean_INT	1:44438974:C:T	rs7161	1	43973302	Labs	Labs	lymphocyte	3_prime_UTR_variant	0.51392	7	0.955018	NA	NA	Previously Unidentified Association Known Signal	NA	0.1498	0.4128	0.4217	0.245	0.932788	0.939104	0.911316	0.897241	TRUE	TRUE	TRUE	TRUE
Lymph_Fra_Mean_INT	1:49220637:G:A	rs12407980	1	48754965	Labs	Labs	lymphocyte	intron_variant	0.58955	5	0.952161	NA	NA	Previously Unidentified Association Known Signal	NA	0.0965	0.4159	0.0372	0.4839	0.897404	0.90391	0.754802	0.882943	TRUE	TRUE	TRUE	TRUE
Lymph_Fra_Mean_INT	1:58160618:A:T	rs3131774	1	57694946	Labs	Labs	lymphocyte	intron_variant	0.42214	6	0.996325	NA	NA	Previously Unidentified Association Known Signal	NA	0.236	0.4637	0.3795	0.3358	0.780753	0.856453	0.698706	0.835324	TRUE	TRUE	TRUE	TRUE
Lymph_Fra_Mean_INT	1:59253616:G:A	rs3015326	1	58787944	Labs	Labs	lymphocyte	intron_variant	0.18412	7	1	NA	NA	Previously Unidentified Signal	NA	0.1979	0.1974	0.2023	0.09195	0.981761	0.911075	0.871146	0.788473	TRUE	TRUE	TRUE	TRUE
Lymph_Fra_Mean_INT	17:1390029:G:C	rs8067958	17	1486735	Labs	Labs	lymphocyte	intron_variant	0.82104	1b	NA	0.999647	NA	Previously Unidentified Association Known Signal	NA	0.1298	0.2323	0.4847	0.1713	0.660659	0.729273	0.592765	0.675611	TRUE	TRUE	TRUE	TRUE
Lymph_Fra_Mean_INT	1:72029177:A:G	rs12144367	1	71563494	Labs	Labs	lymphocyte	intron_variant	0.18412	7	0.999326	NA	NA	Previously Unidentified Association Known Signal	NA	0.0517	0.2787	0.3507	0.2499	0.851519	0.848657	0.64386	0.863708	TRUE	TRUE	TRUE	TRUE
Lymph_Fra_Mean_INT	19:16527834:T:C	rs4808047	19	16417023	Labs	Labs	lymphocyte	intron_variant	0.55436	1f	0.99918	NA	NA	Known Association	3	0.3381	0.2751	0.2908	0.1482	0.963855	0.985262	0.979516	0.956831	TRUE	TRUE	TRUE	TRUE
Lymph_Fra_Mean_INT	5:176900562:C:T	rs371071053	5	177473561	Labs	Labs	lymphocyte	5_prime_UTR_variant	NA	NA	0.993789	NA	NA	Previously Unidentified Signal	NA	0.0058	0.0004	NA	NA	0.771109	0.589787	0.00781365	0.0593717	TRUE	TRUE	TRUE	TRUE
Lymph_Fra_Mean_INT	7:28723407:G:A	rs886816	7	28683790	Labs	Labs	lymphocyte	intron_variant	0.13454	5	0.981242	NA	NA	Previously Unidentified Association Known Signal	NA	0.3522	0.1882	0.1723	0.1562	0.799634	0.785162	0.723765	0.733881	TRUE	TRUE	TRUE	TRUE
Lymph_Fra_Min_INT	1:119091075:G:A	rs12047924	1	118548452	Labs	Labs	lymphocyte	intergenic_variant	0.55324	1f	0.999953	NA	NA	Previously Unidentified Association Known Signal	NA	0.1843	0.3928	0.3353	0.3154	0.966602	0.971112	0.92977	0.945381	TRUE	TRUE	TRUE	TRUE
Lymph_Fra_Min_INT	11:5248232:T:A	rs334	11	5227002	Labs	Labs	lymphocyte	missense_variant	NA	NA	1	NA	NA	Known Association	NA	0.0544	0.008	NA	NA	0.760221	0.622138	0.0692466	0.208036	TRUE	TRUE	TRUE	TRUE
Lymph_Fra_Min_INT	1:147087721:T:A	rs3737843	1	147615921	Labs	Labs	lymphocyte	intron_variant	0.22271	1f	0.996821	NA	NA	Previously Unidentified Association Known Signal	NA	0.0904	0.3712	0.4135	0.489	0.974239	0.946095	0.843864	0.94903	TRUE	TRUE	TRUE	TRUE
Lymph_Fra_Min_INT	1:59253616:G:A	rs3015326	1	58787944	Labs	Labs	lymphocyte	intron_variant	0.18412	7	0.999634	NA	NA	Previously Unidentified Signal	NA	0.1979	0.1974	0.2023	0.09195	0.981761	0.911075	0.871146	0.788473	TRUE	TRUE	TRUE	TRUE
MCHC_Max_INT	1:203269207:C:A	rs536184605	1	203300079	Labs	Labs	mean corpuscular hemoglobin concentration	non_coding_transcript_exon_variant	NA	NA	0.995341	NA	NA	Previously Unidentified Signal	NA	0.0008	NA	NA	NA	0.431504	0.488204	0.00326953	0.106373	TRUE	TRUE	TRUE	TRUE
MCHC_Max_INT	1:203660781:A:G	rs4951074	1	203691653	Labs	Labs	mean corpuscular hemoglobin concentration	intron_variant	0.56896	2b	NA	0.999814	NA	Known Association	NA	0.3088	0.1146	NA	0.1334	0.908918	0.76208	0.14215	0.741592	TRUE	TRUE	TRUE	TRUE
MCHC_Max_INT	16:88815428:A:G	rs11642589	16	88749020	Labs	Labs	mean corpuscular hemoglobin concentration	intron_variant	0.66649	1f	1	NA	NA	Previously Unidentified Association Known Signal	NA	0.4384	0.498	0.3901	0.4861	0.820185	0.842566	0.782452	0.835734	TRUE	TRUE	TRUE	TRUE
MCHC_Max_INT	16:88778282:G:C	rs3214052	16	88711874	Labs	Labs	mean corpuscular hemoglobin concentration	intron_variant	0.66703	1f	0.999996	NA	NA	Previously Unidentified Signal	NA	0.0813	0.0433	0.0645	0.0052	0.975599	0.928078	0.921479	0.79469	TRUE	TRUE	TRUE	TRUE
MCHC_Max_INT	16:88862343:C:G	rs861400	16	88795935	Labs	Labs	mean corpuscular hemoglobin concentration	intergenic_variant	0.45917	1f	NA	0.96368	NA	Known Association	NA	0.3155	0.4951	0.4172	0.4214	0.882104	0.911861	0.856031	0.900069	TRUE	TRUE	TRUE	TRUE
MCHC_Max_INT	16:88783064:G:T	rs563555492	16	88716656	Labs	Labs	mean corpuscular hemoglobin concentration	missense_variant	NA	NA	NA	0.997275	NA	Known Association	NA	NA	0.0012	NA	NA	0.932229	1.0069	0.998946	0.834575	TRUE	TRUE	TRUE	TRUE
MCHC_Max_INT	17:42334822:C:T	rs45568837	17	44257454	Labs	Labs	mean corpuscular hemoglobin concentration	missense_variant	NA	NA	0.999766	NA	NA	Previously Unidentified Signal	NA	0.0039	0.0005	NA	NA	0.993042	0.983345	0.000976011	0.763619	TRUE	TRUE	TRUE	TRUE
MCHC_Max_INT	19:1255218:G:T	rs11879120	19	1255219	Labs	Labs	mean corpuscular hemoglobin concentration	intron_variant	0.64343	2b	0.99973	NA	NA	Known Association	NA	0.2517	0.0387	NA	NA	0.60607	0.489857	0.0898867	0.173793	TRUE	TRUE	TRUE	TRUE
MCHC_Max_INT	3:133467337:G:T	rs41298293	3	133748493	Labs	Labs	mean corpuscular hemoglobin concentration	missense_variant	NA	NA	NA	1	NA	Previously Unidentified Signal	NA	NA	0.009	NA	0.0002	0.999951	1.00795	NA	0.999812	TRUE	TRUE	TRUE	TRUE
MCHC_Max_INT	5:154103554:G:C	rs6580113	5	154723994	Labs	Labs	mean corpuscular hemoglobin concentration	intron_variant	0.80132	1b	0.990372	NA	NA	Known Association	NA	0.2727	0.4467	0.465	0.4052	0.895876	0.95349	0.878582	0.941949	TRUE	TRUE	TRUE	TRUE
MCHC_Max_INT	5:1062059:T:A	rs78533651	5	1061944	Labs	Labs	mean corpuscular hemoglobin concentration	intron_variant	0.01	1f	1	NA	NA	Known Association	NA	0.1442	0.0445	0.0067	0.044	0.893504	0.893967	0.497466	0.947992	TRUE	TRUE	TRUE	TRUE
MCHC_Max_INT	7:80300449:T:G	rs3211938	7	80671133	Labs	Labs	mean corpuscular hemoglobin concentration	stop_gained	NA	NA	0.952211	NA	NA	Previously Unidentified Association Known Signal	NA	0.0866	0.0058	NA	0.0005	0.989697	0.984743	0.748746	0.843846	TRUE	TRUE	TRUE	TRUE
MCHC_Max_INT	7:100240191:A:G	rs4434553	7	100642568	Labs	Labs	mean corpuscular hemoglobin concentration	intron_variant	0.8169	1b	0.996677	NA	NA	Known Association	NA	0.3031	0.3349	0.1246	0.4705	0.884066	0.914541	0.622919	0.895788	TRUE	TRUE	TRUE	TRUE
MCHC_Max_INT	9:135860357:A:C	rs147412721	9	132984970	Labs	Labs	mean corpuscular hemoglobin concentration	intron_variant	NA	NA	0.963558	NA	NA	Previously Unidentified Signal	NA	0.0209	0.0052	NA	NA	0.789769	0.515487	0.297552	0.170339	TRUE	TRUE	TRUE	TRUE
MCHC_Mean_INT	1:203269207:C:A	rs536184605	1	203300079	Labs	Labs	mean corpuscular hemoglobin concentration	non_coding_transcript_exon_variant	NA	NA	0.990646	NA	NA	Previously Unidentified Signal	NA	0.0008	NA	NA	NA	0.431504	0.488204	0.00326953	0.106373	TRUE	TRUE	TRUE	TRUE
MCHC_Mean_INT	1:203660781:A:G	rs4951074	1	203691653	Labs	Labs	mean corpuscular hemoglobin concentration	intron_variant	0.56896	2b	NA	0.999894	NA	Known Association	NA	0.3088	0.1146	NA	0.1334	0.908918	0.76208	0.14215	0.741592	TRUE	TRUE	TRUE	TRUE
MCHC_Mean_INT	16:31539497:G:C	rs144861094	16	31528176	Labs	Labs	mean corpuscular hemoglobin concentration	missense_variant	NA	NA	0.989499	NA	NA	Previously Unidentified Signal	NA	0.0008	NA	NA	NA	0.971911	0.965086	NA	0.983281	TRUE	TRUE	TRUE	TRUE
MCHC_Mean_INT	16:88810645:G:C	rs6500498	16	88744237	Labs	Labs	mean corpuscular hemoglobin concentration	non_coding_transcript_exon_variant	0.55436	1f	0.999986	NA	NA	Known Association	NA	0.4925	0.3451	0.3464	0.1899	0.928092	0.943123	0.914694	0.906798	TRUE	TRUE	TRUE	TRUE
MCHC_Mean_INT	16:88778282:G:C	rs3214052	16	88711874	Labs	Labs	mean corpuscular hemoglobin concentration	intron_variant	0.66703	1f	1	NA	NA	Previously Unidentified Signal	NA	0.0813	0.0433	0.0644	0.0052	0.975599	0.928078	0.921479	0.79469	TRUE	TRUE	TRUE	TRUE
MCHC_Mean_INT	16:88788477:A:G	rs9935872	16	88722069	Labs	Labs	mean corpuscular hemoglobin concentration	splice_region_variant	NA	NA	0.994861	NA	NA	Known Association	NA	0.136	0.1339	0.0968	0.1175	0.970045	0.971156	0.93915	0.977337	TRUE	TRUE	TRUE	TRUE
MCHC_Mean_INT	16:88794403:G:A	rs8053350	16	88727995	Labs	Labs	mean corpuscular hemoglobin concentration	intron_variant	0.55436	1f	NA	0.954362	NA	Known Association	NA	0.1588	0.3481	0.2045	0.4412	0.919469	0.946552	0.881432	0.941107	TRUE	TRUE	TRUE	TRUE
MCHC_Mean_INT	16:88783064:G:T	rs563555492	16	88716656	Labs	Labs	mean corpuscular hemoglobin concentration	missense_variant	NA	NA	NA	0.999707	NA	Known Association	NA	NA	0.0012	NA	NA	0.932229	1.0069	0.998946	0.834575	TRUE	TRUE	TRUE	TRUE
MCHC_Mean_INT	17:42334822:C:T	rs45568837	17	44257454	Labs	Labs	mean corpuscular hemoglobin concentration	missense_variant	NA	NA	0.999944	NA	NA	Previously Unidentified Signal	NA	0.0039	0.0005	NA	NA	0.993042	0.983345	0.000976011	0.763619	TRUE	TRUE	TRUE	TRUE
MCHC_Mean_INT	19:1255218:G:T	rs11879120	19	1255219	Labs	Labs	mean corpuscular hemoglobin concentration	intron_variant	0.64343	2b	0.998721	NA	NA	Known Association	NA	0.2517	0.0386	NA	NA	0.60607	0.489857	0.0898867	0.173793	TRUE	TRUE	TRUE	TRUE
MCHC_Mean_INT	3:133467337:G:T	rs41298293	3	133748493	Labs	Labs	mean corpuscular hemoglobin concentration	missense_variant	NA	NA	NA	1	NA	Previously Unidentified Signal	NA	NA	0.009	NA	0.0002	0.999951	1.00795	NA	0.999812	TRUE	TRUE	TRUE	TRUE
MCHC_Mean_INT	5:1062059:T:A	rs78533651	5	1061944	Labs	Labs	mean corpuscular hemoglobin concentration	intron_variant	0.01	1f	1	NA	NA	Known Association	NA	0.1442	0.0445	0.0067	0.044	0.893504	0.893967	0.497466	0.947992	TRUE	TRUE	TRUE	TRUE
MCHC_Mean_INT	5:1061109:T:C	rs190363197	5	1060994	Labs	Labs	mean corpuscular hemoglobin concentration	intron_variant	0.62064	2b	0.971778	NA	NA	Previously Unidentified Signal	NA	0.0285	0.006	NA	0.001	0.755625	0.817253	0.734926	0.722515	TRUE	TRUE	TRUE	TRUE
MCHC_Mean_INT	7:80300449:T:G	rs3211938	7	80671133	Labs	Labs	mean corpuscular hemoglobin concentration	stop_gained	NA	NA	0.995774	NA	NA	Previously Unidentified Association Known Signal	NA	0.0866	0.0058	NA	0.0005	0.989697	0.984743	0.748746	0.843846	TRUE	TRUE	TRUE	TRUE
MCHC_Mean_INT	7:80312721:T:C	rs572496162	7	80683405	Labs	Labs	mean corpuscular hemoglobin concentration	downstream_gene_variant	0.58283	6	0.999046	NA	NA	Previously Unidentified Signal	NA	0.0258	0.0018	NA	NA	0.407675	0.388163	0.0585221	0.173076	TRUE	TRUE	TRUE	TRUE
MCHC_Mean_INT	7:100240191:A:G	rs4434553	7	100642568	Labs	Labs	mean corpuscular hemoglobin concentration	intron_variant	0.8169	1b	1	NA	NA	Known Association	NA	0.3031	0.3349	0.1246	0.4705	0.884066	0.914541	0.622919	0.895788	TRUE	TRUE	TRUE	TRUE
MCHC_Mean_INT	9:135860357:A:C	rs147412721	9	132984970	Labs	Labs	mean corpuscular hemoglobin concentration	intron_variant	NA	NA	0.999666	NA	NA	Previously Unidentified Signal	NA	0.0209	0.0052	NA	NA	0.789769	0.515487	0.297552	0.170339	TRUE	TRUE	TRUE	TRUE
MCHC_Min_INT	1:203660781:A:G	rs4951074	1	203691653	Labs	Labs	mean corpuscular hemoglobin concentration	intron_variant	0.56896	2b	NA	0.962808	NA	Known Association	NA	0.3088	0.1146	NA	0.1334	0.908918	0.76208	0.14215	0.741592	TRUE	TRUE	TRUE	TRUE
MCHC_Min_INT	16:88770621:T:C	rs877579	16	88704213	Labs	Labs	mean corpuscular hemoglobin concentration	intron_variant	0.66703	1f	0.996818	NA	NA	Previously Unidentified Association Known Signal	NA	0.259	0.2064	0.04153	0.2137	0.990118	0.986969	0.973893	0.993033	TRUE	TRUE	TRUE	TRUE
MCHC_Min_INT	16:88810645:G:C	rs6500498	16	88744237	Labs	Labs	mean corpuscular hemoglobin concentration	non_coding_transcript_exon_variant	0.55436	1f	0.99914	NA	NA	Known Association	NA	0.4925	0.3451	0.3465	0.1899	0.928092	0.943123	0.914694	0.906798	TRUE	TRUE	TRUE	TRUE
MCHC_Min_INT	16:88783064:G:T	rs563555492	16	88716656	Labs	Labs	mean corpuscular hemoglobin concentration	missense_variant	NA	NA	NA	0.983537	NA	Known Association	NA	NA	0.0012	NA	NA	0.932229	1.0069	0.998946	0.834575	TRUE	TRUE	TRUE	TRUE
MCHC_Min_INT	17:42334822:C:T	rs45568837	17	44257454	Labs	Labs	mean corpuscular hemoglobin concentration	missense_variant	NA	NA	0.993981	NA	NA	Previously Unidentified Signal	NA	0.0039	0.0005	NA	NA	0.993042	0.983345	0.000976011	0.763619	TRUE	TRUE	TRUE	TRUE
MCHC_Min_INT	18:43816804:T:G	rs55874505	18	46236838	Labs	Labs	mean corpuscular hemoglobin concentration	intron_variant	0.42214	6	NA	0.980076	NA	Known Association	NA	0.2845	0.4472	0.1325	0.4513	0.825568	0.805288	0.549015	0.785846	TRUE	TRUE	TRUE	TRUE
MCHC_Min_INT	19:44278779:T:G	rs649540	19	43774627	Labs	Labs	mean corpuscular hemoglobin concentration	splice_region_variant	NA	NA	0.956582	NA	NA	Known Association	NA	0.4488	0.1824	0.2319	0.1931	0.829222	0.838106	0.737464	0.810126	TRUE	TRUE	TRUE	TRUE
MCHC_Min_INT	3:133467337:G:T	rs41298293	3	133748493	Labs	Labs	mean corpuscular hemoglobin concentration	missense_variant	NA	NA	NA	1	NA	Previously Unidentified Signal	NA	NA	0.009	NA	0.0002	0.999951	1.00795	NA	0.999812	TRUE	TRUE	TRUE	TRUE
MCHC_Min_INT	5:1062059:T:A	rs78533651	5	1061944	Labs	Labs	mean corpuscular hemoglobin concentration	intron_variant	0.01	1f	1	NA	NA	Known Association	NA	0.1442	0.0445	0.0067	0.044	0.893504	0.893967	0.497466	0.947992	TRUE	TRUE	TRUE	TRUE
MCHC_Min_INT	9:135860357:A:C	rs147412721	9	132984970	Labs	Labs	mean corpuscular hemoglobin concentration	intron_variant	NA	NA	0.995474	NA	NA	Previously Unidentified Signal	NA	0.0209	0.0052	NA	NA	0.789769	0.515487	0.297552	0.170339	TRUE	TRUE	TRUE	TRUE
MCH_Max_INT	10:45963387:C:T	rs963029	10	45467939	Labs	Labs	mean corpuscular hemoglobin	intron_variant	0.51392	7	0.996608	NA	NA	Known Association	NA	0.2423	0.1779	0.1698	0.2374	0.969547	0.922331	0.936874	0.943214	TRUE	TRUE	TRUE	TRUE
MCH_Max_INT	1:115064222:A:G	rs11102809	1	114521601	Labs	Labs	mean corpuscular hemoglobin	intergenic_variant	0.55436	1f	NA	0.967733	NA	Known Association	NA	0.2973	0.2832	0.0385	0.3788	0.914805	0.975315	0.828955	0.970017	TRUE	TRUE	TRUE	TRUE
MCH_Max_INT	11:16771320:A:T	rs61491081	11	16749773	Labs	Labs	mean corpuscular hemoglobin	non_coding_transcript_exon_variant	0.70497	4	0.958832	NA	NA	Previously Unidentified Association Known Signal	NA	0.1361	0.0142	NA	0.0035	0.900256	0.823341	0.182052	0.433225	TRUE	TRUE	TRUE	TRUE
MCH_Max_INT	1:118147142:C:G	rs1992117	1	117604520	Labs	Labs	mean corpuscular hemoglobin	intron_variant	0.55436	1f	0.962473	NA	NA	Known Association	NA	0.3016	0.2891	0.3201	0.2304	0.944116	0.956962	0.976797	0.960382	TRUE	TRUE	TRUE	TRUE
MCH_Max_INT	1:203152348:C:T	rs115484021	1	203183220	Labs	Labs	mean corpuscular hemoglobin	intron_variant	0.13454	5	0.980272	NA	NA	Previously Unidentified Signal	NA	0.035	0.0034	NA	NA	0.754049	0.540432	0.179899	0.171519	TRUE	TRUE	TRUE	TRUE
MCH_Max_INT	16:67257904:C:T	rs139913620	16	67224001	Labs	Labs	mean corpuscular hemoglobin	intron_variant	0.60906	4	0.975665	NA	NA	Previously Unidentified Signal	NA	0.0322	0.0033	NA	NA	0.889377	0.776012	0.0669288	0.184198	TRUE	TRUE	TRUE	TRUE
MCH_Max_INT	17:76129910:A:C	rs58590476	17	78133829	Labs	Labs	mean corpuscular hemoglobin	intron_variant	0.55436	1f	0.968104	NA	NA	Previously Unidentified Signal	NA	0.12	0.0581	0.0574	0.0613	0.909699	0.837983	0.786177	0.817853	TRUE	TRUE	TRUE	TRUE
MCH_Max_INT	19:4391334:A:G	rs243409	19	4391337	Labs	Labs	mean corpuscular hemoglobin	intron_variant	0.55436	1f	0.999882	NA	NA	Known Association	NA	0.2814	0.05933	0.08414	0.05088	0.855543	0.661691	0.724028	0.551451	TRUE	TRUE	TRUE	TRUE
MCH_Max_INT	22:30348411:A:T	rs78660772	22	29952422	Labs	Labs	mean corpuscular hemoglobin	intron_variant	0.88817	1d	0.958498	NA	NA	Known Association	NA	0.1541	0.1653	0.4261	0.1132	0.857068	0.878275	0.734498	0.868619	TRUE	TRUE	TRUE	TRUE
MCH_Max_INT	22:32900216:A:G	rs5998521	22	32504229	Labs	Labs	mean corpuscular hemoglobin	intergenic_variant	0.18937	6	0.992275	NA	NA	Known Association	NA	0.4369	0.4973	0.3577	0.3691	0.939805	0.971041	0.962456	0.974546	TRUE	TRUE	TRUE	TRUE
MCH_Max_INT	22:37436530:C:T	rs555273273	22	37040490	Labs	Labs	mean corpuscular hemoglobin	regulatory_region_variant	NA	NA	0.986857	NA	NA	Previously Unidentified Signal	NA	0.0194	0.0034	NA	NA	0.719429	0.806324	0.060416	0.217747	TRUE	TRUE	TRUE	TRUE
MCH_Max_INT	3:128322617:G:A	rs112097551	3	128603774	Labs	Labs	mean corpuscular hemoglobin	intergenic_variant	NA	NA	1	NA	NA	Known Association	NA	0.0092	0.0022	NA	0.0014	0.902347	0.874973	0.432971	0.700218	TRUE	TRUE	TRUE	TRUE
MCH_Max_INT	3:133467337:G:T	rs41298293	3	133748493	Labs	Labs	mean corpuscular hemoglobin	missense_variant	NA	NA	NA	1	NA	Previously Unidentified Signal	NA	NA	0.009	NA	0.0002	0.999951	1.00795	NA	0.999812	TRUE	TRUE	TRUE	TRUE
MCH_Max_INT	3:195813757:C:T	rs58365266	3	196086886	Labs	Labs	mean corpuscular hemoglobin	upstream_gene_variant	0.55436	1f	NA	0.97879	NA	Known Association	NA	0.0409	0.1768	0.0511	0.2134	0.910645	0.957195	0.945081	0.960535	TRUE	TRUE	TRUE	TRUE
MCH_Max_INT	4:55408875:A:T	rs218264	4	54542708	Labs	Labs	mean corpuscular hemoglobin	intergenic_variant	0.60906	4	0.999997	NA	NA	Known Association	NA	0.3877	0.4034	0.3833	0.2488	0.920172	0.935036	0.910661	0.92934	TRUE	TRUE	TRUE	TRUE
MCH_Max_INT	5:154103554:G:C	rs6580113	5	154723994	Labs	Labs	mean corpuscular hemoglobin	intron_variant	0.80132	1b	0.956149	NA	NA	Known Association	NA	0.2727	0.4467	0.465	0.4052	0.895876	0.95349	0.878582	0.941949	TRUE	TRUE	TRUE	TRUE
MCH_Max_INT	5:95399712:A:G	rs146635890	5	96064008	Labs	Labs	mean corpuscular hemoglobin	intron_variant	0.18412	7	0.999486	NA	NA	Previously Unidentified Signal	NA	0.0037	0.0451	NA	NA	0.317377	0.747553	0.120732	0.108268	TRUE	TRUE	TRUE	TRUE
MCH_Max_INT	6:135418664:G:C	rs61028892	6	135097526	Labs	Labs	mean corpuscular hemoglobin	intron_variant	NA	NA	0.976228	NA	NA	Previously Unidentified Signal	NA	0.019	0.0019	NA	NA	0.919142	0.869123	0.436071	0.36582	TRUE	TRUE	TRUE	TRUE
MCH_Max_INT	6:21986997:T:C	rs150811060	6	21986768	Labs	Labs	mean corpuscular hemoglobin	intron_variant	NA	NA	NA	0.992247	NA	Previously Unidentified Signal	NA	0.0006	0.0041	NA	0.0029	0.607086	0.686549	0.046877	0.571909	TRUE	TRUE	TRUE	TRUE
MCH_Max_INT	9:135864547:G:A	rs62638686	9	132989160	Labs	Labs	mean corpuscular hemoglobin	missense_variant	NA	NA	0.998816	NA	NA	Previously Unidentified Signal	NA	0.05	0.0041	NA	0.0003	1.00305	1.0043	NA	0.999662	TRUE	TRUE	TRUE	TRUE
MCH_Max_INT	9:135860357:A:C	rs147412721	9	132984970	Labs	Labs	mean corpuscular hemoglobin	intron_variant	NA	NA	0.996913	NA	NA	Previously Unidentified Signal	NA	0.0209	0.0052	NA	NA	0.789769	0.515487	0.297552	0.170339	TRUE	TRUE	TRUE	TRUE
MCH_Mean_INT	10:45963387:C:T	rs963029	10	45467939	Labs	Labs	mean corpuscular hemoglobin	intron_variant	0.51392	7	0.998754	NA	NA	Known Association	NA	0.2423	0.1779	0.1697	0.2374	0.969547	0.922331	0.936874	0.943214	TRUE	TRUE	TRUE	TRUE
MCH_Mean_INT	1:118147142:C:G	rs1992117	1	117604520	Labs	Labs	mean corpuscular hemoglobin	intron_variant	0.55436	1f	0.954477	NA	NA	Known Association	NA	0.3016	0.2891	0.32	0.2304	0.944116	0.956962	0.976797	0.960382	TRUE	TRUE	TRUE	TRUE
MCH_Mean_INT	11:2707386:G:A	rs546112168	11	2686156	Labs	Labs	mean corpuscular hemoglobin	non_coding_transcript_exon_variant	NA	NA	0.993685	NA	NA	Previously Unidentified Signal	NA	0.0045	NA	NA	NA	0.818949	0.673707	0.00221563	0.0693081	TRUE	TRUE	TRUE	TRUE
MCH_Mean_INT	12:133046263:G:T	rs12228613	12	132469677	Labs	Labs	mean corpuscular hemoglobin	downstream_gene_variant	0.60906	4	NA	0.965197	NA	Known Association	NA	0.4948	0.3584	0.1434	0.3725	0.738307	0.776762	0.575656	0.805696	TRUE	TRUE	TRUE	TRUE
MCH_Mean_INT	16:67257904:C:T	rs139913620	16	67224001	Labs	Labs	mean corpuscular hemoglobin	intron_variant	0.60906	4	0.983514	NA	NA	Previously Unidentified Signal	NA	0.0322	0.0033	NA	NA	0.889377	0.776012	0.0669288	0.184198	TRUE	TRUE	TRUE	TRUE
MCH_Mean_INT	19:4391334:A:G	rs243409	19	4391337	Labs	Labs	mean corpuscular hemoglobin	intron_variant	0.55436	1f	0.999099	NA	NA	Known Association	NA	0.2814	0.05933	0.08412	0.05088	0.855543	0.661691	0.724028	0.551451	TRUE	TRUE	TRUE	TRUE
MCH_Mean_INT	20:55990405:T:C	rs737092	20	57415349	Labs	Labs	mean corpuscular hemoglobin	regulatory_region_variant	0.60906	4	0.994027	NA	NA	Known Association	2	0.2878	0.3719	0.4862	0.488	0.788731	0.895756	0.782914	0.901263	TRUE	TRUE	TRUE	TRUE
MCH_Mean_INT	22:30348411:A:T	rs78660772	22	29952422	Labs	Labs	mean corpuscular hemoglobin	intron_variant	0.88817	1d	0.978414	NA	NA	Known Association	NA	0.1541	0.1652	0.4261	0.1132	0.857068	0.878275	0.734498	0.868619	TRUE	TRUE	TRUE	TRUE
MCH_Mean_INT	22:32900216:A:G	rs5998521	22	32504229	Labs	Labs	mean corpuscular hemoglobin	intergenic_variant	0.18937	6	0.996343	NA	NA	Known Association	NA	0.4369	0.4973	0.3579	0.3691	0.939805	0.971041	0.962456	0.974546	TRUE	TRUE	TRUE	TRUE
MCH_Mean_INT	22:37485618:G:A	rs5995378	22	37089578	Labs	Labs	mean corpuscular hemoglobin	missense_variant	NA	NA	0.976456	NA	NA	Previously Unidentified Signal	NA	0.0356	0.003	NA	0.0006	0.867454	0.729444	0.126077	0.358484	TRUE	TRUE	TRUE	TRUE
MCH_Mean_INT	22:37436530:C:T	rs555273273	22	37040490	Labs	Labs	mean corpuscular hemoglobin	regulatory_region_variant	NA	NA	0.964714	NA	NA	Previously Unidentified Signal	NA	0.0194	0.0034	NA	NA	0.719429	0.806324	0.060416	0.217747	TRUE	TRUE	TRUE	TRUE
MCH_Mean_INT	3:128322617:G:A	rs112097551	3	128603774	Labs	Labs	mean corpuscular hemoglobin	intergenic_variant	NA	NA	0.999938	NA	NA	Known Association	NA	0.0092	0.0022	NA	0.0014	0.902347	0.874973	0.432971	0.700218	TRUE	TRUE	TRUE	TRUE
MCH_Mean_INT	3:133467337:G:T	rs41298293	3	133748493	Labs	Labs	mean corpuscular hemoglobin	missense_variant	NA	NA	NA	1	NA	Previously Unidentified Signal	NA	NA	0.009	NA	0.0002	0.999951	1.00795	NA	0.999812	TRUE	TRUE	TRUE	TRUE
MCH_Mean_INT	3:133404063:T:C	rs4356817	3	133685219	Labs	Labs	mean corpuscular hemoglobin	intron_variant	0.18412	7	NA	0.960005	NA	Previously Unidentified Signal	NA	NA	0.0056	0.0389	NA	0.151913	0.3882	0.427383	0.199971	TRUE	TRUE	TRUE	TRUE
MCH_Mean_INT	3:195813757:C:T	rs58365266	3	196086886	Labs	Labs	mean corpuscular hemoglobin	upstream_gene_variant	0.55436	1f	NA	0.979882	NA	Known Association	NA	0.0409	0.1768	0.0511	0.2134	0.910645	0.957195	0.945081	0.960535	TRUE	TRUE	TRUE	TRUE
MCH_Mean_INT	4:55408875:A:T	rs218264	4	54542708	Labs	Labs	mean corpuscular hemoglobin	intergenic_variant	0.60906	4	1	NA	NA	Known Association	NA	0.3877	0.4034	0.3834	0.2488	0.920172	0.935036	0.910661	0.92934	TRUE	TRUE	TRUE	TRUE
MCH_Mean_INT	5:95399712:A:G	rs146635890	5	96064008	Labs	Labs	mean corpuscular hemoglobin	intron_variant	0.18412	7	0.999711	NA	NA	Previously Unidentified Signal	NA	0.0037	0.0451	NA	NA	0.317377	0.747553	0.120732	0.108268	TRUE	TRUE	TRUE	TRUE
MCH_Mean_INT	6:135418664:G:C	rs61028892	6	135097526	Labs	Labs	mean corpuscular hemoglobin	intron_variant	NA	NA	0.998012	NA	NA	Previously Unidentified Signal	NA	0.019	0.0019	NA	NA	0.919142	0.869123	0.436071	0.36582	TRUE	TRUE	TRUE	TRUE
MCH_Mean_INT	6:135471502:T:A	rs539293352	6	135150364	Labs	Labs	mean corpuscular hemoglobin	intergenic_variant	NA	NA	NA	0.961398	NA	Previously Unidentified Signal	NA	0.0012	0.0056	0.0409	NA	0.486254	0.478595	0.663124	0.110272	TRUE	TRUE	TRUE	TRUE
MCH_Mean_INT	6:21986997:T:C	rs150811060	6	21986768	Labs	Labs	mean corpuscular hemoglobin	intron_variant	NA	NA	NA	0.987717	NA	Previously Unidentified Signal	NA	0.0006	0.0041	NA	0.0029	0.607086	0.686549	0.046877	0.571909	TRUE	TRUE	TRUE	TRUE
MCH_Mean_INT	6:41903798:C:A	rs33966734	6	41936060	Labs	Labs	mean corpuscular hemoglobin	stop_gained	NA	NA	NA	0.997174	NA	Known Association	NA	0.0025	0.0089	NA	0.0113	0.58672	0.717095	0.427297	0.716024	TRUE	TRUE	TRUE	TRUE
MCH_Mean_INT	9:135860357:A:C	rs147412721	9	132984970	Labs	Labs	mean corpuscular hemoglobin	intron_variant	NA	NA	0.996057	NA	NA	Previously Unidentified Signal	NA	0.0209	0.0052	NA	NA	0.789769	0.515487	0.297552	0.170339	TRUE	TRUE	TRUE	TRUE
MCH_Mean_INT	9:135864547:G:A	rs62638686	9	132989160	Labs	Labs	mean corpuscular hemoglobin	missense_variant	NA	NA	0.989667	NA	NA	Previously Unidentified Signal	NA	0.05	0.0041	NA	0.0003	1.00305	1.0043	NA	0.999662	TRUE	TRUE	TRUE	TRUE
MCH_Min_INT	10:45963387:C:T	rs963029	10	45467939	Labs	Labs	mean corpuscular hemoglobin	intron_variant	0.51392	7	0.998422	NA	NA	Known Association	NA	0.2423	0.178	0.1697	0.2374	0.969547	0.922331	0.936874	0.943214	TRUE	TRUE	TRUE	TRUE
MCH_Min_INT	11:2405626:C:T	rs11022542	11	2384396	Labs	Labs	mean corpuscular hemoglobin	intron_variant	0.60906	4	0.988861	NA	NA	Previously Unidentified Signal	NA	0.155	0.018	0.0107	0.0026	0.898854	0.802001	0.723202	0.435542	TRUE	TRUE	TRUE	TRUE
MCH_Min_INT	11:2707386:G:A	rs546112168	11	2686156	Labs	Labs	mean corpuscular hemoglobin	non_coding_transcript_exon_variant	NA	NA	0.976571	NA	NA	Previously Unidentified Signal	NA	0.0045	NA	NA	NA	0.818949	0.673707	0.00221563	0.0693081	TRUE	TRUE	TRUE	TRUE
MCH_Min_INT	12:133046263:G:T	rs12228613	12	132469677	Labs	Labs	mean corpuscular hemoglobin	downstream_gene_variant	0.60906	4	NA	0.990393	NA	Known Association	NA	0.4948	0.3584	0.1434	0.3725	0.738307	0.776762	0.575656	0.805696	TRUE	TRUE	TRUE	TRUE
MCH_Min_INT	19:18282335:C:T	rs72999501	19	18171525	Labs	Labs	mean corpuscular hemoglobin	intron_variant	0.78667	1f	NA	0.967538	NA	Previously Unidentified Association Known Signal	NA	0.281	0.3188	0.1881	0.1852	0.925526	0.932402	0.858287	0.94826	TRUE	TRUE	TRUE	TRUE
MCH_Min_INT	20:55990405:T:C	rs737092	20	57415349	Labs	Labs	mean corpuscular hemoglobin	regulatory_region_variant	0.60906	4	0.99948	NA	NA	Known Association	2	0.2878	0.3719	0.4862	0.488	0.788731	0.895756	0.782914	0.901263	TRUE	TRUE	TRUE	TRUE
MCH_Min_INT	22:30348411:A:T	rs78660772	22	29952422	Labs	Labs	mean corpuscular hemoglobin	intron_variant	0.88817	1d	0.964274	NA	NA	Known Association	NA	0.1541	0.1652	0.4261	0.1132	0.857068	0.878275	0.734498	0.868619	TRUE	TRUE	TRUE	TRUE
MCH_Min_INT	22:32900216:A:G	rs5998521	22	32504229	Labs	Labs	mean corpuscular hemoglobin	intergenic_variant	0.18937	6	0.990362	NA	NA	Known Association	NA	0.4369	0.4973	0.3579	0.3691	0.939805	0.971041	0.962456	0.974546	TRUE	TRUE	TRUE	TRUE
MCH_Min_INT	22:37485618:G:A	rs5995378	22	37089578	Labs	Labs	mean corpuscular hemoglobin	missense_variant	NA	NA	0.999069	NA	NA	Previously Unidentified Signal	NA	0.0356	0.003	NA	0.0006	0.867454	0.729444	0.126077	0.358484	TRUE	TRUE	TRUE	TRUE
MCH_Min_INT	3:128322617:G:A	rs112097551	3	128603774	Labs	Labs	mean corpuscular hemoglobin	intergenic_variant	NA	NA	0.999106	NA	NA	Known Association	NA	0.0092	0.0022	NA	0.0014	0.902347	0.874973	0.432971	0.700218	TRUE	TRUE	TRUE	TRUE
MCH_Min_INT	3:133467337:G:T	rs41298293	3	133748493	Labs	Labs	mean corpuscular hemoglobin	missense_variant	NA	NA	NA	1	NA	Previously Unidentified Signal	NA	NA	0.009	NA	0.0002	0.999951	1.00795	NA	0.999812	TRUE	TRUE	TRUE	TRUE
MCH_Min_INT	3:195813757:C:T	rs58365266	3	196086886	Labs	Labs	mean corpuscular hemoglobin	upstream_gene_variant	0.55436	1f	NA	0.967859	NA	Known Association	NA	0.0409	0.1768	0.0511	0.2134	0.910645	0.957195	0.945081	0.960535	TRUE	TRUE	TRUE	TRUE
MCH_Min_INT	4:55408875:A:T	rs218264	4	54542708	Labs	Labs	mean corpuscular hemoglobin	intergenic_variant	0.60906	4	1	NA	NA	Known Association	NA	0.3877	0.4034	0.3834	0.2488	0.920172	0.935036	0.910661	0.92934	TRUE	TRUE	TRUE	TRUE
MCH_Min_INT	5:95399712:A:G	rs146635890	5	96064008	Labs	Labs	mean corpuscular hemoglobin	intron_variant	0.18412	7	0.997663	NA	NA	Previously Unidentified Signal	NA	0.0037	0.0451	NA	NA	0.317377	0.747553	0.120732	0.108268	TRUE	TRUE	TRUE	TRUE
MCH_Min_INT	6:135471502:T:A	rs539293352	6	135150364	Labs	Labs	mean corpuscular hemoglobin	intergenic_variant	NA	NA	NA	0.98287	NA	Previously Unidentified Signal	NA	0.0012	0.0056	0.0409	NA	0.486254	0.478595	0.663124	0.110272	TRUE	TRUE	TRUE	TRUE
MCH_Min_INT	9:135860357:A:C	rs147412721	9	132984970	Labs	Labs	mean corpuscular hemoglobin	intron_variant	NA	NA	0.957643	NA	NA	Previously Unidentified Signal	NA	0.0209	0.0052	NA	NA	0.789769	0.515487	0.297552	0.170339	TRUE	TRUE	TRUE	TRUE
MCV_Max_INT	10:45963387:C:T	rs963029	10	45467939	Labs	Labs	mean corpuscular volume	intron_variant	0.51392	7	0.993089	NA	NA	Known Association	NA	0.2423	0.1779	0.1696	0.2374	0.969547	0.922331	0.936874	0.943214	TRUE	TRUE	TRUE	TRUE
MCV_Max_INT	11:2707386:G:A	rs546112168	11	2686156	Labs	Labs	mean corpuscular volume	non_coding_transcript_exon_variant	NA	NA	1	NA	NA	Previously Unidentified Signal	NA	0.0045	NA	NA	NA	0.818949	0.673707	0.00221563	0.0693081	TRUE	TRUE	TRUE	TRUE
MCV_Max_INT	16:67257904:C:T	rs139913620	16	67224001	Labs	Labs	mean corpuscular volume	intron_variant	0.60906	4	0.956753	NA	NA	Previously Unidentified Signal	NA	0.0322	0.0033	NA	NA	0.889377	0.776012	0.0669288	0.184198	TRUE	TRUE	TRUE	TRUE
MCV_Max_INT	16:66927635:T:C	rs537112621	16	66893732	Labs	Labs	mean corpuscular volume	intron_variant	NA	NA	0.980897	NA	NA	Previously Unidentified Signal	NA	0.0057	0.003	NA	0.0031	0.370358	0.572357	0.00993887	0.64981	TRUE	TRUE	TRUE	TRUE
MCV_Max_INT	16:8237157:A:G	rs4787155	16	8187155	Labs	Labs	mean corpuscular volume	intergenic_variant	0.58955	5	0.999948	NA	NA	Previously Unidentified Signal	NA	0.1277	0.4406	0.3083	0.3701	0.873233	0.867162	0.812624	0.839512	TRUE	TRUE	TRUE	TRUE
MCV_Max_INT	16:88862568:G:C	rs837756	16	88796160	Labs	Labs	mean corpuscular volume	intergenic_variant	0.55324	1f	NA	0.962389	NA	Known Association	NA	0.2015	0.4482	0.4281	0.4202	0.885716	0.904101	0.849902	0.891988	TRUE	TRUE	TRUE	TRUE
MCV_Max_INT	17:76129910:A:C	rs58590476	17	78133829	Labs	Labs	mean corpuscular volume	intron_variant	0.55436	1f	0.978667	NA	NA	Previously Unidentified Signal	NA	0.12	0.0581	0.0575	0.0613	0.909699	0.837983	0.786177	0.817853	TRUE	TRUE	TRUE	TRUE
MCV_Max_INT	19:4391334:A:G	rs243409	19	4391337	Labs	Labs	mean corpuscular volume	intron_variant	0.55436	1f	0.999874	NA	NA	Previously Unidentified Association Known Signal	NA	0.2814	0.05934	0.08406	0.05088	0.855543	0.661691	0.724028	0.551451	TRUE	TRUE	TRUE	TRUE
MCV_Max_INT	22:32900216:A:G	rs5998521	22	32504229	Labs	Labs	mean corpuscular volume	intergenic_variant	0.18937	6	0.991522	NA	NA	Known Association	NA	0.437	0.4973	0.3576	0.3691	0.939805	0.971041	0.962456	0.974546	TRUE	TRUE	TRUE	TRUE
MCV_Max_INT	3:128322617:G:A	rs112097551	3	128603774	Labs	Labs	mean corpuscular volume	intergenic_variant	NA	NA	0.999999	NA	NA	Known Association	NA	0.0092	0.0022	NA	0.0014	0.902347	0.874973	0.432971	0.700218	TRUE	TRUE	TRUE	TRUE
MCV_Max_INT	3:133467337:G:T	rs41298293	3	133748493	Labs	Labs	mean corpuscular volume	missense_variant	NA	NA	NA	1	NA	Previously Unidentified Signal	NA	NA	0.009	NA	0.0002	0.999951	1.00795	NA	0.999812	TRUE	TRUE	TRUE	TRUE
MCV_Max_INT	4:55408875:A:T	rs218264	4	54542708	Labs	Labs	mean corpuscular volume	intergenic_variant	0.60906	4	1	NA	NA	Known Association	NA	0.3877	0.4034	0.3833	0.2488	0.920172	0.935036	0.910661	0.92934	TRUE	TRUE	TRUE	TRUE
MCV_Max_INT	5:95399712:A:G	rs146635890	5	96064008	Labs	Labs	mean corpuscular volume	intron_variant	0.18412	7	0.955755	NA	NA	Previously Unidentified Signal	NA	0.0037	0.0451	NA	NA	0.317377	0.747553	0.120732	0.108268	TRUE	TRUE	TRUE	TRUE
MCV_Max_INT	9:135864547:G:A	rs62638686	9	132989160	Labs	Labs	mean corpuscular volume	missense_variant	NA	NA	0.96073	NA	NA	Previously Unidentified Signal	NA	0.05	0.0041	NA	0.0003	1.00305	1.0043	NA	0.999662	TRUE	TRUE	TRUE	TRUE
MCV_Mean_INT	10:101976658:G:C	rs181756490	10	100216901	Labs	Labs	mean corpuscular volume	intron_variant	NA	NA	NA	0.989041	NA	Previously Unidentified Signal	NA	NA	0.0009	NA	0.001	0.287594	0.490027	0.0200181	0.310186	TRUE	TRUE	TRUE	TRUE
MCV_Mean_INT	10:45963387:C:T	rs963029	10	45467939	Labs	Labs	mean corpuscular volume	intron_variant	0.51392	7	0.998831	NA	NA	Known Association	NA	0.2423	0.1779	0.1696	0.2374	0.969547	0.922331	0.936874	0.943214	TRUE	TRUE	TRUE	TRUE
MCV_Mean_INT	16:67257904:C:T	rs139913620	16	67224001	Labs	Labs	mean corpuscular volume	intron_variant	0.60906	4	0.994237	NA	NA	Previously Unidentified Signal	NA	0.0322	0.0033	NA	NA	0.889377	0.776012	0.0669288	0.184198	TRUE	TRUE	TRUE	TRUE
MCV_Mean_INT	16:66927635:T:C	rs537112621	16	66893732	Labs	Labs	mean corpuscular volume	intron_variant	NA	NA	0.977168	NA	NA	Previously Unidentified Signal	NA	0.0057	0.003	NA	0.0031	0.370358	0.572357	0.00993887	0.64981	TRUE	TRUE	TRUE	TRUE
MCV_Mean_INT	16:88269332:T:A	rs56285153	16	88235726	Labs	Labs	mean corpuscular volume	intron_variant	0.60906	4	NA	0.992876	NA	Previously Unidentified Signal	NA	0.306	0.292	0.4905	0.1879	0.740918	0.818761	0.654613	0.868564	TRUE	TRUE	TRUE	TRUE
MCV_Mean_INT	19:4391334:A:G	rs243409	19	4391337	Labs	Labs	mean corpuscular volume	intron_variant	0.55436	1f	0.999939	NA	NA	Previously Unidentified Association Known Signal	NA	0.2814	0.05934	0.08404	0.05088	0.855543	0.661691	0.724028	0.551451	TRUE	TRUE	TRUE	TRUE
MCV_Mean_INT	20:55990405:T:C	rs737092	20	57415349	Labs	Labs	mean corpuscular volume	regulatory_region_variant	0.60906	4	0.994808	NA	NA	Known Association	2	0.2878	0.3719	0.4862	0.488	0.788731	0.895756	0.782914	0.901263	TRUE	TRUE	TRUE	TRUE
MCV_Mean_INT	22:32900216:A:G	rs5998521	22	32504229	Labs	Labs	mean corpuscular volume	intergenic_variant	0.18937	6	0.99687	NA	NA	Known Association	NA	0.4369	0.4973	0.3577	0.3691	0.939805	0.971041	0.962456	0.974546	TRUE	TRUE	TRUE	TRUE
MCV_Mean_INT	3:128322617:G:A	rs112097551	3	128603774	Labs	Labs	mean corpuscular volume	intergenic_variant	NA	NA	1	NA	NA	Known Association	NA	0.0092	0.0022	NA	0.0014	0.902347	0.874973	0.432971	0.700218	TRUE	TRUE	TRUE	TRUE
MCV_Mean_INT	3:133467337:G:T	rs41298293	3	133748493	Labs	Labs	mean corpuscular volume	missense_variant	NA	NA	NA	1	NA	Previously Unidentified Signal	NA	NA	0.009	NA	0.0002	0.999951	1.00795	NA	0.999812	TRUE	TRUE	TRUE	TRUE
MCV_Mean_INT	4:55408875:A:T	rs218264	4	54542708	Labs	Labs	mean corpuscular volume	intergenic_variant	0.60906	4	1	NA	NA	Known Association	NA	0.3877	0.4034	0.3834	0.2488	0.920172	0.935036	0.910661	0.92934	TRUE	TRUE	TRUE	TRUE
MCV_Mean_INT	5:95399712:A:G	rs146635890	5	96064008	Labs	Labs	mean corpuscular volume	intron_variant	0.18412	7	0.992053	NA	NA	Previously Unidentified Signal	NA	0.0037	0.0451	NA	NA	0.317377	0.747553	0.120732	0.108268	TRUE	TRUE	TRUE	TRUE
MCV_Mean_INT	6:135299959:T:C	rs13214669	6	134978821	Labs	Labs	mean corpuscular volume	intron_variant	0.42667	1f	0.956357	NA	NA	Known Association	NA	0.2029	0.2652	0.2315	0.3607	0.883629	0.944938	0.903379	0.943521	TRUE	TRUE	TRUE	TRUE
MCV_Mean_INT	7:92636040:C:T	rs10953082	7	93006726	Labs	Labs	mean corpuscular volume	regulatory_region_variant	0.60906	4	NA	0.951275	NA	Known Association	NA	0.011	0.1149	0.1814	0.0133	0.646964	0.907612	0.719445	0.686807	TRUE	TRUE	TRUE	TRUE
MCV_Min_INT	10:45963387:C:T	rs963029	10	45467939	Labs	Labs	mean corpuscular volume	intron_variant	0.51392	7	0.999125	NA	NA	Known Association	NA	0.2423	0.178	0.1696	0.2374	0.969547	0.922331	0.936874	0.943214	TRUE	TRUE	TRUE	TRUE
MCV_Min_INT	13:113405183:G:A	rs189939831	13	112750869	Labs	Labs	mean corpuscular volume	intron_variant	NA	NA	0.975514	NA	NA	Previously Unidentified Signal	NA	0.0004	0.0004	NA	NA	0.367548	0.950232	0.000976011	0.0677369	TRUE	TRUE	TRUE	TRUE
MCV_Min_INT	16:67257904:C:T	rs139913620	16	67224001	Labs	Labs	mean corpuscular volume	intron_variant	0.60906	4	0.998312	NA	NA	Previously Unidentified Signal	NA	0.0322	0.0033	NA	NA	0.889377	0.776012	0.0669288	0.184198	TRUE	TRUE	TRUE	TRUE
MCV_Min_INT	19:4391334:A:G	rs243409	19	4391337	Labs	Labs	mean corpuscular volume	intron_variant	0.55436	1f	0.999622	NA	NA	Previously Unidentified Association Known Signal	NA	0.2814	0.05934	0.08403	0.05088	0.855543	0.661691	0.724028	0.551451	TRUE	TRUE	TRUE	TRUE
MCV_Min_INT	20:55990405:T:C	rs737092	20	57415349	Labs	Labs	mean corpuscular volume	regulatory_region_variant	0.60906	4	0.999898	NA	NA	Known Association	2	0.2878	0.3719	0.4861	0.488	0.788731	0.895756	0.782914	0.901263	TRUE	TRUE	TRUE	TRUE
MCV_Min_INT	22:32900216:A:G	rs5998521	22	32504229	Labs	Labs	mean corpuscular volume	intergenic_variant	0.18937	6	0.994543	NA	NA	Known Association	NA	0.4369	0.4973	0.3577	0.3691	0.939805	0.971041	0.962456	0.974546	TRUE	TRUE	TRUE	TRUE
MCV_Min_INT	22:37485618:G:A	rs5995378	22	37089578	Labs	Labs	mean corpuscular volume	missense_variant	NA	NA	0.968585	NA	NA	Previously Unidentified Signal	NA	0.0356	0.003	NA	0.0006	0.867454	0.729444	0.126077	0.358484	TRUE	TRUE	TRUE	TRUE
MCV_Min_INT	3:128322617:G:A	rs112097551	3	128603774	Labs	Labs	mean corpuscular volume	intergenic_variant	NA	NA	0.999991	NA	NA	Known Association	NA	0.0092	0.0022	NA	0.0014	0.902347	0.874973	0.432971	0.700218	TRUE	TRUE	TRUE	TRUE
MCV_Min_INT	3:133467337:G:T	rs41298293	3	133748493	Labs	Labs	mean corpuscular volume	missense_variant	NA	NA	NA	1	NA	Previously Unidentified Signal	NA	NA	0.009	NA	0.0002	0.999951	1.00795	NA	0.999812	TRUE	TRUE	TRUE	TRUE
MCV_Min_INT	4:55408875:A:T	rs218264	4	54542708	Labs	Labs	mean corpuscular volume	intergenic_variant	0.60906	4	1	NA	NA	Known Association	NA	0.3877	0.4034	0.3834	0.2488	0.920172	0.935036	0.910661	0.92934	TRUE	TRUE	TRUE	TRUE
MCV_Min_INT	5:95399712:A:G	rs146635890	5	96064008	Labs	Labs	mean corpuscular volume	intron_variant	0.18412	7	0.987094	NA	NA	Previously Unidentified Signal	NA	0.0037	0.0451	NA	NA	0.317377	0.747553	0.120732	0.108268	TRUE	TRUE	TRUE	TRUE
MCV_Min_INT	9:136132754:C:A	rs8176722	9	133257367	Labs	Labs	mean corpuscular volume	intron_variant	0.55436	1f	0.961924	NA	NA	Known Association	NA	0.1394	0.0801	0.1847	0.0952	0.990028	0.99206	1.00133	0.997851	TRUE	TRUE	TRUE	TRUE
Mg_BSP_Max_INT	1:155123837:G:C	rs6676150	1	155151361	Labs	Labs	magnesium	downstream_gene_variant	0.1325	1f	NA	0.989903	NA	Known Association	NA	0.2968	0.2759	0.2141	0.3808	0.958805	0.982732	0.998423	0.972209	TRUE	TRUE	TRUE	TRUE
MomCaSkin	9:15086238:G:T	rs550886351	9	15086240	Baseline_Survey	Family History	Biological Mother: Cancer, Skin	intron_variant	NA	NA	NA	0.979191	NA	Previously Unidentified Signal	NA	0.0074	0.0011	NA	NA	0.769151	0.764453	0.05921	0.268937	TRUE	TRUE	FALSE	TRUE
MomCircChol	19:45412079:C:T	rs7412	19	44908822	Baseline_Survey	Family History	Biological Mother: High cholesterol	missense_variant	NA	NA	0.953445	NA	NA	Previously Unidentified Association Known Signal	2	0.1046	0.0464	0.0837	0.0807	0.872243	0.940812	0.909473	0.961695	TRUE	TRUE	TRUE	TRUE
MomDoDM	10:114758349:C:T	rs7903146	10	112998590	Baseline_Survey	Family History	Biological Mother: Diabetes / "Sugar"	intron_variant	0.55436	1f	0.967434	NA	NA	Previously Unidentified Association Known Signal	3	0.2947	0.2654	0.0314	0.2946	0.992975	1.01324	1.00536	0.999993	TRUE	TRUE	TRUE	TRUE
Mono_Abs_Max_INT	10:99112786:T:C	rs61863813	10	97353029	Labs	Labs	monocyte	downstream_gene_variant	0.19549	1f	0.95518	NA	NA	Known Association	NA	0.2783	0.2884	0.2996	0.3152	0.915854	0.982596	0.996606	0.978935	TRUE	TRUE	TRUE	TRUE
Mono_Abs_Max_INT	1:151122489:C:T	rs7554936	1	151150013	Labs	Labs	monocyte	upstream_gene_variant	0.28784	6	0.999972	NA	NA	Previously Unidentified Association Known Signal	NA	0.1238	0.3438	0.1478	0.3471	1.01083	1.01794	0.991331	0.99781	TRUE	TRUE	TRUE	TRUE
Mono_Abs_Max_INT	1:152796449:T:C	rs7517755	1	152823973	Labs	Labs	monocyte	upstream_gene_variant	0.51392	7	1	NA	NA	Known Association	NA	0.09649	0.3091	0.1851	0.4431	0.743171	0.79125	0.670175	0.818678	TRUE	TRUE	TRUE	TRUE
HDLC_Mean_INT	19:45449199:C:G	rs2288912	19	44945942	Labs	Labs	high density lipoprotein cholesterol	3_prime_UTR_variant	0.95667	1a	0.969164	NA	NA	Known Association	NA	0.293	0.3446	0.4059	0.4853	0.857354	0.92942	0.856969	0.936201	TRUE	TRUE	TRUE	TRUE
HDLC_Min_INT	19:45449199:C:G	rs2288912	19	44945942	Labs	Labs	high density lipoprotein cholesterol	3_prime_UTR_variant	0.95667	1a	0.964676	NA	NA	Known Association	NA	0.293	0.3446	0.4059	0.4853	0.857354	0.92942	0.856969	0.936201	TRUE	TRUE	TRUE	TRUE
Mono_Abs_Max_INT	20:48892942:G:A	rs41314914	20	50276405	Labs	Labs	monocyte	intron_variant	0.60906	4	0.960433	NA	NA	Previously Unidentified Association Known Signal	NA	0.2354	0.058	0.0164	0.0469	0.812821	0.848949	0.493608	0.873125	TRUE	TRUE	TRUE	TRUE
Mono_Abs_Max_INT	3:128322617:G:A	rs112097551	3	128603774	Labs	Labs	monocyte	intergenic_variant	NA	NA	0.994666	NA	NA	Known Association	NA	0.0092	0.0023	NA	0.0014	0.902347	0.874973	0.432971	0.700218	TRUE	TRUE	TRUE	TRUE
Mono_Abs_Max_INT	3:128311067:C:G	rs9289330	3	128592224	Labs	Labs	monocyte	intergenic_variant	0.66703	1f	0.999972	NA	NA	Known Association	NA	0.4349	0.2839	0.404	0.3734	0.943464	0.993342	0.976461	0.973126	TRUE	TRUE	TRUE	TRUE
Mono_Abs_Max_INT	5:149464030:G:A	rs111486705	5	150084467	Labs	Labs	monocyte	intron_variant	0.55134	3a	0.993191	NA	NA	Known Association	NA	0.4837	0.285	0.173	0.2899	0.898765	0.909486	0.890231	0.908202	TRUE	TRUE	TRUE	TRUE
Mono_Abs_Max_INT	8:130604563:G:A	rs13277237	8	129592317	Labs	Labs	monocyte	intron_variant	0.34664	2b	0.999998	NA	NA	Known Association	NA	0.4368	0.4562	0.3747	0.4439	0.908722	0.93129	0.951633	0.93539	TRUE	TRUE	TRUE	TRUE
Mono_Abs_Max_INT	9:113912553:A:G	rs10980797	9	111150273	Labs	Labs	monocyte	intron_variant	0.37667	1b	0.998999	NA	NA	Known Association	NA	0.2975	0.3654	0.1665	0.4796	0.930156	0.978287	0.922099	0.979352	TRUE	TRUE	TRUE	TRUE
Mono_Abs_Mean_INT	11:122519281:T:G	rs11602323	11	122648573	Labs	Labs	monocyte	regulatory_region_variant	0.55436	1f	0.978475	NA	NA	Known Association	4	0.1647	0.1338	0.1184	0.1245	0.945981	0.968252	0.960491	0.972513	TRUE	TRUE	TRUE	TRUE
Mono_Abs_Mean_INT	11:5248233:C:T	rs33930165	11	5227003	Labs	Labs	monocyte	missense_variant	NA	NA	0.998078	NA	NA	Previously Unidentified Association Known Signal	NA	0.0132	0.001	NA	NA	0.798819	0.720115	0.00433901	0.576414	TRUE	TRUE	TRUE	TRUE
Mono_Abs_Mean_INT	1:151122489:C:T	rs7554936	1	151150013	Labs	Labs	monocyte	upstream_gene_variant	0.28784	6	1	NA	NA	Previously Unidentified Association Known Signal	NA	0.1239	0.3438	0.1478	0.3471	1.01083	1.01794	0.991331	0.99781	TRUE	TRUE	TRUE	TRUE
Mono_Abs_Mean_INT	1:151141213:G:A	rs11577302	1	151168737	Labs	Labs	monocyte	intron_variant	0.08794	1f	0.999328	NA	NA	Known Association	NA	0.0357	0.1685	0.0566	0.1787	0.883689	0.936738	0.887667	0.924959	TRUE	TRUE	TRUE	TRUE
Baso_Abs_Mean_INT	1:159174683:T:C	rs2814778	1	159204893	Labs	Labs	basophil	5_prime_UTR_variant	0.99267	1a	0.999869	NA	NA	Known Association	NA	0.1701	0.0969	NA	0.0049	1.02032	1.07526	1.15098	0.986528	TRUE	TRUE	TRUE	TRUE
Mono_Abs_Mean_INT	1:43448582:G:A	rs11210773	1	42982911	Labs	Labs	monocyte	intron_variant	0.55436	1f	0.987204	NA	NA	Previously Unidentified Association Known Signal	NA	0.1113	0.4105	0.2595	0.4401	1.00006	1.00153	1.01404	0.992342	TRUE	TRUE	TRUE	TRUE
Mono_Abs_Mean_INT	1:62380298:G:A	rs1056513	1	61914626	Labs	Labs	monocyte	missense_variant	NA	NA	0.997618	NA	NA	Previously Unidentified Association Known Signal	NA	0.1541	0.4706	0.4982	0.3463	0.985226	0.976881	0.998631	0.982091	TRUE	TRUE	TRUE	TRUE
Mono_Abs_Mean_INT	16:86001903:C:T	rs34912238	16	85968297	Labs	Labs	monocyte	regulatory_region_variant	0.55436	1f	0.999815	NA	NA	Known Association	NA	0.0406	0.0886	0.0696	0.2067	0.944385	0.967351	0.88159	0.964087	TRUE	TRUE	TRUE	TRUE
Mono_Abs_Mean_INT	16:85927628:G:A	rs403605	16	85894022	Labs	Labs	monocyte	upstream_gene_variant	0.60906	4	0.998676	NA	NA	Known Association	NA	0.2288	0.0801	0.1294	0.0814	0.698694	0.729544	0.672757	0.733016	TRUE	TRUE	TRUE	TRUE
Mono_Abs_Mean_INT	16:85971922:G:C	rs11117420	16	85938316	Labs	Labs	monocyte	upstream_gene_variant	0.63331	2b	0.99438	NA	NA	Known Association	NA	0.1959	0.2023	0.1089	0.2183	0.932559	0.945454	0.881109	0.950301	TRUE	TRUE	TRUE	TRUE
Mono_Abs_Mean_INT	17:40242887:G:A	rs187135635	17	42090869	Labs	Labs	monocyte	intergenic_variant	NA	NA	0.969602	NA	NA	Previously Unidentified Signal	NA	0.0021	0.001	NA	0.0008	0.67136	0.700454	0.0112097	0.66391	TRUE	TRUE	TRUE	TRUE
Mono_Abs_Mean_INT	17:81103682:T:C	rs9330525	17	83155913	Labs	Labs	monocyte	intron_variant	0.55436	1f	NA	0.984156	NA	Known Association	NA	0.2541	0.4242	0.4325	0.2986	0.990617	0.993674	0.990352	0.981571	TRUE	TRUE	TRUE	TRUE
Eos_Abs_Max_INT	1:159174683:T:C	rs2814778	1	159204893	Labs	Labs	eosinophil	5_prime_UTR_variant	0.99267	1a	1	NA	NA	Known Association	NA	0.1745	0.0869	NA	0.0047	1.02032	1.07526	1.15098	0.986528	TRUE	TRUE	TRUE	TRUE
Mono_Abs_Mean_INT	20:48892942:G:A	rs41314914	20	50276405	Labs	Labs	monocyte	intron_variant	0.60906	4	0.999991	NA	NA	Previously Unidentified Association Known Signal	NA	0.2354	0.0581	0.0164	0.0468	0.812821	0.848949	0.493608	0.873125	TRUE	TRUE	TRUE	TRUE
Mono_Abs_Mean_INT	3:128311067:C:G	rs9289330	3	128592224	Labs	Labs	monocyte	intergenic_variant	0.66703	1f	1	NA	NA	Known Association	NA	0.435	0.2839	0.4042	0.3735	0.943464	0.993342	0.976461	0.973126	TRUE	TRUE	TRUE	TRUE
Mono_Abs_Mean_INT	3:128323424:G:C	rs6782228	3	128604581	Labs	Labs	monocyte	intergenic_variant	0.66703	1f	NA	0.975019	NA	Known Association	NA	0.2884	0.2978	0.3635	0.2625	0.986117	0.972041	0.988659	0.97819	TRUE	TRUE	TRUE	TRUE
Mono_Abs_Mean_INT	4:103230077:A:G	rs187707342	4	102308920	Labs	Labs	monocyte	intron_variant	NA	NA	NA	0.978984	NA	Previously Unidentified Signal	NA	0.0038	0.0064	NA	0.0015	0.648642	0.791319	0.29908	0.633607	TRUE	TRUE	TRUE	TRUE
Mono_Abs_Mean_INT	4:84150313:T:C	rs4431216	4	83229160	Labs	Labs	monocyte	downstream_gene_variant	0.51392	7	0.999993	NA	NA	Known Association	NA	0.4211	0.3791	0.2593	0.3325	0.922194	0.951401	0.909187	0.949204	TRUE	TRUE	TRUE	TRUE
Mono_Abs_Mean_INT	5:149464030:G:A	rs111486705	5	150084467	Labs	Labs	monocyte	intron_variant	0.55134	3a	1	NA	NA	Known Association	NA	0.4838	0.2851	0.1728	0.2899	0.898765	0.909486	0.890231	0.908202	TRUE	TRUE	TRUE	TRUE
Mono_Abs_Mean_INT	8:130604563:G:A	rs13277237	8	129592317	Labs	Labs	monocyte	intron_variant	0.34664	2b	1	NA	NA	Known Association	NA	0.4368	0.4562	0.3746	0.444	0.908722	0.93129	0.951633	0.93539	TRUE	TRUE	TRUE	TRUE
Mono_Abs_Mean_INT	9:113912553:A:G	rs10980797	9	111150273	Labs	Labs	monocyte	intron_variant	0.37667	1b	0.999999	NA	NA	Known Association	NA	0.2975	0.3654	0.1664	0.4796	0.930156	0.978287	0.922099	0.979352	TRUE	TRUE	TRUE	TRUE
Mono_Abs_Mean_INT	9:130667582:C:T	rs73606483	9	127905303	Labs	Labs	monocyte	5_prime_UTR_variant	0.33	1b	0.999996	NA	NA	Previously Unidentified Association Known Signal	NA	0.1918	0.0322	0.1493	0.0095	0.837683	0.778414	0.705163	0.51557	TRUE	TRUE	TRUE	TRUE
Mono_Abs_Mean_INT	9:136132754:C:A	rs8176722	9	133257367	Labs	Labs	monocyte	intron_variant	0.55436	1f	0.962077	NA	NA	Previously Unidentified Association Known Signal	NA	0.1394	0.0814	0.1844	0.0949	0.990028	0.99206	1.00133	0.997851	TRUE	TRUE	TRUE	TRUE
Mono_Abs_Mean_INT	9:91566754:G:T	rs10867145	9	88951839	Labs	Labs	monocyte	regulatory_region_variant	0.55436	1f	0.991311	NA	NA	Known Association	NA	0.153	0.2099	0.1864	0.3095	0.900216	0.926423	0.905653	0.916721	TRUE	TRUE	TRUE	TRUE
Mono_Abs_Min_INT	11:122519281:T:G	rs11602323	11	122648573	Labs	Labs	monocyte	regulatory_region_variant	0.55436	1f	0.99917	NA	NA	Known Association	10	0.1647	0.1338	0.1184	0.1245	0.945981	0.968252	0.960491	0.972513	TRUE	TRUE	TRUE	TRUE
Mono_Abs_Min_INT	1:117738815:A:G	rs10923219	1	117196193	Labs	Labs	monocyte	intron_variant	0.51392	7	0.997291	NA	NA	Previously Unidentified Association Known Signal	NA	0.1035	0.4618	0.2738	0.4378	0.863164	0.909208	0.780997	0.903073	TRUE	TRUE	TRUE	TRUE
Mono_Abs_Min_INT	11:5248233:C:T	rs33930165	11	5227003	Labs	Labs	monocyte	missense_variant	NA	NA	0.957781	NA	NA	Previously Unidentified Association Known Signal	NA	0.0132	0.001	NA	NA	0.798819	0.720115	0.00433901	0.576414	TRUE	TRUE	TRUE	TRUE
Mono_Abs_Min_INT	1:151122489:C:T	rs7554936	1	151150013	Labs	Labs	monocyte	upstream_gene_variant	0.28784	6	1	NA	NA	Previously Unidentified Association Known Signal	NA	0.1239	0.3438	0.1479	0.3472	1.01083	1.01794	0.991331	0.99781	TRUE	TRUE	TRUE	TRUE
Mono_Abs_Min_INT	1:151141213:G:A	rs11577302	1	151168737	Labs	Labs	monocyte	intron_variant	0.08794	1f	0.999514	NA	NA	Known Association	NA	0.0357	0.1685	0.0566	0.1787	0.883689	0.936738	0.887667	0.924959	TRUE	TRUE	TRUE	TRUE
Mono_Abs_Min_INT	1:226026616:G:A	rs2292567	1	225838915	Labs	Labs	monocyte	intron_variant	0.55436	1f	0.967033	NA	NA	Previously Unidentified Signal	NA	0.0204	0.0911	0.0617	0.103	0.795752	0.890599	0.8324	0.872647	TRUE	TRUE	TRUE	TRUE
Mono_Abs_Min_INT	1:62380298:G:A	rs1056513	1	61914626	Labs	Labs	monocyte	missense_variant	NA	NA	0.999898	NA	NA	Previously Unidentified Association Known Signal	NA	0.1541	0.4706	0.4981	0.3463	0.985226	0.976881	0.998631	0.982091	TRUE	TRUE	TRUE	TRUE
Mono_Abs_Min_INT	16:86001903:C:T	rs34912238	16	85968297	Labs	Labs	monocyte	regulatory_region_variant	0.55436	1f	0.999847	NA	NA	Known Association	NA	0.0406	0.0886	0.0696	0.2067	0.944385	0.967351	0.88159	0.964087	TRUE	TRUE	TRUE	TRUE
Mono_Abs_Min_INT	16:86016401:C:G	rs9927316	16	85982795	Labs	Labs	monocyte	intron_variant	0.50217	1b	0.951236	NA	NA	Known Association	3	0.2154	0.3676	0.4458	0.23	0.936189	1.01147	0.994088	0.9896	TRUE	TRUE	TRUE	TRUE
Mono_Abs_Min_INT	16:85971922:G:C	rs11117420	16	85938316	Labs	Labs	monocyte	upstream_gene_variant	0.63331	2b	0.998495	NA	NA	Known Association	NA	0.196	0.2022	0.1089	0.2184	0.932559	0.945454	0.881109	0.950301	TRUE	TRUE	TRUE	TRUE
Mono_Abs_Min_INT	16:85927628:G:A	rs403605	16	85894022	Labs	Labs	monocyte	upstream_gene_variant	0.60906	4	0.999069	NA	NA	Known Association	NA	0.2289	0.0801	0.1294	0.0814	0.698694	0.729544	0.672757	0.733016	TRUE	TRUE	TRUE	TRUE
Mono_Abs_Min_INT	16:85947475:C:T	rs8064111	16	85913869	Labs	Labs	monocyte	intron_variant	0.66703	1f	NA	0.9537	NA	Known Association	NA	0.0263	0.0985	0.0063	0.1295	0.912844	0.975638	0.810103	0.976518	TRUE	TRUE	TRUE	TRUE
Mono_Abs_Min_INT	17:81103682:T:C	rs9330525	17	83155913	Labs	Labs	monocyte	intron_variant	0.55436	1f	NA	0.992497	NA	Known Association	NA	0.2541	0.4243	0.4325	0.2985	0.990617	0.993674	0.990352	0.981571	TRUE	TRUE	TRUE	TRUE
Mono_Abs_Min_INT	20:48892942:G:A	rs41314914	20	50276405	Labs	Labs	monocyte	intron_variant	0.60906	4	0.989964	NA	NA	Previously Unidentified Association Known Signal	NA	0.2354	0.0581	0.0164	0.0468	0.812821	0.848949	0.493608	0.873125	TRUE	TRUE	TRUE	TRUE
Mono_Abs_Min_INT	2:218804984:T:C	rs3791904	2	217940261	Labs	Labs	monocyte	intron_variant	0.60906	4	0.964663	NA	NA	Previously Unidentified Association Known Signal	NA	0.3176	0.1226	0.209	0.0837	0.856933	0.86392	0.778173	0.874493	TRUE	TRUE	TRUE	TRUE
Mono_Abs_Min_INT	4:84150313:T:C	rs4431216	4	83229160	Labs	Labs	monocyte	downstream_gene_variant	0.51392	7	0.999917	NA	NA	Known Association	NA	0.421	0.3791	0.2593	0.3325	0.922194	0.951401	0.909187	0.949204	TRUE	TRUE	TRUE	TRUE
Mono_Abs_Min_INT	5:149464030:G:A	rs111486705	5	150084467	Labs	Labs	monocyte	intron_variant	0.55134	3a	0.989372	NA	NA	Known Association	NA	0.4838	0.2852	0.1729	0.2899	0.898765	0.909486	0.890231	0.908202	TRUE	TRUE	TRUE	TRUE
Mono_Abs_Min_INT	7:50370254:C:T	rs149007767	7	50330658	Labs	Labs	monocyte	intron_variant	0.55436	1f	0.999226	NA	NA	Known Association	NA	0.4604	0.2071	0.1355	0.1676	0.824722	0.820213	0.448849	0.791192	TRUE	TRUE	TRUE	TRUE
Mono_Abs_Min_INT	8:130604563:G:A	rs13277237	8	129592317	Labs	Labs	monocyte	intron_variant	0.34664	2b	0.999881	NA	NA	Known Association	NA	0.4368	0.4563	0.3746	0.444	0.908722	0.93129	0.951633	0.93539	TRUE	TRUE	TRUE	TRUE
Mono_Abs_Min_INT	9:113912553:A:G	rs10980797	9	111150273	Labs	Labs	monocyte	intron_variant	0.37667	1b	1	NA	NA	Known Association	NA	0.2975	0.3653	0.1662	0.4796	0.930156	0.978287	0.922099	0.979352	TRUE	TRUE	TRUE	TRUE
Mono_Abs_Min_INT	9:130667582:C:T	rs73606483	9	127905303	Labs	Labs	monocyte	5_prime_UTR_variant	0.33	1b	1	NA	NA	Previously Unidentified Association Known Signal	NA	0.1918	0.0322	0.1494	0.0095	0.837683	0.778414	0.705163	0.51557	TRUE	TRUE	TRUE	TRUE
Mono_Fra_Max_INT	11:308180:A:G	rs10398	11	308180	Labs	Labs	monocyte	5_prime_UTR_variant	0.55436	1f	0.962561	NA	NA	Known Association	NA	0.3439	0.3359	0.3401	0.1924	0.98604	1.01042	1.00294	0.989945	TRUE	TRUE	TRUE	TRUE
Mono_Fra_Max_INT	1:118930333:A:G	rs10923560	1	118387710	Labs	Labs	monocyte	intergenic_variant	0.51392	7	0.982428	NA	NA	Previously Unidentified Association Known Signal	NA	0.1147	0.2856	0.2058	0.4585	0.881189	0.960966	0.784588	0.929629	TRUE	TRUE	TRUE	TRUE
Mono_Fra_Max_INT	1:147087721:T:A	rs3737843	1	147615921	Labs	Labs	monocyte	intron_variant	0.22271	1f	0.999864	NA	NA	Previously Unidentified Association Known Signal	NA	0.0904	0.3705	0.4126	0.489	0.974239	0.946095	0.843864	0.94903	TRUE	TRUE	TRUE	TRUE
Mono_Fra_Max_INT	1:147030457:G:A	rs1546161	1	147558681	Labs	Labs	monocyte	intron_variant	0.51392	7	0.987392	NA	NA	Previously Unidentified Signal	NA	0.0394	0.2915	0.1153	0.1975	0.816798	0.847879	0.590169	0.815717	TRUE	TRUE	TRUE	TRUE
Mono_Fra_Max_INT	1:164646443:C:G	rs537227178	1	164677206	Labs	Labs	monocyte	intron_variant	0.20285	6	0.999434	NA	NA	Previously Unidentified Signal	NA	0.0065	0.0224	NA	0.032	0.360395	0.46351	0.104402	0.395311	TRUE	TRUE	TRUE	TRUE
Mono_Fra_Max_INT	13:28761592:G:A	rs145096717	13	28187455	Labs	Labs	monocyte	intron_variant	0.51392	7	0.988985	NA	NA	Known Association	NA	0.002	0.0087	0.0069	0.013	0.584104	0.662792	0.300686	0.633484	TRUE	TRUE	TRUE	TRUE
Mono_Fra_Max_INT	1:53748286:G:A	rs1288516	1	53282614	Labs	Labs	monocyte	intron_variant	0.07	1f	0.999686	NA	NA	Previously Unidentified Association Known Signal	NA	0.1957	0.3077	0.3112	0.299	0.871086	0.915171	0.87186	0.890274	TRUE	TRUE	TRUE	TRUE
Eos_Abs_Mean_INT	1:159174683:T:C	rs2814778	1	159204893	Labs	Labs	eosinophil	5_prime_UTR_variant	0.99267	1a	1	NA	NA	Known Association	NA	0.1744	0.0869	NA	0.0047	1.02032	1.07526	1.15098	0.986528	TRUE	TRUE	TRUE	TRUE
Mono_Fra_Max_INT	16:85965595:G:A	rs523642	16	85931989	Labs	Labs	monocyte	downstream_gene_variant	0.81166	2b	0.994232	NA	NA	Known Association	2	0.1168	0.1637	0.1063	0.1453	0.946515	0.960548	0.950786	0.946761	TRUE	TRUE	TRUE	TRUE
Mono_Fra_Max_INT	16:85948480:T:A	rs550963877	16	85914874	Labs	Labs	monocyte	intron_variant	0.7869	2b	0.999999	NA	NA	Previously Unidentified Signal	NA	0.1356	0.0225	NA	0.0099	0.794956	0.654289	0.25885	0.336562	TRUE	TRUE	TRUE	TRUE
Mono_Fra_Max_INT	16:85926695:C:T	rs12922615	16	85893089	Labs	Labs	monocyte	regulatory_region_variant	0.70497	4	NA	0.997608	NA	Known Association	NA	0.074	0.0466	0.1107	0.0563	0.678452	0.774494	0.719985	0.773165	TRUE	TRUE	TRUE	TRUE
Eos_Abs_Min_INT	1:159174683:T:C	rs2814778	1	159204893	Labs	Labs	eosinophil	5_prime_UTR_variant	0.99267	1a	0.999873	NA	NA	Known Association	NA	0.1745	0.0869	NA	0.0047	1.02032	1.07526	1.15098	0.986528	TRUE	TRUE	TRUE	TRUE
Lymph_Abs_Max_INT	1:159174683:T:C	rs2814778	1	159204893	Labs	Labs	lymphocyte	5_prime_UTR_variant	0.99267	1a	1	NA	NA	Previously Unidentified Association Known Signal	NA	0.1741	0.0904	NA	0.0049	1.02032	1.07526	1.15098	0.986528	TRUE	TRUE	TRUE	TRUE
Mono_Fra_Max_INT	3:128203006:G:T	rs2659689	3	128484163	Labs	Labs	monocyte	intron_variant	0.55436	1f	0.998918	NA	NA	Previously Unidentified Association Known Signal	NA	0.3673	0.3724	0.3849	0.4301	0.923692	0.938348	0.941907	0.932054	TRUE	TRUE	TRUE	TRUE
Mono_Fra_Max_INT	3:128308113:A:G	rs12491576	3	128589270	Labs	Labs	monocyte	regulatory_region_variant	0.55436	1f	NA	0.980733	NA	Known Association	NA	0.0631	0.1512	0.0272	0.276	0.868731	0.93962	0.756047	0.934376	TRUE	TRUE	TRUE	TRUE
Mono_Fra_Max_INT	4:84150313:T:C	rs4431216	4	83229160	Labs	Labs	monocyte	downstream_gene_variant	0.51392	7	0.997061	NA	NA	Known Association	NA	0.4205	0.3777	0.259	0.3323	0.922194	0.951401	0.909187	0.949204	TRUE	TRUE	TRUE	TRUE
Mono_Fra_Max_INT	8:130604563:G:A	rs13277237	8	129592317	Labs	Labs	monocyte	intron_variant	0.34664	2b	NA	0.992729	NA	Known Association	NA	0.4375	0.4578	0.3725	0.4444	0.908722	0.93129	0.951633	0.93539	TRUE	TRUE	TRUE	TRUE
Mono_Fra_Max_INT	9:113912553:A:G	rs10980797	9	111150273	Labs	Labs	monocyte	intron_variant	0.37667	1b	0.999168	0.996617	NA	Known Association	NA	0.2976	0.3675	0.1674	0.4793	0.930156	0.978287	0.922099	0.979352	TRUE	TRUE	TRUE	TRUE
Mono_Fra_Max_INT	9:136132754:C:A	rs8176722	9	133257367	Labs	Labs	monocyte	intron_variant	0.55436	1f	0.963548	NA	NA	Previously Unidentified Association Known Signal	NA	0.1393	0.0798	0.1852	0.0951	0.990028	0.99206	1.00133	0.997851	TRUE	TRUE	TRUE	TRUE
Mono_Fra_Mean_INT	11:308180:A:G	rs10398	11	308180	Labs	Labs	monocyte	5_prime_UTR_variant	0.55436	1f	0.989898	NA	NA	Known Association	2	0.3439	0.3359	0.3401	0.1924	0.98604	1.01042	1.00294	0.989945	TRUE	TRUE	TRUE	TRUE
Mono_Fra_Mean_INT	1:119091075:G:A	rs12047924	1	118548452	Labs	Labs	monocyte	intergenic_variant	0.55324	1f	0.998797	NA	NA	Previously Unidentified Association Known Signal	NA	0.1843	0.392	0.3356	0.3155	0.966602	0.971112	0.92977	0.945381	TRUE	TRUE	TRUE	TRUE
Mono_Fra_Mean_INT	1:164646443:C:G	rs537227178	1	164677206	Labs	Labs	monocyte	intron_variant	0.20285	6	0.996635	NA	NA	Previously Unidentified Signal	NA	0.0065	0.0224	NA	0.032	0.360395	0.46351	0.104402	0.395311	TRUE	TRUE	TRUE	TRUE
Mono_Fra_Mean_INT	1:32711360:C:T	rs669538	1	32245759	Labs	Labs	monocyte	upstream_gene_variant	0.55436	1f	0.993879	NA	NA	Previously Unidentified Association Known Signal	NA	0.153	0.4162	0.3153	0.2843	1.00452	1.01304	0.987108	1.00008	TRUE	TRUE	TRUE	TRUE
Mono_Fra_Mean_INT	13:28761592:G:A	rs145096717	13	28187455	Labs	Labs	monocyte	intron_variant	0.51392	7	0.998916	NA	NA	Known Association	NA	0.002	0.0087	0.0069	0.013	0.584104	0.662792	0.300686	0.633484	TRUE	TRUE	TRUE	TRUE
Mono_Fra_Mean_INT	1:44438974:C:T	rs7161	1	43973302	Labs	Labs	monocyte	3_prime_UTR_variant	0.51392	7	0.999149	NA	NA	Previously Unidentified Association Known Signal	NA	0.1501	0.4156	0.4224	0.245	0.932788	0.939104	0.911316	0.897241	TRUE	TRUE	TRUE	TRUE
Mono_Fra_Mean_INT	1:54019131:A:G	rs503166	1	53553458	Labs	Labs	monocyte	intron_variant	0.60906	4	0.994593	NA	NA	Previously Unidentified Association Known Signal	NA	0.1423	0.4938	0.2385	0.419	1.01421	1.00851	0.993927	1.00247	TRUE	TRUE	TRUE	TRUE
Mono_Fra_Mean_INT	1:56414730:T:G	rs11206691	1	55949057	Labs	Labs	monocyte	intron_variant	0.18412	7	0.999791	NA	NA	Previously Unidentified Association Known Signal	NA	0.1311	0.3664	0.4233	0.3719	0.894179	0.917219	0.867532	0.883836	TRUE	TRUE	TRUE	TRUE
Mono_Fra_Mean_INT	15:80260275:A:T	rs76648483	15	79967933	Labs	Labs	monocyte	intron_variant	0.84573	2b	0.975867	NA	NA	Known Association	2	0.1044	0.1839	0.254	0.2448	0.98212	0.998753	0.986336	0.976176	TRUE	TRUE	TRUE	TRUE
Mono_Fra_Mean_INT	1:60151723:G:A	rs61788948	1	59686051	Labs	Labs	monocyte	intron_variant	0.60906	4	0.980104	NA	NA	Known Association	NA	0.034	0.1226	NA	0.1739	0.70705	0.758658	0.279579	0.73506	TRUE	TRUE	TRUE	TRUE
Lymph_Abs_Mean_INT	1:159174683:T:C	rs2814778	1	159204893	Labs	Labs	lymphocyte	5_prime_UTR_variant	0.99267	1a	1	NA	NA	Previously Unidentified Association Known Signal	NA	0.1741	0.0904	NA	0.0048	1.02032	1.07526	1.15098	0.986528	TRUE	TRUE	TRUE	TRUE
Mono_Fra_Mean_INT	16:85940463:C:T	rs144211884	16	85906857	Labs	Labs	monocyte	intron_variant	NA	NA	0.962518	NA	NA	Previously Unidentified Signal	NA	0.0118	0.001	NA	NA	0.871203	0.582008	0.0486499	0.298888	TRUE	TRUE	TRUE	TRUE
Mono_Fra_Mean_INT	16:85946324:T:C	rs12923978	16	85912718	Labs	Labs	monocyte	intron_variant	0.60906	4	0.999801	NA	NA	Known Association	NA	0.2814	0.1832	0.3382	0.1893	0.831589	0.875772	0.775302	0.916467	TRUE	TRUE	TRUE	TRUE
Mono_Fra_Mean_INT	16:85935211:A:T	rs1519978	16	85901605	Labs	Labs	monocyte	intron_variant	0.55436	1f	NA	0.992844	NA	Known Association	NA	0.1595	0.159	0.0705	0.1751	0.755493	0.90229	0.659927	0.929027	TRUE	TRUE	TRUE	TRUE
Mono_Fra_Mean_INT	16:85926695:C:T	rs12922615	16	85893089	Labs	Labs	monocyte	regulatory_region_variant	0.70497	4	NA	0.999216	NA	Known Association	NA	0.074	0.0466	0.1107	0.0563	0.678452	0.774494	0.719985	0.773165	TRUE	TRUE	TRUE	TRUE
Mono_Fra_Mean_INT	1:92925654:G:C	rs150649461	1	92460097	Labs	Labs	monocyte	intergenic_variant	0.55436	1f	NA	0.951102	NA	Known Association	NA	0.0028	0.0091	NA	0.0155	0.747373	0.716623	0.00337936	0.727876	TRUE	TRUE	TRUE	TRUE
Mono_Fra_Mean_INT	1:92537479:C:T	rs192116562	1	92071922	Labs	Labs	monocyte	downstream_gene_variant	NA	NA	NA	0.996796	NA	Previously Unidentified Signal	NA	0.0004	0.0009	NA	0.0027	0.539632	0.458909	0.0624078	0.56182	TRUE	TRUE	TRUE	TRUE
Mono_Fra_Mean_INT	19:18513594:T:C	rs1985157	19	18402784	Labs	Labs	monocyte	regulatory_region_variant	0.55436	1f	0.989735	NA	NA	Known Association	2	0.444	0.3491	0.161	0.401	0.994043	1.00417	1.03054	0.999	TRUE	TRUE	TRUE	TRUE
Lymph_Abs_Min_INT	1:159174683:T:C	rs2814778	1	159204893	Labs	Labs	lymphocyte	5_prime_UTR_variant	0.99267	1a	1	NA	NA	Previously Unidentified Association Known Signal	NA	0.1741	0.0904	NA	0.0048	1.02032	1.07526	1.15098	0.986528	TRUE	TRUE	TRUE	TRUE
Phe_288	1:159174683:T:C	rs2814778	1	159204893	PheCodes	Hematopoietic	Diseases of white blood cells	5_prime_UTR_variant	0.99267	1a	1	NA	NA	Previously Unidentified Association Known Signal	NA	0.1724	0.0806	NA	0.0046	1.02032	1.07526	1.15098	0.986528	TRUE	TRUE	FALSE	TRUE
Mono_Fra_Mean_INT	3:128203006:G:T	rs2659689	3	128484163	Labs	Labs	monocyte	intron_variant	0.55436	1f	0.999953	NA	NA	Previously Unidentified Association Known Signal	NA	0.3673	0.3724	0.3849	0.4301	0.923692	0.938348	0.941907	0.932054	TRUE	TRUE	TRUE	TRUE
Mono_Fra_Mean_INT	3:128308113:A:G	rs12491576	3	128589270	Labs	Labs	monocyte	regulatory_region_variant	0.55436	1f	NA	0.985297	NA	Known Association	NA	0.0631	0.1512	0.0272	0.276	0.868731	0.93962	0.756047	0.934376	TRUE	TRUE	TRUE	TRUE
Mono_Fra_Mean_INT	4:84150313:T:C	rs4431216	4	83229160	Labs	Labs	monocyte	downstream_gene_variant	0.51392	7	0.999974	NA	NA	Known Association	NA	0.4205	0.3777	0.259	0.3323	0.922194	0.951401	0.909187	0.949204	TRUE	TRUE	TRUE	TRUE
Mono_Fra_Mean_INT	6:291291:G:A	rs57104142	6	291291	Labs	Labs	monocyte	upstream_gene_variant	0.66703	1f	0.969142	NA	NA	Previously Unidentified Association Known Signal	NA	0.0824	0.0924	0.1733	0.0183	0.481617	0.712582	0.567646	0.366869	TRUE	TRUE	TRUE	TRUE
Mono_Fra_Mean_INT	7:28723407:G:A	rs886816	7	28683790	Labs	Labs	monocyte	intron_variant	0.13454	5	0.999704	NA	NA	Previously Unidentified Association Known Signal	NA	0.3521	0.1878	0.1722	0.1562	0.799634	0.785162	0.723765	0.733881	TRUE	TRUE	TRUE	TRUE
Mono_Fra_Mean_INT	8:130604563:G:A	rs13277237	8	129592317	Labs	Labs	monocyte	intron_variant	0.34664	2b	0.999943	0.999682	NA	Known Association	NA	0.4375	0.4578	0.3725	0.4444	0.908722	0.93129	0.951633	0.93539	TRUE	TRUE	TRUE	TRUE
Mono_Fra_Mean_INT	8:130604554:C:A	rs148849229	8	129592308	Labs	Labs	monocyte	intron_variant	0.70497	4	NA	0.97496	NA	Previously Unidentified Signal	NA	0.0019	0.0211	0.0449	NA	0.384731	0.523422	0.442516	0.205006	TRUE	TRUE	TRUE	TRUE
Mono_Fra_Mean_INT	9:113912553:A:G	rs10980797	9	111150273	Labs	Labs	monocyte	intron_variant	0.37667	1b	1	0.999879	NA	Known Association	NA	0.2976	0.3675	0.1674	0.4793	0.930156	0.978287	0.922099	0.979352	TRUE	TRUE	TRUE	TRUE
Mono_Fra_Mean_INT	9:130667582:C:T	rs73606483	9	127905303	Labs	Labs	monocyte	5_prime_UTR_variant	0.33	1b	1	NA	NA	Previously Unidentified Association Known Signal	NA	0.1917	0.0308	0.1491	0.0094	0.837683	0.778414	0.705163	0.51557	TRUE	TRUE	TRUE	TRUE
Mono_Fra_Mean_INT	9:136132754:C:A	rs8176722	9	133257367	Labs	Labs	monocyte	intron_variant	0.55436	1f	0.999037	NA	NA	Previously Unidentified Association Known Signal	NA	0.1393	0.0798	0.1852	0.0951	0.990028	0.99206	1.00133	0.997851	TRUE	TRUE	TRUE	TRUE
Mono_Fra_Mean_INT	9:91465240:G:A	rs543646623	9	88850325	Labs	Labs	monocyte	intergenic_variant	NA	NA	0.998337	NA	NA	Previously Unidentified Signal	NA	0.0022	NA	NA	NA	0.369854	0.295029	0.702519	0.373343	TRUE	TRUE	TRUE	TRUE
Mono_Fra_Mean_INT	9:91486816:C:T	rs187248477	9	88871901	Labs	Labs	monocyte	regulatory_region_variant	NA	NA	0.977181	NA	NA	Previously Unidentified Signal	NA	0.0065	NA	NA	NA	0.338763	0.269621	0.0387826	0.0726314	TRUE	TRUE	TRUE	TRUE
Mono_Fra_Min_INT	1:151122489:C:T	rs7554936	1	151150013	Labs	Labs	monocyte	upstream_gene_variant	0.28784	6	1	NA	NA	Previously Unidentified Association Known Signal	NA	0.1236	0.3352	0.151	0.3466	1.01083	1.01794	0.991331	0.99781	TRUE	TRUE	TRUE	TRUE
Mono_Fra_Min_INT	1:155240077:G:A	rs11577338	1	155270286	Labs	Labs	monocyte	intron_variant	0.55324	1f	1	NA	NA	Known Association	NA	0.131	0.4403	0.3285	0.3298	0.898293	0.923253	0.940093	0.893418	TRUE	TRUE	TRUE	TRUE
Mono_Fra_Min_INT	1:161885545:G:C	rs6695760	1	161915755	Labs	Labs	monocyte	intron_variant	0.55436	1f	1	NA	NA	Known Association	NA	0.1195	0.4675	0.2672	0.348	0.983422	1.00206	0.985752	0.964323	TRUE	TRUE	TRUE	TRUE
Mono_Fra_Min_INT	1:26734187:A:C	rs6672489	1	26407696	Labs	Labs	monocyte	upstream_gene_variant	0.60906	4	0.95405	NA	NA	Previously Unidentified Association Known Signal	NA	0.1052	0.4123	0.3468	0.3871	0.737416	0.955522	0.951001	0.949598	TRUE	TRUE	TRUE	TRUE
Mono_Fra_Min_INT	1:31943343:C:T	rs1934299	1	31470496	Labs	Labs	monocyte	intergenic_variant	0.22271	1f	0.994614	NA	NA	Previously Unidentified Association Known Signal	NA	0.1399	0.4529	0.2717	0.3033	0.945461	0.942292	0.916352	0.917671	TRUE	TRUE	TRUE	TRUE
Mono_Fra_Min_INT	16:85935211:A:T	rs1519978	16	85901605	Labs	Labs	monocyte	intron_variant	0.55436	1f	0.993481	NA	NA	Known Association	NA	0.1595	0.159	0.0705	0.1751	0.755493	0.90229	0.659927	0.929027	TRUE	TRUE	TRUE	TRUE
Mono_Fra_Min_INT	16:85934224:G:A	rs12447817	16	85900618	Labs	Labs	monocyte	intron_variant	0.60906	4	0.977333	NA	NA	Known Association	NA	0.0153	0.0424	0.0059	0.0902	0.764554	0.768537	0.31523	0.771249	TRUE	TRUE	TRUE	TRUE
Mono_Fra_Min_INT	16:85946324:T:C	rs12923978	16	85912718	Labs	Labs	monocyte	intron_variant	0.60906	4	0.967492	NA	NA	Known Association	NA	0.2814	0.1832	0.3382	0.1893	0.831589	0.875772	0.775302	0.916467	TRUE	TRUE	TRUE	TRUE
Mono_Abs_Max_INT	19:49977458:C:G	rs2946871	19	49474201	Labs	Labs	monocyte	intron_variant	0.5	1a	0.981124	NA	NA	Previously Unidentified Association Known Signal	NA	0.1039	0.12	0.0926	0.0038	0.8784	0.951204	0.833614	0.3361	TRUE	TRUE	TRUE	TRUE
Mono_Fra_Min_INT	3:128203006:G:T	rs2659689	3	128484163	Labs	Labs	monocyte	intron_variant	0.55436	1f	0.986838	NA	NA	Previously Unidentified Association Known Signal	NA	0.3673	0.3724	0.3849	0.4301	0.923692	0.938348	0.941907	0.932054	TRUE	TRUE	TRUE	TRUE
Mono_Fra_Min_INT	4:84150313:T:C	rs4431216	4	83229160	Labs	Labs	monocyte	downstream_gene_variant	0.51392	7	0.998689	NA	NA	Known Association	NA	0.4205	0.3777	0.259	0.3323	0.922194	0.951401	0.909187	0.949204	TRUE	TRUE	TRUE	TRUE
Mono_Fra_Min_INT	9:113912553:A:G	rs10980797	9	111150273	Labs	Labs	monocyte	intron_variant	0.37667	1b	0.999864	0.995434	NA	Known Association	NA	0.2976	0.3675	0.1674	0.4793	0.930156	0.978287	0.922099	0.979352	TRUE	TRUE	TRUE	TRUE
Mono_Fra_Min_INT	9:130667582:C:T	rs73606483	9	127905303	Labs	Labs	monocyte	5_prime_UTR_variant	0.33	1b	0.999999	NA	NA	Previously Unidentified Association Known Signal	NA	0.1917	0.0308	0.1491	0.0094	0.837683	0.778414	0.705163	0.51557	TRUE	TRUE	TRUE	TRUE
MPV_Max_INT	1:156869714:G:A	rs12041331	1	156899922	Labs	Labs	mean platelet volume	intron_variant	0.38606	2b	1	0.994722	NA	Known Association	NA	0.3748	0.2014	0.4927	0.0926	0.915556	0.963662	0.944082	0.943099	TRUE	TRUE	TRUE	TRUE
MPV_Max_INT	1:156869630:G:C	rs12086222	1	156899838	Labs	Labs	mean platelet volume	intron_variant	0.99621	1b	0.999999	NA	NA	Previously Unidentified Association Known Signal	NA	0.2688	0.1536	0.323	0.1102	0.927547	0.971683	0.962998	0.968407	TRUE	TRUE	TRUE	TRUE
MPV_Max_INT	1:171939290:C:A	rs2038479	1	171970150	Labs	Labs	mean platelet volume	5_prime_UTR_variant	0.70497	4	1	NA	NA	Known Association	NA	0.2002	0.2173	0.2454	0.2068	0.871277	0.901356	0.829504	0.898946	TRUE	TRUE	TRUE	TRUE
MPV_Max_INT	1:205236664:C:T	rs537642674	1	205267536	Labs	Labs	mean platelet volume	intron_variant	NA	NA	0.996408	NA	NA	Previously Unidentified Signal	NA	0.0039	0.0005	NA	NA	0.636032	0.633286	0.031908	0.144337	TRUE	TRUE	TRUE	TRUE
MPV_Max_INT	1:248020556:G:C	rs11204523	1	247857254	Labs	Labs	mean platelet volume	stop_gained	NA	NA	0.993688	NA	NA	Known Association	NA	0.4396	0.2751	0.166	0.2517	0.908677	0.925723	0.841405	0.912633	TRUE	TRUE	TRUE	TRUE
MPV_Max_INT	12:57023274:G:A	rs73113820	12	56629490	Labs	Labs	mean platelet volume	intron_variant	0.55436	1f	0.999889	NA	NA	Previously Unidentified Association Known Signal	NA	0.1311	0.0709	NA	0.0882	0.902646	0.90456	0.269682	0.891527	TRUE	TRUE	TRUE	TRUE
MPV_Max_INT	12:6164342:G:C	rs60528468	12	6055176	Labs	Labs	mean platelet volume	intron_variant	0.20655	5	1	NA	NA	Previously Unidentified Association Known Signal	NA	0.0405	0.0049	NA	0.0006	0.88381	0.889239	0.0963202	0.389147	TRUE	TRUE	TRUE	TRUE
MPV_Max_INT	13:114013931:G:A	rs4907617	13	113359616	Labs	Labs	mean platelet volume	intron_variant	0.66703	1f	0.963299	NA	NA	Known Association	NA	0.4245	0.4366	0.367	0.4828	0.921424	0.945404	0.93707	0.926198	TRUE	TRUE	TRUE	TRUE
MPV_Max_INT	13:113949751:G:A	rs9549380	13	113295436	Labs	Labs	mean platelet volume	upstream_gene_variant	0.51392	7	NA	0.976668	NA	Known Association	NA	0.0861	0.3421	0.4398	0.2667	0.86879	0.899487	0.761536	0.855241	TRUE	TRUE	TRUE	TRUE
MPV_Max_INT	14:69439669:T:A	rs187975136	14	68972952	Labs	Labs	mean platelet volume	intron_variant	NA	NA	NA	0.99928	NA	Previously Unidentified Signal	NA	NA	0.0014	NA	0.0003	0.31037	0.339319	0.0150175	0.487978	TRUE	TRUE	TRUE	TRUE
MPV_Max_INT	14:69911590:G:A	rs189434079	14	69444873	Labs	Labs	mean platelet volume	intron_variant	NA	NA	NA	0.961732	NA	Previously Unidentified Signal	NA	NA	0.0209	NA	NA	0.278856	0.470604	0.0543061	0.110269	TRUE	TRUE	TRUE	TRUE
MPV_Max_INT	15:89718246:C:T	rs114369851	15	89175015	Labs	Labs	mean platelet volume	intron_variant	NA	NA	0.999582	NA	NA	Previously Unidentified Signal	NA	0.0304	0.0034	NA	NA	0.764566	0.461745	0.0370857	0.0624203	TRUE	TRUE	TRUE	TRUE
MPV_Max_INT	16:29872361:G:A	rs3815822	16	29861040	Labs	Labs	mean platelet volume	non_coding_transcript_exon_variant	0.55324	1f	0.99486	NA	NA	Known Association	NA	0.4732	0.3769	0.1239	0.4408	0.821395	0.895474	0.713649	0.835924	TRUE	TRUE	TRUE	TRUE
MPV_Max_INT	17:33873772:A:G	rs7221322	17	35546753	Labs	Labs	mean platelet volume	downstream_gene_variant	0.66703	1f	1	NA	NA	Known Association	NA	0.3891	0.479	0.4437	0.3944	0.846993	0.879979	0.845086	0.897193	TRUE	TRUE	TRUE	TRUE
MPV_Max_INT	17:33889704:C:T	rs7405825	17	35562685	Labs	Labs	mean platelet volume	upstream_gene_variant	0.55436	1f	0.995368	NA	NA	Known Association	NA	0.1388	0.1805	0.048	0.1844	0.836662	0.93643	0.853255	0.947129	TRUE	TRUE	TRUE	TRUE
MPV_Max_INT	17:62409738:G:A	rs8075099	17	64332378	Labs	Labs	mean platelet volume	intron_variant	0.60906	4	0.985132	NA	NA	Previously Unidentified Signal	NA	0.0501	0.0054	NA	0.0003	0.79349	0.783453	0.305226	0.535728	TRUE	TRUE	TRUE	TRUE
MPV_Max_INT	18:67535184:T:C	rs1790588	18	69867948	Labs	Labs	mean platelet volume	intron_variant	0.51392	7	0.999973	NA	NA	Known Association	NA	0.2772	0.4939	0.3605	0.4793	0.950862	0.985383	0.978804	0.985718	TRUE	TRUE	TRUE	TRUE
MPV_Max_INT	19:16221187:C:G	rs554801402	19	16110377	Labs	Labs	mean platelet volume	upstream_gene_variant	NA	NA	0.999996	NA	NA	Previously Unidentified Signal	NA	0.008	0.0012	NA	NA	0.557541	0.36762	0.215128	0.107412	TRUE	TRUE	TRUE	TRUE
MPV_Max_INT	19:16213746:C:A	rs147192859	19	16102936	Labs	Labs	mean platelet volume	3_prime_UTR_variant	0.58955	5	NA	1	NA	Previously Unidentified Signal	NA	0.0033	0.0673	0.0109	0.0023	0.646488	0.858894	0.30557	0.3342	TRUE	TRUE	TRUE	TRUE
MPV_Max_INT	20:57599402:G:A	rs6070697	20	59024347	Labs	Labs	mean platelet volume	missense_variant	NA	NA	0.999987	NA	NA	Known Association	NA	0.1236	0.1509	0.1064	0.1803	0.996836	0.995807	0.992728	0.999792	TRUE	TRUE	TRUE	TRUE
MPV_Max_INT	20:1840343:T:C	rs156352	20	1859697	Labs	Labs	mean platelet volume	regulatory_region_variant	0.34417	1f	0.967806	NA	NA	Known Association	NA	0.1401	0.4063	0.2749	0.4611	0.711533	0.889307	0.849343	0.900399	TRUE	TRUE	TRUE	TRUE
MPV_Max_INT	22:40814988:G:A	rs74347558	22	40418984	Labs	Labs	mean platelet volume	missense_variant	NA	NA	1	NA	NA	Previously Unidentified Signal	NA	0.033	0.003	NA	NA	0.999987	0.997498	0.999929	0.999919	TRUE	TRUE	TRUE	TRUE
MPV_Max_INT	4:6893181:C:T	rs12640189	4	6891454	Labs	Labs	mean platelet volume	intergenic_variant	0.50489	2b	0.980224	NA	NA	Known Association	NA	0.0464	0.2418	0.4703	0.1577	0.752375	0.897485	0.828847	0.896393	TRUE	TRUE	TRUE	TRUE
MPV_Max_INT	5:76137178:T:C	rs73764753	5	76841353	Labs	Labs	mean platelet volume	upstream_gene_variant	0.55436	1f	NA	0.993959	NA	Previously Unidentified Association Known Signal	NA	0.4137	0.0981	0.027	0.0389	0.884212	0.858388	0.681439	0.798348	TRUE	TRUE	TRUE	TRUE
MPV_Max_INT	6:110720209:A:G	rs1980532	6	110399006	Labs	Labs	mean platelet volume	intron_variant	NA	NA	0.963509	NA	NA	Known Association	NA	0.281	0.4733	0.4441	0.448	0.806995	0.829828	0.687792	0.853135	TRUE	TRUE	TRUE	TRUE
MPV_Max_INT	7:6072093:C:T	rs111446081	7	6032462	Labs	Labs	mean platelet volume	intron_variant	0.70497	4	1	NA	NA	Previously Unidentified Association Known Signal	NA	0.0335	0.0031	0.0101	0.0005	0.923009	0.828811	0.704962	0.445523	TRUE	TRUE	TRUE	TRUE
MPV_Max_INT	9:135864448:G:T	rs142421593	9	132989061	Labs	Labs	mean platelet volume	missense_variant	NA	NA	0.999999	NA	NA	Previously Unidentified Signal	NA	0.0005	0.0006	NA	NA	0.999538	0.999411	NA	0.999995	TRUE	TRUE	TRUE	TRUE
MPV_Max_INT	9:135861110:C:T	rs2773823	9	132985723	Labs	Labs	mean platelet volume	intron_variant	1	2b	0.988241	NA	NA	Previously Unidentified Signal	NA	0.0519	0.0097	NA	NA	0.784301	0.622516	0.0796575	0.215475	TRUE	TRUE	TRUE	TRUE
MPV_Max_INT	9:273160:T:C	rs540909	9	273160	Labs	Labs	mean platelet volume	intron_variant	0.76002	1b	NA	1	NA	Known Association	NA	0.3903	0.1964	0.1439	0.2396	1.00273	1.02324	1.02646	1.00164	TRUE	TRUE	TRUE	TRUE
MPV_Mean_INT	11:117149331:T:G	rs78491923	11	117278615	Labs	Labs	mean platelet volume	intron_variant	0.22388	1f	0.966862	NA	NA	Previously Unidentified Signal	NA	0.0845	0.0122	NA	NA	0.839305	0.745356	0.153941	0.161762	TRUE	TRUE	TRUE	TRUE
MPV_Mean_INT	1:156869714:G:A	rs12041331	1	156899922	Labs	Labs	mean platelet volume	intron_variant	0.38606	2b	1	0.98565	NA	Known Association	NA	0.3748	0.2014	0.4927	0.0926	0.915556	0.963662	0.944082	0.943099	TRUE	TRUE	TRUE	TRUE
MPV_Mean_INT	1:156869630:G:C	rs12086222	1	156899838	Labs	Labs	mean platelet volume	intron_variant	0.99621	1b	0.999998	NA	NA	Previously Unidentified Association Known Signal	NA	0.2688	0.1536	0.323	0.1102	0.927547	0.971683	0.962998	0.968407	TRUE	TRUE	TRUE	TRUE
MPV_Mean_INT	1:171939290:C:A	rs2038479	1	171970150	Labs	Labs	mean platelet volume	5_prime_UTR_variant	0.70497	4	1	NA	NA	Known Association	NA	0.2002	0.2173	0.2454	0.2068	0.871277	0.901356	0.829504	0.898946	TRUE	TRUE	TRUE	TRUE
MPV_Mean_INT	1:205236664:C:T	rs537642674	1	205267536	Labs	Labs	mean platelet volume	intron_variant	NA	NA	0.999875	NA	NA	Previously Unidentified Signal	NA	0.0039	0.0005	NA	NA	0.636032	0.633286	0.031908	0.144337	TRUE	TRUE	TRUE	TRUE
MPV_Mean_INT	12:57023274:G:A	rs73113820	12	56629490	Labs	Labs	mean platelet volume	intron_variant	0.55436	1f	0.99996	NA	NA	Previously Unidentified Association Known Signal	NA	0.1311	0.0709	NA	0.0882	0.902646	0.90456	0.269682	0.891527	TRUE	TRUE	TRUE	TRUE
MPV_Mean_INT	12:6164342:G:C	rs60528468	12	6055176	Labs	Labs	mean platelet volume	intron_variant	0.20655	5	1	NA	NA	Previously Unidentified Association Known Signal	NA	0.0405	0.0049	NA	0.0006	0.88381	0.889239	0.0963202	0.389147	TRUE	TRUE	TRUE	TRUE
MPV_Mean_INT	14:68472432:T:C	rs980756	14	68005715	Labs	Labs	mean platelet volume	intron_variant	0.53625	6	NA	0.999829	NA	Previously Unidentified Association Known Signal	NA	0.04476	0.1786	0.4529	0.08319	0.316824	0.724463	0.726145	0.501449	TRUE	TRUE	TRUE	TRUE
MPV_Mean_INT	14:69439669:T:A	rs187975136	14	68972952	Labs	Labs	mean platelet volume	intron_variant	NA	NA	NA	0.999489	NA	Previously Unidentified Signal	NA	NA	0.0014	NA	0.0003	0.31037	0.339319	0.0150175	0.487978	TRUE	TRUE	TRUE	TRUE
MPV_Mean_INT	14:69911590:G:A	rs189434079	14	69444873	Labs	Labs	mean platelet volume	intron_variant	NA	NA	NA	0.989878	NA	Previously Unidentified Signal	NA	NA	0.0209	NA	NA	0.278856	0.470604	0.0543061	0.110269	TRUE	TRUE	TRUE	TRUE
MPV_Mean_INT	15:89718246:C:T	rs114369851	15	89175015	Labs	Labs	mean platelet volume	intron_variant	NA	NA	0.999905	NA	NA	Previously Unidentified Signal	NA	0.0304	0.0034	NA	NA	0.764566	0.461745	0.0370857	0.0624203	TRUE	TRUE	TRUE	TRUE
MPV_Mean_INT	16:29872361:G:A	rs3815822	16	29861040	Labs	Labs	mean platelet volume	non_coding_transcript_exon_variant	0.55324	1f	0.999562	NA	NA	Known Association	30	0.4732	0.3769	0.1239	0.4408	0.821395	0.895474	0.713649	0.835924	TRUE	TRUE	TRUE	TRUE
MPV_Mean_INT	17:27731147:T:G	rs376173001	17	29404129	Labs	Labs	mean platelet volume	intron_variant	0.01167	6	0.999999	NA	NA	Known Association	NA	0.0489	0.0059	NA	0.0009	0.865298	0.790088	0.157361	0.328121	TRUE	TRUE	TRUE	TRUE
MPV_Mean_INT	17:33873772:A:G	rs7221322	17	35546753	Labs	Labs	mean platelet volume	downstream_gene_variant	0.66703	1f	0.999999	NA	NA	Known Association	NA	0.3891	0.479	0.4437	0.3944	0.846993	0.879979	0.845086	0.897193	TRUE	TRUE	TRUE	TRUE
MPV_Mean_INT	17:33889704:C:T	rs7405825	17	35562685	Labs	Labs	mean platelet volume	upstream_gene_variant	0.55436	1f	0.999196	NA	NA	Known Association	NA	0.1388	0.1805	0.048	0.1844	0.836662	0.93643	0.853255	0.947129	TRUE	TRUE	TRUE	TRUE
MPV_Mean_INT	17:62409738:G:A	rs8075099	17	64332378	Labs	Labs	mean platelet volume	intron_variant	0.60906	4	0.997207	NA	NA	Previously Unidentified Signal	NA	0.0501	0.0054	NA	0.0003	0.79349	0.783453	0.305226	0.535728	TRUE	TRUE	TRUE	TRUE
MPV_Mean_INT	18:67535184:T:C	rs1790588	18	69867948	Labs	Labs	mean platelet volume	intron_variant	0.51392	7	0.999929	NA	NA	Known Association	NA	0.2772	0.4939	0.3605	0.4793	0.950862	0.985383	0.978804	0.985718	TRUE	TRUE	TRUE	TRUE
MPV_Mean_INT	19:16221187:C:G	rs554801402	19	16110377	Labs	Labs	mean platelet volume	upstream_gene_variant	NA	NA	0.996727	NA	NA	Previously Unidentified Signal	NA	0.008	0.0012	NA	NA	0.557541	0.36762	0.215128	0.107412	TRUE	TRUE	TRUE	TRUE
MPV_Mean_INT	19:16129210:T:G	rs913199753	19	16018400	Labs	Labs	mean platelet volume	intron_variant	NA	NA	1	NA	NA	Previously Unidentified Signal	NA	0.0017	NA	NA	NA	0.39078	0.403195	0.0114916	0.286071	TRUE	TRUE	TRUE	TRUE
MPV_Mean_INT	19:16213746:C:A	rs147192859	19	16102936	Labs	Labs	mean platelet volume	3_prime_UTR_variant	0.58955	5	NA	1	NA	Previously Unidentified Signal	NA	0.0033	0.0673	0.0109	0.0023	0.646488	0.858894	0.30557	0.3342	TRUE	TRUE	TRUE	TRUE
MPV_Mean_INT	20:57599402:G:A	rs6070697	20	59024347	Labs	Labs	mean platelet volume	missense_variant	NA	NA	0.999998	NA	NA	Known Association	NA	0.1236	0.1509	0.1064	0.1803	0.996836	0.995807	0.992728	0.999792	TRUE	TRUE	TRUE	TRUE
MPV_Mean_INT	20:1840343:T:C	rs156352	20	1859697	Labs	Labs	mean platelet volume	regulatory_region_variant	0.34417	1f	0.992197	NA	NA	Known Association	NA	0.1401	0.4063	0.2749	0.4611	0.711533	0.889307	0.849343	0.900399	TRUE	TRUE	TRUE	TRUE
MPV_Mean_INT	22:40814988:G:A	rs74347558	22	40418984	Labs	Labs	mean platelet volume	missense_variant	NA	NA	1	NA	NA	Previously Unidentified Signal	NA	0.033	0.003	NA	NA	0.999987	0.997498	0.999929	0.999919	TRUE	TRUE	TRUE	TRUE
MPV_Mean_INT	3:124369782:G:T	rs35298864	3	124650935	Labs	Labs	mean platelet volume	missense_variant	NA	NA	0.998796	NA	NA	Previously Unidentified Association Known Signal	NA	0.0749	0.008	NA	0.0006	0.973959	0.973873	0.401801	0.899468	TRUE	TRUE	TRUE	TRUE
MPV_Mean_INT	6:110720209:A:G	rs1980532	6	110399006	Labs	Labs	mean platelet volume	intron_variant	NA	NA	0.987369	NA	NA	Known Association	NA	0.281	0.4733	0.4441	0.448	0.806995	0.829828	0.687792	0.853135	TRUE	TRUE	TRUE	TRUE
MPV_Mean_INT	6:36573995:A:G	rs998015399	6	36606218	Labs	Labs	mean platelet volume	downstream_gene_variant	NA	NA	NA	0.987756	NA	Previously Unidentified Signal	NA	NA	0.004	NA	NA	0.6769	0.432395	0.00469474	0.0261355	TRUE	TRUE	TRUE	TRUE
MPV_Mean_INT	7:6072093:C:T	rs111446081	7	6032462	Labs	Labs	mean platelet volume	intron_variant	0.70497	4	1	NA	NA	Previously Unidentified Association Known Signal	NA	0.0335	0.0031	0.0101	0.0005	0.923009	0.828811	0.704962	0.445523	TRUE	TRUE	TRUE	TRUE
MPV_Mean_INT	7:80300449:T:G	rs3211938	7	80671133	Labs	Labs	mean platelet volume	stop_gained	NA	NA	0.950442	NA	NA	Previously Unidentified Association Known Signal	NA	0.0863	0.0066	NA	0.0005	0.989697	0.984743	0.748746	0.843846	TRUE	TRUE	TRUE	TRUE
MPV_Mean_INT	9:135864448:G:T	rs142421593	9	132989061	Labs	Labs	mean platelet volume	missense_variant	NA	NA	1	NA	NA	Previously Unidentified Signal	NA	0.0005	0.0006	NA	NA	0.999538	0.999411	NA	0.999995	TRUE	TRUE	TRUE	TRUE
MPV_Mean_INT	9:135861110:C:T	rs2773823	9	132985723	Labs	Labs	mean platelet volume	intron_variant	1	2b	0.997066	NA	NA	Previously Unidentified Signal	NA	0.0519	0.0097	NA	NA	0.784301	0.622516	0.0796575	0.215475	TRUE	TRUE	TRUE	TRUE
MPV_Mean_INT	9:273160:T:C	rs540909	9	273160	Labs	Labs	mean platelet volume	intron_variant	0.76002	1b	NA	1	NA	Known Association	NA	0.3903	0.1964	0.1439	0.2396	1.00273	1.02324	1.02646	1.00164	TRUE	TRUE	TRUE	TRUE
MPV_Min_INT	1:156869630:G:C	rs12086222	1	156899838	Labs	Labs	mean platelet volume	intron_variant	0.99621	1b	0.999806	NA	NA	Previously Unidentified Association Known Signal	NA	0.2688	0.1536	0.323	0.1102	0.927547	0.971683	0.962998	0.968407	TRUE	TRUE	TRUE	TRUE
MPV_Min_INT	1:171939290:C:A	rs2038479	1	171970150	Labs	Labs	mean platelet volume	5_prime_UTR_variant	0.70497	4	1	NA	NA	Known Association	NA	0.2002	0.2173	0.2454	0.2068	0.871277	0.901356	0.829504	0.898946	TRUE	TRUE	TRUE	TRUE
MPV_Min_INT	1:205236664:C:T	rs537642674	1	205267536	Labs	Labs	mean platelet volume	intron_variant	NA	NA	0.999507	NA	NA	Previously Unidentified Signal	NA	0.0039	0.0005	NA	NA	0.636032	0.633286	0.031908	0.144337	TRUE	TRUE	TRUE	TRUE
MPV_Min_INT	12:57023274:G:A	rs73113820	12	56629490	Labs	Labs	mean platelet volume	intron_variant	0.55436	1f	0.999625	NA	NA	Previously Unidentified Association Known Signal	NA	0.1311	0.0709	NA	0.0882	0.902646	0.90456	0.269682	0.891527	TRUE	TRUE	TRUE	TRUE
MPV_Min_INT	12:6164342:G:C	rs60528468	12	6055176	Labs	Labs	mean platelet volume	intron_variant	0.20655	5	1	NA	NA	Previously Unidentified Association Known Signal	NA	0.0405	0.0049	NA	0.0006	0.88381	0.889239	0.0963202	0.389147	TRUE	TRUE	TRUE	TRUE
MPV_Min_INT	14:68472432:T:C	rs980756	14	68005715	Labs	Labs	mean platelet volume	intron_variant	0.53625	6	NA	0.99983	NA	Previously Unidentified Association Known Signal	NA	0.04476	0.1786	0.4529	0.08319	0.316824	0.724463	0.726145	0.501449	TRUE	TRUE	TRUE	TRUE
MPV_Min_INT	14:69439669:T:A	rs187975136	14	68972952	Labs	Labs	mean platelet volume	intron_variant	NA	NA	NA	0.994591	NA	Previously Unidentified Signal	NA	NA	0.0014	NA	0.0003	0.31037	0.339319	0.0150175	0.487978	TRUE	TRUE	TRUE	TRUE
MPV_Min_INT	14:69911590:G:A	rs189434079	14	69444873	Labs	Labs	mean platelet volume	intron_variant	NA	NA	NA	0.995514	NA	Previously Unidentified Signal	NA	NA	0.0209	NA	NA	0.278856	0.470604	0.0543061	0.110269	TRUE	TRUE	TRUE	TRUE
MPV_Min_INT	15:89718246:C:T	rs114369851	15	89175015	Labs	Labs	mean platelet volume	intron_variant	NA	NA	0.999697	NA	NA	Previously Unidentified Signal	NA	0.0304	0.0034	NA	NA	0.764566	0.461745	0.0370857	0.0624203	TRUE	TRUE	TRUE	TRUE
MPV_Min_INT	16:29872361:G:A	rs3815822	16	29861040	Labs	Labs	mean platelet volume	non_coding_transcript_exon_variant	0.55324	1f	0.998701	NA	NA	Known Association	NA	0.4732	0.3769	0.1239	0.4408	0.821395	0.895474	0.713649	0.835924	TRUE	TRUE	TRUE	TRUE
MPV_Min_INT	17:27671178:T:C	rs8068104	17	29344160	Labs	Labs	mean platelet volume	upstream_gene_variant	0.90882	1b	0.996825	NA	NA	Known Association	NA	0.2361	0.4169	0.06472	0.4844	0.82389	0.860703	0.376251	0.862463	TRUE	TRUE	TRUE	TRUE
MPV_Min_INT	17:27731147:T:G	rs376173001	17	29404129	Labs	Labs	mean platelet volume	intron_variant	0.01167	6	0.998704	NA	NA	Known Association	NA	0.0489	0.0059	NA	0.0009	0.865298	0.790088	0.157361	0.328121	TRUE	TRUE	TRUE	TRUE
MPV_Min_INT	17:33873772:A:G	rs7221322	17	35546753	Labs	Labs	mean platelet volume	downstream_gene_variant	0.66703	1f	0.999746	NA	NA	Known Association	NA	0.3891	0.479	0.4437	0.3944	0.846993	0.879979	0.845086	0.897193	TRUE	TRUE	TRUE	TRUE
MPV_Min_INT	17:33889704:C:T	rs7405825	17	35562685	Labs	Labs	mean platelet volume	upstream_gene_variant	0.55436	1f	0.9982	NA	NA	Known Association	NA	0.1388	0.1805	0.048	0.1844	0.836662	0.93643	0.853255	0.947129	TRUE	TRUE	TRUE	TRUE
MPV_Min_INT	17:62409738:G:A	rs8075099	17	64332378	Labs	Labs	mean platelet volume	intron_variant	0.60906	4	0.992133	NA	NA	Previously Unidentified Signal	NA	0.0501	0.0054	NA	0.0003	0.79349	0.783453	0.305226	0.535728	TRUE	TRUE	TRUE	TRUE
MPV_Min_INT	18:67535184:T:C	rs1790588	18	69867948	Labs	Labs	mean platelet volume	intron_variant	0.51392	7	0.999471	NA	NA	Known Association	NA	0.2772	0.4939	0.3605	0.4793	0.950862	0.985383	0.978804	0.985718	TRUE	TRUE	TRUE	TRUE
MPV_Min_INT	19:16194504:G:A	rs17708984	19	16083694	Labs	Labs	mean platelet volume	intron_variant	0.55436	1f	0.994095	NA	NA	Known Association	NA	0.1811	0.2965	0.3661	0.2846	0.871976	0.949944	0.898667	0.949289	TRUE	TRUE	TRUE	TRUE
MPV_Min_INT	19:16129210:T:G	rs913199753	19	16018400	Labs	Labs	mean platelet volume	intron_variant	NA	NA	1	NA	NA	Previously Unidentified Signal	NA	0.0017	NA	NA	NA	0.39078	0.403195	0.0114916	0.286071	TRUE	TRUE	TRUE	TRUE
MPV_Min_INT	19:16213746:C:A	rs147192859	19	16102936	Labs	Labs	mean platelet volume	3_prime_UTR_variant	0.58955	5	NA	1	NA	Previously Unidentified Signal	NA	0.0033	0.0673	0.0109	0.0023	0.646488	0.858894	0.30557	0.3342	TRUE	TRUE	TRUE	TRUE
MPV_Min_INT	20:57599402:G:A	rs6070697	20	59024347	Labs	Labs	mean platelet volume	missense_variant	NA	NA	0.999991	NA	NA	Known Association	NA	0.1236	0.1509	0.1064	0.1803	0.996836	0.995807	0.992728	0.999792	TRUE	TRUE	TRUE	TRUE
MPV_Min_INT	20:1840343:T:C	rs156352	20	1859697	Labs	Labs	mean platelet volume	regulatory_region_variant	0.34417	1f	0.985218	NA	NA	Known Association	NA	0.1401	0.4063	0.2749	0.4611	0.711533	0.889307	0.849343	0.900399	TRUE	TRUE	TRUE	TRUE
MPV_Min_INT	22:40814988:G:A	rs74347558	22	40418984	Labs	Labs	mean platelet volume	missense_variant	NA	NA	1	NA	NA	Previously Unidentified Signal	NA	0.033	0.003	NA	NA	0.999987	0.997498	0.999929	0.999919	TRUE	TRUE	TRUE	TRUE
MPV_Min_INT	22:40581751:T:C	rs140504784	22	40185747	Labs	Labs	mean platelet volume	intron_variant	0.60906	4	0.999577	NA	NA	Previously Unidentified Signal	NA	0.0022	NA	NA	NA	0.304373	0.205548	0.00195725	0.278384	TRUE	TRUE	TRUE	TRUE
MPV_Min_INT	3:124369782:G:T	rs35298864	3	124650935	Labs	Labs	mean platelet volume	missense_variant	NA	NA	0.998483	NA	NA	Previously Unidentified Association Known Signal	NA	0.0749	0.008	NA	0.0006	0.973959	0.973873	0.401801	0.899468	TRUE	TRUE	TRUE	TRUE
MPV_Min_INT	5:59961346:G:A	rs565775754	5	60665519	Labs	Labs	mean platelet volume	intron_variant	NA	NA	NA	0.983791	NA	Previously Unidentified Signal	NA	0.0003	0.0015	NA	0.0023	0.612459	0.647061	0.00319888	0.658441	TRUE	TRUE	TRUE	TRUE
MPV_Min_INT	6:110720209:A:G	rs1980532	6	110399006	Labs	Labs	mean platelet volume	intron_variant	NA	NA	0.969415	NA	NA	Known Association	NA	0.281	0.4733	0.4441	0.448	0.806995	0.829828	0.687792	0.853135	TRUE	TRUE	TRUE	TRUE
MPV_Min_INT	7:6072093:C:T	rs111446081	7	6032462	Labs	Labs	mean platelet volume	intron_variant	0.70497	4	0.999998	NA	NA	Previously Unidentified Association Known Signal	NA	0.0335	0.0031	0.0101	0.0005	0.923009	0.828811	0.704962	0.445523	TRUE	TRUE	TRUE	TRUE
MPV_Min_INT	9:135864448:G:T	rs142421593	9	132989061	Labs	Labs	mean platelet volume	missense_variant	NA	NA	0.999989	NA	NA	Previously Unidentified Signal	NA	0.0005	0.0006	NA	NA	0.999538	0.999411	NA	0.999995	TRUE	TRUE	TRUE	TRUE
MPV_Min_INT	9:135861110:C:T	rs2773823	9	132985723	Labs	Labs	mean platelet volume	intron_variant	1	2b	0.962883	NA	NA	Previously Unidentified Signal	NA	0.0519	0.0097	NA	NA	0.784301	0.622516	0.0796575	0.215475	TRUE	TRUE	TRUE	TRUE
Neut_Abs_Max_INT	10:25195170:T:G	rs10828720	10	24906241	Labs	Labs	neutrophil	intron_variant	0.22271	1f	NA	0.999478	NA	Previously Unidentified Association Known Signal	NA	0.1035	0.2768	0.184	0.3134	0.872849	0.846532	0.577484	0.880521	TRUE	TRUE	TRUE	TRUE
Neut_Abs_Max_INT	1:146635310:T:A	rs12410188	1	147163731	Labs	Labs	neutrophil	intron_variant	0.55324	1f	1	NA	NA	Previously Unidentified Association Known Signal	NA	0.0538	0.2351	0.0758	0.2663	0.925474	0.936043	0.829387	0.916054	TRUE	TRUE	TRUE	TRUE
Neut_Abs_Max_INT	1:146601485:G:A	rs1822309	1	147129903	Labs	Labs	neutrophil	intergenic_variant	0.66703	1f	1	NA	NA	Previously Unidentified Signal	NA	0.0466	0.203	0.1397	0.2463	0.945606	0.971461	0.97677	0.96555	TRUE	TRUE	TRUE	TRUE
Neut_Abs_Max_INT	1:146618561:A:G	rs7552010	1	147146982	Labs	Labs	neutrophil	intergenic_variant	0.265	6	0.999989	NA	NA	Previously Unidentified Association Known Signal	NA	0.1905	0.4479	0.1984	0.3949	0.847614	0.947825	0.798041	0.961216	TRUE	TRUE	TRUE	TRUE
Neut_Abs_Max_INT	1:146586511:A:C	rs57405088	1	147114929	Labs	Labs	neutrophil	intron_variant	0.55324	1f	1	NA	NA	Previously Unidentified Association Known Signal	NA	0.1843	0.4354	0.1894	0.4144	0.880983	0.956848	0.880279	0.960445	TRUE	TRUE	TRUE	TRUE
Neut_Abs_Max_INT	1:146561044:T:C	rs72706414	1	147089497	Labs	Labs	neutrophil	intron_variant	0.55436	1f	1	NA	NA	Previously Unidentified Signal	NA	0.0518	0.2102	0.1307	0.2603	0.91551	0.969752	0.953074	0.962282	TRUE	TRUE	TRUE	TRUE
Neut_Abs_Max_INT	11:5248233:C:T	rs33930165	11	5227003	Labs	Labs	neutrophil	missense_variant	NA	NA	0.999521	NA	NA	Previously Unidentified Association Known Signal	NA	0.0131	0.0009	NA	NA	0.798819	0.720115	0.00433901	0.576414	TRUE	TRUE	TRUE	TRUE
Neut_Abs_Max_INT	1:168145196:C:T	rs10918836	1	168175958	Labs	Labs	neutrophil	upstream_gene_variant	0.87945	6	0.999689	NA	NA	Previously Unidentified Association Known Signal	NA	0.0473	0.1312	0.2214	0.2308	0.666529	0.676888	0.570262	0.668379	TRUE	TRUE	TRUE	TRUE
Neut_Abs_Max_INT	1:44438974:C:T	rs7161	1	43973302	Labs	Labs	neutrophil	3_prime_UTR_variant	0.51392	7	0.99971	NA	NA	Previously Unidentified Association Known Signal	NA	0.1528	0.4142	0.4317	0.2448	0.932788	0.939104	0.911316	0.897241	TRUE	TRUE	TRUE	TRUE
Neut_Abs_Max_INT	1:45850319:T:C	rs12739418	1	45384647	Labs	Labs	neutrophil	intron_variant	0.55324	1f	0.999995	NA	NA	Previously Unidentified Association Known Signal	NA	0.1042	0.3698	0.4603	0.4721	0.857235	0.931934	0.835893	0.93895	TRUE	TRUE	TRUE	TRUE
Neut_Abs_Max_INT	1:49266587:G:A	rs11581863	1	48800915	Labs	Labs	neutrophil	intron_variant	0.51392	7	0.999235	NA	NA	Previously Unidentified Association Known Signal	NA	0.09	0.3052	0.2975	0.312	0.916409	0.971517	0.912494	0.966256	TRUE	TRUE	TRUE	TRUE
Neut_Abs_Max_INT	1:48894495:A:G	rs544260043	1	48428823	Labs	Labs	neutrophil	intron_variant	0.18412	7	0.964415	NA	NA	Previously Unidentified Signal	NA	0.0094	0.0282	NA	0.0442	0.503752	0.58119	0.218866	0.519933	TRUE	TRUE	TRUE	TRUE
Neut_Abs_Max_INT	1:52312690:A:C	rs547811533	1	51847018	Labs	Labs	neutrophil	intron_variant	0.55436	1f	0.959825	NA	NA	Previously Unidentified Signal	NA	0.0076	0.0665	NA	0.0244	0.363801	0.444069	0.0362314	0.430117	TRUE	TRUE	TRUE	TRUE
Neut_Abs_Max_INT	1:55382172:G:T	rs2873553	1	54916499	Labs	Labs	neutrophil	intergenic_variant	0.18412	7	0.999935	NA	NA	Previously Unidentified Association Known Signal	NA	0.208	0.4103	0.3709	0.2772	0.83249	0.756417	0.694928	0.715683	TRUE	TRUE	TRUE	TRUE
Neut_Abs_Max_INT	1:56414730:T:G	rs11206691	1	55949057	Labs	Labs	neutrophil	intron_variant	0.18412	7	0.992884	NA	NA	Previously Unidentified Association Known Signal	NA	0.1338	0.3706	0.4229	0.3719	0.894179	0.917219	0.867532	0.883836	TRUE	TRUE	TRUE	TRUE
Neut_Abs_Max_INT	1:59253616:G:A	rs3015326	1	58787944	Labs	Labs	neutrophil	intron_variant	0.18412	7	1	NA	NA	Previously Unidentified Signal	NA	0.2022	0.1971	0.1992	0.09155	0.981761	0.911075	0.871146	0.788473	TRUE	TRUE	TRUE	TRUE
Neut_Abs_Mean_INT	10:25195170:T:G	rs10828720	10	24906241	Labs	Labs	neutrophil	intron_variant	0.22271	1f	NA	0.999836	NA	Previously Unidentified Association Known Signal	NA	0.1034	0.2769	0.1841	0.3135	0.872849	0.846532	0.577484	0.880521	TRUE	TRUE	TRUE	TRUE
Neut_Abs_Mean_INT	1:112815069:T:C	rs11102448	1	112272447	Labs	Labs	neutrophil	intron_variant	0.84573	2b	0.99643	NA	NA	Known Association	NA	0.114	0.4384	0.4165	0.4234	0.907457	0.886743	0.80882	0.872173	TRUE	TRUE	TRUE	TRUE
Neut_Abs_Mean_INT	11:5248233:C:T	rs33930165	11	5227003	Labs	Labs	neutrophil	missense_variant	NA	NA	0.984045	NA	NA	Previously Unidentified Association Known Signal	NA	0.0131	0.0009	NA	NA	0.798819	0.720115	0.00433901	0.576414	TRUE	TRUE	TRUE	TRUE
Neut_Abs_Mean_INT	1:23283918:G:T	rs7554271	1	22957425	Labs	Labs	neutrophil	intron_variant	0.55436	1f	0.998806	NA	NA	Previously Unidentified Association Known Signal	NA	0.1365	0.437	0.4856	0.3421	0.930806	0.94989	0.840471	0.898348	TRUE	TRUE	TRUE	TRUE
Neut_Abs_Mean_INT	1:25644654:A:G	rs28689927	1	25318163	Labs	Labs	neutrophil	non_coding_transcript_exon_variant	0.13144	6	0.992906	NA	NA	Previously Unidentified Association Known Signal	NA	0.0848	0.2644	0.0688	0.3808	0.775711	0.770815	0.42268	0.734342	TRUE	TRUE	TRUE	TRUE
Neut_Abs_Mean_INT	1:40481100:G:A	rs11207310	1	40015428	Labs	Labs	neutrophil	TF_binding_site_variant	0.66703	1f	0.985569	NA	NA	Previously Unidentified Association Known Signal	NA	0.1188	0.4889	0.3393	0.3765	1.00029	1.00864	1.02539	0.991077	TRUE	TRUE	TRUE	TRUE
Neut_Abs_Mean_INT	1:44438974:C:T	rs7161	1	43973302	Labs	Labs	neutrophil	3_prime_UTR_variant	0.51392	7	1	NA	NA	Previously Unidentified Association Known Signal	NA	0.1525	0.414	0.4311	0.2449	0.932788	0.939104	0.911316	0.897241	TRUE	TRUE	TRUE	TRUE
Neut_Abs_Mean_INT	1:49220637:G:A	rs12407980	1	48754965	Labs	Labs	neutrophil	intron_variant	0.58955	5	0.999676	NA	NA	Previously Unidentified Association Known Signal	NA	0.0989	0.4138	0.0365	0.4835	0.897404	0.90391	0.754802	0.882943	TRUE	TRUE	TRUE	TRUE
Neut_Abs_Mean_INT	1:49254416:C:T	rs11205541	1	48788744	Labs	Labs	neutrophil	intron_variant	0.18412	7	0.999184	NA	NA	Previously Unidentified Association Known Signal	NA	0.0474	0.248	0.4074	0.2381	0.999289	1.00523	1.01872	0.999717	TRUE	TRUE	TRUE	TRUE
Neut_Abs_Mean_INT	1:52312690:A:C	rs547811533	1	51847018	Labs	Labs	neutrophil	intron_variant	0.55436	1f	0.999825	NA	NA	Previously Unidentified Signal	NA	0.0076	0.0665	NA	0.0244	0.363801	0.444069	0.0362314	0.430117	TRUE	TRUE	TRUE	TRUE
Neut_Abs_Mean_INT	1:61447874:T:C	rs1616361	1	60982202	Labs	Labs	neutrophil	intron_variant	0.60906	4	0.994173	NA	NA	Previously Unidentified Signal	NA	0.2168	0.3467	0.3142	0.2286	0.877951	0.958988	0.880548	0.958849	TRUE	TRUE	TRUE	TRUE
Neut_Abs_Mean_INT	1:61233699:G:A	rs76226595	1	60768027	Labs	Labs	neutrophil	intron_variant	0.18412	7	0.999697	NA	NA	Previously Unidentified Signal	NA	0.0232	0.0817	NA	0.1292	0.851314	0.868012	0.480706	0.866936	TRUE	TRUE	TRUE	TRUE
Neut_Abs_Mean_INT	1:65499049:T:C	rs2050711	1	65033366	Labs	Labs	neutrophil	regulatory_region_variant	0.58955	5	0.987422	NA	NA	Previously Unidentified Association Known Signal	NA	0.1315	0.4792	0.2795	0.3328	0.906229	0.907089	0.762602	0.863427	TRUE	TRUE	TRUE	TRUE
Neut_Abs_Mean_INT	1:65013586:T:C	rs6681578	1	64547903	Labs	Labs	neutrophil	intron_variant	0.51392	7	0.996596	NA	NA	Previously Unidentified Association Known Signal	NA	0.1732	0.239	0.2928	0.2324	1.00392	1.01915	0.979946	0.992812	TRUE	TRUE	TRUE	TRUE
Neut_Abs_Mean_INT	1:64934942:T:G	rs545434697	1	64469259	Labs	Labs	neutrophil	upstream_gene_variant	0.40513	2b	0.960028	NA	NA	Previously Unidentified Signal	NA	0.0098	0.0283	NA	NA	0.386234	0.401309	0.237838	0.296613	TRUE	TRUE	TRUE	TRUE
Neut_Abs_Mean_INT	1:67485453:A:C	rs2815356	1	67019770	Labs	Labs	neutrophil	intron_variant	0.66703	1f	0.998096	NA	NA	Previously Unidentified Association Known Signal	NA	0.0927	0.4094	0.4891	0.378	0.999468	0.990177	1.00686	0.995984	TRUE	TRUE	TRUE	TRUE
Neut_Abs_Mean_INT	1:67991468:G:A	rs77602068	1	67525785	Labs	Labs	neutrophil	upstream_gene_variant	0.55436	1f	0.968785	NA	NA	Previously Unidentified Association Known Signal	NA	0.0225	0.0658	NA	0.1185	0.803496	0.824176	0.277488	0.811463	TRUE	TRUE	TRUE	TRUE
Neut_Abs_Mean_INT	1:68423721:T:C	rs12029652	1	67958038	Labs	Labs	neutrophil	intron_variant	0.28784	6	0.999991	NA	NA	Previously Unidentified Association Known Signal	NA	0.0875	0.3971	0.3608	0.4243	0.909857	0.912806	0.840288	0.889017	TRUE	TRUE	TRUE	TRUE
Neut_Abs_Mean_INT	1:69735155:A:G	rs35345355	1	69269472	Labs	Labs	neutrophil	regulatory_region_variant	0.70497	4	0.998383	NA	NA	Previously Unidentified Association Known Signal	NA	0.1361	0.3721	0.4353	0.4152	0.866902	0.889234	0.762205	0.881848	TRUE	TRUE	TRUE	TRUE
Neut_Abs_Mean_INT	1:69441414:G:A	rs12732980	1	68975731	Labs	Labs	neutrophil	regulatory_region_variant	0.60906	4	0.99973	NA	NA	Previously Unidentified Association Known Signal	NA	0.2719	0.3455	0.2171	0.2146	0.873376	0.905734	0.771056	0.869083	TRUE	TRUE	TRUE	TRUE
Neut_Abs_Mean_INT	1:69442881:C:A	rs11577703	1	68977198	Labs	Labs	neutrophil	regulatory_region_variant	0.70497	4	0.95753	NA	NA	Previously Unidentified Signal	NA	0.041	0.1151	0.1778	0.1642	0.687764	0.737518	0.494202	0.765205	TRUE	TRUE	TRUE	TRUE
Neut_Abs_Mean_INT	1:83129579:A:G	rs61765361	1	82663896	Labs	Labs	neutrophil	intergenic_variant	0.13454	5	0.972983	NA	NA	Previously Unidentified Association Known Signal	NA	0.2248	0.4629	0.402	0.414	0.831728	0.825747	0.748376	0.820129	TRUE	TRUE	TRUE	TRUE
Neut_Abs_Mean_INT	5:176900562:C:T	rs371071053	5	177473561	Labs	Labs	neutrophil	5_prime_UTR_variant	NA	NA	0.998067	NA	NA	Previously Unidentified Signal	NA	0.0057	0.0004	NA	NA	0.771109	0.589787	0.00781365	0.0593717	TRUE	TRUE	TRUE	TRUE
Neut_Abs_Mean_INT	7:28722263:A:G	rs6968464	7	28682646	Labs	Labs	neutrophil	intron_variant	0.18412	7	0.999878	NA	NA	Previously Unidentified Association Known Signal	NA	0.1309	0.1361	0.08028	0.1622	1.00135	1.00313	1.02037	1.00062	TRUE	TRUE	TRUE	TRUE
Neut_Abs_Mean_INT	9:399233:A:G	rs73382631	9	399233	Labs	Labs	neutrophil	missense_variant	NA	NA	0.999999	NA	NA	Previously Unidentified Signal	NA	0.1001	0.012	NA	0.0008	0.932092	0.97318	0.00725759	0.889318	TRUE	TRUE	TRUE	TRUE
Neut_Abs_Min_INT	1:121160882:C:T	rs12070603	1	121419022	Labs	Labs	neutrophil	intron_variant	0.72333	1f	0.978831	NA	NA	Previously Unidentified Association Known Signal	NA	0.2685	0.4564	0.4759	0.4136	0.797055	0.778469	0.684068	0.791913	TRUE	TRUE	TRUE	TRUE
Neut_Abs_Min_INT	1:121321866:A:G	rs61805513	1	121580068	Labs	Labs	neutrophil	intron_variant	0.55324	1f	0.983263	NA	NA	Previously Unidentified Signal	NA	0.0329	0.1084	0.0079	0.1585	0.557537	0.597818	0.309669	0.567336	TRUE	TRUE	TRUE	TRUE
Neut_Abs_Min_INT	1:146561044:T:C	rs72706414	1	147089497	Labs	Labs	neutrophil	intron_variant	0.55436	1f	1	NA	NA	Previously Unidentified Signal	NA	0.0513	0.2103	0.1313	0.2603	0.91551	0.969752	0.953074	0.962282	TRUE	TRUE	TRUE	TRUE
Neut_Abs_Min_INT	1:146635310:T:A	rs12410188	1	147163731	Labs	Labs	neutrophil	intron_variant	0.55324	1f	1	NA	NA	Previously Unidentified Association Known Signal	NA	0.0534	0.2351	0.0759	0.2663	0.925474	0.936043	0.829387	0.916054	TRUE	TRUE	TRUE	TRUE
Neut_Abs_Min_INT	1:146601485:G:A	rs1822309	1	147129903	Labs	Labs	neutrophil	intergenic_variant	0.66703	1f	1	NA	NA	Previously Unidentified Signal	NA	0.0462	0.2031	0.1399	0.2463	0.945606	0.971461	0.97677	0.96555	TRUE	TRUE	TRUE	TRUE
Neut_Abs_Min_INT	1:146618561:A:G	rs7552010	1	147146982	Labs	Labs	neutrophil	intergenic_variant	0.265	6	1	NA	NA	Previously Unidentified Association Known Signal	NA	0.19	0.4478	0.1985	0.3949	0.847614	0.947825	0.798041	0.961216	TRUE	TRUE	TRUE	TRUE
Neut_Abs_Min_INT	1:169370117:C:T	rs4656674	1	169400879	Labs	Labs	neutrophil	intron_variant	0.26469	6	0.951165	NA	NA	Known Association	NA	0.0761	0.2059	0.0053	0.3554	0.90529	0.944523	0.732867	0.921231	TRUE	TRUE	TRUE	TRUE
Neut_Abs_Min_INT	1:23940112:G:T	rs4649101	1	23613622	Labs	Labs	neutrophil	intron_variant	0.55436	1f	0.99994	NA	NA	Known Association	NA	0.1617	0.3616	0.09455	0.3267	0.896282	0.898939	0.578207	0.882898	TRUE	TRUE	TRUE	TRUE
Neut_Abs_Min_INT	1:25957739:A:G	rs3014693	1	25631248	Labs	Labs	neutrophil	intron_variant	0.55436	1f	0.958112	NA	NA	Previously Unidentified Association Known Signal	NA	0.1996	0.4703	0.3931	0.2254	0.853908	0.980303	0.948867	0.966898	TRUE	TRUE	TRUE	TRUE
Neut_Abs_Min_INT	1:25644654:A:G	rs28689927	1	25318163	Labs	Labs	neutrophil	non_coding_transcript_exon_variant	0.13144	6	0.983436	NA	NA	Previously Unidentified Association Known Signal	NA	0.0848	0.2644	0.0687	0.3808	0.775711	0.770815	0.42268	0.734342	TRUE	TRUE	TRUE	TRUE
Neut_Abs_Min_INT	1:27974394:C:T	rs1292074	1	27647883	Labs	Labs	neutrophil	upstream_gene_variant	0.35242	5	0.959726	NA	NA	Previously Unidentified Association Known Signal	NA	0.3248	0.0964	0.3818	0.0185	1.00998	1.04755	1.00004	1.00636	TRUE	TRUE	TRUE	TRUE
Neut_Abs_Min_INT	1:32711360:C:T	rs669538	1	32245759	Labs	Labs	neutrophil	upstream_gene_variant	0.55436	1f	0.997248	NA	NA	Previously Unidentified Association Known Signal	NA	0.1574	0.4172	0.3074	0.2843	1.00452	1.01304	0.987108	1.00008	TRUE	TRUE	TRUE	TRUE
Neut_Abs_Min_INT	1:31943343:C:T	rs1934299	1	31470496	Labs	Labs	neutrophil	intergenic_variant	0.22271	1f	0.999393	NA	NA	Previously Unidentified Association Known Signal	NA	0.1429	0.4521	0.2627	0.3034	0.945461	0.942292	0.916352	0.917671	TRUE	TRUE	TRUE	TRUE
Neut_Abs_Min_INT	14:25226951:G:A	rs186806105	14	24757745	Labs	Labs	neutrophil	intergenic_variant	NA	NA	0.985114	NA	NA	Previously Unidentified Signal	NA	0.0038	NA	NA	NA	0.67173	0.643763	0.000976425	0.199893	TRUE	TRUE	TRUE	TRUE
Neut_Abs_Min_INT	1:73264393:C:T	rs11588262	1	72798710	Labs	Labs	neutrophil	intron_variant	0.315	6	0.972909	NA	NA	Previously Unidentified Association Known Signal	NA	0.1063	0.4869	0.2276	0.4398	0.978093	0.968959	0.900028	0.971359	TRUE	TRUE	TRUE	TRUE
Neut_Abs_Min_INT	1:74338189:C:T	rs61778062	1	73872506	Labs	Labs	neutrophil	intergenic_variant	0.51392	7	0.999246	NA	NA	Previously Unidentified Signal	NA	0.0646	0.2446	0.0499	0.3264	0.894237	0.945845	0.785868	0.928258	TRUE	TRUE	TRUE	TRUE
Neut_Abs_Min_INT	1:82890240:A:G	rs12736656	1	82424557	Labs	Labs	neutrophil	intergenic_variant	0.13454	5	0.998031	NA	NA	Previously Unidentified Association Known Signal	NA	0.0776	0.2758	0.2074	0.3087	0.695464	0.672699	0.594277	0.68267	TRUE	TRUE	TRUE	TRUE
Neut_Abs_Min_INT	2:135429362:G:A	rs972250780	2	134671792	Labs	Labs	neutrophil	intron_variant	NA	NA	0.987593	NA	NA	Previously Unidentified Signal	NA	0.0036	0.0005	NA	NA	0.479848	0.470659	0.0201785	0.366447	TRUE	TRUE	TRUE	TRUE
Neut_Abs_Min_INT	5:176900562:C:T	rs371071053	5	177473561	Labs	Labs	neutrophil	5_prime_UTR_variant	NA	NA	0.998967	NA	NA	Previously Unidentified Signal	NA	0.0056	0.0004	NA	NA	0.771109	0.589787	0.00781365	0.0593717	TRUE	TRUE	TRUE	TRUE
Neut_Abs_Min_INT	7:28711319:G:A	rs73304938	7	28671702	Labs	Labs	neutrophil	intron_variant	0.55436	1f	0.99986	NA	NA	Known Association	NA	0.1353	0.0136	NA	0.0039	0.860382	0.804418	0.395883	0.582384	TRUE	TRUE	TRUE	TRUE
Neut_Abs_Min_INT	7:28722263:A:G	rs6968464	7	28682646	Labs	Labs	neutrophil	intron_variant	0.18412	7	1	NA	NA	Previously Unidentified Association Known Signal	NA	0.131	0.1361	0.08075	0.1622	1.00135	1.00313	1.02037	1.00062	TRUE	TRUE	TRUE	TRUE
Neut_Abs_Min_INT	9:399233:A:G	rs73382631	9	399233	Labs	Labs	neutrophil	missense_variant	NA	NA	0.999996	NA	NA	Previously Unidentified Signal	NA	0.1	0.012	NA	0.0008	0.932092	0.97318	0.00725759	0.889318	TRUE	TRUE	TRUE	TRUE
Neut_Fra_Max_INT	1:119091075:G:A	rs12047924	1	118548452	Labs	Labs	neutrophil	intergenic_variant	0.55324	1f	0.999725	NA	NA	Known Association	NA	0.1874	0.3907	0.3453	0.3153	0.966602	0.971112	0.92977	0.945381	TRUE	TRUE	TRUE	TRUE
Neut_Fra_Max_INT	11:5248232:T:A	rs334	11	5227002	Labs	Labs	neutrophil	missense_variant	NA	NA	1	NA	NA	Known Association	NA	0.0528	0.0076	NA	NA	0.760221	0.622138	0.0692466	0.208036	TRUE	TRUE	TRUE	TRUE
Neut_Fra_Max_INT	1:59253616:G:A	rs3015326	1	58787944	Labs	Labs	neutrophil	intron_variant	0.18412	7	0.999962	NA	NA	Previously Unidentified Signal	NA	0.2024	0.1924	0.2003	0.09167	0.981761	0.911075	0.871146	0.788473	TRUE	TRUE	TRUE	TRUE
Neut_Fra_Mean_INT	1:112815069:T:C	rs11102448	1	112272447	Labs	Labs	neutrophil	intron_variant	0.84573	2b	0.992081	NA	NA	Known Association	NA	0.1134	0.4338	0.4174	0.4231	0.907457	0.886743	0.80882	0.872173	TRUE	TRUE	TRUE	TRUE
Neut_Fra_Mean_INT	1:121119933:C:T	rs587722965	1	121378072	Labs	Labs	neutrophil	intron_variant	0.51392	7	0.999649	NA	NA	Previously Unidentified Signal	NA	0.0106	0.0399	NA	0.0578	0.529539	0.601873	0.199632	0.560048	TRUE	TRUE	TRUE	TRUE
Neut_Fra_Mean_INT	1:20883270:C:T	rs12046455	1	20556777	Labs	Labs	neutrophil	downstream_gene_variant	0.22271	1f	0.999234	NA	NA	Previously Unidentified Association Known Signal	NA	0.036	0.2281	0.3902	0.1444	0.732211	0.839973	0.733585	0.79824	TRUE	TRUE	TRUE	TRUE
Neut_Fra_Mean_INT	1:45165907:C:T	rs2983712	1	44700235	Labs	Labs	neutrophil	intron_variant	0.55436	1f	0.959052	NA	NA	Previously Unidentified Association Known Signal	NA	0.1007	0.281	NA	0.4429	0.727408	0.778432	0.294312	0.751251	TRUE	TRUE	TRUE	TRUE
Neut_Fra_Mean_INT	1:45637854:G:A	rs1938295	1	45172182	Labs	Labs	neutrophil	intron_variant	0.86361	2b	0.975996	NA	NA	Previously Unidentified Signal	NA	0.0005	0.0221	NA	0.0015	0.717061	0.819681	0.0646294	0.779546	TRUE	TRUE	TRUE	TRUE
Neut_Fra_Mean_INT	1:49220637:G:A	rs12407980	1	48754965	Labs	Labs	neutrophil	intron_variant	0.58955	5	0.999964	NA	NA	Previously Unidentified Association Known Signal	NA	0.0994	0.414	0.0381	0.4832	0.897404	0.90391	0.754802	0.882943	TRUE	TRUE	TRUE	TRUE
Neut_Fra_Mean_INT	1:55382172:G:T	rs2873553	1	54916499	Labs	Labs	neutrophil	intergenic_variant	0.18412	7	0.999539	NA	NA	Previously Unidentified Association Known Signal	NA	0.2078	0.4108	0.3692	0.2774	0.83249	0.756417	0.694928	0.715683	TRUE	TRUE	TRUE	TRUE
Neut_Fra_Mean_INT	1:55493672:C:G	rs181331606	1	55027999	Labs	Labs	neutrophil	intergenic_variant	0.18412	7	0.999411	NA	NA	Previously Unidentified Association Known Signal	NA	0.0176	0.0634	NA	0.0955	0.634794	0.70898	0.212585	0.663873	TRUE	TRUE	TRUE	TRUE
Neut_Fra_Mean_INT	1:56414730:T:G	rs11206691	1	55949057	Labs	Labs	neutrophil	intron_variant	0.18412	7	1	NA	NA	Previously Unidentified Association Known Signal	NA	0.1346	0.364	0.4293	0.372	0.894179	0.917219	0.867532	0.883836	TRUE	TRUE	TRUE	TRUE
Neut_Fra_Mean_INT	1:56782975:T:C	rs12030284	1	56317303	Labs	Labs	neutrophil	intergenic_variant	0.18412	7	0.994686	NA	NA	Previously Unidentified Association Known Signal	NA	0.0539	0.1923	0.1109	0.2917	0.952708	0.988789	0.965019	0.973294	TRUE	TRUE	TRUE	TRUE
Neut_Fra_Mean_INT	1:59253616:G:A	rs3015326	1	58787944	Labs	Labs	neutrophil	intron_variant	0.18412	7	1	NA	NA	Previously Unidentified Signal	NA	0.2024	0.1924	0.2003	0.09166	0.981761	0.911075	0.871146	0.788473	TRUE	TRUE	TRUE	TRUE
Neut_Fra_Mean_INT	1:65144191:G:C	rs2478156	1	64678508	Labs	Labs	neutrophil	intron_variant	0.75124	2b	0.999668	NA	NA	Previously Unidentified Association Known Signal	NA	0.1976	0.4477	0.2423	0.2174	0.836089	0.91765	0.858941	0.840822	TRUE	TRUE	TRUE	TRUE
Neut_Fra_Mean_INT	1:67875533:T:A	rs4655708	1	67409850	Labs	Labs	neutrophil	3_prime_UTR_variant	0.72	1b	0.984514	NA	NA	Previously Unidentified Association Known Signal	NA	0.1244	0.4688	0.3	0.4292	0.941028	0.953476	0.949988	0.9408	TRUE	TRUE	TRUE	TRUE
Neut_Fra_Mean_INT	1:67991468:G:A	rs77602068	1	67525785	Labs	Labs	neutrophil	upstream_gene_variant	0.55436	1f	0.997372	NA	NA	Previously Unidentified Association Known Signal	NA	0.0229	0.0657	NA	0.118	0.803496	0.824176	0.277488	0.811463	TRUE	TRUE	TRUE	TRUE
Neut_Fra_Mean_INT	1:68423721:T:C	rs12029652	1	67958038	Labs	Labs	neutrophil	intron_variant	0.28784	6	0.951939	NA	NA	Previously Unidentified Association Known Signal	NA	0.0879	0.3992	0.3593	0.4242	0.909857	0.912806	0.840288	0.889017	TRUE	TRUE	TRUE	TRUE
Neut_Fra_Mean_INT	5:176900562:C:T	rs371071053	5	177473561	Labs	Labs	neutrophil	5_prime_UTR_variant	NA	NA	0.994252	NA	NA	Previously Unidentified Signal	NA	0.0058	0.0004	NA	NA	0.771109	0.589787	0.00781365	0.0593717	TRUE	TRUE	TRUE	TRUE
Neut_Fra_Mean_INT	7:28711319:G:A	rs73304938	7	28671702	Labs	Labs	neutrophil	intron_variant	0.55436	1f	0.998506	NA	NA	Known Association	NA	0.1344	0.0127	NA	0.0039	0.860382	0.804418	0.395883	0.582384	TRUE	TRUE	TRUE	TRUE
Neut_Fra_Mean_INT	7:28723407:G:A	rs886816	7	28683790	Labs	Labs	neutrophil	intron_variant	0.13454	5	0.999766	NA	NA	Known Association	NA	0.3512	0.1865	0.1744	0.1562	0.799634	0.785162	0.723765	0.733881	TRUE	TRUE	TRUE	TRUE
Neut_Fra_Min_INT	1:115244337:C:T	rs12401670	1	114701716	Labs	Labs	neutrophil	upstream_gene_variant	0.55436	1f	1	NA	NA	Previously Unidentified Association Known Signal	NA	0.08712	0.2143	NA	0.3715	0.742888	0.908684	0.176481	0.933584	TRUE	TRUE	TRUE	TRUE
Neut_Fra_Min_INT	1:121318022:G:C	rs147542369	1	121576224	Labs	Labs	neutrophil	intron_variant	0.55324	1f	0.974107	NA	NA	Previously Unidentified Signal	NA	0.0247	0.1123	0.014	0.1248	0.801401	0.815641	0.754076	0.822657	TRUE	TRUE	TRUE	TRUE
Neut_Fra_Min_INT	1:121204834:G:C	rs6667041	1	121462980	Labs	Labs	neutrophil	non_coding_transcript_exon_variant	0.22271	1f	0.991539	NA	NA	Previously Unidentified Signal	NA	0.0246	0.0583	0.0292	0.0889	0.473027	0.65189	0.419145	0.6442	TRUE	TRUE	TRUE	TRUE
Neut_Fra_Min_INT	1:146635310:T:A	rs12410188	1	147163731	Labs	Labs	neutrophil	intron_variant	0.55324	1f	1	NA	NA	Previously Unidentified Association Known Signal	NA	0.0535	0.236	0.0766	0.2667	0.925474	0.936043	0.829387	0.916054	TRUE	TRUE	TRUE	TRUE
Neut_Fra_Min_INT	1:146601485:G:A	rs1822309	1	147129903	Labs	Labs	neutrophil	intergenic_variant	0.66703	1f	1	NA	NA	Previously Unidentified Signal	NA	0.0466	0.2024	0.1384	0.2464	0.945606	0.971461	0.97677	0.96555	TRUE	TRUE	TRUE	TRUE
Neut_Fra_Min_INT	1:146618561:A:G	rs7552010	1	147146982	Labs	Labs	neutrophil	intergenic_variant	0.265	6	0.993292	NA	NA	Previously Unidentified Association Known Signal	NA	0.19	0.4461	0.2008	0.3948	0.847614	0.947825	0.798041	0.961216	TRUE	TRUE	TRUE	TRUE
Neut_Fra_Min_INT	1:146561044:T:C	rs72706414	1	147089497	Labs	Labs	neutrophil	intron_variant	0.55436	1f	1	NA	NA	Previously Unidentified Signal	NA	0.0515	0.2084	0.1311	0.26	0.91551	0.969752	0.953074	0.962282	TRUE	TRUE	TRUE	TRUE
Neut_Fra_Min_INT	1:147076702:A:G	rs12126758	1	147604909	Labs	Labs	neutrophil	splice_region_variant	NA	NA	NA	0.983066	NA	Known Association	NA	0.4876	0.1768	0.0348	0.1494	0.813431	0.804852	0.39269	0.812139	TRUE	TRUE	TRUE	TRUE
Neut_Fra_Min_INT	1:20655992:A:G	rs4655197	1	20329499	Labs	Labs	neutrophil	intron_variant	0.60906	4	0.986765	NA	NA	Previously Unidentified Association Known Signal	NA	0.1233	0.3692	0.1192	0.4325	0.833269	0.94852	0.867925	0.942744	TRUE	TRUE	TRUE	TRUE
Neut_Fra_Min_INT	1:20636496:C:T	rs72647040	1	20310003	Labs	Labs	neutrophil	intron_variant	0.92754	1b	0.965042	NA	NA	Previously Unidentified Association Known Signal	NA	0.0475	0.2716	0.3793	0.2314	0.921425	0.9518	0.933191	0.942351	TRUE	TRUE	TRUE	TRUE
Neut_Fra_Min_INT	1:22282938:C:T	rs12122512	1	21956445	Labs	Labs	neutrophil	intergenic_variant	0.49233	1b	0.953899	NA	NA	Known Association	NA	0.1277	0.4218	0.1555	0.3918	0.948527	0.967774	0.870087	0.942424	TRUE	TRUE	TRUE	TRUE
Neut_Fra_Min_INT	1:236201529:C:T	rs16833154	1	236038229	Labs	Labs	neutrophil	missense_variant	NA	NA	0.994477	NA	NA	Previously Unidentified Signal	NA	0.0132	0.0009	NA	NA	0.984406	0.976265	0.00555901	0.833991	TRUE	TRUE	TRUE	TRUE
Neut_Fra_Min_INT	1:38529407:C:A	rs61776745	1	38063735	Labs	Labs	neutrophil	intron_variant	0.60906	4	0.966712	NA	NA	Previously Unidentified Signal	NA	0.0414	0.1278	0.0549	0.197	0.938856	0.938514	0.933374	0.943703	TRUE	TRUE	TRUE	TRUE
Neut_Fra_Min_INT	1:44438974:C:T	rs7161	1	43973302	Labs	Labs	neutrophil	3_prime_UTR_variant	0.51392	7	0.999992	NA	NA	Previously Unidentified Association Known Signal	NA	0.1539	0.4161	0.4321	0.2448	0.932788	0.939104	0.911316	0.897241	TRUE	TRUE	TRUE	TRUE
Neut_Fra_Min_INT	1:44878509:C:G	rs11210991	1	44412837	Labs	Labs	neutrophil	intron_variant	0.60906	4	0.964656	NA	NA	Previously Unidentified Association Known Signal	NA	0.145	0.4194	0.2465	0.4984	0.929628	0.915678	0.843196	0.901926	TRUE	TRUE	TRUE	TRUE
Neut_Fra_Min_INT	1:45637854:G:A	rs1938295	1	45172182	Labs	Labs	neutrophil	intron_variant	0.86361	2b	0.977198	NA	NA	Previously Unidentified Signal	NA	0.0005	0.0221	NA	0.0015	0.717061	0.819681	0.0646294	0.779546	TRUE	TRUE	TRUE	TRUE
Neut_Fra_Min_INT	1:49220637:G:A	rs12407980	1	48754965	Labs	Labs	neutrophil	intron_variant	0.58955	5	0.999876	NA	NA	Previously Unidentified Association Known Signal	NA	0.0994	0.4141	0.0381	0.4832	0.897404	0.90391	0.754802	0.882943	TRUE	TRUE	TRUE	TRUE
Neut_Fra_Min_INT	1:61403867:G:A	rs632853	1	60938195	Labs	Labs	neutrophil	intron_variant	0.70497	4	0.994103	NA	NA	Previously Unidentified Signal	NA	0.1354	0.4848	0.4502	0.4014	0.818821	0.900267	0.808233	0.910379	TRUE	TRUE	TRUE	TRUE
Neut_Fra_Min_INT	1:60861410:G:A	rs72671597	1	60395738	Labs	Labs	neutrophil	intergenic_variant	0.59153	6	0.997942	NA	NA	Previously Unidentified Signal	NA	0.0129	0.0413	NA	0.0709	0.745836	0.713231	0.158675	0.773988	TRUE	TRUE	TRUE	TRUE
Neut_Fra_Min_INT	1:65677667:C:A	rs12119363	1	65211984	Labs	Labs	neutrophil	intron_variant	0.19549	1f	0.999883	NA	NA	Previously Unidentified Association Known Signal	NA	0.0409	0.1235	0.3223	0.167	0.73141	0.807341	0.665407	0.866649	TRUE	TRUE	TRUE	TRUE
Neut_Fra_Min_INT	1:67875533:T:A	rs4655708	1	67409850	Labs	Labs	neutrophil	3_prime_UTR_variant	0.72	1b	0.996037	NA	NA	Previously Unidentified Association Known Signal	NA	0.1244	0.4688	0.3	0.4292	0.941028	0.953476	0.949988	0.9408	TRUE	TRUE	TRUE	TRUE
Neut_Fra_Min_INT	1:72768339:T:C	rs9424983	1	72302656	Labs	Labs	neutrophil	downstream_gene_variant	0.18412	7	0.999857	NA	NA	Previously Unidentified Association Known Signal	NA	0.1749	0.3183	NA	0.3321	0.69329	0.632874	0.19002	0.619248	TRUE	TRUE	TRUE	TRUE
Neut_Fra_Min_INT	5:176900562:C:T	rs371071053	5	177473561	Labs	Labs	neutrophil	5_prime_UTR_variant	NA	NA	0.995997	NA	NA	Previously Unidentified Signal	NA	0.0058	0.0004	NA	NA	0.771109	0.589787	0.00781365	0.0593717	TRUE	TRUE	TRUE	TRUE
Neut_Fra_Min_INT	7:28711319:G:A	rs73304938	7	28671702	Labs	Labs	neutrophil	intron_variant	0.55436	1f	0.999972	NA	NA	Known Association	NA	0.1344	0.0127	NA	0.0039	0.860382	0.804418	0.395883	0.582384	TRUE	TRUE	TRUE	TRUE
Neut_Fra_Min_INT	7:28722263:A:G	rs6968464	7	28682646	Labs	Labs	neutrophil	intron_variant	0.18412	7	0.999559	NA	NA	Previously Unidentified Association Known Signal	NA	0.1304	0.133	0.07958	0.1623	1.00135	1.00313	1.02037	1.00062	TRUE	TRUE	TRUE	TRUE
Phe_110_11	10:114758349:C:T	rs7903146	10	112998590	PheCodes	Infectious Diseases	Dermatophytosis of nail	intron_variant	0.55436	1f	0.987277	NA	NA	Previously Unidentified Association Known Signal	8	0.2951	0.2609	0.0295	0.2956	0.992975	1.01324	1.00536	0.999993	TRUE	TRUE	TRUE	TRUE
Phe_136	6:11925247:G:A	rs545672984	6	11925014	PheCodes	Infectious Diseases	Other infectious and parasitic diseases	intergenic_variant	NA	NA	NA	1	NA	Previously Unidentified Signal	NA	0.0003	0.0004	NA	NA	0.699827	0.608836	0.00620321	0.16464	TRUE	TRUE	FALSE	TRUE
Phe_165_1	15:78867482:A:C	rs17486278	15	78575140	PheCodes	Neoplasms	Cancer of bronchus; lung	intron_variant	0.55436	1f	0.987469	NA	NA	Previously Unidentified Association Known Signal	NA	0.2889	0.2472	NA	0.3375	0.963402	1.00246	0.967633	0.992375	TRUE	TRUE	FALSE	TRUE
Phe_170_2	5:12827729:G:A	rs140211887	5	12827617	PheCodes	Neoplasms	Cancer of connective tissue	intergenic_variant	NA	NA	1	NA	NA	Previously Unidentified Signal	NA	0.0006	NA	NA	0.0023	0.524133	0.616569	0.754273	0.543901	TRUE	FALSE	FALSE	TRUE
Phe_185	14:64606132:A:T	rs114053368	14	64139414	PheCodes	Neoplasms	Cancer of prostate	intron_variant	0.14837	6	0.987577	NA	NA	Previously Unidentified Signal	NA	0.2006	0.055	0.0065	0.0606	0.917741	0.901472	0.33351	0.883367	TRUE	TRUE	TRUE	TRUE
Phe_185	17:29893888:G:A	rs73991216	17	31566869	PheCodes	Neoplasms	Cancer of prostate	upstream_gene_variant	0.66703	1f	1	NA	NA	Previously Unidentified Signal	NA	0.1088	0.0114	NA	0.0015	0.891672	0.851303	0.152985	0.374511	TRUE	TRUE	TRUE	TRUE
Phe_185	2:121103598:C:T	rs111595856	2	120346022	PheCodes	Neoplasms	Cancer of prostate	upstream_gene_variant	0.60906	4	0.998733	NA	NA	Known Association	NA	0.4036	0.107	0.1973	0.0829	0.766272	0.799502	0.841205	0.807091	TRUE	TRUE	TRUE	TRUE
Phe_185	2:238411293:C:T	rs74001374	2	237502650	PheCodes	Neoplasms	Cancer of prostate	intron_variant	0.55436	1f	0.999998	NA	NA	Known Association	NA	0.2847	0.0481	0.0858	0.0085	0.859785	0.868286	0.760039	0.747438	TRUE	TRUE	TRUE	TRUE
Phe_185	22:43500435:A:G	rs5759168	22	43104429	PheCodes	Neoplasms	Cancer of prostate	TF_binding_site_variant	0.55436	1f	0.993565	NA	NA	Known Association	NA	0.3047	0.3183	0.3496	0.1547	0.951442	0.965687	0.944565	0.937011	TRUE	TRUE	TRUE	TRUE
Phe_198_3	17:51943056:G:T	rs143290448	17	53865695	PheCodes	Neoplasms	Secondary malignant neoplasm of digestive systems	intergenic_variant	NA	NA	1	NA	NA	Previously Unidentified Signal	NA	0.0007	NA	NA	0.001	0.522264	0.601263	0.117037	0.5285	TRUE	FALSE	FALSE	TRUE
Phe_224_1	15:28050078:C:T	rs118185550	15	27804932	PheCodes	Neoplasms	Benign neoplasm of eye, uveal	intron_variant	0.13454	5	0.994815	NA	NA	Previously Unidentified Association Known Signal	NA	0.0002	NA	NA	0.0014	0.471937	0.239471	0.140277	0.664471	TRUE	TRUE	FALSE	TRUE
Phe_224_1	15:29404042:G:T	rs748366	15	29111839	PheCodes	Neoplasms	Benign neoplasm of eye, uveal	intron_variant	0.22271	1f	0.980834	NA	NA	Previously Unidentified Association Known Signal	NA	0.0121	0.0369	NA	0.0676	0.362924	0.32374	0.12924	0.355688	TRUE	TRUE	FALSE	TRUE
Phe_228	7:91561074:G:A	rs528945713	7	91931760	PheCodes	Neoplasms	Hemangioma and lymphangioma, any site	intergenic_variant	NA	NA	NA	1	NA	Previously Unidentified Signal	NA	NA	0.0009	NA	0.0004	0.336625	0.71074	0.0299807	0.358656	TRUE	TRUE	FALSE	TRUE
Phe_241_2	6:43906255:C:T	rs66760320	6	43938518	PheCodes	Endocrine or Metabolic	Nontoxic multinodular goiter	regulatory_region_variant	0.55436	1f	0.998282	NA	NA	Previously Unidentified Association Known Signal	NA	0.3506	0.292	NA	0.2548	0.983273	0.993184	0.979484	0.987041	TRUE	TRUE	FALSE	TRUE
Phe_241	6:43906255:C:T	rs66760320	6	43938518	PheCodes	Endocrine or Metabolic	Nontoxic nodular goiter	regulatory_region_variant	0.55436	1f	0.983905	NA	NA	Previously Unidentified Association Known Signal	NA	0.3508	0.2922	NA	0.2547	0.983273	0.993184	0.979484	0.987041	TRUE	TRUE	FALSE	TRUE
Phe_241	6:43805502:G:C	rs10223666	6	43837765	PheCodes	Endocrine or Metabolic	Nontoxic nodular goiter	regulatory_region_variant	0.55436	1f	0.988695	NA	NA	Previously Unidentified Association Known Signal	NA	0.295	0.2425	NA	0.312	0.860877	0.924506	0.86462	0.940712	TRUE	TRUE	FALSE	TRUE
Phe_249	10:114758349:C:T	rs7903146	10	112998590	PheCodes	Endocrine or Metabolic	Secondary diabetes mellitus	intron_variant	0.55436	1f	0.988638	NA	NA	Known Association	3	0.2942	0.2606	NA	0.2951	0.992975	1.01324	1.00536	0.999993	TRUE	TRUE	FALSE	TRUE
Phe_250_1	10:114758349:C:T	rs7903146	10	112998590	PheCodes	Endocrine or Metabolic	Type 1 diabetes	intron_variant	0.55436	1f	1	NA	NA	Known Association	3	0.2934	0.2603	NA	0.2945	0.992975	1.01324	1.00536	0.999993	TRUE	TRUE	FALSE	TRUE
Phe_250_1	11:2197286:A:G	rs4929965	11	2176056	PheCodes	Endocrine or Metabolic	Type 1 diabetes	upstream_gene_variant	0.98	1b	0.998648	NA	NA	Known Association	NA	0.2955	0.3816	NA	0.384	0.933042	0.961968	0.861467	0.959773	TRUE	TRUE	FALSE	TRUE
Phe_250_1	11:2858546:C:T	rs2237897	11	2837316	PheCodes	Endocrine or Metabolic	Type 1 diabetes	intron_variant	0.60906	4	0.985949	NA	NA	Known Association	NA	0.0915	0.1925	NA	0.0455	0.87156	0.996296	0.864964	0.853975	TRUE	TRUE	FALSE	TRUE
Phe_250_22	10:114758349:C:T	rs7903146	10	112998590	PheCodes	Endocrine or Metabolic	Type 2 diabetes with renal manifestations	intron_variant	0.55436	1f	1	NA	NA	Known Association	3	0.2945	0.2603	0.0287	0.2947	0.992975	1.01324	1.00536	0.999993	TRUE	TRUE	TRUE	TRUE
Phe_250_22	11:2858546:C:T	rs2237897	11	2837316	PheCodes	Endocrine or Metabolic	Type 2 diabetes with renal manifestations	intron_variant	0.60906	4	0.99572	NA	NA	Known Association	NA	0.0913	0.1924	0.3434	0.0455	0.87156	0.996296	0.864964	0.853975	TRUE	TRUE	TRUE	TRUE
Phe_250_22	11:5248232:T:A	rs334	11	5227002	PheCodes	Endocrine or Metabolic	Type 2 diabetes with renal manifestations	missense_variant	NA	NA	0.999996	NA	NA	Previously Unidentified Association Known Signal	NA	0.0534	0.0076	NA	NA	0.760221	0.622138	0.0692466	0.208036	TRUE	TRUE	TRUE	TRUE
Phe_250_23	10:114758349:C:T	rs7903146	10	112998590	PheCodes	Endocrine or Metabolic	Type 2 diabetes with ophthalmic manifestations	intron_variant	0.55436	1f	1	NA	NA	Known Association	3	0.2934	0.2602	0.0297	0.2942	0.992975	1.01324	1.00536	0.999993	TRUE	TRUE	TRUE	TRUE
Phe_250_23	11:2197286:A:G	rs4929965	11	2176056	PheCodes	Endocrine or Metabolic	Type 2 diabetes with ophthalmic manifestations	upstream_gene_variant	0.98	1b	0.963469	NA	NA	Known Association	14	0.2953	0.3813	0.07925	0.3843	0.933042	0.961968	0.861467	0.959773	TRUE	TRUE	TRUE	TRUE
Phe_250_23	11:2858546:C:T	rs2237897	11	2837316	PheCodes	Endocrine or Metabolic	Type 2 diabetes with ophthalmic manifestations	intron_variant	0.60906	4	0.994369	NA	NA	Known Association	4	0.0915	0.1922	0.3443	0.0455	0.87156	0.996296	0.864964	0.853975	TRUE	TRUE	TRUE	TRUE
Mono_Abs_Mean_INT	19:49977458:C:G	rs2946871	19	49474201	Labs	Labs	monocyte	intron_variant	0.5	1a	0.988662	NA	NA	Previously Unidentified Association Known Signal	NA	0.1039	0.12	0.0926	0.0038	0.8784	0.951204	0.833614	0.3361	TRUE	TRUE	TRUE	TRUE
Phe_250_24	10:114758349:C:T	rs7903146	10	112998590	PheCodes	Endocrine or Metabolic	Type 2 diabetes with neurological manifestations	intron_variant	0.55436	1f	1	NA	NA	Known Association	2	0.2944	0.2609	0.0296	0.295	0.992975	1.01324	1.00536	0.999993	TRUE	TRUE	TRUE	TRUE
Phe_250_24	10:12307894:C:T	rs11257655	10	12265895	PheCodes	Endocrine or Metabolic	Type 2 diabetes with neurological manifestations	downstream_gene_variant	0.55436	1f	0.988433	NA	NA	Known Association	11	0.2552	0.2376	0.3696	0.2108	0.71797	0.770465	0.774343	0.738004	TRUE	TRUE	TRUE	TRUE
Phe_250_24	11:2858546:C:T	rs2237897	11	2837316	PheCodes	Endocrine or Metabolic	Type 2 diabetes with neurological manifestations	intron_variant	0.60906	4	0.999974	NA	NA	Known Association	4	0.0914	0.1925	0.3439	0.0455	0.87156	0.996296	0.864964	0.853975	TRUE	TRUE	TRUE	TRUE
Phe_250_24	11:2197286:A:G	rs4929965	11	2176056	PheCodes	Endocrine or Metabolic	Type 2 diabetes with neurological manifestations	upstream_gene_variant	0.98	1b	0.954813	NA	NA	Known Association	11	0.295	0.3814	0.07926	0.3844	0.933042	0.961968	0.861467	0.959773	TRUE	TRUE	TRUE	TRUE
Phe_250_25	10:114758349:C:T	rs7903146	10	112998590	PheCodes	Endocrine or Metabolic	Diabetes type 2 with peripheral circulatory	intron_variant	0.55436	1f	0.999994	NA	NA	Known Association	3	0.2944	0.2611	NA	0.2952	0.992975	1.01324	1.00536	0.999993	TRUE	TRUE	FALSE	TRUE
Phe_250_2	10:114758349:C:T	rs7903146	10	112998590	PheCodes	Endocrine or Metabolic	Type 2 diabetes	intron_variant	0.55436	1f	1	0.997234	NA	Known Association	2	0.2962	0.2614	0.0295	0.2964	0.992975	1.01324	1.00536	0.999993	TRUE	TRUE	TRUE	TRUE
Phe_250_2	10:114760218:C:G	rs74159634	10	113000459	PheCodes	Endocrine or Metabolic	Type 2 diabetes	intron_variant	0.70497	4	0.980079	NA	NA	Known Association	NA	0.0569	0.0065	NA	0.0012	0.811912	0.763302	0.10031	0.412828	TRUE	TRUE	TRUE	TRUE
Phe_250_2	10:12307894:C:T	rs11257655	10	12265895	PheCodes	Endocrine or Metabolic	Type 2 diabetes	downstream_gene_variant	0.55436	1f	0.998865	NA	NA	Known Association	8	0.2558	0.2381	0.371	0.2111	0.71797	0.770465	0.774343	0.738004	TRUE	TRUE	TRUE	TRUE
Phe_250_2	11:2858546:C:T	rs2237897	11	2837316	PheCodes	Endocrine or Metabolic	Type 2 diabetes	intron_variant	0.60906	4	0.999999	NA	NA	Known Association	2	0.0909	0.1924	0.343	0.0453	0.87156	0.996296	0.864964	0.853975	TRUE	TRUE	TRUE	TRUE
Phe_250_2	11:2197286:A:G	rs4929965	11	2176056	PheCodes	Endocrine or Metabolic	Type 2 diabetes	upstream_gene_variant	0.98	1b	0.999903	NA	NA	Known Association	9	0.2942	0.3819	0.0791	0.3847	0.933042	0.961968	0.861467	0.959773	TRUE	TRUE	TRUE	TRUE
Phe_250_2	11:2694606:C:A	rs231359	11	2673376	PheCodes	Endocrine or Metabolic	Type 2 diabetes	non_coding_transcript_exon_variant	0.55436	1f	0.962	NA	NA	Known Association	NA	0.4036	0.3902	0.2102	0.2899	0.945226	0.975129	0.930653	0.956733	TRUE	TRUE	TRUE	TRUE
Phe_250_2	11:69465274:G:A	rs7944853	11	69650506	PheCodes	Endocrine or Metabolic	Type 2 diabetes	intron_variant	0.55436	1f	0.95997	NA	NA	Known Association	NA	0.2339	0.0406	0.0342	0.0206	0.886848	0.911163	0.834648	0.862932	TRUE	TRUE	TRUE	TRUE
Phe_250_2	13:33522341:T:G	rs57358169	13	32948203	PheCodes	Endocrine or Metabolic	Type 2 diabetes	regulatory_region_variant	0.60906	4	0.998521	NA	NA	Previously Unidentified Signal	NA	0.1826	0.0226	NA	NA	0.809702	0.658302	0.156012	0.246527	TRUE	TRUE	TRUE	TRUE
Mono_Fra_Max_INT	19:49977458:C:G	rs2946871	19	49474201	Labs	Labs	monocyte	intron_variant	0.5	1a	0.997964	NA	NA	Previously Unidentified Association Known Signal	NA	0.1046	0.1218	0.0916	0.0039	0.8784	0.951204	0.833614	0.3361	TRUE	TRUE	TRUE	TRUE
Phe_250_2	5:14826193:T:G	rs79190780	5	14826084	PheCodes	Endocrine or Metabolic	Type 2 diabetes	intron_variant	0.60906	4	0.996621	NA	NA	Previously Unidentified Signal	NA	0.0717	0.0057	NA	NA	0.867173	0.794521	0.15649	0.238919	TRUE	TRUE	TRUE	TRUE
Phe_250_3	10:114758349:C:T	rs7903146	10	112998590	PheCodes	Endocrine or Metabolic	Insulin pump user	intron_variant	0.55436	1f	0.999833	NA	NA	Previously Unidentified Association Known Signal	3	0.294	0.2612	NA	0.2949	0.992975	1.01324	1.00536	0.999993	TRUE	TRUE	FALSE	TRUE
Phe_250_6	10:114758349:C:T	rs7903146	10	112998590	PheCodes	Endocrine or Metabolic	Polyneuropathy in diabetes	intron_variant	0.55436	1f	0.999994	NA	NA	Previously Unidentified Association Known Signal	3	0.2942	0.261	NA	0.2949	0.992975	1.01324	1.00536	0.999993	TRUE	TRUE	FALSE	TRUE
Phe_250_7	10:114758349:C:T	rs7903146	10	112998590	PheCodes	Endocrine or Metabolic	Diabetic retinopathy	intron_variant	0.55436	1f	1	NA	NA	Known Association	3	0.2937	0.2605	0.0295	0.2944	0.992975	1.01324	1.00536	0.999993	TRUE	TRUE	TRUE	TRUE
Phe_250_7	11:2858546:C:T	rs2237897	11	2837316	PheCodes	Endocrine or Metabolic	Diabetic retinopathy	intron_variant	0.60906	4	0.999106	NA	NA	Previously Unidentified Association Known Signal	4	0.0915	0.1923	0.3442	0.0455	0.87156	0.996296	0.864964	0.853975	TRUE	TRUE	TRUE	TRUE
Phe_250_7	11:2185127:C:G	rs3842726	11	2163897	PheCodes	Endocrine or Metabolic	Diabetic retinopathy	upstream_gene_variant	0.60906	4	0.988795	NA	NA	Previously Unidentified Association Known Signal	NA	0.2701	0.0304	NA	0.0035	0.894403	0.906318	0.366513	0.476681	TRUE	TRUE	TRUE	TRUE
Mono_Fra_Mean_INT	19:49977458:C:G	rs2946871	19	49474201	Labs	Labs	monocyte	intron_variant	0.5	1a	0.995347	NA	NA	Previously Unidentified Association Known Signal	NA	0.1046	0.1218	0.0916	0.0039	0.8784	0.951204	0.833614	0.3361	TRUE	TRUE	TRUE	TRUE
Phe_250	10:114758349:C:T	rs7903146	10	112998590	PheCodes	Endocrine or Metabolic	Diabetes mellitus	intron_variant	0.55436	1f	1	0.996826	NA	Known Association	3	0.2963	0.2616	0.0297	0.2964	0.992975	1.01324	1.00536	0.999993	TRUE	TRUE	TRUE	TRUE
Phe_250	10:114760218:C:G	rs74159634	10	113000459	PheCodes	Endocrine or Metabolic	Diabetes mellitus	intron_variant	0.70497	4	0.974096	NA	NA	Known Association	NA	0.0569	0.0065	NA	0.0012	0.811912	0.763302	0.10031	0.412828	TRUE	TRUE	TRUE	TRUE
Phe_250	10:12307894:C:T	rs11257655	10	12265895	PheCodes	Endocrine or Metabolic	Diabetes mellitus	downstream_gene_variant	0.55436	1f	0.99869	NA	NA	Known Association	9	0.2558	0.2382	0.3708	0.2111	0.71797	0.770465	0.774343	0.738004	TRUE	TRUE	TRUE	TRUE
Phe_250	11:2858546:C:T	rs2237897	11	2837316	PheCodes	Endocrine or Metabolic	Diabetes mellitus	intron_variant	0.60906	4	1	NA	NA	Known Association	2	0.0909	0.1924	0.343	0.0453	0.87156	0.996296	0.864964	0.853975	TRUE	TRUE	TRUE	TRUE
Phe_250	11:2197286:A:G	rs4929965	11	2176056	PheCodes	Endocrine or Metabolic	Diabetes mellitus	upstream_gene_variant	0.98	1b	0.999666	NA	NA	Known Association	10	0.2941	0.3819	0.07906	0.3847	0.933042	0.961968	0.861467	0.959773	TRUE	TRUE	TRUE	TRUE
Phe_250	11:69465274:G:A	rs7944853	11	69650506	PheCodes	Endocrine or Metabolic	Diabetes mellitus	intron_variant	0.55436	1f	0.967814	NA	NA	Known Association	NA	0.2339	0.0406	0.0342	0.0206	0.886848	0.911163	0.834648	0.862932	TRUE	TRUE	TRUE	TRUE
Phe_250	13:33522341:T:G	rs57358169	13	32948203	PheCodes	Endocrine or Metabolic	Diabetes mellitus	regulatory_region_variant	0.60906	4	0.997357	NA	NA	Previously Unidentified Signal	NA	0.1826	0.0226	NA	NA	0.809702	0.658302	0.156012	0.246527	TRUE	TRUE	TRUE	TRUE
Phe_250	16:246426:C:A	rs370338117	16	196427	PheCodes	Endocrine or Metabolic	Diabetes mellitus	intron_variant	0.14837	6	0.951501	NA	NA	Previously Unidentified Association Known Signal	NA	0.0997	0.0105	0.0111	NA	0.772065	0.594183	0.491455	0.246341	TRUE	TRUE	TRUE	TRUE
Phe_274_11	11:64364395:T:C	rs56265379	11	64596923	PheCodes	Endocrine or Metabolic	Gouty arthropathy	intron_variant	0.8925	1a	0.997697	NA	NA	Known Association	NA	0.4915	0.1571	0.3452	0.0484	0.91336	0.867281	0.784225	0.855332	TRUE	TRUE	TRUE	TRUE
Phe_250	5:14826193:T:G	rs79190780	5	14826084	PheCodes	Endocrine or Metabolic	Diabetes mellitus	intron_variant	0.60906	4	0.996657	NA	NA	Previously Unidentified Signal	NA	0.0717	0.0057	NA	NA	0.867173	0.794521	0.15649	0.238919	TRUE	TRUE	TRUE	TRUE
Phe_250	8:96083675:C:A	rs73278577	8	95071447	PheCodes	Endocrine or Metabolic	Diabetes mellitus	intron_variant	0.60906	4	0.961214	NA	NA	Previously Unidentified Association Known Signal	NA	0.2525	0.0502	0.0167	0.0284	0.868836	0.775367	0.304157	0.630931	TRUE	TRUE	TRUE	TRUE
Phe_259	4:40245150:T:C	rs76788449	4	40243530	PheCodes	Endocrine or Metabolic	Other endocrine disorders	synonymous_variant	NA	NA	0.999634	NA	NA	Previously Unidentified Signal	NA	0.0004	NA	NA	0.0024	0.673297	0.621511	0.146747	0.721053	TRUE	FALSE	FALSE	TRUE
Phe_261_2	11:60079439:G:T	rs187119436	11	60311966	PheCodes	Endocrine or Metabolic	Vitamin B-complex deficiencies	downstream_gene_variant	NA	NA	1	NA	NA	Previously Unidentified Signal	NA	0.0038	0.0077	NA	NA	0.3408	0.824389	0.278965	0.0582786	TRUE	TRUE	FALSE	TRUE
Phe_270_3	17:16842991:G:A	rs34562254	17	16939677	PheCodes	Endocrine or Metabolic	Disorders of plasma protein metabolism	missense_variant	NA	NA	0.977213	NA	NA	Previously Unidentified Association Known Signal	19	0.1341	0.1098	NA	0.1056	0.992725	0.977504	1.01113	1.00029	TRUE	TRUE	FALSE	TRUE
Phe_272_11	1:109817590:G:T	rs12740374	1	109274968	PheCodes	Endocrine or Metabolic	Hypercholesterolemia	3_prime_UTR_variant	0.94842	1b	0.999322	NA	NA	Previously Unidentified Association Known Signal	NA	0.2557	0.2081	0.0497	0.2198	0.997234	1.00851	1.00135	1.00264	TRUE	TRUE	TRUE	TRUE
Phe_272_11	1:55529215:C:A	rs28362286	1	55063542	PheCodes	Endocrine or Metabolic	Hypercholesterolemia	stop_gained	NA	NA	1	NA	NA	Previously Unidentified Association Known Signal	NA	0.008	0.0004	NA	NA	0.976774	0.900055	0.636433	0.792566	TRUE	TRUE	TRUE	TRUE
Phe_272_11	19:45412079:C:T	rs7412	19	44908822	PheCodes	Endocrine or Metabolic	Hypercholesterolemia	missense_variant	NA	NA	0.99896	NA	NA	Previously Unidentified Association Known Signal	2	0.1044	0.0448	0.091	0.0811	0.872243	0.940812	0.909473	0.961695	TRUE	TRUE	TRUE	TRUE
Phe_272_11	19:45411941:T:C	rs429358	19	44908684	PheCodes	Endocrine or Metabolic	Hypercholesterolemia	missense_variant	NA	NA	1	NA	NA	Previously Unidentified Association Known Signal	NA	0.2154	0.1165	0.0967	0.1396	0.991433	1.00023	1.01449	0.99375	TRUE	TRUE	TRUE	TRUE
Phe_272_12	11:116662407:G:C	rs3135506	11	116791691	PheCodes	Endocrine or Metabolic	Hyperglyceridemia	missense_variant	NA	NA	1	NA	NA	Known Association	NA	0.062	0.1155	0.0041	0.0639	1.00161	1.00331	0.995885	0.997942	TRUE	TRUE	TRUE	TRUE
Phe_272_12	11:116598732:C:T	rs141817000	11	116728016	PheCodes	Endocrine or Metabolic	Hyperglyceridemia	intergenic_variant	NA	NA	0.976782	NA	NA	Previously Unidentified Association Known Signal	NA	0.0104	0.001	NA	NA	0.768566	0.664653	0.0603832	0.543254	TRUE	TRUE	TRUE	TRUE
Phe_272_12	8:19823192:T:C	rs3289	8	19965681	PheCodes	Endocrine or Metabolic	Hyperglyceridemia	3_prime_UTR_variant	0.74944	5	0.999999	NA	NA	Previously Unidentified Association Known Signal	NA	0.0746	0.0258	NA	0.0266	0.950233	0.973886	0.9082	0.957333	TRUE	TRUE	TRUE	TRUE
Phe_272_13	1:109817590:G:T	rs12740374	1	109274968	PheCodes	Endocrine or Metabolic	Mixed hyperlipidemia	3_prime_UTR_variant	0.94842	1b	0.996644	NA	NA	Previously Unidentified Association Known Signal	NA	0.2553	0.2082	0.0508	0.2195	0.997234	1.00851	1.00135	1.00264	TRUE	TRUE	TRUE	TRUE
Phe_272_13	1:55529215:C:A	rs28362286	1	55063542	PheCodes	Endocrine or Metabolic	Mixed hyperlipidemia	stop_gained	NA	NA	1	NA	NA	Previously Unidentified Association Known Signal	NA	0.0079	0.0004	NA	NA	0.976774	0.900055	0.636433	0.792566	TRUE	TRUE	TRUE	TRUE
Phe_272_13	1:55523855:G:A	rs28362263	1	55058182	PheCodes	Endocrine or Metabolic	Mixed hyperlipidemia	missense_variant	NA	NA	0.997284	NA	NA	Previously Unidentified Association Known Signal	NA	0.0899	0.0086	NA	0.0009	0.911494	0.893554	0.175099	0.396658	TRUE	TRUE	TRUE	TRUE
Phe_272_13	19:45422587:A:G	rs12721054	19	44919330	PheCodes	Endocrine or Metabolic	Mixed hyperlipidemia	3_prime_UTR_variant	0.53267	1b	0.999999	NA	NA	Previously Unidentified Association Known Signal	NA	0.1088	0.0116	0.0055	0.0038	0.879156	0.791585	0.334412	0.311602	TRUE	TRUE	TRUE	TRUE
Phe_272_13	2:21385778:C:G	rs1712248	2	21162906	PheCodes	Endocrine or Metabolic	Mixed hyperlipidemia	intergenic_variant	0.55324	1f	0.994037	NA	NA	Previously Unidentified Association Known Signal	NA	0.4965	0.2014	0.0399	0.2182	0.931424	0.945985	0.571889	0.939568	TRUE	TRUE	TRUE	TRUE
Phe_272_1	10:114758349:C:T	rs7903146	10	112998590	PheCodes	Endocrine or Metabolic	Hyperlipidemia	intron_variant	0.55436	1f	0.978222	NA	NA	Previously Unidentified Association Known Signal	15	0.2955	0.2613	0.0289	0.2962	0.992975	1.01324	1.00536	0.999993	TRUE	TRUE	TRUE	TRUE
Phe_272_1	1:109817590:G:T	rs12740374	1	109274968	PheCodes	Endocrine or Metabolic	Hyperlipidemia	3_prime_UTR_variant	0.94842	1b	1	NA	NA	Known Association	NA	0.2541	0.2062	0.0499	0.218	0.997234	1.00851	1.00135	1.00264	TRUE	TRUE	TRUE	TRUE
Phe_272_1	11:116662407:G:C	rs3135506	11	116791691	PheCodes	Endocrine or Metabolic	Hyperlipidemia	missense_variant	NA	NA	1	NA	NA	Known Association	NA	0.063	0.1171	0.0043	0.0649	1.00161	1.00331	0.995885	0.997942	TRUE	TRUE	TRUE	TRUE
Phe_272_1	1:55529215:C:A	rs28362286	1	55063542	PheCodes	Endocrine or Metabolic	Hyperlipidemia	stop_gained	NA	NA	1	NA	NA	Previously Unidentified Association Known Signal	NA	0.0075	0.0004	NA	NA	0.976774	0.900055	0.636433	0.792566	TRUE	TRUE	TRUE	TRUE
Phe_272_1	1:55523855:G:A	rs28362263	1	55058182	PheCodes	Endocrine or Metabolic	Hyperlipidemia	missense_variant	NA	NA	1	NA	NA	Previously Unidentified Association Known Signal	NA	0.0889	0.0083	NA	0.0009	0.911494	0.893554	0.175099	0.396658	TRUE	TRUE	TRUE	TRUE
Phe_272_1	1:55512222:C:G	rs67608943	1	55046549	PheCodes	Endocrine or Metabolic	Hyperlipidemia	stop_gained	NA	NA	1	NA	NA	Previously Unidentified Association Known Signal	NA	0.0026	NA	NA	NA	0.956117	0.983826	NA	0.832506	TRUE	TRUE	TRUE	TRUE
Phe_272_1	1:55518422:C:T	rs72646508	1	55052749	PheCodes	Endocrine or Metabolic	Hyperlipidemia	missense_variant	NA	NA	1	NA	NA	Previously Unidentified Association Known Signal	NA	0.0031	NA	NA	NA	0.992929	0.986384	NA	0.724581	TRUE	TRUE	TRUE	TRUE
Phe_272_1	1:55489542:C:T	rs34232196	1	55023869	PheCodes	Endocrine or Metabolic	Hyperlipidemia	intergenic_variant	0.99542	1b	0.978186	NA	NA	Previously Unidentified Association Known Signal	NA	0.3751	0.2024	0.1317	0.2408	0.877208	0.900539	0.720964	0.882107	TRUE	TRUE	TRUE	TRUE
Phe_272_1	19:11078505:C:G	rs544715996	19	10967829	PheCodes	Endocrine or Metabolic	Hyperlipidemia	intron_variant	NA	NA	1	NA	NA	Previously Unidentified Signal	NA	0.0024	NA	NA	NA	0.369116	0.359972	0.00113638	0.14092	TRUE	TRUE	TRUE	TRUE
Phe_272_1	19:45422587:A:G	rs12721054	19	44919330	PheCodes	Endocrine or Metabolic	Hyperlipidemia	3_prime_UTR_variant	0.53267	1b	1	NA	NA	Previously Unidentified Association Known Signal	NA	0.108	0.0115	0.0053	0.0037	0.879156	0.791585	0.334412	0.311602	TRUE	TRUE	TRUE	TRUE
Phe_272_1	2:44074431:C:T	rs4245791	2	43847292	PheCodes	Endocrine or Metabolic	Hyperlipidemia	intron_variant	0.63194	1b	0.999077	NA	NA	Known Association	NA	0.1313	0.2144	0.007691	0.322	1.00672	1.01364	0.987223	0.999474	TRUE	TRUE	TRUE	TRUE
Phe_272	10:114758349:C:T	rs7903146	10	112998590	PheCodes	Endocrine or Metabolic	Disorders of lipoid metabolism	intron_variant	0.55436	1f	0.969911	NA	NA	Previously Unidentified Association Known Signal	15	0.2955	0.2612	0.0291	0.2962	0.992975	1.01324	1.00536	0.999993	TRUE	TRUE	TRUE	TRUE
Phe_272	1:109817590:G:T	rs12740374	1	109274968	PheCodes	Endocrine or Metabolic	Disorders of lipoid metabolism	3_prime_UTR_variant	0.94842	1b	1	NA	NA	Previously Unidentified Association Known Signal	NA	0.2541	0.2063	0.0499	0.218	0.997234	1.00851	1.00135	1.00264	TRUE	TRUE	TRUE	TRUE
Phe_272	11:116662407:G:C	rs3135506	11	116791691	PheCodes	Endocrine or Metabolic	Disorders of lipoid metabolism	missense_variant	NA	NA	1	NA	NA	Previously Unidentified Association Known Signal	NA	0.063	0.1171	0.0042	0.0649	1.00161	1.00331	0.995885	0.997942	TRUE	TRUE	TRUE	TRUE
Phe_272	1:55529215:C:A	rs28362286	1	55063542	PheCodes	Endocrine or Metabolic	Disorders of lipoid metabolism	stop_gained	NA	NA	1	NA	NA	Previously Unidentified Association Known Signal	NA	0.0075	0.0004	NA	NA	0.976774	0.900055	0.636433	0.792566	TRUE	TRUE	TRUE	TRUE
Phe_272	1:55523855:G:A	rs28362263	1	55058182	PheCodes	Endocrine or Metabolic	Disorders of lipoid metabolism	missense_variant	NA	NA	1	NA	NA	Previously Unidentified Association Known Signal	NA	0.089	0.0083	NA	0.0009	0.911494	0.893554	0.175099	0.396658	TRUE	TRUE	TRUE	TRUE
Phe_272	1:55512222:C:G	rs67608943	1	55046549	PheCodes	Endocrine or Metabolic	Disorders of lipoid metabolism	stop_gained	NA	NA	1	NA	NA	Previously Unidentified Association Known Signal	NA	0.0026	NA	NA	NA	0.956117	0.983826	NA	0.832506	TRUE	TRUE	TRUE	TRUE
Phe_272	1:55518422:C:T	rs72646508	1	55052749	PheCodes	Endocrine or Metabolic	Disorders of lipoid metabolism	missense_variant	NA	NA	0.999999	NA	NA	Previously Unidentified Association Known Signal	NA	0.0031	NA	NA	NA	0.992929	0.986384	NA	0.724581	TRUE	TRUE	TRUE	TRUE
Phe_272	1:55489542:C:T	rs34232196	1	55023869	PheCodes	Endocrine or Metabolic	Disorders of lipoid metabolism	intergenic_variant	0.99542	1b	0.974336	NA	NA	Previously Unidentified Association Known Signal	NA	0.3751	0.2024	0.1317	0.2408	0.877208	0.900539	0.720964	0.882107	TRUE	TRUE	TRUE	TRUE
Phe_272	19:11078505:C:G	rs544715996	19	10967829	PheCodes	Endocrine or Metabolic	Disorders of lipoid metabolism	intron_variant	NA	NA	1	NA	NA	Previously Unidentified Signal	NA	0.0024	NA	NA	NA	0.369116	0.359972	0.00113638	0.14092	TRUE	TRUE	TRUE	TRUE
Phe_272	19:45422587:A:G	rs12721054	19	44919330	PheCodes	Endocrine or Metabolic	Disorders of lipoid metabolism	3_prime_UTR_variant	0.53267	1b	1	NA	NA	Previously Unidentified Association Known Signal	NA	0.108	0.0115	0.0053	0.0037	0.879156	0.791585	0.334412	0.311602	TRUE	TRUE	TRUE	TRUE
Phe_272	2:44074431:C:T	rs4245791	2	43847292	PheCodes	Endocrine or Metabolic	Disorders of lipoid metabolism	intron_variant	0.63194	1b	0.999071	NA	NA	Previously Unidentified Association Known Signal	NA	0.1313	0.2143	0.007683	0.322	1.00672	1.01364	0.987223	0.999474	TRUE	TRUE	TRUE	TRUE
Phe_274_11	11:64367854:G:A	rs147647315	11	64600382	PheCodes	Endocrine or Metabolic	Gouty arthropathy	missense_variant	NA	NA	0.969084	NA	NA	Previously Unidentified Association Known Signal	NA	0.0139	0.0011	NA	NA	0.990387	0.983013	0.314335	0.523097	TRUE	TRUE	TRUE	TRUE
Mono_Abs_Max_INT	13:28615835:G:A	rs7327579	13	28041698	Labs	Labs	monocyte	intron_variant	0.98	1a	0.97794	NA	NA	Known Association	NA	0.2167	0.4951	0.3733	0.4743	0.850767	0.945765	0.916989	0.948857	TRUE	TRUE	TRUE	TRUE
Phe_274_11	4:89018628:T:C	rs35965584	4	88097476	PheCodes	Endocrine or Metabolic	Gouty arthropathy	missense_variant	NA	NA	1	NA	NA	Previously Unidentified Signal	NA	0.0026	NA	NA	NA	0.993583	0.990028	NA	0.622744	TRUE	TRUE	TRUE	TRUE
Phe_274_1	11:5248232:T:A	rs334	11	5227002	PheCodes	Endocrine or Metabolic	Gout	missense_variant	NA	NA	1	NA	NA	Previously Unidentified Association Known Signal	NA	0.0534	0.0076	NA	NA	0.760221	0.622138	0.0692466	0.208036	TRUE	TRUE	TRUE	TRUE
Phe_274_1	11:64367854:G:A	rs147647315	11	64600382	PheCodes	Endocrine or Metabolic	Gout	missense_variant	NA	NA	1	NA	NA	Previously Unidentified Association Known Signal	NA	0.0137	0.0011	NA	NA	0.990387	0.983013	0.314335	0.523097	TRUE	TRUE	TRUE	TRUE
Phe_274_1	11:64323005:A:G	rs56722582	11	64555533	PheCodes	Endocrine or Metabolic	Gout	upstream_gene_variant	0.85	2a	0.999847	NA	NA	Previously Unidentified Signal	NA	0.0798	0.0092	NA	NA	0.818611	0.653992	0.0430087	0.235748	TRUE	TRUE	TRUE	TRUE
Phe_274_1	11:64348698:T:A	rs79029101	11	64581226	PheCodes	Endocrine or Metabolic	Gout	intergenic_variant	0.60906	4	0.984343	NA	NA	Previously Unidentified Association Known Signal	NA	0.0474	0.0091	NA	0.0004	0.939716	0.687699	0.350127	0.540743	TRUE	TRUE	TRUE	TRUE
Phe_274	11:5248232:T:A	rs334	11	5227002	PheCodes	Endocrine or Metabolic	Gout and other crystal arthrop	missense_variant	NA	NA	1	NA	NA	Previously Unidentified Association Known Signal	NA	0.0534	0.0076	NA	NA	0.760221	0.622138	0.0692466	0.208036	TRUE	TRUE	TRUE	TRUE
Phe_274	11:64367854:G:A	rs147647315	11	64600382	PheCodes	Endocrine or Metabolic	Gout and other crystal arthrop	missense_variant	NA	NA	1	NA	NA	Previously Unidentified Association Known Signal	NA	0.0138	0.0011	NA	NA	0.990387	0.983013	0.314335	0.523097	TRUE	TRUE	TRUE	TRUE
Phe_274	11:64348698:T:A	rs79029101	11	64581226	PheCodes	Endocrine or Metabolic	Gout and other crystal arthrop	intergenic_variant	0.60906	4	0.968677	NA	NA	Previously Unidentified Association Known Signal	NA	0.0473	0.0091	NA	0.0004	0.939716	0.687699	0.350127	0.540743	TRUE	TRUE	TRUE	TRUE
Phe_274	11:64323005:A:G	rs56722582	11	64555533	PheCodes	Endocrine or Metabolic	Gout and other crystal arthrop	upstream_gene_variant	0.85	2a	0.999702	NA	NA	Previously Unidentified Signal	NA	0.0798	0.0093	NA	NA	0.818611	0.653992	0.0430087	0.235748	TRUE	TRUE	TRUE	TRUE
Phe_275_51	9:97726109:G:T	rs537968929	9	94963827	PheCodes	Endocrine or Metabolic	Hypocalcemia	intron_variant	NA	NA	NA	1	NA	Previously Unidentified Signal	NA	0.0044	0.0005	NA	NA	0.51896	0.412347	0.00353715	0.039588	TRUE	TRUE	FALSE	TRUE
Phe_275_5	22:36655663:A:T	rs12106505	22	36259617	PheCodes	Endocrine or Metabolic	Disorders of calcium/phosphorus metabolism	intron_variant	0.55436	1f	0.970504	NA	NA	Previously Unidentified Association Known Signal	NA	0.1381	0.0143	NA	0.0002	0.991815	0.999977	0.968533	0.957622	TRUE	TRUE	FALSE	TRUE
Phe_276_14	13:32193891:T:G	rs6563624	13	31619754	PheCodes	Endocrine or Metabolic	Hypopotassemia	intergenic_variant	0.51392	7	0.987945	NA	NA	Previously Unidentified Association Known Signal	NA	0.3308	0.3564	NA	0.4899	0.885755	0.937213	0.722948	0.948791	TRUE	TRUE	FALSE	TRUE
Phe_277_4	12:21600649:G:A	rs571347986	12	21447715	PheCodes	Endocrine or Metabolic	Disorders of bilirubin excretion	splice_polypyrimidine_tract_variant	NA	NA	1	NA	NA	Previously Unidentified Signal	NA	0.0002	NA	NA	NA	0.503669	0.077969	0.0356598	0.0469601	TRUE	TRUE	FALSE	TRUE
Phe_277_4	12:20788282:C:T	rs555178526	12	20635348	PheCodes	Endocrine or Metabolic	Disorders of bilirubin excretion	intron_variant	NA	NA	0.977312	NA	NA	Previously Unidentified Signal	NA	0.0003	NA	NA	NA	0.550289	0.495103	0.451693	0.0976554	TRUE	TRUE	FALSE	TRUE
Phe_277_51	5:134646060:G:C	rs372094072	5	135310370	PheCodes	Endocrine or Metabolic	Lipoprotein disorders	intron_variant	NA	NA	0.982315	NA	NA	Previously Unidentified Signal	NA	0.0008	NA	NA	NA	0.353842	0.205311	0.280461	0.256656	TRUE	FALSE	FALSE	TRUE
Phe_278	17:46676460:G:A	rs10853101	17	48599098	PheCodes	Endocrine or Metabolic	Overweight, obesity and other hyperalimentation	intron_variant	0.55436	1f	0.990857	NA	NA	Known Association	10	0.4305	0.3365	0.2813	0.2802	0.901468	0.956132	0.922908	0.94818	TRUE	TRUE	TRUE	TRUE
Phe_280_1	11:5248330:T:C	rs34598529	11	5227100	PheCodes	Hematopoietic	Iron deficiency anemias, unspecified or notdue to blood loss	intron_variant	NA	NA	0.999986	NA	NA	Previously Unidentified Association Known Signal	NA	0.0024	NA	NA	NA	0.968644	0.981573	NA	0.854556	TRUE	TRUE	TRUE	TRUE
Phe_280_1	16:194759:C:T	rs112130335	16	144760	PheCodes	Hematopoietic	Iron deficiency anemias, unspecified or notdue to blood loss	regulatory_region_variant	NA	NA	0.998656	NA	NA	Previously Unidentified Association Known Signal	NA	0.0324	0.0034	NA	NA	0.794253	0.783446	0.0107971	0.276267	TRUE	TRUE	TRUE	TRUE
Phe_280_1	16:210064:C:T	rs114174171	16	160065	PheCodes	Hematopoietic	Iron deficiency anemias, unspecified or notdue to blood loss	intron_variant	0.60906	4	0.993376	NA	NA	Previously Unidentified Association Known Signal	NA	0.1231	0.0142	NA	0.0032	0.758557	0.720917	0.221617	0.396306	TRUE	TRUE	TRUE	TRUE
Phe_280_1	16:427772:C:A	rs375498857	16	377772	PheCodes	Hematopoietic	Iron deficiency anemias, unspecified or notdue to blood loss	missense_variant	NA	NA	NA	NA	0.999996	Previously Unidentified Association Known Signal	NA	NA	NA	0.0117	NA	0.040967	0.35866	0.794201	0.0747701	TRUE	TRUE	TRUE	TRUE
Phe_280	11:5248330:T:C	rs34598529	11	5227100	PheCodes	Hematopoietic	Iron deficiency anemias	intron_variant	NA	NA	0.999892	NA	NA	Previously Unidentified Association Known Signal	NA	0.0024	NA	NA	NA	0.968644	0.981573	NA	0.854556	TRUE	TRUE	TRUE	TRUE
Phe_280	16:194759:C:T	rs112130335	16	144760	PheCodes	Hematopoietic	Iron deficiency anemias	regulatory_region_variant	NA	NA	0.999651	NA	NA	Previously Unidentified Association Known Signal	NA	0.0325	0.0034	NA	NA	0.794253	0.783446	0.0107971	0.276267	TRUE	TRUE	TRUE	TRUE
Phe_280	16:210064:C:T	rs114174171	16	160065	PheCodes	Hematopoietic	Iron deficiency anemias	intron_variant	0.60906	4	0.967451	NA	NA	Previously Unidentified Association Known Signal	NA	0.123	0.0143	NA	0.0032	0.758557	0.720917	0.221617	0.396306	TRUE	TRUE	TRUE	TRUE
Phe_280	16:427772:C:A	rs375498857	16	377772	PheCodes	Hematopoietic	Iron deficiency anemias	missense_variant	NA	NA	NA	NA	0.999959	Previously Unidentified Association Known Signal	NA	NA	NA	0.0116	NA	0.040967	0.35866	0.794201	0.0747701	TRUE	TRUE	TRUE	TRUE
Phe_281_12	19:5839746:G:A	rs3760776	19	5839735	PheCodes	Hematopoietic	Other vitamin B12 deficiency anemia	upstream_gene_variant	0.60906	4	0.995437	NA	NA	Previously Unidentified Association Known Signal	NA	0.4811	0.117	NA	0.0967	0.994231	1.00861	1.00433	0.992242	TRUE	TRUE	FALSE	TRUE
Phe_281_1	19:5839746:G:A	rs3760776	19	5839735	PheCodes	Hematopoietic	Megaloblastic anemia	upstream_gene_variant	0.60906	4	0.994853	NA	NA	Previously Unidentified Association Known Signal	NA	0.481	0.117	NA	0.0967	0.994231	1.00861	1.00433	0.992242	TRUE	TRUE	FALSE	TRUE
Phe_281	19:5839746:G:A	rs3760776	19	5839735	PheCodes	Hematopoietic	Other deficiency anemia	upstream_gene_variant	0.60906	4	0.984786	NA	NA	Previously Unidentified Association Known Signal	NA	0.481	0.117	NA	0.0967	0.994231	1.00861	1.00433	0.992242	TRUE	TRUE	FALSE	TRUE
Phe_282_8	16:299923:A:G	rs13331259	16	249924	PheCodes	Hematopoietic	Other hemoglobinopathies	intron_variant	0.58955	5	0.999343	NA	NA	Previously Unidentified Association Known Signal	NA	0.0994	NA	NA	0.0004	0.95636	0.92268	0.016851	0.820354	TRUE	FALSE	FALSE	TRUE
Phe_282_8	16:366048:G:C	rs142154093	16	316048	PheCodes	Hematopoietic	Other hemoglobinopathies	intron_variant	NA	NA	0.999974	NA	NA	Previously Unidentified Association Known Signal	NA	0.0176	NA	NA	NA	0.824849	0.815158	0.0732245	0.294648	TRUE	FALSE	FALSE	TRUE
Phe_282_8	16:220612:T:C	rs147311930	16	170613	PheCodes	Hematopoietic	Other hemoglobinopathies	upstream_gene_variant	0.55324	1f	0.99999	NA	NA	Previously Unidentified Association Known Signal	NA	0.0772	NA	NA	NA	0.876488	0.803465	0.1174	0.299378	TRUE	FALSE	FALSE	TRUE
Phe_282_8	16:284891:G:A	rs552394985	16	234892	PheCodes	Hematopoietic	Other hemoglobinopathies	intron_variant	NA	NA	0.963916	NA	NA	Previously Unidentified Association Known Signal	NA	0.0056	NA	NA	NA	0.840569	0.852875	0.00148012	0.678804	TRUE	FALSE	FALSE	TRUE
Phe_282	16:220533:T:C	rs147372619	16	170534	PheCodes	Hematopoietic	Hereditary hemolytic anemias	upstream_gene_variant	0.55436	1f	0.999996	NA	NA	Previously Unidentified Association Known Signal	NA	0.2924	0.0325	NA	0.0062	0.868965	0.820126	0.170646	0.340429	TRUE	TRUE	FALSE	TRUE
Phe_282	16:294386:A:G	rs9929571	16	244387	PheCodes	Hematopoietic	Hereditary hemolytic anemias	intron_variant	0.19549	1f	0.999912	NA	NA	Previously Unidentified Association Known Signal	NA	0.1503	0.0155	NA	0.0013	0.809241	0.821574	0.173707	0.420016	TRUE	TRUE	FALSE	TRUE
Phe_283	9:129581267:A:T	rs139069715	9	126818988	PheCodes	Hematopoietic	Acquired hemolytic anemias	intron_variant	0.58955	5	0.999999	NA	NA	Previously Unidentified Signal	NA	0.0006	NA	NA	0.0036	0.486472	0.478814	0.103725	0.540792	TRUE	FALSE	FALSE	TRUE
Phe_283	9:27298119:G:A	rs192783417	9	27298121	PheCodes	Hematopoietic	Acquired hemolytic anemias	upstream_gene_variant	0.18412	7	0.998399	NA	NA	Previously Unidentified Signal	NA	0.001	NA	NA	0.0062	0.681641	0.640814	0.235254	0.732743	TRUE	FALSE	FALSE	TRUE
Phe_285_21	10:114758349:C:T	rs7903146	10	112998590	PheCodes	Hematopoietic	Anemia in chronic kidney disease	intron_variant	0.55436	1f	0.999478	NA	NA	Previously Unidentified Association Known Signal	NA	0.2951	0.2613	NA	0.2957	0.992975	1.01324	1.00536	0.999993	TRUE	TRUE	FALSE	TRUE
Phe_285_21	11:5248232:T:A	rs334	11	5227002	PheCodes	Hematopoietic	Anemia in chronic kidney disease	missense_variant	NA	NA	0.999993	NA	NA	Previously Unidentified Association Known Signal	NA	0.0533	0.0077	NA	NA	0.760221	0.622138	0.0692466	0.208036	TRUE	TRUE	FALSE	TRUE
Phe_285_21	22:36655663:A:T	rs12106505	22	36259617	PheCodes	Hematopoietic	Anemia in chronic kidney disease	intron_variant	0.55436	1f	0.999564	NA	NA	Known Association	NA	0.1383	0.0143	NA	0.0002	0.991815	0.999977	0.968533	0.957622	TRUE	TRUE	FALSE	TRUE
Phe_285	11:5248330:T:C	rs34598529	11	5227100	PheCodes	Hematopoietic	Other anemias	intron_variant	NA	NA	0.999999	NA	NA	Previously Unidentified Association Known Signal	NA	0.0025	NA	NA	NA	0.968644	0.981573	NA	0.854556	TRUE	TRUE	TRUE	TRUE
Phe_285	11:5248232:T:A	rs334	11	5227002	PheCodes	Hematopoietic	Other anemias	missense_variant	NA	NA	1	NA	NA	Previously Unidentified Association Known Signal	NA	0.0532	0.0078	NA	NA	0.760221	0.622138	0.0692466	0.208036	TRUE	TRUE	TRUE	TRUE
Phe_285	16:194759:C:T	rs112130335	16	144760	PheCodes	Hematopoietic	Other anemias	regulatory_region_variant	NA	NA	0.972923	NA	NA	Previously Unidentified Association Known Signal	NA	0.0326	0.0034	NA	NA	0.794253	0.783446	0.0107971	0.276267	TRUE	TRUE	TRUE	TRUE
Phe_285	16:228786:C:A	rs8058016	16	178787	PheCodes	Hematopoietic	Other anemias	upstream_gene_variant	NA	NA	0.982863	NA	NA	Previously Unidentified Association Known Signal	NA	0.0104	0.0012	0.0033	NA	0.807283	0.790199	0.663236	0.348734	TRUE	TRUE	TRUE	TRUE
Phe_285	16:210064:C:T	rs114174171	16	160065	PheCodes	Hematopoietic	Other anemias	intron_variant	0.60906	4	0.983664	NA	NA	Previously Unidentified Association Known Signal	NA	0.1232	0.0142	NA	0.0032	0.758557	0.720917	0.221617	0.396306	TRUE	TRUE	TRUE	TRUE
Phe_285	16:427772:C:A	rs375498857	16	377772	PheCodes	Hematopoietic	Other anemias	missense_variant	NA	NA	NA	NA	0.999738	Previously Unidentified Association Known Signal	NA	NA	NA	0.0112	NA	0.040967	0.35866	0.794201	0.0747701	TRUE	TRUE	TRUE	TRUE
Phe_286_2	1:169160458:C:T	rs144737447	1	169191220	PheCodes	Hematopoietic	Encounter for long-term	intron_variant	0.55436	1f	0.993321	NA	NA	Previously Unidentified Association Known Signal	NA	0.0045	0.0095	NA	0.0258	0.876085	0.855223	0.170237	0.903708	TRUE	TRUE	FALSE	TRUE
Phe_286_2	2:128180746:C:T	rs200045749	2	127423170	PheCodes	Hematopoietic	Encounter for long-term	splice_region_variant	NA	NA	0.959176	NA	NA	Previously Unidentified Association Known Signal	NA	0.0122	0.0013	NA	NA	0.858171	0.891787	0.0172575	0.677646	TRUE	TRUE	FALSE	TRUE
Phe_286_2	9:136154947:C:T	rs74607990	9	133279374	PheCodes	Hematopoietic	Encounter for long-term	upstream_gene_variant	NA	NA	0.951688	NA	NA	Previously Unidentified Signal	NA	0.0256	0.0029	NA	0.001	0.955032	0.733306	0.271002	0.304775	TRUE	TRUE	FALSE	TRUE
Phe_286_7	1:169160458:C:T	rs144737447	1	169191220	PheCodes	Hematopoietic	Other and unspecified coagulation defects	intron_variant	0.55436	1f	0.976176	NA	NA	Previously Unidentified Association Known Signal	NA	0.0044	0.0095	NA	0.0257	0.876085	0.855223	0.170237	0.903708	TRUE	TRUE	FALSE	TRUE
Phe_286_81	1:169160458:C:T	rs144737447	1	169191220	PheCodes	Hematopoietic	Primary hypercoagulable state	intron_variant	0.55436	1f	1	NA	NA	Previously Unidentified Association Known Signal	NA	0.0044	NA	NA	0.0256	0.876085	0.855223	0.170237	0.903708	TRUE	FALSE	FALSE	TRUE
Phe_286	1:169160458:C:T	rs144737447	1	169191220	PheCodes	Hematopoietic	Coagulation defects	intron_variant	0.55436	1f	0.999995	NA	NA	Previously Unidentified Association Known Signal	NA	0.0045	0.0095	NA	0.0256	0.876085	0.855223	0.170237	0.903708	TRUE	TRUE	FALSE	TRUE
Phe_288_11	1:156572159:A:G	rs11576266	1	156602367	PheCodes	Hematopoietic	Neutropenia	upstream_gene_variant	0.94075	1b	0.999383	NA	NA	Previously Unidentified Association Known Signal	NA	0.1834	0.3539	NA	0.2895	0.970485	0.955299	0.9233	0.940749	TRUE	TRUE	FALSE	TRUE
Phe_288_11	1:161885545:G:C	rs6695760	1	161915755	PheCodes	Hematopoietic	Neutropenia	intron_variant	0.55436	1f	0.99994	NA	NA	Previously Unidentified Association Known Signal	NA	0.1214	0.4702	NA	0.3475	0.983422	1.00206	0.985752	0.964323	TRUE	TRUE	FALSE	TRUE
Phe_288_1	1:152360184:T:C	rs1923504	1	152387708	PheCodes	Hematopoietic	Decreased white blood cell count	intron_variant	0.51392	7	0.999963	NA	NA	Previously Unidentified Association Known Signal	NA	0.09074	0.2469	NA	0.3936	0.75992	0.846477	0.751013	0.852999	TRUE	TRUE	FALSE	TRUE
Phe_288_1	1:161885545:G:C	rs6695760	1	161915755	PheCodes	Hematopoietic	Decreased white blood cell count	intron_variant	0.55436	1f	0.999814	NA	NA	Previously Unidentified Association Known Signal	NA	0.1219	0.4703	NA	0.3475	0.983422	1.00206	0.985752	0.964323	TRUE	TRUE	FALSE	TRUE
Phe_288_2	1:155240077:G:A	rs11577338	1	155270286	PheCodes	Hematopoietic	Elevated white blood cell count	intron_variant	0.55324	1f	0.999997	NA	NA	Known Association	NA	0.131	0.4393	NA	0.3304	0.898293	0.923253	0.940093	0.893418	TRUE	TRUE	FALSE	TRUE
Mono_Abs_Mean_INT	13:28615835:G:A	rs7327579	13	28041698	Labs	Labs	monocyte	intron_variant	0.98	1a	0.998863	NA	NA	Known Association	NA	0.2168	0.4951	0.3735	0.4743	0.850767	0.945765	0.916989	0.948857	TRUE	TRUE	TRUE	TRUE
Phe_290_11	8:53813033:T:C	rs186375628	8	52900473	PheCodes	Mental Disorders	Alzheimer's disease	intergenic_variant	NA	NA	NA	1	NA	Previously Unidentified Signal	NA	0.0008	0.0004	NA	NA	0.625753	0.805579	0.00944225	0.542384	TRUE	TRUE	FALSE	TRUE
Phe_318	15:78927589:G:T	rs12440298	15	78635247	PheCodes	Mental Disorders	Tobacco use disorder	intron_variant	0.70497	4	0.952217	NA	NA	Previously Unidentified Association Known Signal	NA	0.4872	0.07976	0.2308	0.02851	0.835801	0.732023	0.715229	0.455136	TRUE	TRUE	TRUE	TRUE
Phe_360	12:64899866:G:A	rs150025433	12	64506086	PheCodes	Sense Organs	Disorders of the globe	downstream_gene_variant	NA	NA	NA	0.999999	NA	Previously Unidentified Signal	NA	0.0003	0.0016	NA	0.0016	0.766646	0.433982	0.119437	0.820286	TRUE	TRUE	FALSE	TRUE
Phe_362_26	8:22665427:C:T	rs141908694	8	22807914	PheCodes	Sense Organs	Macular puckering of retina	intron_variant	NA	NA	0.97895	NA	NA	Previously Unidentified Signal	NA	0.004	0.0004	NA	NA	0.672574	0.569889	0.0238052	0.178442	TRUE	TRUE	TRUE	TRUE
Phe_365_11	4:7813537:G:C	rs77206124	4	7811810	PheCodes	Sense Organs	Primary open angle glaucoma	intron_variant	0.68464	3a	0.999998	NA	NA	Previously Unidentified Signal	NA	0.1119	0.0107	0.0046	0.0012	0.909183	0.893745	0.773258	0.460129	TRUE	TRUE	TRUE	TRUE
Phe_365_11	8:108521925:C:T	rs7832505	8	107509697	PheCodes	Sense Organs	Primary open angle glaucoma	intergenic_variant	0.60906	4	0.955042	NA	NA	Previously Unidentified Association Known Signal	NA	0.2596	0.2316	0.1256	0.305	0.802012	0.771421	0.463539	0.803045	TRUE	TRUE	TRUE	TRUE
Phe_365_1	14:60813416:G:T	rs10151339	14	60346698	PheCodes	Sense Organs	Open-angle glaucoma	regulatory_region_variant	0.22271	1f	0.968385	NA	NA	Known Association	NA	0.3932	0.2967	0.3795	0.309	0.903835	0.91246	0.762902	0.90177	TRUE	TRUE	TRUE	TRUE
Phe_365_1	4:7813537:G:C	rs77206124	4	7811810	PheCodes	Sense Organs	Open-angle glaucoma	intron_variant	0.68464	3a	0.999138	NA	NA	Previously Unidentified Signal	NA	0.1118	0.0106	0.0044	0.0012	0.909183	0.893745	0.773258	0.460129	TRUE	TRUE	TRUE	TRUE
Phe_365	15:101203166:A:G	rs1620607	15	100662961	PheCodes	Sense Organs	Glaucoma	intergenic_variant	0.5881	2b	0.979338	NA	NA	Previously Unidentified Association Known Signal	NA	0.4806	0.2559	0.3072	0.2238	0.881946	0.89841	0.808116	0.865925	TRUE	TRUE	TRUE	TRUE
Phe_365	1:68846246:A:G	rs3125918	1	68380563	PheCodes	Sense Organs	Glaucoma	upstream_gene_variant	0.55324	1f	0.995086	NA	NA	Previously Unidentified Association Known Signal	NA	0.4993	0.4458	0.1761	0.3767	0.866039	0.837543	0.570368	0.782711	TRUE	TRUE	TRUE	TRUE
Phe_365	4:7813537:G:C	rs77206124	4	7811810	PheCodes	Sense Organs	Glaucoma	intron_variant	0.68464	3a	0.953387	NA	NA	Previously Unidentified Signal	NA	0.1117	0.0106	0.0044	0.0012	0.909183	0.893745	0.773258	0.460129	TRUE	TRUE	TRUE	TRUE
Phe_368_1	5:71160567:A:C	rs140594177	5	71864740	PheCodes	Sense Organs	Amblyopia	intergenic_variant	NA	NA	0.999991	NA	NA	Previously Unidentified Signal	NA	0.0067	0.0006	NA	NA	0.617509	0.480335	0.0299127	0.0828444	TRUE	TRUE	FALSE	TRUE
Phe_384_4	16:30720296:C:T	rs146516584	16	30708975	PheCodes	Sense Organs	Perforation of tympanic membrane	intron_variant	NA	NA	0.996068	NA	NA	Previously Unidentified Signal	NA	0.0009	NA	NA	NA	0.358794	0.236293	0.00203466	0.0535143	TRUE	TRUE	FALSE	TRUE
Phe_388	6:108039361:C:G	rs147577936	6	107718157	PheCodes	Sense Organs	Other disorders of ear	intron_variant	NA	NA	NA	0.99731	NA	Previously Unidentified Signal	NA	0.0043	0.0005	NA	NA	0.735627	0.62032	0.134475	0.109663	TRUE	TRUE	FALSE	TRUE
Phe_394_7	1:245550097:G:A	rs548748856	1	245386795	PheCodes	Circulatory System	Disease of tricuspid valve	intron_variant	NA	NA	1	NA	NA	Previously Unidentified Signal	NA	0.0002	NA	NA	0.0007	0.501177	0.608614	0.0230316	0.347339	TRUE	FALSE	FALSE	TRUE
Phe_401_22	11:5248232:T:A	rs334	11	5227002	PheCodes	Circulatory System	Hypertensive chronic kidney disease	missense_variant	NA	NA	0.999999	NA	NA	Previously Unidentified Association Known Signal	NA	0.0531	0.0077	NA	NA	0.760221	0.622138	0.0692466	0.208036	TRUE	TRUE	TRUE	TRUE
Phe_401_2	22:36655663:A:T	rs12106505	22	36259617	PheCodes	Circulatory System	Hypertensive heart and/or renal disease	intron_variant	0.55436	1f	0.960789	NA	NA	Previously Unidentified Association Known Signal	NA	0.1387	0.0143	NA	0.0002	0.991815	0.999977	0.968533	0.957622	TRUE	TRUE	TRUE	TRUE
Phe_411_4	12:125312425:G:C	rs10846744	12	124827879	PheCodes	Circulatory System	Coronary atherosclerosis	intron_variant	0.73193	2b	0.95917	NA	NA	Previously Unidentified Association Known Signal	5	0.3677	0.2878	0.4678	0.1518	0.993945	0.99091	0.967619	0.978486	TRUE	TRUE	TRUE	TRUE
Phe_411_4	8:19833192:T:A	rs76156555	8	19975681	PheCodes	Circulatory System	Coronary atherosclerosis	intergenic_variant	0.50489	2b	0.972348	NA	NA	Previously Unidentified Association Known Signal	NA	0.0939	0.0104	NA	0.0005	0.951939	0.963096	0.436173	0.734457	TRUE	TRUE	TRUE	TRUE
Phe_415_11	11:5248232:T:A	rs334	11	5227002	PheCodes	Circulatory System	Pulmonary embolism and infarction, acute	missense_variant	NA	NA	0.998006	NA	NA	Previously Unidentified Association Known Signal	NA	0.0534	0.0077	NA	NA	0.760221	0.622138	0.0692466	0.208036	TRUE	TRUE	FALSE	TRUE
Phe_415_1	11:5248232:T:A	rs334	11	5227002	PheCodes	Circulatory System	Acute pulmonary heart disease	missense_variant	NA	NA	0.999534	NA	NA	Previously Unidentified Association Known Signal	NA	0.0534	0.0077	NA	NA	0.760221	0.622138	0.0692466	0.208036	TRUE	TRUE	FALSE	TRUE
Phe_415_2	2:51818070:T:C	rs964943276	2	51590932	PheCodes	Circulatory System	Chronic pulmonary heart disease	intron_variant	NA	NA	0.999698	NA	NA	Previously Unidentified Signal	NA	0.0011	0.0006	NA	NA	0.587837	0.702067	0.0841789	0.0414502	TRUE	TRUE	FALSE	TRUE
Phe_425_1	7:80294810:T:C	rs3211916	7	80665494	PheCodes	Circulatory System	Primary/intrinsic cardiomyopathies	intron_variant	0.55436	1f	0.994996	NA	NA	Previously Unidentified Association Known Signal	NA	0.1147	0.01	NA	0.0015	0.910535	0.846848	0.243325	0.344354	TRUE	TRUE	FALSE	TRUE
Phe_425_8	10:76800112:G:A	rs566588031	10	75040354	PheCodes	Circulatory System	Other cardiomyopathy	intron_variant	NA	NA	1	NA	NA	Previously Unidentified Signal	NA	0.0004	NA	NA	0.0006	0.569277	0.348312	0.055685	0.718646	TRUE	FALSE	FALSE	TRUE
Phe_425	7:80294810:T:C	rs3211916	7	80665494	PheCodes	Circulatory System	Cardiomyopathy	intron_variant	0.55436	1f	0.996806	NA	NA	Previously Unidentified Association Known Signal	NA	0.1146	0.01	NA	0.0015	0.910535	0.846848	0.243325	0.344354	TRUE	TRUE	FALSE	TRUE
Phe_427_1	3:38624253:T:C	rs3922844	3	38582762	PheCodes	Circulatory System	Paroxysmal tachycardia, unspecified	intron_variant	0.22271	1f	0.983551	NA	NA	Previously Unidentified Association Known Signal	NA	0.4003	0.3349	NA	0.3089	0.99523	1.00746	1.01811	0.995279	TRUE	TRUE	FALSE	TRUE
Phe_427_21	3:38624253:T:C	rs3922844	3	38582762	PheCodes	Circulatory System	Atrial fibrillation	intron_variant	0.22271	1f	0.997846	NA	NA	Previously Unidentified Association Known Signal	NA	0.3999	0.3349	0.1474	0.3091	0.99523	1.00746	1.01811	0.995279	TRUE	TRUE	TRUE	TRUE
Phe_427_21	4:111761487:T:C	rs3853445	4	110840331	PheCodes	Circulatory System	Atrial fibrillation	intergenic_variant	0.13454	5	0.989974	0.997492	NA	Known Association	NA	0.108	0.323	0.3324	0.2659	0.990087	1.01057	1.01044	0.993815	TRUE	TRUE	TRUE	TRUE
Phe_427_2	3:38624253:T:C	rs3922844	3	38582762	PheCodes	Circulatory System	Atrial fibrillation and flutter	intron_variant	0.22271	1f	0.999746	NA	NA	Previously Unidentified Association Known Signal	NA	0.3998	0.3349	0.1471	0.3091	0.99523	1.00746	1.01811	0.995279	TRUE	TRUE	TRUE	TRUE
Phe_427_2	4:111761487:T:C	rs3853445	4	110840331	PheCodes	Circulatory System	Atrial fibrillation and flutter	intergenic_variant	0.13454	5	0.991776	NA	NA	Known Association	NA	0.1079	0.3229	0.3325	0.2659	0.990087	1.01057	1.01044	0.993815	TRUE	TRUE	TRUE	TRUE
Phe_433_12	12:98620970:G:A	rs116862240	12	98227192	PheCodes	Circulatory System	Cerebral atherosclerosis	intron_variant	NA	NA	0.99995	NA	NA	Previously Unidentified Signal	NA	0.0008	NA	NA	0.0019	0.591524	0.76614	0.0548423	0.65702	TRUE	FALSE	FALSE	TRUE
Phe_433_12	2:140903912:T:C	rs550610210	2	140146343	PheCodes	Circulatory System	Cerebral atherosclerosis	intergenic_variant	NA	NA	0.966408	NA	NA	Previously Unidentified Signal	NA	0.0004	NA	NA	0.0004	0.703822	0.43055	0.00939653	0.376073	TRUE	FALSE	FALSE	TRUE
Phe_446	3:142454699:G:C	rs552784808	3	142735857	PheCodes	Circulatory System	Polyarteritis nodosa and allied conditions	intron_variant	NA	NA	NA	0.996402	NA	Previously Unidentified Signal	NA	0.0002	0.0004	NA	0.0006	0.513124	0.339997	0.0151608	0.508843	TRUE	TRUE	FALSE	TRUE
Phe_452_2	1:169160458:C:T	rs144737447	1	169191220	PheCodes	Circulatory System	Deep vein thrombosis [DVT]	intron_variant	0.55436	1f	0.992163	NA	NA	Previously Unidentified Association Known Signal	NA	0.0045	0.0095	NA	0.0257	0.876085	0.855223	0.170237	0.903708	TRUE	TRUE	FALSE	TRUE
Phe_452_2	3:93798295:T:A	rs542189481	3	94079451	PheCodes	Circulatory System	Deep vein thrombosis [DVT]	intron_variant	NA	NA	0.97827	NA	NA	Previously Unidentified Signal	NA	0.0077	0.0006	NA	NA	0.375044	0.300766	0.00998556	0.240017	TRUE	TRUE	FALSE	TRUE
Phe_452_2	9:136132754:C:A	rs8176722	9	133257367	PheCodes	Circulatory System	Deep vein thrombosis [DVT]	intron_variant	0.55436	1f	0.992029	NA	NA	Previously Unidentified Association Known Signal	NA	0.1389	0.08	NA	0.0953	0.990028	0.99206	1.00133	0.997851	TRUE	TRUE	FALSE	TRUE
Phe_452	1:169160458:C:T	rs144737447	1	169191220	PheCodes	Circulatory System	Other venous embolism and thrombosis	intron_variant	0.55436	1f	0.998528	NA	NA	Known Association	NA	0.0045	0.0095	NA	0.0257	0.876085	0.855223	0.170237	0.903708	TRUE	TRUE	FALSE	TRUE
Phe_452	2:128177548:C:T	rs148490199	2	127419972	PheCodes	Circulatory System	Other venous embolism and thrombosis	synonymous_variant	NA	NA	NA	0.99552	NA	Previously Unidentified Signal	NA	NA	0.0008	NA	NA	0.0422337	0.774031	0.499703	0.047112	TRUE	TRUE	FALSE	TRUE
Phe_452	3:93798295:T:A	rs542189481	3	94079451	PheCodes	Circulatory System	Other venous embolism and thrombosis	intron_variant	NA	NA	0.999803	NA	NA	Previously Unidentified Signal	NA	0.0076	0.0006	NA	NA	0.375044	0.300766	0.00998556	0.240017	TRUE	TRUE	FALSE	TRUE
Phe_452	9:136132754:C:A	rs8176722	9	133257367	PheCodes	Circulatory System	Other venous embolism and thrombosis	intron_variant	0.55436	1f	0.999183	NA	NA	Known Association	NA	0.1389	0.08	NA	0.0953	0.990028	0.99206	1.00133	0.997851	TRUE	TRUE	FALSE	TRUE
Phe_480_5	13:37082811:C:T	rs148899520	13	36508674	PheCodes	Respiratory System	Bronchopneumonia and lung abscess	intergenic_variant	NA	NA	0.976238	NA	NA	Previously Unidentified Signal	NA	0.0267	NA	NA	0.0002	0.750154	0.674489	0.0991939	0.455217	TRUE	FALSE	FALSE	TRUE
Phe_495_2	5:110401872:T:C	rs1837253	5	111066174	PheCodes	Respiratory System	Asthma with exacerbation	upstream_gene_variant	0.14	1b	0.999265	NA	NA	Previously Unidentified Association Known Signal	NA	0.2954	0.304	NA	0.2809	0.771995	0.735901	0.650425	0.713567	TRUE	TRUE	FALSE	TRUE
Phe_495	2:242698640:G:A	rs34290285	2	241759225	PheCodes	Respiratory System	Asthma	intron_variant	0.55436	1f	0.982396	NA	NA	Known Association	NA	0.3187	0.2213	0.116	0.2565	0.843181	0.92265	0.912099	0.938547	TRUE	TRUE	TRUE	TRUE
Phe_501	22:18197015:C:T	rs559426158	22	17714249	PheCodes	Respiratory System	Pneumonitis due to inhalation of food or vomitus	intron_variant	NA	NA	0.999996	NA	NA	Previously Unidentified Signal	NA	0.0038	0.0007	NA	NA	0.442139	0.605171	0.261344	0.0687136	TRUE	TRUE	FALSE	TRUE
Phe_504_1	7:146840872:T:A	rs185456015	7	147143780	PheCodes	Respiratory System	Idiopathic fibrosing alveolitis	intron_variant	NA	NA	1	NA	NA	Previously Unidentified Signal	NA	0.0003	NA	NA	0.0015	0.331611	0.285985	0.240967	0.40778	TRUE	TRUE	FALSE	TRUE
Phe_504	15:60971979:A:G	rs180788319	15	60679780	PheCodes	Respiratory System	Other alveolar and parietoalveolar pneumonopathy	intron_variant	NA	NA	0.999246	NA	NA	Previously Unidentified Signal	NA	0.0043	0.0004	NA	NA	0.66859	0.379108	0.130243	0.0529212	TRUE	TRUE	FALSE	TRUE
Phe_528_7	1:119765880:G:A	rs138763076	1	119223257	PheCodes	Digestive System	Sialolithiasis	intron_variant	NA	NA	0.96408	NA	NA	Previously Unidentified Signal	NA	0.0005	NA	NA	NA	0.829762	0.779015	0.00154676	0.0291705	TRUE	FALSE	FALSE	TRUE
Phe_540_11	13:113647560:C:T	rs560213663	13	112993246	PheCodes	Digestive System	Acute appendicitis	intron_variant	NA	NA	1	NA	NA	Previously Unidentified Signal	NA	0.0003	NA	NA	0.0004	0.359774	0.622713	0.0298494	0.663567	TRUE	TRUE	FALSE	TRUE
Phe_560_1	18:5853895:A:G	rs115911656	18	5853896	PheCodes	Digestive System	Paralytic ileus	intron_variant	NA	NA	NA	0.999671	NA	Previously Unidentified Signal	NA	0.0037	0.0005	NA	NA	0.527484	0.585513	0.0180743	0.250382	TRUE	TRUE	FALSE	TRUE
Phe_564_9	10:104073034:G:A	rs551625977	10	102313277	PheCodes	Digestive System	Personal history of diseases of digestive system	intron_variant	NA	NA	NA	1	NA	Previously Unidentified Signal	NA	0.0008	0.0005	NA	0.0007	0.592592	0.506936	0.212976	0.604533	TRUE	TRUE	FALSE	TRUE
Phe_565_1	10:82821245:T:C	rs192216216	10	81061489	PheCodes	Digestive System	Anal and rectal polyp	intergenic_variant	NA	NA	NA	1	NA	Previously Unidentified Signal	NA	NA	0.0007	NA	0.0006	0.250409	0.805329	0.0289126	0.482157	TRUE	TRUE	FALSE	TRUE
Phe_565_1	10:82914042:A:G	rs555563466	10	81154286	PheCodes	Digestive System	Anal and rectal polyp	intergenic_variant	NA	NA	NA	1	NA	Previously Unidentified Signal	NA	NA	0.0007	NA	NA	0.115951	0.742637	0.00615642	0.22801	TRUE	TRUE	FALSE	TRUE
Phe_573_7	8:126506694:G:A	rs112875651	8	125494452	PheCodes	Digestive System	Abnormal results of function study of liver	intron_variant	0.55436	1f	NA	0.979792	NA	Previously Unidentified Association Known Signal	NA	0.1784	0.2965	0.109	0.3886	0.915318	0.959351	0.925276	0.944836	TRUE	TRUE	TRUE	TRUE
Phe_573_7	9:117141480:C:T	rs2763188	9	114379200	PheCodes	Digestive System	Abnormal results of function study of liver	intron_variant	0.55436	1f	NA	0.995385	NA	Previously Unidentified Association Known Signal	NA	0.3791	0.3452	0.4475	0.2779	0.936482	0.918804	0.85544	0.906248	TRUE	TRUE	TRUE	TRUE
Phe_574_11	2:44056009:C:T	rs7587792	2	43828870	PheCodes	Digestive System	Cholelithiasis with acute cholecystitis	intron_variant	0.00125	5	0.950366	NA	NA	Previously Unidentified Association Known Signal	NA	0.3486	0.0433	NA	0.0067	0.97181	0.977159	0.394924	0.489624	TRUE	TRUE	FALSE	TRUE
Phe_585_2	22:36655663:A:T	rs12106505	22	36259617	PheCodes	Genitourinary System	Renal failure NOS	intron_variant	0.55436	1f	0.989208	NA	NA	Previously Unidentified Association Known Signal	NA	0.1382	0.0143	NA	0.0002	0.991815	0.999977	0.968533	0.957622	TRUE	TRUE	FALSE	TRUE
Phe_585_31	10:114758349:C:T	rs7903146	10	112998590	PheCodes	Genitourinary System	Renal dialysis	intron_variant	0.55436	1f	0.966768	NA	NA	Previously Unidentified Association Known Signal	NA	0.2951	0.2613	NA	0.2958	0.992975	1.01324	1.00536	0.999993	TRUE	TRUE	FALSE	TRUE
Phe_585_31	22:36655663:A:T	rs12106505	22	36259617	PheCodes	Genitourinary System	Renal dialysis	intron_variant	0.55436	1f	0.999939	NA	NA	Previously Unidentified Association Known Signal	NA	0.1384	0.0143	NA	0.0002	0.991815	0.999977	0.968533	0.957622	TRUE	TRUE	FALSE	TRUE
Phe_585_32	22:36655663:A:T	rs12106505	22	36259617	PheCodes	Genitourinary System	End stage renal disease	intron_variant	0.55436	1f	0.999984	NA	NA	Previously Unidentified Association Known Signal	NA	0.1384	0.0142	NA	0.0002	0.991815	0.999977	0.968533	0.957622	TRUE	TRUE	FALSE	TRUE
Phe_585_33	11:5248232:T:A	rs334	11	5227002	PheCodes	Genitourinary System	Chronic Kidney Disease, Stage III	missense_variant	NA	NA	1	NA	NA	Previously Unidentified Association Known Signal	NA	0.0534	0.0077	NA	NA	0.760221	0.622138	0.0692466	0.208036	TRUE	TRUE	TRUE	TRUE
Phe_585_34	22:36655663:A:T	rs12106505	22	36259617	PheCodes	Genitourinary System	Chronic Kidney Disease, Stage IV	intron_variant	0.55436	1f	0.986753	NA	NA	Known Association	NA	0.1384	0.0142	NA	0.0002	0.991815	0.999977	0.968533	0.957622	TRUE	TRUE	FALSE	TRUE
Phe_585_3	11:5248232:T:A	rs334	11	5227002	PheCodes	Genitourinary System	Chronic renal failure [CKD]	missense_variant	NA	NA	1	NA	NA	Previously Unidentified Association Known Signal	NA	0.0533	0.0077	NA	NA	0.760221	0.622138	0.0692466	0.208036	TRUE	TRUE	TRUE	TRUE
Phe_585_3	22:36655663:A:T	rs12106505	22	36259617	PheCodes	Genitourinary System	Chronic renal failure [CKD]	intron_variant	0.55436	1f	0.999729	NA	NA	Known Association	NA	0.1386	0.0143	NA	0.0002	0.991815	0.999977	0.968533	0.957622	TRUE	TRUE	TRUE	TRUE
Phe_585	11:5248232:T:A	rs334	11	5227002	PheCodes	Genitourinary System	Renal failure	missense_variant	NA	NA	1	NA	NA	Previously Unidentified Association Known Signal	NA	0.0535	0.0077	NA	NA	0.760221	0.622138	0.0692466	0.208036	TRUE	TRUE	TRUE	TRUE
Phe_586_2	17:59456589:C:T	rs9895661	17	61379228	PheCodes	Genitourinary System	Cyst of kidney, acquired	non_coding_transcript_exon_variant	0.55436	1f	0.999996	NA	NA	Previously Unidentified Association Known Signal	4	0.4809	0.4391	NA	0.184	0.997957	1.03307	1.003	0.990441	TRUE	TRUE	FALSE	TRUE
Phe_587	22:36655663:A:T	rs12106505	22	36259617	PheCodes	Genitourinary System	Kidney replaced by transpant	intron_variant	0.55436	1f	0.979559	NA	NA	Previously Unidentified Association Known Signal	NA	0.1384	0.0143	NA	0.0002	0.991815	0.999977	0.968533	0.957622	TRUE	TRUE	FALSE	TRUE
Phe_587	3:174919128:T:C	rs564279849	3	175201338	PheCodes	Genitourinary System	Kidney replaced by transpant	intron_variant	NA	NA	1	NA	NA	Previously Unidentified Signal	NA	0.0004	0.0004	NA	0.0004	0.829156	0.340338	0.721005	0.685182	TRUE	TRUE	FALSE	TRUE
Phe_587	4:175879942:T:A	rs558277096	4	174958791	PheCodes	Genitourinary System	Kidney replaced by transpant	intron_variant	NA	NA	1	NA	NA	Previously Unidentified Signal	NA	0.0004	0.0008	NA	NA	0.434637	0.860642	0.00267261	0.0847978	TRUE	TRUE	FALSE	TRUE
Phe_588_2	22:36655663:A:T	rs12106505	22	36259617	PheCodes	Genitourinary System	Secondary hyperparathyroidism	intron_variant	0.55436	1f	0.987693	NA	NA	Previously Unidentified Association Known Signal	NA	0.1383	0.0143	NA	0.0002	0.991815	0.999977	0.968533	0.957622	TRUE	TRUE	FALSE	TRUE
Phe_588	22:36655663:A:T	rs12106505	22	36259617	PheCodes	Genitourinary System	Disorders resulting from impaired renal function	intron_variant	0.55436	1f	0.99994	NA	NA	Previously Unidentified Association Known Signal	NA	0.1384	0.0142	NA	0.0002	0.991815	0.999977	0.968533	0.957622	TRUE	TRUE	FALSE	TRUE
Phe_593_2	11:5248232:T:A	rs334	11	5227002	PheCodes	Genitourinary System	Microscopic hematuria	missense_variant	NA	NA	0.999669	NA	NA	Previously Unidentified Association Known Signal	NA	0.0538	0.0077	NA	NA	0.760221	0.622138	0.0692466	0.208036	TRUE	TRUE	TRUE	TRUE
Phe_594	11:5248232:T:A	rs334	11	5227002	PheCodes	Genitourinary System	Urinary calculus	missense_variant	NA	NA	0.996283	NA	NA	Previously Unidentified Association Known Signal	NA	0.0536	0.0077	NA	NA	0.760221	0.622138	0.0692466	0.208036	TRUE	TRUE	TRUE	TRUE
Phe_599_4	8:128103937:T:C	rs1456315	8	127091692	PheCodes	Genitourinary System	Urinary incontinence	upstream_gene_variant	0.60906	4	0.959646	NA	NA	Previously Unidentified Association Known Signal	NA	0.4624	0.4509	0.3195	0.3213	0.991826	1.00482	1.00021	0.991733	TRUE	TRUE	TRUE	TRUE
Phe_601_12	2:49639634:C:T	rs571337491	2	49412496	PheCodes	Genitourinary System	Chronic prostatitis	intergenic_variant	NA	NA	0.999998	NA	NA	Previously Unidentified Signal	NA	0.0007	NA	NA	NA	0.890771	0.0786995	0.00859183	0.0106207	TRUE	TRUE	FALSE	TRUE
Phe_603_1	8:134067653:G:A	rs188255084	8	133055408	PheCodes	Genitourinary System	Hydrocele	intron_variant	NA	NA	0.998698	NA	NA	Previously Unidentified Signal	NA	0.0026	0.0003	NA	NA	0.546198	0.404163	0.00906584	0.0627226	TRUE	TRUE	FALSE	TRUE
Phe_605	6:100620931:C:T	rs17185536	6	100173055	PheCodes	Genitourinary System	Erectile dysfunction [ED]	upstream_gene_variant	0.18412	7	0.961177	NA	NA	Known Association	NA	0.2063	0.1961	0.0467	0.2604	0.827552	0.891398	0.37094	0.880627	TRUE	TRUE	TRUE	TRUE
Phe_691	1:152284886:G:A	rs115746363	1	152312410	PheCodes	Dermatological System	Congenital anomalies of skin	stop_gained	NA	NA	0.978038	NA	NA	Previously Unidentified Signal	NA	0.0072	0.0005	NA	NA	0.990595	0.973213	0.0467335	0.825443	TRUE	TRUE	FALSE	TRUE
Phe_701_4	11:2920108:C:T	rs76024540	11	2898878	PheCodes	Dermatological System	Keloid scar	intron_variant	0.765	1b	0.999875	NA	NA	Previously Unidentified Signal	NA	0.1087	0.0151	NA	NA	0.816653	0.596211	0.186081	0.207998	TRUE	TRUE	FALSE	TRUE
Phe_702_1	5:33969628:T:C	rs35414	5	33969523	PheCodes	Dermatological System	Actinic keratosis	intron_variant	0.55436	1f	NA	1	NA	Known Association	NA	0.1181	0.4014	NA	0.3369	0.914011	0.873566	0.690315	0.803915	TRUE	TRUE	FALSE	TRUE
Phe_704_8	5:52297515:A:T	rs189074506	5	53001685	PheCodes	Dermatological System	Other specified diseases of hair and hair follicles	intron_variant	0.60906	4	0.999962	NA	NA	Previously Unidentified Signal	NA	0.0009	0.0004	NA	0.001	0.739297	0.547451	0.077197	0.603011	TRUE	TRUE	FALSE	TRUE
Phe_705_1	18:62331442:C:T	rs187420997	18	64664207	PheCodes	Dermatological System	Dyshidrosis	intergenic_variant	NA	NA	NA	1	NA	Previously Unidentified Signal	NA	0.0004	0.001	NA	NA	0.419344	0.562108	0.0517352	0.304198	TRUE	TRUE	FALSE	TRUE
Phe_713	2:60227349:A:G	rs547961763	2	60000214	PheCodes	Musculoskeletal System	Arthropathy associated with other disorders	intron_variant	NA	NA	NA	1	NA	Previously Unidentified Signal	NA	NA	0.0006	NA	0.0006	0.801414	0.811061	0.179454	0.722736	TRUE	TRUE	FALSE	TRUE
Phe_722_7	13:23360886:A:T	rs181008960	13	22786747	PheCodes	Musculoskeletal System	Intervertebral disc disorder with myelopath	intergenic_variant	NA	NA	NA	0.997882	NA	Previously Unidentified Signal	NA	0.0014	0.0197	NA	0.001	0.568761	0.782292	0.286878	0.326913	TRUE	TRUE	FALSE	TRUE
Phe_724_1	2:503492:G:T	rs565770962	2	503492	PheCodes	Musculoskeletal System	Disorders of sacrum	intergenic_variant	NA	NA	NA	1	NA	Previously Unidentified Signal	NA	0.0007	0.0005	NA	0.0003	0.612582	0.522475	0.0284975	0.446984	TRUE	TRUE	FALSE	TRUE
Phe_728_71	22:46367144:G:A	rs28971325	22	45971264	PheCodes	Musculoskeletal System	Contracture of palmar fascia [Dupuytren's disease]	intron_variant	0.60906	4	0.993074	0.998644	NA	Previously Unidentified Association Known Signal	NA	0.4208	0.2588	NA	0.2256	0.821572	0.919813	0.809202	0.923271	TRUE	TRUE	FALSE	TRUE
Phe_728	8:27938501:C:T	rs79485384	8	28080984	PheCodes	Musculoskeletal System	Disorders of muscle, ligament, and fascia	intron_variant	NA	NA	1	NA	NA	Previously Unidentified Signal	NA	0.0004	0.0007	NA	0.0009	0.385326	0.411207	0.606836	0.713495	TRUE	TRUE	FALSE	TRUE
Phe_733_8	2:155485654:C:T	rs142914787	2	154629142	PheCodes	Musculoskeletal System	Malunion and nonunion of fracture	intergenic_variant	NA	NA	0.998947	NA	NA	Previously Unidentified Signal	NA	0.0018	0.0038	NA	0.001	0.406768	0.576292	0.223369	0.510883	TRUE	TRUE	FALSE	TRUE
Phe_751_21	17:59456589:C:T	rs9895661	17	61379228	PheCodes	Congenital Anomalies	Cystic kidney disease	non_coding_transcript_exon_variant	0.55436	1f	0.962304	NA	NA	Known Association	4	0.4805	0.439	NA	0.1837	0.997957	1.03307	1.003	0.990441	TRUE	TRUE	FALSE	TRUE
Phe_751_2	17:59456589:C:T	rs9895661	17	61379228	PheCodes	Congenital Anomalies	Congenital anomalies of urinary system	non_coding_transcript_exon_variant	0.55436	1f	0.970025	NA	NA	Previously Unidentified Association Known Signal	4	0.4806	0.439	NA	0.1837	0.997957	1.03307	1.003	0.990441	TRUE	TRUE	FALSE	TRUE
Phe_751	17:59456589:C:T	rs9895661	17	61379228	PheCodes	Congenital Anomalies	Genitourinary congenital anomalies	non_coding_transcript_exon_variant	0.55436	1f	0.974523	NA	NA	Previously Unidentified Association Known Signal	4	0.4804	0.4392	NA	0.1837	0.997957	1.03307	1.003	0.990441	TRUE	TRUE	FALSE	TRUE
Phe_772_4	11:22200846:A:T	rs75275311	11	22179300	PheCodes	Symptoms	Rhabdomyolysis	intergenic_variant	NA	NA	NA	1	NA	Previously Unidentified Signal	NA	NA	0.0008	NA	0.0018	0.26338	0.30006	0.0128766	0.354747	TRUE	TRUE	FALSE	TRUE
Phe_772_4	19:4132435:C:T	rs1051859835	19	4132438	PheCodes	Symptoms	Rhabdomyolysis	intergenic_variant	NA	NA	NA	0.999377	NA	Previously Unidentified Signal	NA	0.0011	0.0005	NA	NA	0.694121	0.633272	0.0429719	0.219747	TRUE	TRUE	FALSE	TRUE
Phe_781_2	21:26707315:T:A	rs565440494	21	25335001	PheCodes	Symptoms	Abnormal posture	upstream_gene_variant	NA	NA	1	NA	NA	Previously Unidentified Signal	NA	0.0003	NA	NA	0.0014	0.583969	0.493138	0.00268045	0.482299	TRUE	FALSE	FALSE	TRUE
Phe_791	3:24790077:G:A	rs150311151	3	24748586	PheCodes	Symptoms	Gangrene	intron_variant	NA	NA	0.999769	NA	NA	Previously Unidentified Signal	NA	0.0011	NA	NA	0.0004	0.57802	0.328956	0.0406107	0.457967	TRUE	TRUE	FALSE	TRUE
Phe_796	10:123185303:G:A	rs10749415	10	121425789	PheCodes	Genitourinary System	Elevated prostate specific antigen [PSA]	intergenic_variant	0.60906	4	0.999999	NA	NA	Known Association	6	0.2321	0.1733	NA	0.07438	0.858396	0.82852	0.248756	0.627379	TRUE	TRUE	TRUE	TRUE
Phe_796	2:242161466:G:A	rs113881566	2	241222051	PheCodes	Genitourinary System	Elevated prostate specific antigen [PSA]	intron_variant	0.60906	4	0.999677	NA	NA	Previously Unidentified Association Known Signal	NA	0.3326	0.0328	NA	0.0026	0.968215	0.997444	0.470378	0.913698	TRUE	TRUE	TRUE	TRUE
Phe_796	2:63277843:C:G	rs58235267	2	63050708	PheCodes	Genitourinary System	Elevated prostate specific antigen [PSA]	intron_variant	0.55436	1f	0.992324	NA	NA	Previously Unidentified Association Known Signal	NA	0.4476	0.479	0.2874	0.4689	0.930204	0.973079	0.898831	0.962901	TRUE	TRUE	TRUE	TRUE
Phe_796	5:1328527:A:G	rs183149508	5	1328412	PheCodes	Genitourinary System	Elevated prostate specific antigen [PSA]	intron_variant	0.60906	4	0.983521	NA	NA	Known Association	NA	0.2337	0.0344	0.0074	0.0205	0.925781	0.899828	0.477999	0.793913	TRUE	TRUE	TRUE	TRUE
Phe_796	6:117176258:G:A	rs9481676	6	116855095	PheCodes	Genitourinary System	Elevated prostate specific antigen [PSA]	intergenic_variant	0.26833	6	0.97575	NA	NA	Previously Unidentified Association Known Signal	NA	0.3219	0.2656	0.3503	0.2688	0.952188	0.979004	1.00145	0.984099	TRUE	TRUE	TRUE	TRUE
Phe_796	8:128103969:C:T	rs72725879	8	127091724	PheCodes	Genitourinary System	Elevated prostate specific antigen [PSA]	upstream_gene_variant	0.60906	4	1	NA	NA	Known Association	NA	0.3563	0.2456	0.3942	0.185	0.917011	0.93696	0.837289	0.939467	TRUE	TRUE	TRUE	TRUE
Phe_796	8:128087829:C:T	rs76595456	8	127075584	PheCodes	Genitourinary System	Elevated prostate specific antigen [PSA]	intron_variant	0.60906	4	1	NA	NA	Previously Unidentified Association Known Signal	NA	0.0945	0.0113	NA	0.0009	0.906144	0.855128	0.147785	0.344319	TRUE	TRUE	TRUE	TRUE
Phe_803_1	8:68914092:C:T	rs569286968	8	68001857	PheCodes	Injuries and Poisonings	Fracture of humerus	intron_variant	NA	NA	0.98857	NA	NA	Previously Unidentified Signal	NA	0.001	0.0005	NA	0.0002	0.78421	0.744537	0.0597974	0.306307	TRUE	TRUE	FALSE	TRUE
Phe_850	14:64428934:C:T	rs190299430	14	63962216	PheCodes	Injuries and Poisonings	Hemorrhage or hematoma complicating a procedure	intron_variant	NA	NA	NA	0.965891	NA	Previously Unidentified Signal	NA	0.002	0.0018	NA	NA	0.574801	0.587735	0.00747954	0.230137	TRUE	TRUE	FALSE	TRUE
Phe_875	13:75905138:T:C	rs545032303	13	75331002	PheCodes	Injuries and Poisonings	Non-healing surgical wound	intron_variant	NA	NA	NA	0.999914	NA	Previously Unidentified Signal	NA	0.0002	0.0011	NA	NA	0.396635	0.469542	0.0554119	0.0222018	TRUE	TRUE	FALSE	TRUE
Phe_875	13:76114953:A:T	rs144424042	13	75540817	PheCodes	Injuries and Poisonings	Non-healing surgical wound	intron_variant	NA	NA	NA	1	NA	Previously Unidentified Signal	NA	0.0053	0.0012	NA	NA	0.701463	0.356605	0.0100993	0.0843392	TRUE	TRUE	FALSE	TRUE
Phe_876	4:14280082:G:A	rs151123321	4	14278458	PheCodes	Injuries and Poisonings	Posttraumatic wound infection	intergenic_variant	NA	NA	0.999749	NA	NA	Previously Unidentified Signal	NA	0.0013	NA	NA	0.0002	0.488933	0.576368	0.129449	0.403426	TRUE	FALSE	FALSE	TRUE
Phe_965_1	4:157526210:G:T	rs543986185	4	156605058	PheCodes	Injuries and Poisonings	Opiates and related narcotics causing adverse effects in therapeutic use	intergenic_variant	NA	NA	0.999975	NA	NA	Previously Unidentified Signal	NA	0.0005	NA	NA	0.0021	0.562962	0.856871	0.432552	0.840049	TRUE	FALSE	FALSE	TRUE
Platelet_Max_INT	11:128563673:G:C	rs140026936	11	128693778	Labs	Labs	platelet count	5_prime_UTR_variant	0.60906	4	0.999792	NA	NA	Previously Unidentified Signal	NA	0.0242	0.0048	NA	0.0026	0.816999	0.640952	0.260586	0.496861	TRUE	TRUE	TRUE	TRUE
Platelet_Max_INT	11:5248232:T:A	rs334	11	5227002	Labs	Labs	platelet count	missense_variant	NA	NA	1	NA	NA	Known Association	NA	0.0536	0.0077	NA	NA	0.760221	0.622138	0.0692466	0.208036	TRUE	TRUE	TRUE	TRUE
Platelet_Max_INT	1:171939290:C:A	rs2038479	1	171970150	Labs	Labs	platelet count	5_prime_UTR_variant	0.70497	4	0.999871	NA	NA	Known Association	NA	0.2002	0.2186	0.2431	0.2065	0.871277	0.901356	0.829504	0.898946	TRUE	TRUE	TRUE	TRUE
Platelet_Max_INT	12:54712308:G:A	rs10876550	12	54318524	Labs	Labs	platelet count	intron_variant	0.55324	1f	0.981254	NA	NA	Known Association	NA	0.1494	0.3135	0.2789	0.4667	0.750532	0.853305	0.709009	0.866882	TRUE	TRUE	TRUE	TRUE
Platelet_Max_INT	12:6164342:G:C	rs60528468	12	6055176	Labs	Labs	platelet count	intron_variant	0.20655	5	0.983434	NA	NA	Previously Unidentified Association Known Signal	NA	0.0407	0.0044	NA	0.0006	0.88381	0.889239	0.0963202	0.389147	TRUE	TRUE	TRUE	TRUE
Platelet_Max_INT	1:43805698:T:C	rs141311765	1	43340027	Labs	Labs	platelet count	missense_variant	NA	NA	0.999999	NA	NA	Previously Unidentified Signal	NA	0.003	0.0003	NA	NA	0.863936	0.974053	NA	0.936855	TRUE	TRUE	TRUE	TRUE
Platelet_Max_INT	1:43855885:C:T	rs969268662	1	43390214	Labs	Labs	platelet count	intron_variant	NA	NA	0.999999	NA	NA	Previously Unidentified Signal	NA	0.0023	0.0003	NA	NA	0.415723	0.40289	0.0143258	0.185933	TRUE	TRUE	TRUE	TRUE
Platelet_Max_INT	1:43823346:T:A	rs186023332	1	43357675	Labs	Labs	platelet count	intron_variant	NA	NA	0.999613	NA	NA	Previously Unidentified Signal	NA	0.0045	0.0006	NA	NA	0.661488	0.675049	0.00338977	0.33588	TRUE	TRUE	TRUE	TRUE
Platelet_Max_INT	14:69425467:T:C	rs117672662	14	68958750	Labs	Labs	platelet count	intron_variant	0.60906	4	NA	0.999996	NA	Known Association	2	0.0028	0.0544	NA	0.0025	0.631252	0.889778	0.179383	0.608448	TRUE	TRUE	TRUE	TRUE
Platelet_Max_INT	17:33889704:C:T	rs7405825	17	35562685	Labs	Labs	platelet count	upstream_gene_variant	0.55436	1f	0.999998	NA	NA	Known Association	NA	0.1387	0.1841	0.0446	0.1843	0.836662	0.93643	0.853255	0.947129	TRUE	TRUE	TRUE	TRUE
Platelet_Max_INT	17:33873772:A:G	rs7221322	17	35546753	Labs	Labs	platelet count	downstream_gene_variant	0.66703	1f	1	NA	NA	Known Association	NA	0.3901	0.481	0.4492	0.3945	0.846993	0.879979	0.845086	0.897193	TRUE	TRUE	TRUE	TRUE
Platelet_Max_INT	17:45362004:C:T	rs61736876	17	47284638	Labs	Labs	platelet count	missense_variant	NA	NA	0.9755	NA	NA	Previously Unidentified Signal	NA	0.0068	0.0006	NA	NA	1.00035	0.99774	0.0327231	0.876269	TRUE	TRUE	TRUE	TRUE
Platelet_Max_INT	19:16221187:C:G	rs554801402	19	16110377	Labs	Labs	platelet count	upstream_gene_variant	NA	NA	0.999366	NA	NA	Previously Unidentified Signal	NA	0.0079	0.001	NA	NA	0.557541	0.36762	0.215128	0.107412	TRUE	TRUE	TRUE	TRUE
Platelet_Max_INT	19:45411941:T:C	rs429358	19	44908684	Labs	Labs	platelet count	missense_variant	NA	NA	0.999688	NA	NA	Known Association	NA	0.2166	0.1164	0.0985	0.1406	0.991433	1.00023	1.01449	0.99375	TRUE	TRUE	TRUE	TRUE
Platelet_Max_INT	2:68592496:C:T	rs17035364	2	68365364	Labs	Labs	platelet count	missense_variant	NA	NA	0.959934	NA	NA	Previously Unidentified Association Known Signal	NA	0.0978	0.0681	0.0234	0.0257	0.996913	1.00887	1.02878	0.992021	TRUE	TRUE	TRUE	TRUE
Platelet_Max_INT	3:184094183:A:G	rs956732	3	184376395	Labs	Labs	platelet count	5_prime_UTR_variant	0.55436	1f	1	NA	NA	Known Association	NA	0.4136	0.4314	0.3969	0.4962	0.816356	0.807086	0.633991	0.791934	TRUE	TRUE	TRUE	TRUE
Platelet_Max_INT	3:184087736:C:T	rs9850030	3	184369948	Labs	Labs	platelet count	intron_variant	0.64885	2b	0.999995	NA	NA	Known Association	NA	0.1728	0.0494	0.0759	0.063	0.966177	0.973461	0.994274	0.983046	TRUE	TRUE	TRUE	TRUE
Platelet_Max_INT	3:184082049:T:G	rs62287508	3	184364261	Labs	Labs	platelet count	intron_variant	0.60906	4	0.998134	NA	NA	Known Association	NA	0.3941	0.3921	0.1919	0.4709	0.948999	0.962858	0.907596	0.925149	TRUE	TRUE	TRUE	TRUE
[truncated: 539 more rows]

## Sheet: S13
Table S13. Heterogeneous effect sizes of loci-trait associations across all fine-mapped loci, compared between A) African and European populations (AFR vs EUR) and B) between Admixed American and European populations (AMR vs EUR)
[truncated: 31 more rows]

[truncated: 7 more sheets: S14, S15, S16, S17, S18, S19, S20]
