# Supplementary material for: Diversity and scale: Genetic architecture of 2068 traits in the VA Million Veteran Program
Source: Science. Author manuscript; Available in PMC 2026 Jan 30. (PMC12857194; doi:10.1126/science.adj1182)
Supplement: Supplemental Table S11 [file NIHMS2091849-supplement-Supplemental_Table_S11.txt]

phenotype	category	description	chr	start	end	locus	signal	merged.num_variants	merged.max_overall_pip	merged.best_variant	merged.best_variant_cs_pip	merged.best_variant.beta.META	merged.best_variant.pval.META	merged.variant_ids	best_ancestry	AFR.num_variants	AFR.max_overall_pip	AFR.best_variant	AFR.best_variant_cs_pip	AFR.best_variant.beta.ANC	AFR.best_variant.pval.ANC	AFR.variant_ids	AMR.num_variants	AMR.max_overall_pip	AMR.best_variant	AMR.best_variant_cs_pip	AMR.best_variant.beta.ANC	AMR.best_variant.pval.ANC	AMR.variant_ids	EAS.num_variants	EAS.max_overall_pip	EAS.best_variant	EAS.best_variant_cs_pip	EAS.best_variant.beta.ANC	EAS.best_variant.pval.ANC	EAS.variant_ids	EUR.num_variants	EUR.max_overall_pip	EUR.best_variant	EUR.best_variant_cs_pip	EUR.best_variant.beta.ANC	EUR.best_variant.pval.ANC	EUR.variant_ids
A1C_Max_INT	Labs	hemoglobin A1c (HbA1c, maximum, inv-norm transformed)	chr10	114250001	115250000	chr10.114250001.115250000	1	1	1	10:114758349:C:T	1	-0.1496	0	10:114758349:C:T	AFR	1	1	10:114758349:C:T	1	-0.1205	4.87e-115	10:114758349:C:T	1	0.99981751	10:114758349:C:T	0.99981749	-0.1028	1.85e-43	10:114758349:C:T	NA	NA	NA	NA	NA	NA	NA	1	0.992291516	10:114758349:C:T	0.9922915161	-0.1821	0	10:114758349:C:T
A1C_Max_INT	Labs	hemoglobin A1c (HbA1c, maximum, inv-norm transformed)	chr10	114250001	115250000	chr10.114250001.115250000	2	9	0.742111461	10:114760218:C:G	0.7420876093	0.1026	3.45e-17	10:114736670:T:G,10:114737324:C:T,10:114743091:A:G,10:114743171:T:G,10:114750269:C:T,10:114760218:C:G,10:114760590:C:T,10:114764633:G:A,10:114822463:C:T	AFR	9	0.742111461	10:114760218:C:G	0.742087609	0.0983	2.315e-17	10:114736670:T:G,10:114737324:C:T,10:114743091:A:G,10:114743171:T:G,10:114750269:C:T,10:114760218:C:G,10:114760590:C:T,10:114764633:G:A,10:114822463:C:T	NA	NA	NA	NA	NA	NA	NA	NA	NA	NA	NA	NA	NA	NA	NA	NA	NA	NA	NA	NA	NA
A1C_Max_INT	Labs	hemoglobin A1c (HbA1c, maximum, inv-norm transformed)	chr10	114250001	115250000	chr10.114250001.115250000	3	2	0.664021529	10:114737324:C:T	0.6640215294	0.08011	1.69e-17	10:114737324:C:T,10:114743091:A:G	EUR	NA	NA	NA	NA	NA	NA	NA	NA	NA	NA	NA	NA	NA	NA	NA	NA	NA	NA	NA	NA	NA	2	0.664021529	10:114737324:C:T	0.6640215294	0.1312	1.786e-29	10:114737324:C:T,10:114743091:A:G
A1C_Max_INT	Labs	hemoglobin A1c (HbA1c, maximum, inv-norm transformed)	chr10	114250001	115250000	chr10.114250001.115250000	4	1	0.9998183	10:114793572:T:C	0.9998182999	-0.1836	3.58e-62	10:114793572:T:C	EUR	NA	NA	NA	NA	NA	NA	NA	NA	NA	NA	NA	NA	NA	NA	NA	NA	NA	NA	NA	NA	NA	1	0.9998183	10:114793572:T:C	0.9998182999	-0.2027	9.262e-117	10:114793572:T:C
A1C_Max_INT	Labs	hemoglobin A1c (HbA1c, maximum, inv-norm transformed)	chr10	114250001	115250000	chr10.114250001.115250000	5	2	0.500415084	10:114774829:C:T	0.5004150837	-0.4099	1.23e-14	10:114769438:G:A,10:114774829:C:T	EUR	NA	NA	NA	NA	NA	NA	NA	NA	NA	NA	NA	NA	NA	NA	NA	NA	NA	NA	NA	NA	NA	2	0.500415084	10:114774829:C:T	0.5004150837	-0.4669	2.052e-31	10:114769438:G:A,10:114774829:C:T
A1C_Max_INT	Labs	hemoglobin A1c (HbA1c, maximum, inv-norm transformed)	chr10	114250001	115250000	chr10.114250001.115250000	6	1	0.994799206	10:114874406:C:A	0.994799206	0.01509	4.93e-05	10:114874406:C:A	EUR	NA	NA	NA	NA	NA	NA	NA	NA	NA	NA	NA	NA	NA	NA	NA	NA	NA	NA	NA	NA	NA	1	0.994799206	10:114874406:C:A	0.994799206	0.03024	1.025e-18	10:114874406:C:A
A1C_Max_INT	Labs	hemoglobin A1c (HbA1c, maximum, inv-norm transformed)	chr10	11750001	12750000	chr10.11750001.12750000	1	1	0.984640923	10:12307894:C:T	0.9846378124	-0.05156	1.42e-37	10:12307894:C:T	AFR	1	0.984640923	10:12307894:C:T	0.984637812	-0.04278	5.652e-11	10:12307894:C:T	NA	NA	NA	NA	NA	NA	NA	NA	NA	NA	NA	NA	NA	NA	NA	NA	NA	NA	NA	NA	NA
A1C_Max_INT	Labs	hemoglobin A1c (HbA1c, maximum, inv-norm transformed)	chr10	11750001	12750000	chr10.11750001.12750000	2	2	0.922442905	10:12245520:G:A	0.9224424559	-0.04754	2.3e-33	10:12245520:G:A,10:12281111:G:A	EUR	NA	NA	NA	NA	NA	NA	NA	NA	NA	NA	NA	NA	NA	NA	NA	NA	NA	NA	NA	NA	NA	2	0.922442905	10:12245520:G:A	0.9224424559	-0.05911	3.807e-56	10:12245520:G:A,10:12281111:G:A
A1C_Max_INT	Labs	hemoglobin A1c (HbA1c, maximum, inv-norm transformed)	chr10	11750001	12750000	chr10.11750001.12750000	3	7	0.293294988	10:12600361:T:C	0.2932904937	0.02313	1.85e-05	10:12596400:C:T,10:12596714:T:A,10:12598448:T:C,10:12600361:T:C,10:12601713:G:A,10:12602908:T:C,10:12604096:G:C	EUR	NA	NA	NA	NA	NA	NA	NA	NA	NA	NA	NA	NA	NA	NA	NA	NA	NA	NA	NA	NA	NA	7	0.293294988	10:12600361:T:C	0.2932904937	0.02951	1.644e-10	10:12596400:C:T,10:12596714:T:A,10:12598448:T:C,10:12600361:T:C,10:12601713:G:A,10:12602908:T:C,10:12604096:G:C
A1C_Max_INT	Labs	hemoglobin A1c (HbA1c, maximum, inv-norm transformed)	chr10	121250001	122000000	chr10.121250001.122000000	1	23	0.114017825	10:121613740:G:C	0.1139424677	-0.02974	5.68e-12	10:121585598:C:T,10:121613740:G:C,10:121636632:C:T,10:121642333:C:T,10:121644627:C:T,10:121644735:A:C,10:121645775:G:A,10:121649371:C:G,10:121649707:A:C,10:121658842:C:A,10:121660400:A:C,10:121660465:T:G,10:121661261:C:T,10:121661727:G:T,10:121664619:C:G,10:121665767:C:T,10:121679833:C:A,10:121680152:A:C,10:121685016:T:C,10:121689441:G:A,10:121692908:A:C,10:121699856:T:C,10:121701160:G:T	EUR	NA	NA	NA	NA	NA	NA	NA	NA	NA	NA	NA	NA	NA	NA	NA	NA	NA	NA	NA	NA	NA	23	0.114017825	10:121613740:G:C	0.1139424677	-0.02752	4.473e-14	10:121585598:C:T,10:121613740:G:C,10:121636632:C:T,10:121642333:C:T,10:121644627:C:T,10:121644735:A:C,10:121645775:G:A,10:121649371:C:G,10:121649707:A:C,10:121658842:C:A,10:121660400:A:C,10:121660465:T:G,10:121661261:C:T,10:121661727:G:T,10:121664619:C:G,10:121665767:C:T,10:121679833:C:A,10:121680152:A:C,10:121685016:T:C,10:121689441:G:A,10:121692908:A:C,10:121699856:T:C,10:121701160:G:T
A1C_Max_INT	Labs	hemoglobin A1c (HbA1c, maximum, inv-norm transformed)	chr10	69750001	71750000	chr10.69750001.71750000	1	2	1	10:71094504:T:C	1	0.196	1.69e-221	10:71094504:T:C,10:71099109:A:G	EUR	NA	NA	NA	NA	NA	NA	NA	2	0.61713972	10:71099109:A:G	0.61710327	0.1623	3.944e-34	10:71094504:T:C,10:71099109:A:G	NA	NA	NA	NA	NA	NA	NA	1	1	10:71094504:T:C	1	0.2145	0	10:71094504:T:C
A1C_Max_INT	Labs	hemoglobin A1c (HbA1c, maximum, inv-norm transformed)	chr10	69750001	71750000	chr10.69750001.71750000	2	2	0.639085466	10:71021887:G:A	0.6390854659	0.2985	1.79e-25	10:71021887:G:A,10:71022040:T:C	EUR	NA	NA	NA	NA	NA	NA	NA	NA	NA	NA	NA	NA	NA	NA	NA	NA	NA	NA	NA	NA	NA	2	0.639085466	10:71021887:G:A	0.6390854659	0.3176	2.323e-41	10:71021887:G:A,10:71022040:T:C
A1C_Max_INT	Labs	hemoglobin A1c (HbA1c, maximum, inv-norm transformed)	chr10	69750001	71750000	chr10.69750001.71750000	3	6	0.406680522	10:70381848:T:G	0.4066805221	0.01934	6.94e-10	10:70337459:T:C,10:70337590:T:G,10:70367206:C:T,10:70367452:C:A,10:70381848:T:G,10:70382179:A:G	EUR	NA	NA	NA	NA	NA	NA	NA	NA	NA	NA	NA	NA	NA	NA	NA	NA	NA	NA	NA	NA	NA	6	0.406680522	10:70381848:T:G	0.4066805221	0.02905	4.033e-24	10:70337459:T:C,10:70337590:T:G,10:70367206:C:T,10:70367452:C:A,10:70381848:T:G,10:70382179:A:G
A1C_Max_INT	Labs	hemoglobin A1c (HbA1c, maximum, inv-norm transformed)	chr10	69750001	71750000	chr10.69750001.71750000	4	2	0.773739866	10:71125119:C:T	0.773739866	0.5425	1.81e-19	10:71095035:G:A,10:71125119:C:T	EUR	NA	NA	NA	NA	NA	NA	NA	NA	NA	NA	NA	NA	NA	NA	NA	NA	NA	NA	NA	NA	NA	2	0.773739866	10:71125119:C:T	0.773739866	0.5849	1.741e-38	10:71095035:G:A,10:71125119:C:T
A1C_Max_INT	Labs	hemoglobin A1c (HbA1c, maximum, inv-norm transformed)	chr10	80500001	81500000	chr10.80500001.81500000	1	8	0.187076249	10:80943841:G:A	0.1870463195	0.02948	2.36e-20	10:80942620:C:T,10:80942631:A:G,10:80942855:G:C,10:80943841:G:A,10:80944230:T:G,10:80945964:C:G,10:80947438:T:C,10:80947777:T:G	EUR	NA	NA	NA	NA	NA	NA	NA	NA	NA	NA	NA	NA	NA	NA	NA	NA	NA	NA	NA	NA	NA	8	0.187076249	10:80943841:G:A	0.1870463195	0.04131	2.382e-46	10:80942620:C:T,10:80942631:A:G,10:80942855:G:C,10:80943841:G:A,10:80944230:T:G,10:80945964:C:G,10:80947438:T:C,10:80947777:T:G
A1C_Max_INT	Labs	hemoglobin A1c (HbA1c, maximum, inv-norm transformed)	chr10	93750001	95000000	chr10.93750001.95000000	1	7	0.246043722	10:94463945:G:A	0.245888155	0.0426	3.2e-41	10:94430497:A:C,10:94460281:A:G,10:94460650:T:C,10:94462427:T:C,10:94462882:C:T,10:94463779:G:T,10:94463945:G:A	AMR	NA	NA	NA	NA	NA	NA	NA	7	0.24604372	10:94463945:G:A	0.24588815	0.03975	6.664e-09	10:94430497:A:C,10:94460281:A:G,10:94460650:T:C,10:94462427:T:C,10:94462882:C:T,10:94463779:G:T,10:94463945:G:A	NA	NA	NA	NA	NA	NA	NA	NA	NA	NA	NA	NA	NA	NA
A1C_Max_INT	Labs	hemoglobin A1c (HbA1c, maximum, inv-norm transformed)	chr10	93750001	95000000	chr10.93750001.95000000	2	14	0.159218221	10:94485763:G:A	0.1591735939	0.04629	2.12e-40	10:94468934:G:A,10:94469980:T:C,10:94470515:T:C,10:94471595:C:T,10:94473629:G:A,10:94474097:G:A,10:94474111:C:T,10:94477219:T:A,10:94477539:G:A,10:94477870:C:T,10:94480334:C:T,10:94481917:G:A,10:94482076:C:T,10:94485763:G:A	EUR	NA	NA	NA	NA	NA	NA	NA	NA	NA	NA	NA	NA	NA	NA	NA	NA	NA	NA	NA	NA	NA	14	0.159218221	10:94485763:G:A	0.1591735939	0.05873	3.504e-88	10:94468934:G:A,10:94469980:T:C,10:94470515:T:C,10:94471595:C:T,10:94473629:G:A,10:94474097:G:A,10:94474111:C:T,10:94477219:T:A,10:94477539:G:A,10:94477870:C:T,10:94480334:C:T,10:94481917:G:A,10:94482076:C:T,10:94485763:G:A
A1C_Max_INT	Labs	hemoglobin A1c (HbA1c, maximum, inv-norm transformed)	chr11	127750001	128500000	chr11.127750001.128500000	1	3	0.49201029	11:128383687:C:T	0.4920095989	-0.01988	1.15e-07	11:128383687:C:T,11:128389259:G:C,11:128389391:C:T	EUR	NA	NA	NA	NA	NA	NA	NA	NA	NA	NA	NA	NA	NA	NA	NA	NA	NA	NA	NA	NA	NA	3	0.49201029	11:128383687:C:T	0.4920095989	-0.0234	2.22e-11	11:128383687:C:T,11:128389259:G:C,11:128389391:C:T
A1C_Max_INT	Labs	hemoglobin A1c (HbA1c, maximum, inv-norm transformed)	chr11	127750001	128500000	chr11.127750001.128500000	2	7	0.353979341	11:128226431:G:C	0.3539783486	0.02677	6.71e-15	11:128224218:T:A,11:128226431:G:C,11:128230354:C:T,11:128231469:T:G,11:128231566:T:C,11:128234144:A:G,11:128235252:C:A	EUR	NA	NA	NA	NA	NA	NA	NA	NA	NA	NA	NA	NA	NA	NA	NA	NA	NA	NA	NA	NA	NA	7	0.353979341	11:128226431:G:C	0.3539783486	0.03097	5.399e-22	11:128224218:T:A,11:128226431:G:C,11:128230354:C:T,11:128231469:T:G,11:128231566:T:C,11:128234144:A:G,11:128235252:C:A
A1C_Max_INT	Labs	hemoglobin A1c (HbA1c, maximum, inv-norm transformed)	chr11	127750001	128500000	chr11.127750001.128500000	3	22	0.118711076	11:127995874:A:G	0.1187098655	0.01329	0.00034	11:127995874:A:G,11:128002947:C:A,11:128002959:A:G,11:128003786:A:G,11:128003837:C:T,11:128004872:A:C,11:128006503:C:T,11:128007378:A:C,11:128008033:G:A,11:128008102:C:T,11:128008191:C:T,11:128008983:T:C,11:128008991:G:A,11:128009993:T:A,11:128010373:A:G,11:128011993:T:C,11:128012623:C:T,11:128012643:C:T,11:128012762:C:T,11:128014508:G:A,11:128014540:A:G,11:128014750:T:C	EUR	NA	NA	NA	NA	NA	NA	NA	NA	NA	NA	NA	NA	NA	NA	NA	NA	NA	NA	NA	NA	NA	22	0.118711076	11:127995874:A:G	0.1187098655	0.02204	2.967e-09	11:127995874:A:G,11:128002947:C:A,11:128002959:A:G,11:128003786:A:G,11:128003837:C:T,11:128004872:A:C,11:128006503:C:T,11:128007378:A:C,11:128008033:G:A,11:128008102:C:T,11:128008191:C:T,11:128008983:T:C,11:128008991:G:A,11:128009993:T:A,11:128010373:A:G,11:128011993:T:C,11:128012623:C:T,11:128012643:C:T,11:128012762:C:T,11:128014508:G:A,11:128014540:A:G,11:128014750:T:C
A1C_Max_INT	Labs	hemoglobin A1c (HbA1c, maximum, inv-norm transformed)	chr11	17000001	17750000	chr11.17000001.17750000	1	1	0.98696487	11:17215357:C:T	0.9869642254	0.2477	0.00035	11:17215357:C:T	EUR	NA	NA	NA	NA	NA	NA	NA	NA	NA	NA	NA	NA	NA	NA	NA	NA	NA	NA	NA	NA	NA	1	0.98696487	11:17215357:C:T	0.9869642254	0.2869	9.228e-09	11:17215357:C:T
A1C_Max_INT	Labs	hemoglobin A1c (HbA1c, maximum, inv-norm transformed)	chr11	17000001	17750000	chr11.17000001.17750000	2	6	0.607735453	11:17415190:C:G	0.6077163462	0.03445	9.48e-23	11:17408630:C:T,11:17409572:T:C,11:17411821:C:T,11:17415190:C:G,11:17418477:C:A,11:17421886:T:C	EUR	NA	NA	NA	NA	NA	NA	NA	NA	NA	NA	NA	NA	NA	NA	NA	NA	NA	NA	NA	NA	NA	6	0.607735453	11:17415190:C:G	0.6077163462	0.04431	1.56e-50	11:17408630:C:T,11:17409572:T:C,11:17411821:C:T,11:17415190:C:G,11:17418477:C:A,11:17421886:T:C
A1C_Max_INT	Labs	hemoglobin A1c (HbA1c, maximum, inv-norm transformed)	chr11	1750001	3250000	chr11.1750001.3250000	1	1	0.999999643	11:2858546:C:T	0.9999996431	0.09015	1.72e-58	11:2858546:C:T	AFR	1	0.999999643	11:2858546:C:T	0.999999643	0.08397	1.39e-20	11:2858546:C:T	NA	NA	NA	NA	NA	NA	NA	NA	NA	NA	NA	NA	NA	NA	NA	NA	NA	NA	NA	NA	NA
A1C_Max_INT	Labs	hemoglobin A1c (HbA1c, maximum, inv-norm transformed)	chr11	1750001	3250000	chr11.1750001.3250000	2	1	0.99604192	11:2197286:A:G	0.9960419196	0.03807	4.35e-33	11:2197286:A:G	AFR	1	0.99604192	11:2197286:A:G	0.99604192	0.04728	1.337e-17	11:2197286:A:G	NA	NA	NA	NA	NA	NA	NA	NA	NA	NA	NA	NA	NA	NA	NA	NA	NA	NA	NA	NA	NA
A1C_Max_INT	Labs	hemoglobin A1c (HbA1c, maximum, inv-norm transformed)	chr11	1750001	3250000	chr11.1750001.3250000	3	1	0.985291977	11:2694606:C:A	0.9852919769	-0.02891	1.15e-19	11:2694606:C:A	AFR	1	0.985291977	11:2694606:C:A	0.985291977	-0.03648	5.729e-13	11:2694606:C:A	NA	NA	NA	NA	NA	NA	NA	NA	NA	NA	NA	NA	NA	NA	NA	NA	NA	NA	NA	NA	NA
A1C_Max_INT	Labs	hemoglobin A1c (HbA1c, maximum, inv-norm transformed)	chr11	1750001	3250000	chr11.1750001.3250000	4	3	0.743848985	11:2239699:C:G	0.7438489838	-0.1309	2.13e-13	11:2238751:G:T,11:2239699:C:G,11:2276990:T:C	AFR	3	0.743848985	11:2239699:C:G	0.743848984	-0.1295	1.939e-14	11:2238751:G:T,11:2239699:C:G,11:2276990:T:C	NA	NA	NA	NA	NA	NA	NA	NA	NA	NA	NA	NA	NA	NA	NA	NA	NA	NA	NA	NA	NA
A1C_Max_INT	Labs	hemoglobin A1c (HbA1c, maximum, inv-norm transformed)	chr11	1750001	3250000	chr11.1750001.3250000	5	11	0.284045236	11:2197825:G:A	0.2840452361	0.04558	0.000642	11:2126229:A:G,11:2152541:C:G,11:2196617:G:A,11:2197825:G:A,11:2209956:C:T,11:2211855:C:A,11:2211884:C:T,11:2212263:G:A,11:2214726:C:T,11:2214803:C:G,11:2215226:G:A	AFR	11	0.284045236	11:2197825:G:A	0.284045236	0.04851	0.0001184	11:2126229:A:G,11:2152541:C:G,11:2196617:G:A,11:2197825:G:A,11:2209956:C:T,11:2211855:C:A,11:2211884:C:T,11:2212263:G:A,11:2214726:C:T,11:2214803:C:G,11:2215226:G:A	NA	NA	NA	NA	NA	NA	NA	NA	NA	NA	NA	NA	NA	NA	NA	NA	NA	NA	NA	NA	NA
A1C_Max_INT	Labs	hemoglobin A1c (HbA1c, maximum, inv-norm transformed)	chr11	1750001	3250000	chr11.1750001.3250000	6	3	0.788790815	11:2858440:G:A	0.7887839725	0.09603	3.89e-48	11:2858440:G:A,11:2858546:C:T,11:2858636:C:T	AMR	NA	NA	NA	NA	NA	NA	NA	3	0.78879081	11:2858440:G:A	0.78878397	0.09485	2.65e-26	11:2858440:G:A,11:2858546:C:T,11:2858636:C:T	NA	NA	NA	NA	NA	NA	NA	NA	NA	NA	NA	NA	NA	NA
A1C_Max_INT	Labs	hemoglobin A1c (HbA1c, maximum, inv-norm transformed)	chr11	1750001	3250000	chr11.1750001.3250000	7	1	1	11:2857897:G:A	0.9999999996	0.03892	2.74e-26	11:2857897:G:A	EUR	NA	NA	NA	NA	NA	NA	NA	NA	NA	NA	NA	NA	NA	NA	NA	NA	NA	NA	NA	NA	NA	1	1	11:2857897:G:A	0.9999999996	0.04366	6.604e-44	11:2857897:G:A
A1C_Max_INT	Labs	hemoglobin A1c (HbA1c, maximum, inv-norm transformed)	chr11	1750001	3250000	chr11.1750001.3250000	8	1	0.992419201	11:2692249:C:T	0.9924192013	-0.02667	1.48e-17	11:2692249:C:T	EUR	NA	NA	NA	NA	NA	NA	NA	NA	NA	NA	NA	NA	NA	NA	NA	NA	NA	NA	NA	NA	NA	1	0.992419201	11:2692249:C:T	0.9924192013	-0.03497	2.947e-32	11:2692249:C:T
A1C_Max_INT	Labs	hemoglobin A1c (HbA1c, maximum, inv-norm transformed)	chr11	1750001	3250000	chr11.1750001.3250000	9	2	0.513595442	11:2908195:G:T	0.5135954417	-0.02707	8.41e-16	11:2908195:G:T,11:2908399:C:T	EUR	NA	NA	NA	NA	NA	NA	NA	NA	NA	NA	NA	NA	NA	NA	NA	NA	NA	NA	NA	NA	NA	2	0.513595442	11:2908195:G:T	0.5135954417	-0.03155	3.248e-25	11:2908195:G:T,11:2908399:C:T
A1C_Max_INT	Labs	hemoglobin A1c (HbA1c, maximum, inv-norm transformed)	chr11	1750001	3250000	chr11.1750001.3250000	10	2	0.949184996	11:2858636:C:T	0.9491849958	0.08665	1.15e-52	11:2858546:C:T,11:2858636:C:T	EUR	NA	NA	NA	NA	NA	NA	NA	NA	NA	NA	NA	NA	NA	NA	NA	NA	NA	NA	NA	NA	NA	2	0.949184996	11:2858636:C:T	0.9491849958	0.1099	7.448e-51	11:2858546:C:T,11:2858636:C:T
A1C_Max_INT	Labs	hemoglobin A1c (HbA1c, maximum, inv-norm transformed)	chr11	1750001	3250000	chr11.1750001.3250000	11	9	0.392592677	11:2193840:A:G	0.3925926772	0.03616	9.63e-31	11:2193597:C:T,11:2193840:A:G,11:2194420:G:C,11:2195538:G:A,11:2195844:T:C,11:2195981:T:C,11:2196424:T:C,11:2197132:T:G,11:2197286:A:G	EUR	NA	NA	NA	NA	NA	NA	NA	NA	NA	NA	NA	NA	NA	NA	NA	NA	NA	NA	NA	NA	NA	9	0.392592677	11:2193840:A:G	0.3925926772	0.03781	2.448e-37	11:2193597:C:T,11:2193840:A:G,11:2194420:G:C,11:2195538:G:A,11:2195844:T:C,11:2195981:T:C,11:2196424:T:C,11:2197132:T:G,11:2197286:A:G
A1C_Max_INT	Labs	hemoglobin A1c (HbA1c, maximum, inv-norm transformed)	chr1	117750001	118500000	chr1.117750001.118500000	1	45	0.087437232	1:117898944:C:T	0.0874336798	0.01427	0.000353	1:117848822:G:A,1:117870753:A:T,1:117871130:T:C,1:117873022:G:C,1:117873222:T:C,1:117897700:A:G,1:117898944:C:T,1:117900155:T:A,1:117900918:G:A,1:117900925:T:G,1:117901462:G:A,1:117910682:G:A,1:117913019:A:G,1:117914309:G:A,1:117915907:G:A,1:117916880:G:C,1:117921039:T:G,1:117926118:C:T,1:117926372:T:A,1:117926373:T:A,1:117927337:G:A,1:117927803:T:G,1:117929605:G:A,1:117935635:A:T,1:117938741:A:G…	EUR	NA	NA	NA	NA	NA	NA	NA	NA	NA	NA	NA	NA	NA	NA	NA	NA	NA	NA	NA	NA	NA	45	0.087437232	1:117898944:C:T	0.0874336798	0.02189	9.383e-10	1:117848822:G:A,1:117870753:A:T,1:117871130:T:C,1:117873022:G:C,1:117873222:T:C,1:117897700:A:G,1:117898944:C:T,1:117900155:T:A,1:117900918:G:A,1:117900925:T:G,1:117901462:G:A,1:117910682:G:A,1:117913019:A:G,1:117914309:G:A,1:117915907:G:A,1:117916880:G:C,1:117921039:T:G,1:117926118:C:T,1:117926372:T:A,1:117926373:T:A,1:117927337:G:A,1:117927803:T:G,1:117929605:G:A,1:117935635:A:T,1:117938741:A:G…
A1C_Max_INT	Labs	hemoglobin A1c (HbA1c, maximum, inv-norm transformed)	chr1	117750001	118500000	chr1.117750001.118500000	2	4	0.701743769	1:118162139:C:T	0.7017427701	-0.02503	2.39e-13	1:118143948:A:G,1:118148384:G:A,1:118153977:T:G,1:118162139:C:T	EUR	NA	NA	NA	NA	NA	NA	NA	NA	NA	NA	NA	NA	NA	NA	NA	NA	NA	NA	NA	NA	NA	4	0.701743769	1:118162139:C:T	0.7017427701	-0.03519	5.213e-30	1:118143948:A:G,1:118148384:G:A,1:118153977:T:G,1:118162139:C:T
A1C_Max_INT	Labs	hemoglobin A1c (HbA1c, maximum, inv-norm transformed)	chr1	117750001	118500000	chr1.117750001.118500000	3	71	0.073767657	1:117881777:G:C	0.0737639194	-0.02815	1.65e-07	1:117825911:A:G,1:117832997:G:A,1:117839201:G:A,1:117843448:G:A,1:117850886:G:A,1:117851867:C:G,1:117852244:G:A,1:117855689:G:C,1:117859711:C:A,1:117859798:C:T,1:117862312:A:G,1:117878314:C:T,1:117881166:C:T,1:117881777:G:C,1:117884022:G:A,1:117890379:C:T,1:117893519:T:C,1:117897564:T:C,1:117899218:T:G,1:117903273:G:C,1:117911838:T:G,1:117916458:C:A,1:117918285:T:C,1:117922010:A:C,1:117923865:A:G…	EUR	NA	NA	NA	NA	NA	NA	NA	NA	NA	NA	NA	NA	NA	NA	NA	NA	NA	NA	NA	NA	NA	71	0.073767657	1:117881777:G:C	0.0737639194	-0.03073	8.254e-11	1:117825911:A:G,1:117832997:G:A,1:117839201:G:A,1:117843448:G:A,1:117850886:G:A,1:117851867:C:G,1:117852244:G:A,1:117855689:G:C,1:117859711:C:A,1:117859798:C:T,1:117862312:A:G,1:117878314:C:T,1:117881166:C:T,1:117881777:G:C,1:117884022:G:A,1:117890379:C:T,1:117893519:T:C,1:117897564:T:C,1:117899218:T:G,1:117903273:G:C,1:117911838:T:G,1:117916458:C:A,1:117918285:T:C,1:117922010:A:C,1:117923865:A:G…
A1C_Max_INT	Labs	hemoglobin A1c (HbA1c, maximum, inv-norm transformed)	chr1	120000001	121000000	chr1.120000001.121000000	1	41	0.122332506	1:120499573:A:C	0.1223021441	-0.03318	5.38e-16	1:120437884:A:G,1:120439109:G:C,1:120440029:T:C,1:120442257:A:T,1:120443540:C:T,1:120446063:T:C,1:120451190:T:C,1:120455310:A:G,1:120455586:T:C,1:120456563:G:T,1:120458004:A:T,1:120461253:C:T,1:120471224:A:G,1:120471857:C:T,1:120472507:C:A,1:120473066:A:G,1:120473425:A:T,1:120474178:C:T,1:120480709:C:T,1:120492200:G:A,1:120495506:T:C,1:120496119:A:T,1:120496127:A:C,1:120498250:C:G,1:120499573:A:C…	EUR	NA	NA	NA	NA	NA	NA	NA	NA	NA	NA	NA	NA	NA	NA	NA	NA	NA	NA	NA	NA	NA	41	0.122332506	1:120499573:A:C	0.1223021441	-0.04979	7.044e-27	1:120437884:A:G,1:120439109:G:C,1:120440029:T:C,1:120442257:A:T,1:120443540:C:T,1:120446063:T:C,1:120451190:T:C,1:120455310:A:G,1:120455586:T:C,1:120456563:G:T,1:120458004:A:T,1:120461253:C:T,1:120471224:A:G,1:120471857:C:T,1:120472507:C:A,1:120473066:A:G,1:120473425:A:T,1:120474178:C:T,1:120480709:C:T,1:120492200:G:A,1:120495506:T:C,1:120496119:A:T,1:120496127:A:C,1:120498250:C:G,1:120499573:A:C…
A1C_Max_INT	Labs	hemoglobin A1c (HbA1c, maximum, inv-norm transformed)	chr11	3500001	4250000	chr11.3500001.4250000	1	1	0.999945786	11:3953878:C:T	0.9999457817	0.133	1.15e-11	11:3953878:C:T	AFR	1	0.999945786	11:3953878:C:T	0.999945782	0.1361	1.884e-13	11:3953878:C:T	NA	NA	NA	NA	NA	NA	NA	NA	NA	NA	NA	NA	NA	NA	NA	NA	NA	NA	NA	NA	NA
A1C_Max_INT	Labs	hemoglobin A1c (HbA1c, maximum, inv-norm transformed)	chr11	4000001	6250000	chr11.4000001.6250000	1	1	1	11:5248232:T:A	1	0.1778	8.49e-43	11:5248232:T:A	AFR	1	1	11:5248232:T:A	1	0.1813	2.178e-49	11:5248232:T:A	NA	NA	NA	NA	NA	NA	NA	NA	NA	NA	NA	NA	NA	NA	NA	NA	NA	NA	NA	NA	NA
A1C_Max_INT	Labs	hemoglobin A1c (HbA1c, maximum, inv-norm transformed)	chr11	4000001	6250000	chr11.4000001.6250000	2	1	1	11:5248233:C:T	1	0.295	4.68e-31	11:5248233:C:T	AFR	1	1	11:5248233:C:T	1	0.2915	1.336e-34	11:5248233:C:T	NA	NA	NA	NA	NA	NA	NA	NA	NA	NA	NA	NA	NA	NA	NA	NA	NA	NA	NA	NA	NA
A1C_Max_INT	Labs	hemoglobin A1c (HbA1c, maximum, inv-norm transformed)	chr11	4000001	6250000	chr11.4000001.6250000	3	1	0.961936389	11:5567111:C:T	0.9619358919	-0.08148	0.005132	11:5567111:C:T	EUR	NA	NA	NA	NA	NA	NA	NA	NA	NA	NA	NA	NA	NA	NA	NA	NA	NA	NA	NA	NA	NA	1	0.961936389	11:5567111:C:T	0.9619358919	-0.1444	7.111e-09	11:5567111:C:T
A1C_Max_INT	Labs	hemoglobin A1c (HbA1c, maximum, inv-norm transformed)	chr11	47000001	48250000	chr11.47000001.48250000	1	1	0.963118931	11:48098496:T:C	0.9631171622	0.01344	0.000296	11:48098496:T:C	EUR	NA	NA	NA	NA	NA	NA	NA	NA	NA	NA	NA	NA	NA	NA	NA	NA	NA	NA	NA	NA	NA	1	0.963118931	11:48098496:T:C	0.9631171622	0.03144	1.157e-14	11:48098496:T:C
A1C_Max_INT	Labs	hemoglobin A1c (HbA1c, maximum, inv-norm transformed)	chr11	47000001	48250000	chr11.47000001.48250000	2	5	0.266614611	11:47669861:G:A	0.2665795933	-0.01894	1.03e-09	11:47665686:G:A,11:47669175:T:C,11:47669619:G:A,11:47669861:G:A,11:47828342:T:C	EUR	NA	NA	NA	NA	NA	NA	NA	NA	NA	NA	NA	NA	NA	NA	NA	NA	NA	NA	NA	NA	NA	5	0.266614611	11:47669861:G:A	0.2665795933	-0.02715	5.173e-21	11:47665686:G:A,11:47669175:T:C,11:47669619:G:A,11:47669861:G:A,11:47828342:T:C
A1C_Max_INT	Labs	hemoglobin A1c (HbA1c, maximum, inv-norm transformed)	chr1	158000001	159000000	chr1.158000001.159000000	1	6	0.252384387	1:158628014:T:G	0.2521728903	-0.04744	7.07e-43	1:158556301:A:G,1:158619822:A:C,1:158620477:C:G,1:158626378:C:T,1:158626784:T:G,1:158628014:T:G	AMR	NA	NA	NA	NA	NA	NA	NA	6	0.25238439	1:158628014:T:G	0.25217289	-0.0528	6.671e-13	1:158556301:A:G,1:158619822:A:C,1:158620477:C:G,1:158626378:C:T,1:158626784:T:G,1:158628014:T:G	NA	NA	NA	NA	NA	NA	NA	NA	NA	NA	NA	NA	NA	NA
A1C_Max_INT	Labs	hemoglobin A1c (HbA1c, maximum, inv-norm transformed)	chr1	158000001	159000000	chr1.158000001.159000000	2	1	0.995657373	1:158391861:C:T	0.9956573705	-0.08587	8.87e-13	1:158391861:C:T	EUR	NA	NA	NA	NA	NA	NA	NA	NA	NA	NA	NA	NA	NA	NA	NA	NA	NA	NA	NA	NA	NA	1	0.995657373	1:158391861:C:T	0.9956573705	-0.1027	2.324e-28	1:158391861:C:T
A1C_Max_INT	Labs	hemoglobin A1c (HbA1c, maximum, inv-norm transformed)	chr1	158000001	159000000	chr1.158000001.159000000	3	12	0.145725734	1:158586277:G:A	0.14572521	-0.05293	1.25e-46	1:158582426:G:A,1:158582543:G:A,1:158582552:G:A,1:158582838:G:C,1:158584675:A:G,1:158585230:C:T,1:158585355:T:C,1:158585415:C:T,1:158586277:G:A,1:158587143:C:T,1:158611797:T:C,1:158612548:T:A	EUR	NA	NA	NA	NA	NA	NA	NA	NA	NA	NA	NA	NA	NA	NA	NA	NA	NA	NA	NA	NA	NA	12	0.145725734	1:158586277:G:A	0.14572521	-0.07033	2.54e-109	1:158582426:G:A,1:158582543:G:A,1:158582552:G:A,1:158582838:G:C,1:158584675:A:G,1:158585230:C:T,1:158585355:T:C,1:158585415:C:T,1:158586277:G:A,1:158587143:C:T,1:158611797:T:C,1:158612548:T:A
A1C_Max_INT	Labs	hemoglobin A1c (HbA1c, maximum, inv-norm transformed)	chr1	158000001	159000000	chr1.158000001.159000000	4	2	0.93598035	1:158025818:C:G	0.9359803161	0.02055	2.11e-05	1:158025818:C:G,1:158026290:A:G	EUR	NA	NA	NA	NA	NA	NA	NA	NA	NA	NA	NA	NA	NA	NA	NA	NA	NA	NA	NA	NA	NA	2	0.93598035	1:158025818:C:G	0.9359803161	0.02139	2.68e-08	1:158025818:C:G,1:158026290:A:G
A1C_Max_INT	Labs	hemoglobin A1c (HbA1c, maximum, inv-norm transformed)	chr11	61250001	62000000	chr11.61250001.62000000	1	6	0.250054178	11:61261018:C:A	0.2500052915	0.01866	4.73e-05	11:61260882:C:T,11:61261018:C:A,11:61263673:A:G,11:61268257:A:G,11:61269649:A:G,11:61269650:C:T	EUR	NA	NA	NA	NA	NA	NA	NA	NA	NA	NA	NA	NA	NA	NA	NA	NA	NA	NA	NA	NA	NA	6	0.250054178	11:61261018:C:A	0.2500052915	0.02407	4.56e-08	11:61260882:C:T,11:61261018:C:A,11:61263673:A:G,11:61268257:A:G,11:61269649:A:G,11:61269650:C:T
A1C_Max_INT	Labs	hemoglobin A1c (HbA1c, maximum, inv-norm transformed)	chr11	61250001	62000000	chr11.61250001.62000000	2	7	0.84888072	11:61581656:G:A	0.8488707614	0.02707	3.58e-13	11:61560081:G:A,11:61571382:G:A,11:61579760:T:C,11:61580635:C:T,11:61581450:A:G,11:61581656:G:A,11:61582708:T:C	EUR	NA	NA	NA	NA	NA	NA	NA	NA	NA	NA	NA	NA	NA	NA	NA	NA	NA	NA	NA	NA	NA	7	0.84888072	11:61581656:G:A	0.8488707614	0.03051	8.981e-22	11:61560081:G:A,11:61571382:G:A,11:61579760:T:C,11:61580635:C:T,11:61581450:A:G,11:61581656:G:A,11:61582708:T:C
A1C_Max_INT	Labs	hemoglobin A1c (HbA1c, maximum, inv-norm transformed)	chr11	64750001	65750000	chr11.64750001.65750000	1	1	0.970824824	11:65367579:C:T	0.9708246211	0.06349	4.25e-05	11:65367579:C:T	EUR	NA	NA	NA	NA	NA	NA	NA	NA	NA	NA	NA	NA	NA	NA	NA	NA	NA	NA	NA	NA	NA	1	0.970824824	11:65367579:C:T	0.9708246211	0.07495	5.942e-10	11:65367579:C:T
A1C_Max_INT	Labs	hemoglobin A1c (HbA1c, maximum, inv-norm transformed)	chr11	64750001	65750000	chr11.64750001.65750000	2	9	0.33702419	11:65326154:G:A	0.3370193224	-0.02699	9.32e-11	11:65271832:C:T,11:65278461:T:C,11:65294799:C:T,11:65302893:G:A,11:65307402:C:T,11:65309983:C:T,11:65314830:A:T,11:65326154:G:A,11:65337251:A:T	EUR	NA	NA	NA	NA	NA	NA	NA	NA	NA	NA	NA	NA	NA	NA	NA	NA	NA	NA	NA	NA	NA	9	0.33702419	11:65326154:G:A	0.3370193224	-0.03362	2.1e-20	11:65271832:C:T,11:65278461:T:C,11:65294799:C:T,11:65302893:G:A,11:65307402:C:T,11:65309983:C:T,11:65314830:A:T,11:65326154:G:A,11:65337251:A:T
A1C_Max_INT	Labs	hemoglobin A1c (HbA1c, maximum, inv-norm transformed)	chr11	64750001	65750000	chr11.64750001.65750000	3	31	0.193177986	11:65581772:C:T	0.1931699849	0.006125	0.05464	11:65405600:G:T,11:65564926:G:A,11:65575263:G:A,11:65577516:G:T,11:65581135:G:A,11:65581772:C:T,11:65582028:A:G,11:65599052:C:G,11:65621057:T:C,11:65621487:T:C,11:65621995:G:A,11:65623347:G:A,11:65623519:G:A,11:65624025:T:C,11:65624562:A:C,11:65624934:A:C,11:65625191:G:A,11:65625237:C:G,11:65626539:T:C,11:65626701:C:T,11:65628334:G:A,11:65629932:T:C,11:65629934:G:C,11:65630101:G:C,11:65630698:T:G…	EUR	NA	NA	NA	NA	NA	NA	NA	NA	NA	NA	NA	NA	NA	NA	NA	NA	NA	NA	NA	NA	NA	31	0.193177986	11:65581772:C:T	0.1931699849	0.01983	2.887e-11	11:65405600:G:T,11:65564926:G:A,11:65575263:G:A,11:65577516:G:T,11:65581135:G:A,11:65581772:C:T,11:65582028:A:G,11:65599052:C:G,11:65621057:T:C,11:65621487:T:C,11:65621995:G:A,11:65623347:G:A,11:65623519:G:A,11:65624025:T:C,11:65624562:A:C,11:65624934:A:C,11:65625191:G:A,11:65625237:C:G,11:65626539:T:C,11:65626701:C:T,11:65628334:G:A,11:65629932:T:C,11:65629934:G:C,11:65630101:G:C,11:65630698:T:G…
A1C_Max_INT	Labs	hemoglobin A1c (HbA1c, maximum, inv-norm transformed)	chr11	69000001	70000000	chr11.69000001.70000000	1	1	0.991467115	11:69484352:C:T	0.9914659302	0.05974	1.35e-17	11:69484352:C:T	AFR	1	0.991467115	11:69484352:C:T	0.99146593	0.06049	6.529e-20	11:69484352:C:T	NA	NA	NA	NA	NA	NA	NA	NA	NA	NA	NA	NA	NA	NA	NA	NA	NA	NA	NA	NA	NA
A1C_Max_INT	Labs	hemoglobin A1c (HbA1c, maximum, inv-norm transformed)	chr11	69000001	70000000	chr11.69000001.70000000	2	1	0.999919407	11:69457547:C:T	0.9999194075	-0.03835	6.84e-09	11:69457547:C:T	EUR	NA	NA	NA	NA	NA	NA	NA	NA	NA	NA	NA	NA	NA	NA	NA	NA	NA	NA	NA	NA	NA	1	0.999919407	11:69457547:C:T	0.9999194075	-0.04115	1.228e-12	11:69457547:C:T
A1C_Max_INT	Labs	hemoglobin A1c (HbA1c, maximum, inv-norm transformed)	chr11	69000001	70000000	chr11.69000001.70000000	3	8	0.267734358	11:69454276:G:A	0.2677343541	0.04294	4.14e-12	11:69448758:T:C,11:69451864:C:T,11:69451910:G:A,11:69451911:C:G,11:69452706:G:T,11:69453044:G:A,11:69454276:G:A,11:69454707:G:T	EUR	NA	NA	NA	NA	NA	NA	NA	NA	NA	NA	NA	NA	NA	NA	NA	NA	NA	NA	NA	NA	NA	8	0.267734358	11:69454276:G:A	0.2677343541	0.08951	1.713e-23	11:69448758:T:C,11:69451864:C:T,11:69451910:G:A,11:69451911:C:G,11:69452706:G:T,11:69453044:G:A,11:69454276:G:A,11:69454707:G:T
A1C_Max_INT	Labs	hemoglobin A1c (HbA1c, maximum, inv-norm transformed)	chr1	172000001	172750000	chr1.172000001.172750000	1	28	0.064775806	1:172358167:G:A	0.0647181269	0.02199	2.65e-11	1:172346548:G:A,1:172350207:A:G,1:172351809:A:C,1:172352990:G:A,1:172353311:C:T,1:172354017:T:C,1:172354992:C:T,1:172355276:G:A,1:172356582:G:A,1:172357433:T:C,1:172357441:G:T,1:172358167:G:A,1:172358664:A:C,1:172358697:G:T,1:172358816:A:G,1:172358834:T:C,1:172359100:C:T,1:172359116:A:G,1:172359576:T:A,1:172359780:A:G,1:172360164:A:G,1:172361032:G:T,1:172361179:G:C,1:172361516:C:T,1:172361977:T:G…	EUR	NA	NA	NA	NA	NA	NA	NA	NA	NA	NA	NA	NA	NA	NA	NA	NA	NA	NA	NA	NA	NA	28	0.064775806	1:172358167:G:A	0.0647181269	0.02187	2.613e-14	1:172346548:G:A,1:172350207:A:G,1:172351809:A:C,1:172352990:G:A,1:172353311:C:T,1:172354017:T:C,1:172354992:C:T,1:172355276:G:A,1:172356582:G:A,1:172357433:T:C,1:172357441:G:T,1:172358167:G:A,1:172358664:A:C,1:172358697:G:T,1:172358816:A:G,1:172358834:T:C,1:172359100:C:T,1:172359116:A:G,1:172359576:T:A,1:172359780:A:G,1:172360164:A:G,1:172361032:G:T,1:172361179:G:C,1:172361516:C:T,1:172361977:T:G…
A1C_Max_INT	Labs	hemoglobin A1c (HbA1c, maximum, inv-norm transformed)	chr11	72000001	73250000	chr11.72000001.73250000	1	1	0.999999116	11:72462058:G:C	0.9999991164	0.1016	1.1e-05	11:72462058:G:C	EUR	NA	NA	NA	NA	NA	NA	NA	NA	NA	NA	NA	NA	NA	NA	NA	NA	NA	NA	NA	NA	NA	1	0.999999116	11:72462058:G:C	0.9999991164	0.1855	1.883e-16	11:72462058:G:C
A1C_Max_INT	Labs	hemoglobin A1c (HbA1c, maximum, inv-norm transformed)	chr11	72000001	73250000	chr11.72000001.73250000	2	3	0.668025498	11:72429579:G:A	0.6680240829	0.04727	3.1e-22	11:72429579:G:A,11:72432985:G:A,11:72433098:A:C	EUR	NA	NA	NA	NA	NA	NA	NA	NA	NA	NA	NA	NA	NA	NA	NA	NA	NA	NA	NA	NA	NA	3	0.668025498	11:72429579:G:A	0.6680240829	0.05781	2.654e-49	11:72429579:G:A,11:72432985:G:A,11:72433098:A:C
A1C_Max_INT	Labs	hemoglobin A1c (HbA1c, maximum, inv-norm transformed)	chr11	92250001	93000000	chr11.92250001.93000000	1	2	1	11:92708710:C:G	1	-0.04719	5.59e-37	11:92673828:C:T,11:92708710:C:G	EUR	NA	NA	NA	NA	NA	NA	NA	2	0.93668271	11:92708710:C:G	0.93668271	-0.04511	6.416e-09	11:92673828:C:T,11:92708710:C:G	NA	NA	NA	NA	NA	NA	NA	1	1	11:92708710:C:G	1	-0.04762	7.585e-53	11:92708710:C:G
A1C_Max_INT	Labs	hemoglobin A1c (HbA1c, maximum, inv-norm transformed)	chr11	92250001	93000000	chr11.92250001.93000000	2	7	0.474876338	11:92844032:C:T	0.4748671382	0.05931	2.83e-05	11:92637706:C:T,11:92807099:T:C,11:92811188:C:T,11:92811873:G:A,11:92834882:C:T,11:92844032:C:T,11:92862413:G:A	EUR	NA	NA	NA	NA	NA	NA	NA	NA	NA	NA	NA	NA	NA	NA	NA	NA	NA	NA	NA	NA	NA	7	0.474876338	11:92844032:C:T	0.4748671382	0.06192	4.639e-09	11:92637706:C:T,11:92807099:T:C,11:92811188:C:T,11:92811873:G:A,11:92834882:C:T,11:92844032:C:T,11:92862413:G:A
A1C_Max_INT	Labs	hemoglobin A1c (HbA1c, maximum, inv-norm transformed)	chr11	9250001	10750000	chr11.9250001.10750000	1	1	0.987086437	11:9958478:T:C	0.9870864315	-0.02334	2.09e-11	11:9958478:T:C	EUR	NA	NA	NA	NA	NA	NA	NA	NA	NA	NA	NA	NA	NA	NA	NA	NA	NA	NA	NA	NA	NA	1	0.987086437	11:9958478:T:C	0.9870864315	-0.02803	2.312e-21	11:9958478:T:C
A1C_Max_INT	Labs	hemoglobin A1c (HbA1c, maximum, inv-norm transformed)	chr11	9250001	10750000	chr11.9250001.10750000	2	1	0.955421273	11:10514651:C:G	0.955421257	-0.006723	0.7723	11:10514651:C:G	EUR	NA	NA	NA	NA	NA	NA	NA	NA	NA	NA	NA	NA	NA	NA	NA	NA	NA	NA	NA	NA	NA	1	0.955421273	11:10514651:C:G	0.955421257	-0.7847	1.716e-08	11:10514651:C:G
A1C_Max_INT	Labs	hemoglobin A1c (HbA1c, maximum, inv-norm transformed)	chr11	9250001	10750000	chr11.9250001.10750000	3	6	0.376287719	11:9791644:C:T	0.3762873766	0.01826	6.8e-09	11:9765503:A:T,11:9769562:C:G,11:9775091:A:G,11:9784978:C:T,11:9786136:T:C,11:9791644:C:T	EUR	NA	NA	NA	NA	NA	NA	NA	NA	NA	NA	NA	NA	NA	NA	NA	NA	NA	NA	NA	NA	NA	6	0.376287719	11:9791644:C:T	0.3762873766	0.03361	7.145e-29	11:9765503:A:T,11:9769562:C:G,11:9775091:A:G,11:9784978:C:T,11:9786136:T:C,11:9791644:C:T
A1C_Max_INT	Labs	hemoglobin A1c (HbA1c, maximum, inv-norm transformed)	chr1	204750001	205500000	chr1.204750001.205500000	1	24	0.547544797	1:205024012:C:T	0.5475257506	-0.02481	3.18e-06	1:205023764:T:C,1:205024012:C:T,1:205036826:A:G,1:205050775:A:G,1:205100663:G:C,1:205124544:T:C,1:205124797:T:A,1:205130413:A:G,1:205132378:A:G,1:205136928:T:C,1:205139804:A:G,1:205143370:A:C,1:205147584:C:G,1:205153517:C:T,1:205157108:A:G,1:205157903:G:A,1:205158242:C:T,1:205163798:G:A,1:205181062:T:C,1:205199200:A:G,1:205209745:A:G,1:205240913:A:G,1:205241659:T:C,1:205248032:A:G	EUR	NA	NA	NA	NA	NA	NA	NA	NA	NA	NA	NA	NA	NA	NA	NA	NA	NA	NA	NA	NA	NA	24	0.547544797	1:205024012:C:T	0.5475257506	-0.02799	8.744e-11	1:205023764:T:C,1:205024012:C:T,1:205036826:A:G,1:205050775:A:G,1:205100663:G:C,1:205124544:T:C,1:205124797:T:A,1:205130413:A:G,1:205132378:A:G,1:205136928:T:C,1:205139804:A:G,1:205143370:A:C,1:205147584:C:G,1:205153517:C:T,1:205157108:A:G,1:205157903:G:A,1:205158242:C:T,1:205163798:G:A,1:205181062:T:C,1:205199200:A:G,1:205209745:A:G,1:205240913:A:G,1:205241659:T:C,1:205248032:A:G
A1C_Max_INT	Labs	hemoglobin A1c (HbA1c, maximum, inv-norm transformed)	chr1	204750001	205500000	chr1.204750001.205500000	2	42	0.20476921	1:205042115:C:T	0.2047211165	-0.02555	9.84e-06	1:205024573:C:T,1:205028581:C:G,1:205030862:C:T,1:205031744:G:A,1:205031769:G:A,1:205037354:G:A,1:205039295:A:C,1:205041542:T:C,1:205042115:C:T,1:205042583:C:T,1:205042939:C:T,1:205044842:T:C,1:205046894:T:C,1:205048482:A:G,1:205048616:C:G,1:205077033:T:C,1:205080963:T:C,1:205081583:T:C,1:205085358:T:C,1:205087683:A:T,1:205090433:G:A,1:205101554:G:A,1:205107793:G:A,1:205108169:G:A,1:205109019:T:A…	EUR	NA	NA	NA	NA	NA	NA	NA	NA	NA	NA	NA	NA	NA	NA	NA	NA	NA	NA	NA	NA	NA	42	0.20476921	1:205042115:C:T	0.2047211165	-0.034	3.273e-14	1:205024573:C:T,1:205028581:C:G,1:205030862:C:T,1:205031744:G:A,1:205031769:G:A,1:205037354:G:A,1:205039295:A:C,1:205041542:T:C,1:205042115:C:T,1:205042583:C:T,1:205042939:C:T,1:205044842:T:C,1:205046894:T:C,1:205048482:A:G,1:205048616:C:G,1:205077033:T:C,1:205080963:T:C,1:205081583:T:C,1:205085358:T:C,1:205087683:A:T,1:205090433:G:A,1:205101554:G:A,1:205107793:G:A,1:205108169:G:A,1:205109019:T:A…
A1C_Max_INT	Labs	hemoglobin A1c (HbA1c, maximum, inv-norm transformed)	chr1	205250001	206250000	chr1.205250001.206250000	1	5	0.449237075	1:205670369:A:T	0.4491729414	-0.01514	1.81e-06	1:205670369:A:T,1:205719532:G:A,1:205720483:G:A,1:205723572:C:T,1:205739266:C:T	EUR	NA	NA	NA	NA	NA	NA	NA	NA	NA	NA	NA	NA	NA	NA	NA	NA	NA	NA	NA	NA	NA	5	0.449237075	1:205670369:A:T	0.4491729414	-0.02619	2.908e-18	1:205670369:A:T,1:205719532:G:A,1:205720483:G:A,1:205723572:C:T,1:205739266:C:T
A1C_Max_INT	Labs	hemoglobin A1c (HbA1c, maximum, inv-norm transformed)	chr12	108250001	109000000	chr12.108250001.109000000	1	19	0.161074033	12:108567323:A:G	0.1610455454	0.02118	1.71e-10	12:108538059:G:A,12:108540111:C:T,12:108540586:C:T,12:108542591:C:A,12:108546543:G:A,12:108549097:C:G,12:108555119:T:C,12:108556212:T:G,12:108557386:G:A,12:108559457:C:T,12:108560327:G:A,12:108560493:C:T,12:108563950:A:T,12:108565740:A:G,12:108566378:G:A,12:108567196:G:T,12:108567323:A:G,12:108568022:A:G,12:108569304:C:T	EUR	NA	NA	NA	NA	NA	NA	NA	NA	NA	NA	NA	NA	NA	NA	NA	NA	NA	NA	NA	NA	NA	19	0.161074033	12:108567323:A:G	0.1610455454	0.02524	2.179e-14	12:108538059:G:A,12:108540111:C:T,12:108540586:C:T,12:108542591:C:A,12:108546543:G:A,12:108549097:C:G,12:108555119:T:C,12:108556212:T:G,12:108557386:G:A,12:108559457:C:T,12:108560327:G:A,12:108560493:C:T,12:108563950:A:T,12:108565740:A:G,12:108566378:G:A,12:108567196:G:T,12:108567323:A:G,12:108568022:A:G,12:108569304:C:T
A1C_Max_INT	Labs	hemoglobin A1c (HbA1c, maximum, inv-norm transformed)	chr12	108250001	109000000	chr12.108250001.109000000	2	2	0.711100385	12:108618630:C:T	0.7110910779	0.02283	5.9e-09	12:108618630:C:T,12:108629780:G:A	EUR	NA	NA	NA	NA	NA	NA	NA	NA	NA	NA	NA	NA	NA	NA	NA	NA	NA	NA	NA	NA	NA	2	0.711100385	12:108618630:C:T	0.7110910779	0.0277	5.337e-18	12:108618630:C:T,12:108629780:G:A
A1C_Max_INT	Labs	hemoglobin A1c (HbA1c, maximum, inv-norm transformed)	chr12	118000001	118750000	chr12.118000001.118750000	1	6	0.191324366	12:118374870:G:A	0.1912869058	0.05962	0.00061	12:118369384:G:A,12:118374532:T:C,12:118374870:G:A,12:118375718:G:C,12:118384295:T:C,12:118386780:T:A	EUR	NA	NA	NA	NA	NA	NA	NA	NA	NA	NA	NA	NA	NA	NA	NA	NA	NA	NA	NA	NA	NA	6	0.191324366	12:118374870:G:A	0.1912869058	0.08087	4.193e-09	12:118369384:G:A,12:118374532:T:C,12:118374870:G:A,12:118375718:G:C,12:118384295:T:C,12:118386780:T:A
A1C_Max_INT	Labs	hemoglobin A1c (HbA1c, maximum, inv-norm transformed)	chr12	118000001	118750000	chr12.118000001.118750000	2	5	0.449202193	12:118394008:T:C	0.4491741762	-0.03316	4.98e-12	12:118394008:T:C,12:118406696:C:T,12:118407351:C:A,12:118412373:G:A,12:118414926:G:A	EUR	NA	NA	NA	NA	NA	NA	NA	NA	NA	NA	NA	NA	NA	NA	NA	NA	NA	NA	NA	NA	NA	5	0.449202193	12:118394008:T:C	0.4491741762	-0.04973	3.244e-26	12:118394008:T:C,12:118406696:C:T,12:118407351:C:A,12:118412373:G:A,12:118414926:G:A
A1C_Max_INT	Labs	hemoglobin A1c (HbA1c, maximum, inv-norm transformed)	chr12	124000001	125000000	chr12.124000001.125000000	1	4	0.326387058	12:124822063:A:G	0.3263861935	-0.01141	0.003481	12:124821696:C:T,12:124822063:A:G,12:124822463:C:T,12:124822881:G:A	EUR	NA	NA	NA	NA	NA	NA	NA	NA	NA	NA	NA	NA	NA	NA	NA	NA	NA	NA	NA	NA	NA	4	0.326387058	12:124822063:A:G	0.3263861935	-0.02567	2.079e-11	12:124821696:C:T,12:124822063:A:G,12:124822463:C:T,12:124822881:G:A
A1C_Max_INT	Labs	hemoglobin A1c (HbA1c, maximum, inv-norm transformed)	chr12	124000001	125000000	chr12.124000001.125000000	2	60	0.111696839	12:124492610:T:G	0.1116957296	0.02215	5.23e-12	12:124403769:C:T,12:124404718:T:C,12:124407403:C:T,12:124407676:T:C,12:124407991:A:G,12:124413491:G:A,12:124414098:C:T,12:124415453:T:C,12:124417338:T:C,12:124417339:G:A,12:124418472:C:G,12:124418674:C:T,12:124419062:A:C,12:124419728:C:T,12:124423275:C:G,12:124423600:G:C,12:124423817:T:C,12:124425078:A:G,12:124425841:A:G,12:124426736:C:T,12:124427524:G:C,12:124428162:T:A,12:124428331:T:C,12:12443…	EUR	NA	NA	NA	NA	NA	NA	NA	NA	NA	NA	NA	NA	NA	NA	NA	NA	NA	NA	NA	NA	NA	60	0.111696839	12:124492610:T:G	0.1116957296	0.03099	3.911e-24	12:124403769:C:T,12:124404718:T:C,12:124407403:C:T,12:124407676:T:C,12:124407991:A:G,12:124413491:G:A,12:124414098:C:T,12:124415453:T:C,12:124417338:T:C,12:124417339:G:A,12:124418472:C:G,12:124418674:C:T,12:124419062:A:C,12:124419728:C:T,12:124423275:C:G,12:124423600:G:C,12:124423817:T:C,12:124425078:A:G,12:124425841:A:G,12:124426736:C:T,12:124427524:G:C,12:124428162:T:A,12:124428331:T:C,12:12443…
A1C_Max_INT	Labs	hemoglobin A1c (HbA1c, maximum, inv-norm transformed)	chr12	124000001	125000000	chr12.124000001.125000000	3	19	0.230191522	12:124506631:T:C	0.2301905811	0.01324	7.34e-06	12:124505444:C:T,12:124506631:T:C,12:124508758:A:T,12:124509177:G:A,12:124515218:G:A,12:124535764:C:T,12:124535999:G:C,12:124537271:A:G,12:124537575:G:A,12:124557795:C:G,12:124565088:T:C,12:124568456:C:T,12:124575558:T:A,12:124575615:C:T,12:124575977:G:A,12:124576153:A:T,12:124576411:A:G,12:124576837:C:T,12:124580076:G:C	EUR	NA	NA	NA	NA	NA	NA	NA	NA	NA	NA	NA	NA	NA	NA	NA	NA	NA	NA	NA	NA	NA	19	0.230191522	12:124506631:T:C	0.2301905811	0.02238	3.496e-15	12:124505444:C:T,12:124506631:T:C,12:124508758:A:T,12:124509177:G:A,12:124515218:G:A,12:124535764:C:T,12:124535999:G:C,12:124537271:A:G,12:124537575:G:A,12:124557795:C:G,12:124565088:T:C,12:124568456:C:T,12:124575558:T:A,12:124575615:C:T,12:124575977:G:A,12:124576153:A:T,12:124576411:A:G,12:124576837:C:T,12:124580076:G:C
A1C_Max_INT	Labs	hemoglobin A1c (HbA1c, maximum, inv-norm transformed)	chr12	132750001	133750000	chr12.132750001.133750000	1	6	0.30495556	12:133068484:G:A	0.3049403446	-0.02388	3.35e-11	12:133066392:C:A,12:133068484:G:A,12:133069134:G:A,12:133069698:G:A,12:133070294:C:T,12:133080449:A:T	EUR	NA	NA	NA	NA	NA	NA	NA	NA	NA	NA	NA	NA	NA	NA	NA	NA	NA	NA	NA	NA	NA	6	0.30495556	12:133068484:G:A	0.3049403446	-0.02584	1.701e-17	12:133066392:C:A,12:133068484:G:A,12:133069134:G:A,12:133069698:G:A,12:133070294:C:T,12:133080449:A:T
A1C_Max_INT	Labs	hemoglobin A1c (HbA1c, maximum, inv-norm transformed)	chr12	132750001	133750000	chr12.132750001.133750000	2	3	0.794657126	12:133063388:G:A	0.7946522969	0.1464	3.12e-05	12:133063388:G:A,12:133154664:G:A,12:133741667:C:T	EUR	NA	NA	NA	NA	NA	NA	NA	NA	NA	NA	NA	NA	NA	NA	NA	NA	NA	NA	NA	NA	NA	3	0.794657126	12:133063388:G:A	0.7946522969	0.1476	1.179e-08	12:133063388:G:A,12:133154664:G:A,12:133741667:C:T
A1C_Max_INT	Labs	hemoglobin A1c (HbA1c, maximum, inv-norm transformed)	chr12	132750001	133750000	chr12.132750001.133750000	3	37	0.310966777	12:133688707:T:C	0.3108259459	0.02078	3.91e-06	12:133682655:A:G,12:133683280:A:T,12:133683750:C:A,12:133688707:T:C,12:133692329:T:C,12:133693142:C:T,12:133694626:A:G,12:133706512:T:C,12:133706994:C:G,12:133708729:T:C,12:133708887:T:C,12:133710501:T:A,12:133710824:A:G,12:133713440:G:A,12:133713921:C:A,12:133714791:T:A,12:133715587:G:T,12:133716904:C:T,12:133717054:A:G,12:133717204:A:G,12:133718507:A:C,12:133720563:C:A,12:133721817:T:C,12:13372…	EUR	NA	NA	NA	NA	NA	NA	NA	NA	NA	NA	NA	NA	NA	NA	NA	NA	NA	NA	NA	NA	NA	37	0.310966777	12:133688707:T:C	0.3108259459	0.02471	9.159e-11	12:133682655:A:G,12:133683280:A:T,12:133683750:C:A,12:133688707:T:C,12:133692329:T:C,12:133693142:C:T,12:133694626:A:G,12:133706512:T:C,12:133706994:C:G,12:133708729:T:C,12:133708887:T:C,12:133710501:T:A,12:133710824:A:G,12:133713440:G:A,12:133713921:C:A,12:133714791:T:A,12:133715587:G:T,12:133716904:C:T,12:133717054:A:G,12:133717204:A:G,12:133718507:A:C,12:133720563:C:A,12:133721817:T:C,12:13372…
A1C_Max_INT	Labs	hemoglobin A1c (HbA1c, maximum, inv-norm transformed)	chr1	213750001	214750000	chr1.213750001.214750000	1	2	0.5	1:214150445:T:A	0.5	-0.1379	1.28e-24	1:214150445:T:A,1:214150821:G:C	EUR	NA	NA	NA	NA	NA	NA	NA	NA	NA	NA	NA	NA	NA	NA	NA	NA	NA	NA	NA	NA	NA	2	0.5	1:214150445:T:A	0.5	-0.1523	7.168e-45	1:214150445:T:A,1:214150821:G:C
A1C_Max_INT	Labs	hemoglobin A1c (HbA1c, maximum, inv-norm transformed)	chr1	213750001	214750000	chr1.213750001.214750000	2	1	0.995631598	1:214145731:C:G	0.9956315983	-0.03327	7.8e-25	1:214145731:C:G	EUR	NA	NA	NA	NA	NA	NA	NA	NA	NA	NA	NA	NA	NA	NA	NA	NA	NA	NA	NA	NA	NA	1	0.995631598	1:214145731:C:G	0.9956315983	-0.04936	7.344e-64	1:214145731:C:G
A1C_Max_INT	Labs	hemoglobin A1c (HbA1c, maximum, inv-norm transformed)	chr1	213750001	214750000	chr1.213750001.214750000	3	12	0.337660411	1:214264636:T:C	0.3376604108	-0.05271	2.68e-05	1:214241196:G:A,1:214241199:C:T,1:214244357:C:G,1:214246426:T:C,1:214250574:G:C,1:214251592:C:T,1:214254146:C:T,1:214264636:T:C,1:214266798:G:A,1:214266886:T:A,1:214267090:A:G,1:214272067:T:G	EUR	NA	NA	NA	NA	NA	NA	NA	NA	NA	NA	NA	NA	NA	NA	NA	NA	NA	NA	NA	NA	NA	12	0.337660411	1:214264636:T:C	0.3376604108	-0.06618	1.809e-11	1:214241196:G:A,1:214241199:C:T,1:214244357:C:G,1:214246426:T:C,1:214250574:G:C,1:214251592:C:T,1:214254146:C:T,1:214264636:T:C,1:214266798:G:A,1:214266886:T:A,1:214267090:A:G,1:214272067:T:G
A1C_Max_INT	Labs	hemoglobin A1c (HbA1c, maximum, inv-norm transformed)	chr1	213750001	214750000	chr1.213750001.214750000	4	14	0.509034566	1:214181766:C:A	0.5090345661	0.02174	7.17e-10	1:214176380:T:C,1:214176483:A:T,1:214176779:C:T,1:214176797:G:C,1:214176869:G:A,1:214177239:T:C,1:214177274:C:T,1:214177413:T:G,1:214177423:G:A,1:214177979:T:C,1:214179972:G:T,1:214180118:G:A,1:214180721:A:G,1:214181766:C:A	EUR	NA	NA	NA	NA	NA	NA	NA	NA	NA	NA	NA	NA	NA	NA	NA	NA	NA	NA	NA	NA	NA	14	0.509034566	1:214181766:C:A	0.5090345661	0.03628	1.906e-25	1:214176380:T:C,1:214176483:A:T,1:214176779:C:T,1:214176797:G:C,1:214176869:G:A,1:214177239:T:C,1:214177274:C:T,1:214177413:T:G,1:214177423:G:A,1:214177979:T:C,1:214179972:G:T,1:214180118:G:A,1:214180721:A:G,1:214181766:C:A
A1C_Max_INT	Labs	hemoglobin A1c (HbA1c, maximum, inv-norm transformed)	chr1	213750001	214750000	chr1.213750001.214750000	5	3	0.4637682	1:213825272:G:C	0.4637681997	0.01858	1.5e-05	1:213825272:G:C,1:213825273:G:C,1:213827269:T:C	EUR	NA	NA	NA	NA	NA	NA	NA	NA	NA	NA	NA	NA	NA	NA	NA	NA	NA	NA	NA	NA	NA	3	0.4637682	1:213825272:G:C	0.4637681997	0.02461	2.629e-11	1:213825272:G:C,1:213825273:G:C,1:213827269:T:C
A1C_Max_INT	Labs	hemoglobin A1c (HbA1c, maximum, inv-norm transformed)	chr1	219250001	220250000	chr1.219250001.220250000	1	19	0.188319462	1:219657163:G:A	0.1882746774	-0.02528	2.03e-13	1:219622509:C:T,1:219626672:T:C,1:219626948:A:C,1:219628392:G:A,1:219631023:G:C,1:219633869:A:G,1:219636541:G:T,1:219639651:G:A,1:219640767:G:A,1:219646455:A:T,1:219649333:G:A,1:219649865:C:A,1:219650561:C:T,1:219651133:C:T,1:219652870:A:G,1:219653657:C:G,1:219654722:G:A,1:219657163:G:A,1:219658075:A:G	EUR	NA	NA	NA	NA	NA	NA	NA	NA	NA	NA	NA	NA	NA	NA	NA	NA	NA	NA	NA	NA	NA	19	0.188319462	1:219657163:G:A	0.1882746774	-0.03098	4.02e-27	1:219622509:C:T,1:219626672:T:C,1:219626948:A:C,1:219628392:G:A,1:219631023:G:C,1:219633869:A:G,1:219636541:G:T,1:219639651:G:A,1:219640767:G:A,1:219646455:A:T,1:219649333:G:A,1:219649865:C:A,1:219650561:C:T,1:219651133:C:T,1:219652870:A:G,1:219653657:C:G,1:219654722:G:A,1:219657163:G:A,1:219658075:A:G
A1C_Max_INT	Labs	hemoglobin A1c (HbA1c, maximum, inv-norm transformed)	chr1	219250001	220250000	chr1.219250001.220250000	2	29	0.073314154	1:219722104:G:A	0.0732509248	0.0279	1.28e-15	1:219694903:C:A,1:219695670:A:G,1:219706428:T:C,1:219709526:C:A,1:219710186:G:A,1:219710566:T:C,1:219711386:A:G,1:219712930:A:G,1:219713730:T:A,1:219713864:G:C,1:219714999:G:A,1:219717264:C:T,1:219717774:A:C,1:219718787:C:T,1:219719468:G:A,1:219719616:G:A,1:219719625:G:A,1:219721283:C:T,1:219722104:G:A,1:219726100:G:T,1:219727092:A:T,1:219727779:T:C,1:219730006:A:T,1:219730095:G:T,1:219730586:G:C…	EUR	NA	NA	NA	NA	NA	NA	NA	NA	NA	NA	NA	NA	NA	NA	NA	NA	NA	NA	NA	NA	NA	29	0.073314154	1:219722104:G:A	0.0732509248	0.03109	1.463e-25	1:219694903:C:A,1:219695670:A:G,1:219706428:T:C,1:219709526:C:A,1:219710186:G:A,1:219710566:T:C,1:219711386:A:G,1:219712930:A:G,1:219713730:T:A,1:219713864:G:C,1:219714999:G:A,1:219717264:C:T,1:219717774:A:C,1:219718787:C:T,1:219719468:G:A,1:219719616:G:A,1:219719625:G:A,1:219721283:C:T,1:219722104:G:A,1:219726100:G:T,1:219727092:A:T,1:219727779:T:C,1:219730006:A:T,1:219730095:G:T,1:219730586:G:C…
A1C_Max_INT	Labs	hemoglobin A1c (HbA1c, maximum, inv-norm transformed)	chr12	27500001	28250000	chr12.27500001.28250000	1	1	0.950602461	12:27628742:T:C	0.9506008803	-0.001125	0.7231	12:27628742:T:C	EUR	NA	NA	NA	NA	NA	NA	NA	NA	NA	NA	NA	NA	NA	NA	NA	NA	NA	NA	NA	NA	NA	1	0.950602461	12:27628742:T:C	0.9506008803	-0.01758	7.499e-09	12:27628742:T:C
A1C_Max_INT	Labs	hemoglobin A1c (HbA1c, maximum, inv-norm transformed)	chr12	27500001	28250000	chr12.27500001.28250000	2	2	0.845374033	12:27957533:T:G	0.8453691429	0.03661	1.67e-21	12:27957533:T:G,12:27957933:A:C	EUR	NA	NA	NA	NA	NA	NA	NA	NA	NA	NA	NA	NA	NA	NA	NA	NA	NA	NA	NA	NA	NA	2	0.845374033	12:27957533:T:G	0.8453691429	0.055	4.047e-54	12:27957533:T:G,12:27957933:A:C
A1C_Max_INT	Labs	hemoglobin A1c (HbA1c, maximum, inv-norm transformed)	chr1	229250001	230000000	chr1.229250001.230000000	1	2	0.855434218	1:229672955:G:A	0.8554157728	0.02783	1.14e-15	1:229642499:T:A,1:229672955:G:A	EUR	NA	NA	NA	NA	NA	NA	NA	NA	NA	NA	NA	NA	NA	NA	NA	NA	NA	NA	NA	NA	NA	2	0.855434218	1:229672955:G:A	0.8554157728	0.03242	1.734e-25	1:229642499:T:A,1:229672955:G:A
A1C_Max_INT	Labs	hemoglobin A1c (HbA1c, maximum, inv-norm transformed)	chr12	3750001	4750000	chr12.3750001.4750000	1	1	1	12:4384844:T:G	1	0.2659	1.01e-54	12:4384844:T:G	EUR	NA	NA	NA	NA	NA	NA	NA	NA	NA	NA	NA	NA	NA	NA	NA	NA	NA	NA	NA	NA	NA	1	1	12:4384844:T:G	1	0.2935	1.209e-111	12:4384844:T:G
A1C_Max_INT	Labs	hemoglobin A1c (HbA1c, maximum, inv-norm transformed)	chr12	3750001	4750000	chr12.3750001.4750000	2	1	0.999996632	12:4384669:C:T	0.9999966315	0.06895	2.6e-22	12:4384669:C:T	EUR	NA	NA	NA	NA	NA	NA	NA	NA	NA	NA	NA	NA	NA	NA	NA	NA	NA	NA	NA	NA	NA	1	0.999996632	12:4384669:C:T	0.9999966315	0.07935	5.951e-46	12:4384669:C:T
A1C_Max_INT	Labs	hemoglobin A1c (HbA1c, maximum, inv-norm transformed)	chr12	3750001	4750000	chr12.3750001.4750000	3	1	0.999999966	12:4399050:A:G	0.9999999665	-0.03286	9.47e-20	12:4399050:A:G	EUR	NA	NA	NA	NA	NA	NA	NA	NA	NA	NA	NA	NA	NA	NA	NA	NA	NA	NA	NA	NA	NA	1	0.999999966	12:4399050:A:G	0.9999999665	-0.04399	2.566e-37	12:4399050:A:G
A1C_Max_INT	Labs	hemoglobin A1c (HbA1c, maximum, inv-norm transformed)	chr12	3750001	4750000	chr12.3750001.4750000	4	2	0.608281708	12:4429340:C:A	0.6082817085	0.07947	9.83e-09	12:4429331:T:C,12:4429340:C:A	EUR	NA	NA	NA	NA	NA	NA	NA	NA	NA	NA	NA	NA	NA	NA	NA	NA	NA	NA	NA	NA	NA	2	0.608281708	12:4429340:C:A	0.6082817085	0.09903	6.976e-21	12:4429331:T:C,12:4429340:C:A
A1C_Max_INT	Labs	hemoglobin A1c (HbA1c, maximum, inv-norm transformed)	chr12	48000001	49250000	chr12.48000001.49250000	1	1	1	12:48512285:C:A	1	-0.05597	1.5e-35	12:48512285:C:A	EUR	NA	NA	NA	NA	NA	NA	NA	NA	NA	NA	NA	NA	NA	NA	NA	NA	NA	NA	NA	NA	NA	1	1	12:48512285:C:A	1	-0.06319	1.946e-69	12:48512285:C:A
A1C_Max_INT	Labs	hemoglobin A1c (HbA1c, maximum, inv-norm transformed)	chr12	48000001	49250000	chr12.48000001.49250000	2	1	0.9999932	12:48609356:C:G	0.9999932	0.02707	1.01e-13	12:48609356:C:G	EUR	NA	NA	NA	NA	NA	NA	NA	NA	NA	NA	NA	NA	NA	NA	NA	NA	NA	NA	NA	NA	NA	1	0.9999932	12:48609356:C:G	0.9999932	0.04341	2.072e-37	12:48609356:C:G
A1C_Max_INT	Labs	hemoglobin A1c (HbA1c, maximum, inv-norm transformed)	chr12	48000001	49250000	chr12.48000001.49250000	3	2	0.807119576	12:48635487:G:A	0.8071195573	0.04665	5.4e-42	12:48635487:G:A,12:48712932:T:A	EUR	NA	NA	NA	NA	NA	NA	NA	NA	NA	NA	NA	NA	NA	NA	NA	NA	NA	NA	NA	NA	NA	2	0.807119576	12:48635487:G:A	0.8071195573	0.05721	1.956e-84	12:48635487:G:A,12:48712932:T:A
A1C_Max_INT	Labs	hemoglobin A1c (HbA1c, maximum, inv-norm transformed)	chr1	26500001	27250000	chr1.26500001.27250000	1	5	0.891389185	1:26891697:C:A	0.8913728833	0.02596	7.68e-12	1:26868639:A:G,1:26873245:A:G,1:26875433:A:G,1:26876245:G:T,1:26891697:C:A	EUR	NA	NA	NA	NA	NA	NA	NA	NA	NA	NA	NA	NA	NA	NA	NA	NA	NA	NA	NA	NA	NA	5	0.891389185	1:26891697:C:A	0.8913728833	0.02968	1.95e-19	1:26868639:A:G,1:26873245:A:G,1:26875433:A:G,1:26876245:G:T,1:26891697:C:A
A1C_Max_INT	Labs	hemoglobin A1c (HbA1c, maximum, inv-norm transformed)	chr12	65750001	66750000	chr12.65750001.66750000	1	1	0.983188226	12:66268892:T:A	0.9831864214	-0.03802	1.07e-16	12:66268892:T:A	AFR	1	0.983188226	12:66268892:T:A	0.983186421	-0.04673	4.079e-17	12:66268892:T:A	NA	NA	NA	NA	NA	NA	NA	NA	NA	NA	NA	NA	NA	NA	NA	NA	NA	NA	NA	NA	NA
A1C_Max_INT	Labs	hemoglobin A1c (HbA1c, maximum, inv-norm transformed)	chr12	65750001	66750000	chr12.65750001.66750000	2	2	0.683087353	12:66190497:T:C	0.6830533562	-0.1116	3.64e-17	12:66190497:T:C,12:66245053:G:A	AFR	2	0.683087353	12:66190497:T:C	0.683053356	-0.1112	5.049e-19	12:66190497:T:C,12:66245053:G:A	NA	NA	NA	NA	NA	NA	NA	NA	NA	NA	NA	NA	NA	NA	NA	NA	NA	NA	NA	NA	NA
A1C_Max_INT	Labs	hemoglobin A1c (HbA1c, maximum, inv-norm transformed)	chr12	65750001	66750000	chr12.65750001.66750000	3	1	0.999999491	12:66218513:C:G	0.9999994914	-0.02371	0.02327	12:66218513:C:G	EUR	NA	NA	NA	NA	NA	NA	NA	NA	NA	NA	NA	NA	NA	NA	NA	NA	NA	NA	NA	NA	NA	1	0.999999491	12:66218513:C:G	0.9999994914	-0.2069	6.234e-18	12:66218513:C:G
A1C_Max_INT	Labs	hemoglobin A1c (HbA1c, maximum, inv-norm transformed)	chr12	65750001	66750000	chr12.65750001.66750000	4	9	0.291499633	12:66210621:T:C	0.2914982619	-0.0214	1.67e-07	12:66203383:C:T,12:66205071:T:C,12:66208513:G:A,12:66209646:C:T,12:66210621:T:C,12:66211006:C:G,12:66212318:C:T,12:66213258:C:T,12:66215292:C:G	EUR	NA	NA	NA	NA	NA	NA	NA	NA	NA	NA	NA	NA	NA	NA	NA	NA	NA	NA	NA	NA	NA	9	0.291499633	12:66210621:T:C	0.2914982619	-0.05725	7.786e-35	12:66203383:C:T,12:66205071:T:C,12:66208513:G:A,12:66209646:C:T,12:66210621:T:C,12:66211006:C:G,12:66212318:C:T,12:66213258:C:T,12:66215292:C:G
A1C_Max_INT	Labs	hemoglobin A1c (HbA1c, maximum, inv-norm transformed)	chr12	65750001	66750000	chr12.65750001.66750000	5	10	0.161363828	12:66374247:A:G	0.1613624075	-0.01381	6.32e-06	12:66358347:C:T,12:66359752:C:A,12:66360164:C:T,12:66361453:A:G,12:66371880:G:T,12:66373501:T:G,12:66373602:C:T,12:66374247:A:G,12:66374587:T:C,12:66376091:T:C	EUR	NA	NA	NA	NA	NA	NA	NA	NA	NA	NA	NA	NA	NA	NA	NA	NA	NA	NA	NA	NA	NA	10	0.161363828	12:66374247:A:G	0.1613624075	-0.02692	6.256e-21	12:66358347:C:T,12:66359752:C:A,12:66360164:C:T,12:66361453:A:G,12:66371880:G:T,12:66373501:T:G,12:66373602:C:T,12:66374247:A:G,12:66374587:T:C,12:66376091:T:C
A1C_Max_INT	Labs	hemoglobin A1c (HbA1c, maximum, inv-norm transformed)	chr12	71000001	72000000	chr12.71000001.72000000	1	59	0.418881042	12:71522953:G:C	0.4188443785	0.01579	3.74e-07	12:71483894:C:A,12:71486662:T:C,12:71489447:C:T,12:71492312:C:G,12:71492381:C:T,12:71492387:A:G,12:71500166:C:T,12:71509836:C:T,12:71510926:T:C,12:71511307:C:T,12:71511971:G:C,12:71511995:T:C,12:71514124:C:G,12:71515390:C:G,12:71519600:A:C,12:71520600:T:C,12:71520761:T:G,12:71520837:G:A,12:71521245:A:G,12:71521831:T:C,12:71522397:G:C,12:71522437:A:T,12:71522807:G:C,12:71522953:G:C,12:71523043:C:A…	EUR	NA	NA	NA	NA	NA	NA	NA	NA	NA	NA	NA	NA	NA	NA	NA	NA	NA	NA	NA	NA	NA	59	0.418881042	12:71522953:G:C	0.4188443785	0.02493	1.007e-17	12:71483894:C:A,12:71486662:T:C,12:71489447:C:T,12:71492312:C:G,12:71492381:C:T,12:71492387:A:G,12:71500166:C:T,12:71509836:C:T,12:71510926:T:C,12:71511307:C:T,12:71511971:G:C,12:71511995:T:C,12:71514124:C:G,12:71515390:C:G,12:71519600:A:C,12:71520600:T:C,12:71520761:T:G,12:71520837:G:A,12:71521245:A:G,12:71521831:T:C,12:71522397:G:C,12:71522437:A:T,12:71522807:G:C,12:71522953:G:C,12:71523043:C:A…
A1C_Max_INT	Labs	hemoglobin A1c (HbA1c, maximum, inv-norm transformed)	chr13	113000001	113750000	chr13.113000001.113750000	1	1	0.99986417	13:113479820:A:G	0.9998641637	-0.02241	9.83e-09	13:113479820:A:G	EUR	NA	NA	NA	NA	NA	NA	NA	NA	NA	NA	NA	NA	NA	NA	NA	NA	NA	NA	NA	NA	NA	1	0.99986417	13:113479820:A:G	0.9998641637	-0.02361	7.817e-14	13:113479820:A:G
A1C_Max_INT	Labs	hemoglobin A1c (HbA1c, maximum, inv-norm transformed)	chr13	113000001	113750000	chr13.113000001.113750000	2	2	0.656993749	13:113360938:A:G	0.6569770192	-0.04908	1.62e-17	13:113352916:A:G,13:113360938:A:G	EUR	NA	NA	NA	NA	NA	NA	NA	NA	NA	NA	NA	NA	NA	NA	NA	NA	NA	NA	NA	NA	NA	2	0.656993749	13:113360938:A:G	0.6569770192	-0.05982	8.893e-29	13:113352916:A:G,13:113360938:A:G
A1C_Max_INT	Labs	hemoglobin A1c (HbA1c, maximum, inv-norm transformed)	chr13	23000001	23750000	chr13.23000001.23750000	1	1	0.999998916	13:23309382:C:T	0.9999989157	0.02867	3.32e-14	13:23309382:C:T	EUR	NA	NA	NA	NA	NA	NA	NA	NA	NA	NA	NA	NA	NA	NA	NA	NA	NA	NA	NA	NA	NA	1	0.999998916	13:23309382:C:T	0.9999989157	0.03347	1.133e-20	13:23309382:C:T
A1C_Max_INT	Labs	hemoglobin A1c (HbA1c, maximum, inv-norm transformed)	chr13	26500001	27250000	chr13.26500001.27250000	1	1	0.957277282	13:26776999:A:G	0.9572705141	0.02462	2.2e-11	13:26776999:A:G	EUR	NA	NA	NA	NA	NA	NA	NA	NA	NA	NA	NA	NA	NA	NA	NA	NA	NA	NA	NA	NA	NA	1	0.957277282	13:26776999:A:G	0.9572705141	0.03221	8.934e-23	13:26776999:A:G
A1C_Max_INT	Labs	hemoglobin A1c (HbA1c, maximum, inv-norm transformed)	chr13	33250001	34000000	chr13.33250001.34000000	1	1	0.999990629	13:33522341:T:G	0.9999906284	0.04752	1.18e-10	13:33522341:T:G	AFR	1	0.999990629	13:33522341:T:G	0.999990628	0.04761	8.711e-12	13:33522341:T:G	NA	NA	NA	NA	NA	NA	NA	NA	NA	NA	NA	NA	NA	NA	NA	NA	NA	NA	NA	NA	NA
A1C_Max_INT	Labs	hemoglobin A1c (HbA1c, maximum, inv-norm transformed)	chr13	33250001	34000000	chr13.33250001.34000000	2	1	0.999304884	13:33590851:T:C	0.9993048179	-0.03786	9.57e-08	13:33590851:T:C	AFR	1	0.999304884	13:33590851:T:C	0.999304818	-0.03884	7.46e-09	13:33590851:T:C	NA	NA	NA	NA	NA	NA	NA	NA	NA	NA	NA	NA	NA	NA	NA	NA	NA	NA	NA	NA	NA
A1C_Max_INT	Labs	hemoglobin A1c (HbA1c, maximum, inv-norm transformed)	chr13	33250001	34000000	chr13.33250001.34000000	3	10	0.552984376	13:33556228:G:A	0.5529816066	-0.0333	1e-17	13:33554302:G:A,13:33554352:C:G,13:33554405:T:C,13:33554428:T:A,13:33554587:G:A,13:33554773:C:G,13:33556228:G:A,13:33557173:A:T,13:33557644:G:C,13:33562505:T:C	EUR	NA	NA	NA	NA	NA	NA	NA	NA	NA	NA	NA	NA	NA	NA	NA	NA	NA	NA	NA	NA	NA	10	0.552984376	13:33556228:G:A	0.5529816066	-0.0462	1.691e-33	13:33554302:G:A,13:33554352:C:G,13:33554405:T:C,13:33554428:T:A,13:33554587:G:A,13:33554773:C:G,13:33556228:G:A,13:33557173:A:T,13:33557644:G:C,13:33562505:T:C
A1C_Max_INT	Labs	hemoglobin A1c (HbA1c, maximum, inv-norm transformed)	chr13	33250001	34000000	chr13.33250001.34000000	4	13	0.200815433	13:33694120:A:G	0.2008101526	0.01208	0.000519	13:33689996:T:C,13:33691171:T:A,13:33693251:T:G,13:33693837:C:T,13:33694120:A:G,13:33700374:T:G,13:33702869:T:A,13:33705055:C:T,13:33705340:T:G,13:33713407:G:A,13:33723786:C:T,13:33725687:C:T,13:33728353:G:A	EUR	NA	NA	NA	NA	NA	NA	NA	NA	NA	NA	NA	NA	NA	NA	NA	NA	NA	NA	NA	NA	NA	13	0.200815433	13:33694120:A:G	0.2008101526	0.02116	3.889e-10	13:33689996:T:C,13:33691171:T:A,13:33693251:T:G,13:33693837:C:T,13:33694120:A:G,13:33700374:T:G,13:33702869:T:A,13:33705055:C:T,13:33705340:T:G,13:33713407:G:A,13:33723786:C:T,13:33725687:C:T,13:33728353:G:A
A1C_Max_INT	Labs	hemoglobin A1c (HbA1c, maximum, inv-norm transformed)	chr13	33250001	34000000	chr13.33250001.34000000	5	25	0.498575355	13:33509079:A:T	0.4985708758	0.01396	7.75e-05	13:33485053:A:G,13:33485381:G:A,13:33486529:A:T,13:33487279:T:C,13:33488051:G:A,13:33488055:T:C,13:33488949:T:C,13:33489336:G:A,13:33490553:C:T,13:33491127:C:T,13:33491837:G:C,13:33492105:G:A,13:33492770:T:C,13:33492900:G:C,13:33493343:T:A,13:33497457:T:A,13:33498035:T:C,13:33501866:A:G,13:33502770:G:A,13:33505189:A:G,13:33505235:T:G,13:33506068:T:C,13:33506586:T:G,13:33509079:A:T,13:33526366:A:C	EUR	NA	NA	NA	NA	NA	NA	NA	NA	NA	NA	NA	NA	NA	NA	NA	NA	NA	NA	NA	NA	NA	25	0.498575355	13:33509079:A:T	0.4985708758	0.0206	1.463e-10	13:33485053:A:G,13:33485381:G:A,13:33486529:A:T,13:33487279:T:C,13:33488051:G:A,13:33488055:T:C,13:33488949:T:C,13:33489336:G:A,13:33490553:C:T,13:33491127:C:T,13:33491837:G:C,13:33492105:G:A,13:33492770:T:C,13:33492900:G:C,13:33493343:T:A,13:33497457:T:A,13:33498035:T:C,13:33501866:A:G,13:33502770:G:A,13:33505189:A:G,13:33505235:T:G,13:33506068:T:C,13:33506586:T:G,13:33509079:A:T,13:33526366:A:C
A1C_Max_INT	Labs	hemoglobin A1c (HbA1c, maximum, inv-norm transformed)	chr13	50750001	51500000	chr13.50750001.51500000	1	3	0.532631087	13:51080224:C:T	0.5326095367	0.02827	2.86e-16	13:51080224:C:T,13:51094114:T:G,13:51096095:A:T	EUR	NA	NA	NA	NA	NA	NA	NA	NA	NA	NA	NA	NA	NA	NA	NA	NA	NA	NA	NA	NA	NA	3	0.532631087	13:51080224:C:T	0.5326095367	0.03685	7.441e-32	13:51080224:C:T,13:51094114:T:G,13:51096095:A:T
A1C_Max_INT	Labs	hemoglobin A1c (HbA1c, maximum, inv-norm transformed)	chr13	80250001	81250000	chr13.80250001.81250000	1	10	0.167284413	13:80706455:T:C	0.1672838377	0.0373	7.88e-30	13:80705315:G:T,13:80706455:T:C,13:80707429:A:G,13:80708732:C:T,13:80708940:A:G,13:80709063:G:C,13:80709595:G:T,13:80710954:A:T,13:80715893:G:A,13:80717156:G:A	EUR	NA	NA	NA	NA	NA	NA	NA	NA	NA	NA	NA	NA	NA	NA	NA	NA	NA	NA	NA	NA	NA	10	0.167284413	13:80706455:T:C	0.1672838377	0.0505	6.944e-58	13:80705315:G:T,13:80706455:T:C,13:80707429:A:G,13:80708732:C:T,13:80708940:A:G,13:80709063:G:C,13:80709595:G:T,13:80710954:A:T,13:80715893:G:A,13:80717156:G:A
A1C_Max_INT	Labs	hemoglobin A1c (HbA1c, maximum, inv-norm transformed)	chr13	80250001	81250000	chr13.80250001.81250000	2	36	0.076136009	13:80420164:C:G	0.0761353424	-0.009667	0.002741	13:80387914:C:A,13:80389472:G:A,13:80391516:C:A,13:80396805:G:A,13:80396849:C:T,13:80397001:C:T,13:80397051:C:T,13:80397099:G:A,13:80397438:T:C,13:80397626:G:C,13:80397630:T:A,13:80398114:A:C,13:80398317:C:G,13:80398379:T:C,13:80398868:G:A,13:80399492:C:G,13:80399664:A:G,13:80401041:A:G,13:80402353:C:T,13:80402626:C:T,13:80403403:A:G,13:80404036:G:T,13:80404133:G:C,13:80404299:G:T,13:80410145:A:C…	EUR	NA	NA	NA	NA	NA	NA	NA	NA	NA	NA	NA	NA	NA	NA	NA	NA	NA	NA	NA	NA	NA	36	0.076136009	13:80420164:C:G	0.0761353424	-0.01682	1.606e-08	13:80387914:C:A,13:80389472:G:A,13:80391516:C:A,13:80396805:G:A,13:80396849:C:T,13:80397001:C:T,13:80397051:C:T,13:80397099:G:A,13:80397438:T:C,13:80397626:G:C,13:80397630:T:A,13:80398114:A:C,13:80398317:C:G,13:80398379:T:C,13:80398868:G:A,13:80399492:C:G,13:80399664:A:G,13:80401041:A:G,13:80402353:C:T,13:80402626:C:T,13:80403403:A:G,13:80404036:G:T,13:80404133:G:C,13:80404299:G:T,13:80410145:A:C…
A1C_Max_INT	Labs	hemoglobin A1c (HbA1c, maximum, inv-norm transformed)	chr13	80250001	81250000	chr13.80250001.81250000	3	7	0.232824028	13:80748912:C:T	0.2328234888	0.0236	2.51e-14	13:80740431:G:A,13:80743004:C:T,13:80747083:T:C,13:80748388:G:A,13:80748912:C:T,13:80749172:C:T,13:80752973:C:T	EUR	NA	NA	NA	NA	NA	NA	NA	NA	NA	NA	NA	NA	NA	NA	NA	NA	NA	NA	NA	NA	NA	7	0.232824028	13:80748912:C:T	0.2328234888	0.03602	2.57e-35	13:80740431:G:A,13:80743004:C:T,13:80747083:T:C,13:80748388:G:A,13:80748912:C:T,13:80749172:C:T,13:80752973:C:T
A1C_Max_INT	Labs	hemoglobin A1c (HbA1c, maximum, inv-norm transformed)	chr13	91500001	92250000	chr13.91500001.92250000	1	33	0.134593566	13:91926396:A:G	0.1343225554	0.03764	7.83e-15	13:91897273:C:T,13:91897444:G:A,13:91897930:T:C,13:91899013:G:A,13:91900057:C:T,13:91900084:G:A,13:91900788:C:A,13:91900958:C:T,13:91901726:C:T,13:91901937:T:A,13:91906943:C:G,13:91908725:C:T,13:91909608:T:C,13:91914497:T:C,13:91918799:G:A,13:91919019:C:T,13:91925668:G:A,13:91926396:A:G,13:91929532:C:T,13:91929736:A:C,13:91931550:T:C,13:91931922:C:T,13:91935848:G:A,13:91948047:G:A,13:91950114:C:A…	AFR	33	0.134593566	13:91926396:A:G	0.134322555	0.03859	3.275e-09	13:91897273:C:T,13:91897444:G:A,13:91897930:T:C,13:91899013:G:A,13:91900057:C:T,13:91900084:G:A,13:91900788:C:A,13:91900958:C:T,13:91901726:C:T,13:91901937:T:A,13:91906943:C:G,13:91908725:C:T,13:91909608:T:C,13:91914497:T:C,13:91918799:G:A,13:91919019:C:T,13:91925668:G:A,13:91926396:A:G,13:91929532:C:T,13:91929736:A:C,13:91931550:T:C,13:91931922:C:T,13:91935848:G:A,13:91948047:G:A,13:91950114:C:A…	NA	NA	NA	NA	NA	NA	NA	NA	NA	NA	NA	NA	NA	NA	NA	NA	NA	NA	NA	NA	NA
A1C_Max_INT	Labs	hemoglobin A1c (HbA1c, maximum, inv-norm transformed)	chr13	91500001	92250000	chr13.91500001.92250000	2	29	0.199885689	13:91955562:T:G	0.1997701273	0.02786	9.2e-17	13:91939270:C:T,13:91940083:T:C,13:91940169:T:A,13:91940278:C:T,13:91940484:G:A,13:91941936:T:C,13:91942377:T:A,13:91942808:T:C,13:91942919:C:T,13:91945089:C:T,13:91946092:G:T,13:91946343:G:A,13:91946655:T:C,13:91946788:C:T,13:91949444:G:A,13:91950114:C:A,13:91950403:G:C,13:91952459:T:C,13:91953042:C:T,13:91953719:T:C,13:91953721:T:G,13:91954199:C:T,13:91955192:G:A,13:91955562:T:G,13:91956038:G:T…	EUR	NA	NA	NA	NA	NA	NA	NA	NA	NA	NA	NA	NA	NA	NA	NA	NA	NA	NA	NA	NA	NA	29	0.199885689	13:91955562:T:G	0.1997701273	0.02858	2.856e-18	13:91939270:C:T,13:91940083:T:C,13:91940169:T:A,13:91940278:C:T,13:91940484:G:A,13:91941936:T:C,13:91942377:T:A,13:91942808:T:C,13:91942919:C:T,13:91945089:C:T,13:91946092:G:T,13:91946343:G:A,13:91946655:T:C,13:91946788:C:T,13:91949444:G:A,13:91950114:C:A,13:91950403:G:C,13:91952459:T:C,13:91953042:C:T,13:91953719:T:C,13:91953721:T:G,13:91954199:C:T,13:91955192:G:A,13:91955562:T:G,13:91956038:G:T…
A1C_Max_INT	Labs	hemoglobin A1c (HbA1c, maximum, inv-norm transformed)	chr1	39250001	40500000	chr1.39250001.40500000	1	1	0.968705076	1:39980885:G:A	0.968704365	-0.03588	0.000589	1:39980885:G:A	EUR	NA	NA	NA	NA	NA	NA	NA	NA	NA	NA	NA	NA	NA	NA	NA	NA	NA	NA	NA	NA	NA	1	0.968705076	1:39980885:G:A	0.968704365	-0.07906	2.644e-12	1:39980885:G:A
A1C_Max_INT	Labs	hemoglobin A1c (HbA1c, maximum, inv-norm transformed)	chr1	39250001	40500000	chr1.39250001.40500000	2	37	0.138782438	1:39654372:G:C	0.1387623188	-0.03709	7.39e-19	1:39618556:A:G,1:39629062:G:A,1:39639653:C:T,1:39639744:C:A,1:39643382:G:A,1:39646787:C:T,1:39647620:C:T,1:39649198:A:T,1:39654372:G:C,1:39662508:G:A,1:39662618:G:A,1:39668015:T:C,1:39669537:T:A,1:39675322:A:G,1:39678990:A:G,1:39679402:T:C,1:39683298:C:T,1:39686210:A:C,1:39688075:G:A,1:39688242:A:G,1:39688552:T:G,1:39694518:G:T,1:39708302:G:A,1:39708703:G:A,1:39710459:T:C,1:39711930:C:T,1:3971364…	EUR	NA	NA	NA	NA	NA	NA	NA	NA	NA	NA	NA	NA	NA	NA	NA	NA	NA	NA	NA	NA	NA	37	0.138782438	1:39654372:G:C	0.1387623188	-0.04637	4.982e-41	1:39618556:A:G,1:39629062:G:A,1:39639653:C:T,1:39639744:C:A,1:39643382:G:A,1:39646787:C:T,1:39647620:C:T,1:39649198:A:T,1:39654372:G:C,1:39662508:G:A,1:39662618:G:A,1:39668015:T:C,1:39669537:T:A,1:39675322:A:G,1:39678990:A:G,1:39679402:T:C,1:39683298:C:T,1:39686210:A:C,1:39688075:G:A,1:39688242:A:G,1:39688552:T:G,1:39694518:G:T,1:39708302:G:A,1:39708703:G:A,1:39710459:T:C,1:39711930:C:T,1:3971364…
A1C_Max_INT	Labs	hemoglobin A1c (HbA1c, maximum, inv-norm transformed)	chr14	35000001	36250000	chr14.35000001.36250000	1	42	0.050223826	14:35488309:A:G	0.05020095	-0.02	3.04e-10	14:35423012:T:C,14:35435651:C:T,14:35437228:G:A,14:35441608:A:T,14:35442354:C:T,14:35443172:C:T,14:35443568:C:T,14:35445364:C:T,14:35445414:G:A,14:35445596:C:G,14:35449171:G:A,14:35459315:T:A,14:35460857:C:T,14:35468893:T:A,14:35469166:C:T,14:35470415:C:G,14:35471665:C:G,14:35473410:G:C,14:35474443:A:T,14:35478996:G:A,14:35481909:T:C,14:35482448:A:G,14:35482797:A:G,14:35485937:T:C,14:35486869:T:C…	EUR	NA	NA	NA	NA	NA	NA	NA	NA	NA	NA	NA	NA	NA	NA	NA	NA	NA	NA	NA	NA	NA	42	0.050223826	14:35488309:A:G	0.05020095	-0.02376	1.186e-15	14:35423012:T:C,14:35435651:C:T,14:35437228:G:A,14:35441608:A:T,14:35442354:C:T,14:35443172:C:T,14:35443568:C:T,14:35445364:C:T,14:35445414:G:A,14:35445596:C:G,14:35449171:G:A,14:35459315:T:A,14:35460857:C:T,14:35468893:T:A,14:35469166:C:T,14:35470415:C:G,14:35471665:C:G,14:35473410:G:C,14:35474443:A:T,14:35478996:G:A,14:35481909:T:C,14:35482448:A:G,14:35482797:A:G,14:35485937:T:C,14:35486869:T:C…
A1C_Max_INT	Labs	hemoglobin A1c (HbA1c, maximum, inv-norm transformed)	chr14	35000001	36250000	chr14.35000001.36250000	2	1	0.960843355	14:35367135:T:C	0.9608424896	-0.01305	0.000118	14:35367135:T:C	EUR	NA	NA	NA	NA	NA	NA	NA	NA	NA	NA	NA	NA	NA	NA	NA	NA	NA	NA	NA	NA	NA	1	0.960843355	14:35367135:T:C	0.9608424896	-0.02536	1.084e-12	14:35367135:T:C
A1C_Max_INT	Labs	hemoglobin A1c (HbA1c, maximum, inv-norm transformed)	chr14	35000001	36250000	chr14.35000001.36250000	3	9	0.519990044	14:35866615:T:C	0.5199764688	0.008585	0.009011	14:35749443:C:T,14:35836579:G:C,14:35846620:T:C,14:35853105:G:A,14:35854731:G:A,14:35857138:G:T,14:35863074:C:T,14:35866615:T:C,14:35874523:T:A	EUR	NA	NA	NA	NA	NA	NA	NA	NA	NA	NA	NA	NA	NA	NA	NA	NA	NA	NA	NA	NA	NA	9	0.519990044	14:35866615:T:C	0.5199764688	0.01332	4.925e-06	14:35749443:C:T,14:35836579:G:C,14:35846620:T:C,14:35853105:G:A,14:35854731:G:A,14:35857138:G:T,14:35863074:C:T,14:35866615:T:C,14:35874523:T:A
A1C_Max_INT	Labs	hemoglobin A1c (HbA1c, maximum, inv-norm transformed)	chr14	38500001	39250000	chr14.38500001.39250000	1	31	0.04978265	14:38821706:C:T	0.0496676792	0.02673	1.07e-15	14:38803947:C:T,14:38804433:G:A,14:38804675:T:C,14:38805958:T:C,14:38806293:T:C,14:38809390:T:A,14:38809526:G:A,14:38809661:A:G,14:38809699:G:A,14:38810447:T:G,14:38810697:T:C,14:38811157:G:A,14:38811623:A:G,14:38811753:A:G,14:38812975:A:G,14:38814795:A:C,14:38814819:A:G,14:38815172:G:A,14:38817127:A:G,14:38818723:G:A,14:38819934:A:G,14:38821285:T:C,14:38821706:C:T,14:38822190:A:G,14:38828344:G:C…	EUR	NA	NA	NA	NA	NA	NA	NA	NA	NA	NA	NA	NA	NA	NA	NA	NA	NA	NA	NA	NA	NA	31	0.04978265	14:38821706:C:T	0.0496676792	0.03453	4.201e-26	14:38803947:C:T,14:38804433:G:A,14:38804675:T:C,14:38805958:T:C,14:38806293:T:C,14:38809390:T:A,14:38809526:G:A,14:38809661:A:G,14:38809699:G:A,14:38810447:T:G,14:38810697:T:C,14:38811157:G:A,14:38811623:A:G,14:38811753:A:G,14:38812975:A:G,14:38814795:A:C,14:38814819:A:G,14:38815172:G:A,14:38817127:A:G,14:38818723:G:A,14:38819934:A:G,14:38821285:T:C,14:38821706:C:T,14:38822190:A:G,14:38828344:G:C…
A1C_Max_INT	Labs	hemoglobin A1c (HbA1c, maximum, inv-norm transformed)	chr14	64750001	65750000	chr14.64750001.65750000	1	14	0.16346623	14:65265685:A:G	0.1634205987	-0.02176	1.59e-12	14:65263003:G:C,14:65263300:C:T,14:65265685:A:G,14:65267469:T:C,14:65268167:C:T,14:65269276:G:C,14:65270024:A:G,14:65271177:G:T,14:65272305:G:A,14:65272857:G:A,14:65274470:C:T,14:65275259:T:C,14:65276601:T:C,14:65278740:T:C	EUR	NA	NA	NA	NA	NA	NA	NA	NA	NA	NA	NA	NA	NA	NA	NA	NA	NA	NA	NA	NA	NA	14	0.16346623	14:65265685:A:G	0.1634205987	-0.02781	1.845e-21	14:65263003:G:C,14:65263300:C:T,14:65265685:A:G,14:65267469:T:C,14:65268167:C:T,14:65269276:G:C,14:65270024:A:G,14:65271177:G:T,14:65272305:G:A,14:65272857:G:A,14:65274470:C:T,14:65275259:T:C,14:65276601:T:C,14:65278740:T:C
A1C_Max_INT	Labs	hemoglobin A1c (HbA1c, maximum, inv-norm transformed)	chr14	79500001	80250000	chr14.79500001.80250000	1	12	0.262415033	14:79910119:C:T	0.2623327184	-0.02328	7.75e-10	14:79891882:G:A,14:79894046:G:A,14:79910119:C:T,14:79930644:T:C,14:79932041:G:C,14:79936964:T:C,14:79939525:C:T,14:79939993:G:A,14:79940383:G:T,14:79942647:G:A,14:79943606:C:T,14:79944099:G:A	EUR	NA	NA	NA	NA	NA	NA	NA	NA	NA	NA	NA	NA	NA	NA	NA	NA	NA	NA	NA	NA	NA	12	0.262415033	14:79910119:C:T	0.2623327184	-0.03336	2.591e-21	14:79891882:G:A,14:79894046:G:A,14:79910119:C:T,14:79930644:T:C,14:79932041:G:C,14:79936964:T:C,14:79939525:C:T,14:79939993:G:A,14:79940383:G:T,14:79942647:G:A,14:79943606:C:T,14:79944099:G:A
A1C_Max_INT	Labs	hemoglobin A1c (HbA1c, maximum, inv-norm transformed)	chr1	50500001	52250000	chr1.50500001.52250000	1	38	0.061548202	1:51283510:A:G	0.0614047044	0.04683	3.08e-21	1:51201424:A:G,1:51209148:T:C,1:51219188:C:G,1:51220291:A:G,1:51220680:T:C,1:51223263:T:C,1:51237302:C:G,1:51242141:C:T,1:51269018:T:C,1:51269954:G:A,1:51283510:A:G,1:51284557:T:C,1:51284905:T:C,1:51286155:G:A,1:51290830:G:A,1:51303714:T:C,1:51306329:C:A,1:51310062:G:A,1:51314649:A:G,1:51328773:T:C,1:51334488:C:T,1:51346663:A:T,1:51353720:C:G,1:51356091:G:T,1:51363096:G:A,1:51370926:C:T,1:5137209…	AFR	38	0.061548202	1:51283510:A:G	0.061404704	0.04474	9.848e-10	1:51201424:A:G,1:51209148:T:C,1:51219188:C:G,1:51220291:A:G,1:51220680:T:C,1:51223263:T:C,1:51237302:C:G,1:51242141:C:T,1:51269018:T:C,1:51269954:G:A,1:51283510:A:G,1:51284557:T:C,1:51284905:T:C,1:51286155:G:A,1:51290830:G:A,1:51303714:T:C,1:51306329:C:A,1:51310062:G:A,1:51314649:A:G,1:51328773:T:C,1:51334488:C:T,1:51346663:A:T,1:51353720:C:G,1:51356091:G:T,1:51363096:G:A,1:51370926:C:T,1:5137209…	NA	NA	NA	NA	NA	NA	NA	NA	NA	NA	NA	NA	NA	NA	NA	NA	NA	NA	NA	NA	NA
A1C_Max_INT	Labs	hemoglobin A1c (HbA1c, maximum, inv-norm transformed)	chr1	50500001	52250000	chr1.50500001.52250000	2	96	0.05557516	1:51440093:C:T	0.0555265083	0.03984	1.39e-20	1:51191935:T:A,1:51237302:C:G,1:51242141:C:T,1:51262653:A:C,1:51296907:G:A,1:51299597:C:T,1:51299687:C:T,1:51299810:G:C,1:51303714:T:C,1:51306002:A:G,1:51306273:T:C,1:51306329:C:A,1:51310062:G:A,1:51310327:A:G,1:51314531:C:T,1:51328773:T:C,1:51328987:A:C,1:51333179:A:T,1:51334304:A:G,1:51334488:C:T,1:51339332:T:C,1:51340401:T:A,1:51342035:G:C,1:51342809:A:G,1:51346663:A:T,1:51351846:G:A,1:5135582…	EUR	NA	NA	NA	NA	NA	NA	NA	NA	NA	NA	NA	NA	NA	NA	NA	NA	NA	NA	NA	NA	NA	96	0.05557516	1:51440093:C:T	0.0555265083	0.05371	1.108e-27	1:51191935:T:A,1:51237302:C:G,1:51242141:C:T,1:51262653:A:C,1:51296907:G:A,1:51299597:C:T,1:51299687:C:T,1:51299810:G:C,1:51303714:T:C,1:51306002:A:G,1:51306273:T:C,1:51306329:C:A,1:51310062:G:A,1:51310327:A:G,1:51314531:C:T,1:51328773:T:C,1:51328987:A:C,1:51333179:A:T,1:51334304:A:G,1:51334488:C:T,1:51339332:T:C,1:51340401:T:A,1:51342035:G:C,1:51342809:A:G,1:51346663:A:T,1:51351846:G:A,1:5135582…
A1C_Max_INT	Labs	hemoglobin A1c (HbA1c, maximum, inv-norm transformed)	chr15	52250001	53000000	chr15.52250001.53000000	1	1	0.966242991	15:52591752:A:G	0.9662404412	0.05399	2.5e-11	15:52591752:A:G	EUR	NA	NA	NA	NA	NA	NA	NA	NA	NA	NA	NA	NA	NA	NA	NA	NA	NA	NA	NA	NA	NA	1	0.966242991	15:52591752:A:G	0.9662404412	0.07101	4.831e-22	15:52591752:A:G
A1C_Max_INT	Labs	hemoglobin A1c (HbA1c, maximum, inv-norm transformed)	chr15	52250001	53000000	chr15.52250001.53000000	2	1	0.98579486	15:52257725:A:G	0.9857937783	NA	NA	15:52257725:A:G	EUR	NA	NA	NA	NA	NA	NA	NA	NA	NA	NA	NA	NA	NA	NA	NA	NA	NA	NA	NA	NA	NA	1	0.98579486	15:52257725:A:G	0.9857937783	-0.5173	4.765e-08	15:52257725:A:G
A1C_Max_INT	Labs	hemoglobin A1c (HbA1c, maximum, inv-norm transformed)	chr15	56750001	58000000	chr15.56750001.58000000	1	1	0.999963634	15:57483419:T:C	0.999963634	-0.03838	0.069	15:57483419:T:C	EUR	NA	NA	NA	NA	NA	NA	NA	NA	NA	NA	NA	NA	NA	NA	NA	NA	NA	NA	NA	NA	NA	1	0.999963634	15:57483419:T:C	0.999963634	-0.4725	3.379e-12	15:57483419:T:C
A1C_Max_INT	Labs	hemoglobin A1c (HbA1c, maximum, inv-norm transformed)	chr15	56750001	58000000	chr15.56750001.58000000	2	43	0.108048542	15:57357266:C:T	0.1080355235	-0.01808	1.02e-09	15:57320664:C:T,15:57321065:T:C,15:57322099:G:C,15:57328867:T:A,15:57332971:A:G,15:57333416:A:G,15:57344647:T:G,15:57346505:T:C,15:57348225:C:T,15:57348302:C:T,15:57348776:A:G,15:57350965:C:T,15:57351029:C:T,15:57353034:C:T,15:57354415:A:G,15:57355156:A:G,15:57356868:T:C,15:57357266:C:T,15:57358428:C:T,15:57359665:G:A,15:57361347:G:A,15:57363922:G:C,15:57364814:G:A,15:57366096:A:G,15:57366404:C:T…	EUR	NA	NA	NA	NA	NA	NA	NA	NA	NA	NA	NA	NA	NA	NA	NA	NA	NA	NA	NA	NA	NA	43	0.108048542	15:57357266:C:T	0.1080355235	-0.02392	3.193e-17	15:57320664:C:T,15:57321065:T:C,15:57322099:G:C,15:57328867:T:A,15:57332971:A:G,15:57333416:A:G,15:57344647:T:G,15:57346505:T:C,15:57348225:C:T,15:57348302:C:T,15:57348776:A:G,15:57350965:C:T,15:57351029:C:T,15:57353034:C:T,15:57354415:A:G,15:57355156:A:G,15:57356868:T:C,15:57357266:C:T,15:57358428:C:T,15:57359665:G:A,15:57361347:G:A,15:57363922:G:C,15:57364814:G:A,15:57366096:A:G,15:57366404:C:T…
A1C_Max_INT	Labs	hemoglobin A1c (HbA1c, maximum, inv-norm transformed)	chr15	56750001	58000000	chr15.56750001.58000000	3	161	0.136809173	15:57374657:C:G	0.1367919952	-0.03267	2.14e-05	15:56943105:G:A,15:56943142:C:T,15:56945018:T:A,15:56952017:A:G,15:56956181:T:G,15:56957179:T:C,15:56959999:C:A,15:56968627:C:G,15:56974313:A:T,15:56975017:T:G,15:56978853:G:A,15:56984834:A:G,15:56989435:T:C,15:56989905:T:C,15:56995163:G:A,15:57007230:G:C,15:57039566:T:G,15:57040276:T:C,15:57044934:A:C,15:57049763:G:C,15:57053419:G:A,15:57074541:G:A,15:57076817:T:C,15:57077607:T:C,15:57080523:C:T…	EUR	NA	NA	NA	NA	NA	NA	NA	NA	NA	NA	NA	NA	NA	NA	NA	NA	NA	NA	NA	NA	NA	161	0.136809173	15:57374657:C:G	0.1367919952	-0.06922	8.354e-17	15:56943105:G:A,15:56943142:C:T,15:56945018:T:A,15:56952017:A:G,15:56956181:T:G,15:56957179:T:C,15:56959999:C:A,15:56968627:C:G,15:56974313:A:T,15:56975017:T:G,15:56978853:G:A,15:56984834:A:G,15:56989435:T:C,15:56989905:T:C,15:56995163:G:A,15:57007230:G:C,15:57039566:T:G,15:57040276:T:C,15:57044934:A:C,15:57049763:G:C,15:57053419:G:A,15:57074541:G:A,15:57076817:T:C,15:57077607:T:C,15:57080523:C:T…
A1C_Max_INT	Labs	hemoglobin A1c (HbA1c, maximum, inv-norm transformed)	chr15	62000001	62750000	chr15.62000001.62750000	1	11	0.183529781	15:62397398:G:A	0.1834789386	0.0191	2.59e-10	15:62391608:C:T,15:62394264:G:C,15:62394339:G:A,15:62394690:C:G,15:62395224:G:C,15:62396189:C:A,15:62396278:C:T,15:62396389:A:G,15:62396942:G:A,15:62397118:C:T,15:62397398:G:A	EUR	NA	NA	NA	NA	NA	NA	NA	NA	NA	NA	NA	NA	NA	NA	NA	NA	NA	NA	NA	NA	NA	11	0.183529781	15:62397398:G:A	0.1834789386	0.0302	8.739e-26	15:62391608:C:T,15:62394264:G:C,15:62394339:G:A,15:62394690:C:G,15:62395224:G:C,15:62396189:C:A,15:62396278:C:T,15:62396389:A:G,15:62396942:G:A,15:62397118:C:T,15:62397398:G:A
A1C_Max_INT	Labs	hemoglobin A1c (HbA1c, maximum, inv-norm transformed)	chr15	77000001	78250000	chr15.77000001.78250000	1	1	0.999999689	15:77606068:G:A	0.9999996889	-0.02313	7.64e-11	15:77606068:G:A	EUR	NA	NA	NA	NA	NA	NA	NA	NA	NA	NA	NA	NA	NA	NA	NA	NA	NA	NA	NA	NA	NA	1	0.999999689	15:77606068:G:A	0.9999996889	-0.02761	6.677e-18	15:77606068:G:A
A1C_Max_INT	Labs	hemoglobin A1c (HbA1c, maximum, inv-norm transformed)	chr15	77000001	78250000	chr15.77000001.78250000	2	17	0.131824371	15:77747276:A:G	0.1318221844	-0.03348	5.12e-25	15:77711719:G:A,15:77713586:A:G,15:77718368:C:A,15:77741640:G:A,15:77747190:A:G,15:77747276:A:G,15:77759295:G:A,15:77763712:C:G,15:77766556:T:C,15:77767539:A:G,15:77776498:C:G,15:77776562:A:C,15:77781926:A:G,15:77782335:A:G,15:77793359:A:G,15:77812954:G:C,15:77828971:C:T	EUR	NA	NA	NA	NA	NA	NA	NA	NA	NA	NA	NA	NA	NA	NA	NA	NA	NA	NA	NA	NA	NA	17	0.131824371	15:77747276:A:G	0.1318221844	-0.04348	2.67e-42	15:77711719:G:A,15:77713586:A:G,15:77718368:C:A,15:77741640:G:A,15:77747190:A:G,15:77747276:A:G,15:77759295:G:A,15:77763712:C:G,15:77766556:T:C,15:77767539:A:G,15:77776498:C:G,15:77776562:A:C,15:77781926:A:G,15:77782335:A:G,15:77793359:A:G,15:77812954:G:C,15:77828971:C:T
A1C_Max_INT	Labs	hemoglobin A1c (HbA1c, maximum, inv-norm transformed)	chr15	90000001	90750000	chr15.90000001.90750000	1	2	0.852082877	15:90356180:T:G	0.8520818535	0.2365	7.05e-05	15:90356180:T:G,15:90471376:G:A	EUR	NA	NA	NA	NA	NA	NA	NA	NA	NA	NA	NA	NA	NA	NA	NA	NA	NA	NA	NA	NA	NA	2	0.852082877	15:90356180:T:G	0.8520818535	0.2655	5.122e-09	15:90356180:T:G,15:90471376:G:A
A1C_Max_INT	Labs	hemoglobin A1c (HbA1c, maximum, inv-norm transformed)	chr15	90000001	90750000	chr15.90000001.90750000	2	17	0.360764528	15:90449523:T:C	0.360759841	0.02953	9.65e-16	15:90406884:A:G,15:90407119:C:T,15:90426689:A:G,15:90428543:T:C,15:90428894:A:C,15:90429148:G:A,15:90432526:G:A,15:90434888:A:G,15:90439597:A:C,15:90439627:T:C,15:90441870:A:G,15:90443747:A:G,15:90444639:A:G,15:90448376:T:C,15:90449135:A:G,15:90449476:C:T,15:90449523:T:C	EUR	NA	NA	NA	NA	NA	NA	NA	NA	NA	NA	NA	NA	NA	NA	NA	NA	NA	NA	NA	NA	NA	17	0.360764528	15:90449523:T:C	0.360759841	0.04377	2.312e-37	15:90406884:A:G,15:90407119:C:T,15:90426689:A:G,15:90428543:T:C,15:90428894:A:C,15:90429148:G:A,15:90432526:G:A,15:90434888:A:G,15:90439597:A:C,15:90439627:T:C,15:90441870:A:G,15:90443747:A:G,15:90444639:A:G,15:90448376:T:C,15:90449135:A:G,15:90449476:C:T,15:90449523:T:C
A1C_Max_INT	Labs	hemoglobin A1c (HbA1c, maximum, inv-norm transformed)	chr15	90000001	90750000	chr15.90000001.90750000	3	13	0.241186395	15:90393808:G:C	0.2411808549	0.02588	3.02e-11	15:90367960:C:A,15:90393808:G:C,15:90395300:A:T,15:90402735:C:T,15:90403198:G:A,15:90407433:T:C,15:90409070:T:C,15:90418236:A:T,15:90423855:G:A,15:90425002:C:A,15:90425323:G:T,15:90426098:T:C,15:90427941:G:A	EUR	NA	NA	NA	NA	NA	NA	NA	NA	NA	NA	NA	NA	NA	NA	NA	NA	NA	NA	NA	NA	NA	13	0.241186395	15:90393808:G:C	0.2411808549	0.02931	8.104e-20	15:90367960:C:A,15:90393808:G:C,15:90395300:A:T,15:90402735:C:T,15:90403198:G:A,15:90407433:T:C,15:90409070:T:C,15:90418236:A:T,15:90423855:G:A,15:90425002:C:A,15:90425323:G:T,15:90426098:T:C,15:90427941:G:A
A1C_Max_INT	Labs	hemoglobin A1c (HbA1c, maximum, inv-norm transformed)	chr15	91000001	92000000	chr15.91000001.92000000	1	15	0.112098954	15:91520319:T:C	0.1120462007	-0.02106	5.43e-10	15:91506739:C:G,15:91514721:T:A,15:91514797:C:A,15:91514814:C:A,15:91516015:T:C,15:91517780:G:C,15:91519291:A:G,15:91520099:A:G,15:91520159:C:G,15:91520319:T:C,15:91520373:C:A,15:91521337:C:A,15:91521898:A:G,15:91528358:G:A,15:91536627:A:G	EUR	NA	NA	NA	NA	NA	NA	NA	NA	NA	NA	NA	NA	NA	NA	NA	NA	NA	NA	NA	NA	NA	15	0.112098954	15:91520319:T:C	0.1120462007	-0.03085	1.462e-24	15:91506739:C:G,15:91514721:T:A,15:91514797:C:A,15:91514814:C:A,15:91516015:T:C,15:91517780:G:C,15:91519291:A:G,15:91520099:A:G,15:91520159:C:G,15:91520319:T:C,15:91520373:C:A,15:91521337:C:A,15:91521898:A:G,15:91528358:G:A,15:91536627:A:G
A1C_Max_INT	Labs	hemoglobin A1c (HbA1c, maximum, inv-norm transformed)	chr15	91000001	92000000	chr15.91000001.92000000	2	17	0.325295545	15:91522092:G:A	0.3252530782	-0.03665	1.66e-11	15:91502383:C:T,15:91506422:A:T,15:91507495:G:A,15:91512267:G:T,15:91513157:T:A,15:91520131:C:T,15:91520287:G:A,15:91522092:G:A,15:91522253:G:A,15:91528070:C:G,15:91528875:G:A,15:91529452:T:C,15:91531995:C:T,15:91535329:G:T,15:91538920:C:T,15:91548601:G:A,15:91551876:C:T	EUR	NA	NA	NA	NA	NA	NA	NA	NA	NA	NA	NA	NA	NA	NA	NA	NA	NA	NA	NA	NA	NA	17	0.325295545	15:91522092:G:A	0.3252530782	-0.04412	9.154e-21	15:91502383:C:T,15:91506422:A:T,15:91507495:G:A,15:91512267:G:T,15:91513157:T:A,15:91520131:C:T,15:91520287:G:A,15:91522092:G:A,15:91522253:G:A,15:91528070:C:G,15:91528875:G:A,15:91529452:T:C,15:91531995:C:T,15:91535329:G:T,15:91538920:C:T,15:91548601:G:A,15:91551876:C:T
A1C_Max_INT	Labs	hemoglobin A1c (HbA1c, maximum, inv-norm transformed)	chr16	1	1250000	chr16.1.1250000	1	1	0.962675009	16:815413:C:A	0.9626736815	-0.03552	5.52e-15	16:815413:C:A	AFR	1	0.962675009	16:815413:C:A	0.962673681	-0.04343	1.769e-14	16:815413:C:A	NA	NA	NA	NA	NA	NA	NA	NA	NA	NA	NA	NA	NA	NA	NA	NA	NA	NA	NA	NA	NA
A1C_Max_INT	Labs	hemoglobin A1c (HbA1c, maximum, inv-norm transformed)	chr16	1	1250000	chr16.1.1250000	2	3	0.680941041	16:246426:C:A	0.680929842	-0.07183	1.53e-13	16:241799:G:A,16:246426:C:A,16:252205:G:A	AFR	3	0.680941041	16:246426:C:A	0.680929842	-0.07088	1.057e-14	16:241799:G:A,16:246426:C:A,16:252205:G:A	NA	NA	NA	NA	NA	NA	NA	NA	NA	NA	NA	NA	NA	NA	NA	NA	NA	NA	NA	NA	NA
A1C_Max_INT	Labs	hemoglobin A1c (HbA1c, maximum, inv-norm transformed)	chr16	1	1250000	chr16.1.1250000	3	7	0.886417336	16:284986:C:T	0.8864128565	-0.06676	2.5e-10	16:88553:G:A,16:90070:G:A,16:90599:T:C,16:91062:G:C,16:247870:G:T,16:247962:C:T,16:284986:C:T	AFR	7	0.886417336	16:284986:C:T	0.886412856	-0.06085	1.066e-09	16:88553:G:A,16:90070:G:A,16:90599:T:C,16:91062:G:C,16:247870:G:T,16:247962:C:T,16:284986:C:T	NA	NA	NA	NA	NA	NA	NA	NA	NA	NA	NA	NA	NA	NA	NA	NA	NA	NA	NA	NA	NA
A1C_Max_INT	Labs	hemoglobin A1c (HbA1c, maximum, inv-norm transformed)	chr16	1	1250000	chr16.1.1250000	4	1	0.999742453	16:458321:C:T	0.9997424529	-0.4024	3.28e-09	16:458321:C:T	EUR	NA	NA	NA	NA	NA	NA	NA	NA	NA	NA	NA	NA	NA	NA	NA	NA	NA	NA	NA	NA	NA	1	0.999742453	16:458321:C:T	0.9997424529	-0.5137	2.18e-21	16:458321:C:T
A1C_Max_INT	Labs	hemoglobin A1c (HbA1c, maximum, inv-norm transformed)	chr16	1	1250000	chr16.1.1250000	5	3	0.469979753	16:292772:T:C	0.4699797043	0.02107	8.73e-10	16:289694:T:C,16:292772:T:C,16:293562:T:C	EUR	NA	NA	NA	NA	NA	NA	NA	NA	NA	NA	NA	NA	NA	NA	NA	NA	NA	NA	NA	NA	NA	3	0.469979753	16:292772:T:C	0.4699797043	0.03733	6.337e-34	16:289694:T:C,16:292772:T:C,16:293562:T:C
A1C_Max_INT	Labs	hemoglobin A1c (HbA1c, maximum, inv-norm transformed)	chr16	1	1250000	chr16.1.1250000	6	80	0.082163242	16:672799:T:C	0.0821631495	0.009623	0.00148	16:616701:G:A,16:622234:T:A,16:622325:A:G,16:622565:A:G,16:622761:G:A,16:623082:A:G,16:623103:T:C,16:623238:T:C,16:624114:A:G,16:624713:C:T,16:625384:T:C,16:625388:C:T,16:625493:C:T,16:627920:T:C,16:628130:A:G,16:628302:A:G,16:629006:C:T,16:630025:C:G,16:630089:C:T,16:630367:C:T,16:630405:T:G,16:631752:G:A,16:632051:T:C,16:632073:C:T,16:632138:C:T,16:632180:G:C,16:632198:T:A,16:632225:T:C,16:6322…	EUR	NA	NA	NA	NA	NA	NA	NA	NA	NA	NA	NA	NA	NA	NA	NA	NA	NA	NA	NA	NA	NA	80	0.082163242	16:672799:T:C	0.0821631495	0.01953	1.46e-11	16:616701:G:A,16:622234:T:A,16:622325:A:G,16:622565:A:G,16:622761:G:A,16:623082:A:G,16:623103:T:C,16:623238:T:C,16:624114:A:G,16:624713:C:T,16:625384:T:C,16:625388:C:T,16:625493:C:T,16:627920:T:C,16:628130:A:G,16:628302:A:G,16:629006:C:T,16:630025:C:G,16:630089:C:T,16:630367:C:T,16:630405:T:G,16:631752:G:A,16:632051:T:C,16:632073:C:T,16:632138:C:T,16:632180:G:C,16:632198:T:A,16:632225:T:C,16:6322…
A1C_Max_INT	Labs	hemoglobin A1c (HbA1c, maximum, inv-norm transformed)	chr16	1	1250000	chr16.1.1250000	7	4	0.630030258	16:792193:T:A	0.6300301676	-0.03451	1.33e-09	16:585108:C:T,16:792156:G:A,16:792193:T:A,16:792280:C:T	EUR	NA	NA	NA	NA	NA	NA	NA	NA	NA	NA	NA	NA	NA	NA	NA	NA	NA	NA	NA	NA	NA	4	0.630030258	16:792193:T:A	0.6300301676	-0.2164	5.26e-09	16:585108:C:T,16:792156:G:A,16:792193:T:A,16:792280:C:T
A1C_Max_INT	Labs	hemoglobin A1c (HbA1c, maximum, inv-norm transformed)	chr1	6250001	7250000	chr1.6250001.7250000	1	9	0.176979659	1:6713114:C:T	0.1769092235	-0.02004	1.26e-10	1:6651728:C:T,1:6709911:G:A,1:6711976:A:C,1:6713114:C:T,1:6715390:T:G,1:6715440:G:A,1:6715901:T:C,1:6717672:C:T,1:6719008:G:A	EUR	NA	NA	NA	NA	NA	NA	NA	NA	NA	NA	NA	NA	NA	NA	NA	NA	NA	NA	NA	NA	NA	9	0.176979659	1:6713114:C:T	0.1769092235	-0.03044	8.381e-25	1:6651728:C:T,1:6709911:G:A,1:6711976:A:C,1:6713114:C:T,1:6715390:T:G,1:6715440:G:A,1:6715901:T:C,1:6717672:C:T,1:6719008:G:A
A1C_Max_INT	Labs	hemoglobin A1c (HbA1c, maximum, inv-norm transformed)	chr16	28000001	29250000	chr16.28000001.29250000	1	79	0.044409429	16:28868695:G:A	0.0442855071	-0.02119	1.34e-11	16:28817787:A:G,16:28824685:T:C,16:28825100:T:C,16:28825420:C:T,16:28825605:G:A,16:28825777:C:T,16:28825866:T:G,16:28825953:A:G,16:28826307:A:G,16:28827498:T:C,16:28828834:A:C,16:28829117:G:A,16:28831359:T:C,16:28832382:C:T,16:28833097:A:G,16:28833299:C:A,16:28836205:T:C,16:28837203:T:G,16:28837906:A:G,16:28839392:G:A,16:28839425:T:C,16:28839735:C:G,16:28839930:G:T,16:28840381:A:G,16:28841777:C:T…	EUR	NA	NA	NA	NA	NA	NA	NA	NA	NA	NA	NA	NA	NA	NA	NA	NA	NA	NA	NA	NA	NA	79	0.044409429	16:28868695:G:A	0.0442855071	-0.02481	9.717e-18	16:28817787:A:G,16:28824685:T:C,16:28825100:T:C,16:28825420:C:T,16:28825605:G:A,16:28825777:C:T,16:28825866:T:G,16:28825953:A:G,16:28826307:A:G,16:28827498:T:C,16:28828834:A:C,16:28829117:G:A,16:28831359:T:C,16:28832382:C:T,16:28833097:A:G,16:28833299:C:A,16:28836205:T:C,16:28837203:T:G,16:28837906:A:G,16:28839392:G:A,16:28839425:T:C,16:28839735:C:G,16:28839930:G:T,16:28840381:A:G,16:28841777:C:T…
A1C_Max_INT	Labs	hemoglobin A1c (HbA1c, maximum, inv-norm transformed)	chr16	3250001	4000000	chr16.3250001.4000000	1	3	0.680062913	16:3629227:C:T	0.6800539199	-0.01846	4.71e-08	16:3626458:C:T,16:3627358:C:T,16:3629227:C:T	EUR	NA	NA	NA	NA	NA	NA	NA	NA	NA	NA	NA	NA	NA	NA	NA	NA	NA	NA	NA	NA	NA	3	0.680062913	16:3629227:C:T	0.6800539199	-0.0322	5.738e-21	16:3626458:C:T,16:3627358:C:T,16:3629227:C:T
A1C_Max_INT	Labs	hemoglobin A1c (HbA1c, maximum, inv-norm transformed)	chr16	3250001	4000000	chr16.3250001.4000000	2	11	0.8555273	16:3794791:A:G	0.8555230113	-0.02686	0.00454	16:3777697:A:G,16:3792958:A:G,16:3794791:A:G,16:3795946:G:A,16:3834673:A:C,16:3875284:T:C,16:3875404:A:C,16:3877145:T:C,16:3905928:C:T,16:3909330:A:C,16:3924589:T:C	EUR	NA	NA	NA	NA	NA	NA	NA	NA	NA	NA	NA	NA	NA	NA	NA	NA	NA	NA	NA	NA	NA	11	0.8555273	16:3794791:A:G	0.8555230113	-0.3719	2.98e-08	16:3777697:A:G,16:3792958:A:G,16:3794791:A:G,16:3795946:G:A,16:3834673:A:C,16:3875284:T:C,16:3875404:A:C,16:3877145:T:C,16:3905928:C:T,16:3909330:A:C,16:3924589:T:C
A1C_Max_INT	Labs	hemoglobin A1c (HbA1c, maximum, inv-norm transformed)	chr16	53000001	54250000	chr16.53000001.54250000	1	18	0.198619591	16:53834608:G:A	0.1984983238	-0.07045	3.12e-93	16:53803574:T:A,16:53811788:A:G,16:53818460:G:T,16:53821125:A:G,16:53822387:C:T,16:53825905:G:A,16:53827479:A:G,16:53827962:A:G,16:53828066:C:T,16:53830055:C:G,16:53831354:C:T,16:53834607:T:C,16:53834608:G:A,16:53837144:G:T,16:53837342:A:G,16:53840525:C:G,16:53842908:G:A,16:53845169:T:G	AFR	18	0.198619591	16:53834608:G:A	0.198498324	-0.06098	1.602e-13	16:53803574:T:A,16:53811788:A:G,16:53818460:G:T,16:53821125:A:G,16:53822387:C:T,16:53825905:G:A,16:53827479:A:G,16:53827962:A:G,16:53828066:C:T,16:53830055:C:G,16:53831354:C:T,16:53834607:T:C,16:53834608:G:A,16:53837144:G:T,16:53837342:A:G,16:53840525:C:G,16:53842908:G:A,16:53845169:T:G	NA	NA	NA	NA	NA	NA	NA	NA	NA	NA	NA	NA	NA	NA	NA	NA	NA	NA	NA	NA	NA
A1C_Max_INT	Labs	hemoglobin A1c (HbA1c, maximum, inv-norm transformed)	chr16	53000001	54250000	chr16.53000001.54250000	2	16	0.354589828	16:53800954:T:C	0.3545890605	-0.07397	4.94e-104	16:53800954:T:C,16:53802494:C:T,16:53803223:G:A,16:53803574:T:A,16:53806453:A:G,16:53809123:C:T,16:53811788:A:G,16:53815435:T:C,16:53818460:G:T,16:53821125:A:G,16:53822387:C:T,16:53823727:T:C,16:53824226:A:G,16:53825905:G:A,16:53827479:A:G,16:53827962:A:G	EUR	NA	NA	NA	NA	NA	NA	NA	16	0.15717783	16:53800954:T:C	0.15700742	-0.05345	8.437e-13	16:53800954:T:C,16:53802494:C:T,16:53803223:G:A,16:53803574:T:A,16:53806453:A:G,16:53809123:C:T,16:53811788:A:G,16:53815435:T:C,16:53818460:G:T,16:53821125:A:G,16:53822387:C:T,16:53823727:T:C,16:53824226:A:G,16:53825905:G:A,16:53827479:A:G,16:53827962:A:G	NA	NA	NA	NA	NA	NA	NA	4	0.354589828	16:53800954:T:C	0.3545890605	-0.08451	8.43e-195	16:53800954:T:C,16:53803223:G:A,16:53803574:T:A,16:53806453:A:G
A1C_Max_INT	Labs	hemoglobin A1c (HbA1c, maximum, inv-norm transformed)	chr16	53000001	54250000	chr16.53000001.54250000	3	2	0.568578773	16:53814827:A:C	0.5685782595	-0.1258	1.32e-09	16:53805526:C:T,16:53814827:A:C	EUR	NA	NA	NA	NA	NA	NA	NA	NA	NA	NA	NA	NA	NA	NA	NA	NA	NA	NA	NA	NA	NA	2	0.568578773	16:53814827:A:C	0.5685782595	-0.1616	1.51e-21	16:53805526:C:T,16:53814827:A:C
A1C_Max_INT	Labs	hemoglobin A1c (HbA1c, maximum, inv-norm transformed)	chr16	53000001	54250000	chr16.53000001.54250000	4	52	0.129930911	16:53429775:G:A	0.129929802	0.01858	1.18e-08	16:53429173:C:T,16:53429775:G:A,16:53432219:C:G,16:53437201:A:G,16:53438177:A:G,16:53439409:T:C,16:53443636:C:A,16:53445358:T:C,16:53452081:A:G,16:53454151:G:T,16:53456661:G:A,16:53459745:G:A,16:53467722:A:G,16:53468026:G:C,16:53468962:C:T,16:53471357:T:G,16:53472385:G:A,16:53474108:C:T,16:53474693:C:T,16:53475650:A:G,16:53476804:G:A,16:53478022:G:A,16:53479084:G:C,16:53480709:C:T,16:53481422:G:C…	EUR	NA	NA	NA	NA	NA	NA	NA	NA	NA	NA	NA	NA	NA	NA	NA	NA	NA	NA	NA	NA	NA	52	0.129930911	16:53429775:G:A	0.129929802	0.01948	2.246e-11	16:53429173:C:T,16:53429775:G:A,16:53432219:C:G,16:53437201:A:G,16:53438177:A:G,16:53439409:T:C,16:53443636:C:A,16:53445358:T:C,16:53452081:A:G,16:53454151:G:T,16:53456661:G:A,16:53459745:G:A,16:53467722:A:G,16:53468026:G:C,16:53468962:C:T,16:53471357:T:G,16:53472385:G:A,16:53474108:C:T,16:53474693:C:T,16:53475650:A:G,16:53476804:G:A,16:53478022:G:A,16:53479084:G:C,16:53480709:C:T,16:53481422:G:C…
A1C_Max_INT	Labs	hemoglobin A1c (HbA1c, maximum, inv-norm transformed)	chr16	74750001	75750000	chr16.74750001.75750000	1	2	0.919534514	16:75234872:C:A	0.9195338121	0.05692	1.36e-16	16:75234872:C:A,16:75246035:G:C	EUR	NA	NA	NA	NA	NA	NA	NA	NA	NA	NA	NA	NA	NA	NA	NA	NA	NA	NA	NA	NA	NA	2	0.919534514	16:75234872:C:A	0.9195338121	0.05705	6.069e-25	16:75234872:C:A,16:75246035:G:C
A1C_Max_INT	Labs	hemoglobin A1c (HbA1c, maximum, inv-norm transformed)	chr16	74750001	75750000	chr16.74750001.75750000	2	28	0.200232993	16:75288184:C:G	0.2000242208	0.01313	2.69e-05	16:75241677:C:A,16:75251299:T:C,16:75253804:T:A,16:75254966:G:C,16:75256251:A:G,16:75259478:T:C,16:75260241:T:C,16:75260797:T:A,16:75261329:G:C,16:75262425:T:G,16:75263974:T:C,16:75267676:A:G,16:75268245:T:C,16:75269267:A:G,16:75274282:G:A,16:75275547:C:T,16:75276295:A:G,16:75277344:A:T,16:75278795:A:G,16:75278841:G:C,16:75279510:A:G,16:75282247:A:G,16:75285164:A:C,16:75288184:C:G,16:75294232:G:A…	EUR	NA	NA	NA	NA	NA	NA	NA	NA	NA	NA	NA	NA	NA	NA	NA	NA	NA	NA	NA	NA	NA	28	0.200232993	16:75288184:C:G	0.2000242208	0.01757	1.602e-09	16:75241677:C:A,16:75251299:T:C,16:75253804:T:A,16:75254966:G:C,16:75256251:A:G,16:75259478:T:C,16:75260241:T:C,16:75260797:T:A,16:75261329:G:C,16:75262425:T:G,16:75263974:T:C,16:75267676:A:G,16:75268245:T:C,16:75269267:A:G,16:75274282:G:A,16:75275547:C:T,16:75276295:A:G,16:75277344:A:T,16:75278795:A:G,16:75278841:G:C,16:75279510:A:G,16:75282247:A:G,16:75285164:A:C,16:75288184:C:G,16:75294232:G:A…
A1C_Max_INT	Labs	hemoglobin A1c (HbA1c, maximum, inv-norm transformed)	chr16	88500001	89250000	chr16.88500001.89250000	1	4	0.416663473	16:88862343:C:G	0.4165371072	-0.03574	3.23e-29	16:88858602:A:G,16:88858646:T:G,16:88862343:C:G,16:88862568:G:C	AMR	NA	NA	NA	NA	NA	NA	NA	4	0.41666347	16:88862343:C:G	0.41653711	-0.04252	9.736e-10	16:88858602:A:G,16:88858646:T:G,16:88862343:C:G,16:88862568:G:C	NA	NA	NA	NA	NA	NA	NA	NA	NA	NA	NA	NA	NA	NA
A1C_Max_INT	Labs	hemoglobin A1c (HbA1c, maximum, inv-norm transformed)	chr16	88500001	89250000	chr16.88500001.89250000	2	2	0.782275755	16:88594791:G:A	0.7822757548	0.01493	0.4346	16:88594791:G:A,16:88596195:T:G	EUR	NA	NA	NA	NA	NA	NA	NA	NA	NA	NA	NA	NA	NA	NA	NA	NA	NA	NA	NA	NA	NA	2	0.782275755	16:88594791:G:A	0.7822757548	0.7566	2.964e-19	16:88594791:G:A,16:88596195:T:G
A1C_Max_INT	Labs	hemoglobin A1c (HbA1c, maximum, inv-norm transformed)	chr16	88500001	89250000	chr16.88500001.89250000	3	1	0.972005487	16:89230418:T:G	0.9720054872	NA	NA	16:89230418:T:G	EUR	NA	NA	NA	NA	NA	NA	NA	NA	NA	NA	NA	NA	NA	NA	NA	NA	NA	NA	NA	NA	NA	1	0.972005487	16:89230418:T:G	0.9720054872	1.149	2.669e-14	16:89230418:T:G
A1C_Max_INT	Labs	hemoglobin A1c (HbA1c, maximum, inv-norm transformed)	chr16	88500001	89250000	chr16.88500001.89250000	4	4	0.484781912	16:88777264:G:C	0.4847819118	0.3458	5.21e-15	16:88777264:G:C,16:88781091:G:C,16:88782205:G:C,16:88784654:G:C	EUR	NA	NA	NA	NA	NA	NA	NA	NA	NA	NA	NA	NA	NA	NA	NA	NA	NA	NA	NA	NA	NA	4	0.484781912	16:88777264:G:C	0.4847819118	0.3973	2.026e-33	16:88777264:G:C,16:88781091:G:C,16:88782205:G:C,16:88784654:G:C
A1C_Max_INT	Labs	hemoglobin A1c (HbA1c, maximum, inv-norm transformed)	chr16	88500001	89250000	chr16.88500001.89250000	5	3	0.862323484	16:88858646:T:G	0.862323484	-0.03543	3.31e-29	16:88856084:C:G,16:88858602:A:G,16:88858646:T:G	EUR	NA	NA	NA	NA	NA	NA	NA	NA	NA	NA	NA	NA	NA	NA	NA	NA	NA	NA	NA	NA	NA	3	0.862323484	16:88858646:T:G	0.862323484	-0.04249	1.925e-46	16:88856084:C:G,16:88858602:A:G,16:88858646:T:G
A1C_Max_INT	Labs	hemoglobin A1c (HbA1c, maximum, inv-norm transformed)	chr16	88500001	89250000	chr16.88500001.89250000	6	5	0.358774326	16:88955349:G:A	0.3587743258	0.1098	0.00539	16:88924802:C:G,16:88940865:C:T,16:88945341:C:A,16:88950496:C:T,16:88955349:G:A	EUR	NA	NA	NA	NA	NA	NA	NA	NA	NA	NA	NA	NA	NA	NA	NA	NA	NA	NA	NA	NA	NA	5	0.358774326	16:88955349:G:A	0.3587743258	0.3288	1.559e-14	16:88924802:C:G,16:88940865:C:T,16:88945341:C:A,16:88950496:C:T,16:88955349:G:A
A1C_Max_INT	Labs	hemoglobin A1c (HbA1c, maximum, inv-norm transformed)	chr17	17250001	18500000	chr17.17250001.18500000	1	9	0.158431504	17:17341469:A:G	0.1584168093	0.01337	3.51e-05	17:17339403:T:C,17:17339970:G:A,17:17341469:A:G,17:17342696:A:C,17:17342768:C:G,17:17342834:A:G,17:17343611:T:C,17:17344653:C:T,17:17345173:C:T	EUR	NA	NA	NA	NA	NA	NA	NA	NA	NA	NA	NA	NA	NA	NA	NA	NA	NA	NA	NA	NA	NA	9	0.158431504	17:17341469:A:G	0.1584168093	0.01842	3.766e-10	17:17339403:T:C,17:17339970:G:A,17:17341469:A:G,17:17342696:A:C,17:17342768:C:G,17:17342834:A:G,17:17343611:T:C,17:17344653:C:T,17:17345173:C:T
A1C_Max_INT	Labs	hemoglobin A1c (HbA1c, maximum, inv-norm transformed)	chr17	17250001	18500000	chr17.17250001.18500000	2	24	0.530399932	17:17726965:C:T	0.5303913679	0.02654	2.19e-17	17:17708129:T:C,17:17711270:A:G,17:17724789:G:A,17:17726965:C:T,17:17727943:T:A,17:17728574:T:C,17:17728983:A:G,17:17730201:T:C,17:17731200:A:G,17:17731651:T:C,17:17732319:C:T,17:17732469:T:C,17:17733760:C:T,17:17733826:T:C,17:17733934:C:T,17:17734394:A:G,17:17734740:G:A,17:17735952:T:C,17:17737258:A:C,17:17737341:C:G,17:17741669:T:C,17:17741875:A:G,17:17742904:A:G,17:17747366:A:C	EUR	NA	NA	NA	NA	NA	NA	NA	NA	NA	NA	NA	NA	NA	NA	NA	NA	NA	NA	NA	NA	NA	24	0.530399932	17:17726965:C:T	0.5303913679	0.03558	1.606e-33	17:17708129:T:C,17:17711270:A:G,17:17724789:G:A,17:17726965:C:T,17:17727943:T:A,17:17728574:T:C,17:17728983:A:G,17:17730201:T:C,17:17731200:A:G,17:17731651:T:C,17:17732319:C:T,17:17732469:T:C,17:17733760:C:T,17:17733826:T:C,17:17733934:C:T,17:17734394:A:G,17:17734740:G:A,17:17735952:T:C,17:17737258:A:C,17:17737341:C:G,17:17741669:T:C,17:17741875:A:G,17:17742904:A:G,17:17747366:A:C
A1C_Max_INT	Labs	hemoglobin A1c (HbA1c, maximum, inv-norm transformed)	chr17	3500001	4750000	chr17.3500001.4750000	1	4	0.540045376	17:3859425:T:C	0.5400452989	0.01719	2.98e-08	17:3857915:T:C,17:3858204:A:G,17:3859425:T:C,17:3860356:A:T	EUR	NA	NA	NA	NA	NA	NA	NA	NA	NA	NA	NA	NA	NA	NA	NA	NA	NA	NA	NA	NA	NA	4	0.540045376	17:3859425:T:C	0.5400452989	0.02578	6.014e-19	17:3857915:T:C,17:3858204:A:G,17:3859425:T:C,17:3860356:A:T
A1C_Max_INT	Labs	hemoglobin A1c (HbA1c, maximum, inv-norm transformed)	chr17	3500001	4750000	chr17.3500001.4750000	2	16	0.133053152	17:3962450:A:G	0.1330530078	-0.02613	6.6e-13	17:3933904:C:T,17:3949934:A:G,17:3960620:T:C,17:3961019:C:T,17:3961200:C:T,17:3962450:A:G,17:3966591:T:C,17:3967169:C:T,17:3968639:C:T,17:3971237:C:T,17:3972784:G:A,17:3978268:T:C,17:3980493:T:A,17:3981937:T:C,17:3983964:A:C,17:3986657:C:G	EUR	NA	NA	NA	NA	NA	NA	NA	NA	NA	NA	NA	NA	NA	NA	NA	NA	NA	NA	NA	NA	NA	16	0.133053152	17:3962450:A:G	0.1330530078	-0.04471	3.289e-35	17:3933904:C:T,17:3949934:A:G,17:3960620:T:C,17:3961019:C:T,17:3961200:C:T,17:3962450:A:G,17:3966591:T:C,17:3967169:C:T,17:3968639:C:T,17:3971237:C:T,17:3972784:G:A,17:3978268:T:C,17:3980493:T:A,17:3981937:T:C,17:3983964:A:C,17:3986657:C:G
A1C_Max_INT	Labs	hemoglobin A1c (HbA1c, maximum, inv-norm transformed)	chr17	3500001	4750000	chr17.3500001.4750000	3	2	0.853669391	17:3828086:C:G	0.8536693641	-0.02546	4.31e-09	17:3828086:C:G,17:3828822:C:T	EUR	NA	NA	NA	NA	NA	NA	NA	NA	NA	NA	NA	NA	NA	NA	NA	NA	NA	NA	NA	NA	NA	2	0.853669391	17:3828086:C:G	0.8536693641	-0.03315	5.812e-18	17:3828086:C:G,17:3828822:C:T
A1C_Max_INT	Labs	hemoglobin A1c (HbA1c, maximum, inv-norm transformed)	chr17	35750001	36500000	chr17.35750001.36500000	1	1	0.999961754	17:36046451:G:C	0.9999617544	-0.02373	5.36e-11	17:36046451:G:C	EUR	NA	NA	NA	NA	NA	NA	NA	NA	NA	NA	NA	NA	NA	NA	NA	NA	NA	NA	NA	NA	NA	1	0.999961754	17:36046451:G:C	0.9999617544	-0.03315	1.209e-21	17:36046451:G:C
A1C_Max_INT	Labs	hemoglobin A1c (HbA1c, maximum, inv-norm transformed)	chr17	35750001	36500000	chr17.35750001.36500000	2	1	0.99999987	17:36088915:G:C	0.99999987	-0.02187	1.75e-07	17:36088915:G:C	EUR	NA	NA	NA	NA	NA	NA	NA	NA	NA	NA	NA	NA	NA	NA	NA	NA	NA	NA	NA	NA	NA	1	0.99999987	17:36088915:G:C	0.99999987	-0.02917	2.439e-16	17:36088915:G:C
A1C_Max_INT	Labs	hemoglobin A1c (HbA1c, maximum, inv-norm transformed)	chr17	35750001	36500000	chr17.35750001.36500000	3	1	0.996530795	17:36083710:A:C	0.9965307949	-0.0222	4.43e-05	17:36083710:A:C	EUR	NA	NA	NA	NA	NA	NA	NA	NA	NA	NA	NA	NA	NA	NA	NA	NA	NA	NA	NA	NA	NA	1	0.996530795	17:36083710:A:C	0.9965307949	-0.02989	4.329e-12	17:36083710:A:C
A1C_Max_INT	Labs	hemoglobin A1c (HbA1c, maximum, inv-norm transformed)	chr17	35750001	36500000	chr17.35750001.36500000	4	1	0.991679544	17:36047276:G:T	0.9916795443	0.02113	3.42e-09	17:36047276:G:T	EUR	NA	NA	NA	NA	NA	NA	NA	NA	NA	NA	NA	NA	NA	NA	NA	NA	NA	NA	NA	NA	NA	1	0.991679544	17:36047276:G:T	0.9916795443	0.02952	2.731e-15	17:36047276:G:T
A1C_Max_INT	Labs	hemoglobin A1c (HbA1c, maximum, inv-norm transformed)	chr17	40250001	41250000	chr17.40250001.41250000	1	24	0.089757886	17:40731597:T:A	0.0897262915	-0.0221	1.17e-10	17:40696915:C:T,17:40698075:A:G,17:40706273:C:A,17:40713071:C:T,17:40716235:C:T,17:40720632:G:A,17:40721042:C:T,17:40722029:A:G,17:40731411:G:C,17:40731597:T:A,17:40735641:C:T,17:40741013:T:C,17:40753714:G:A,17:40759448:G:A,17:40768439:C:T,17:40768629:C:T,17:40772288:T:C,17:40780847:C:T,17:40781561:G:T,17:40787764:C:G,17:40799633:G:A,17:40809784:T:C,17:40812065:G:A,17:40818584:C:T	EUR	NA	NA	NA	NA	NA	NA	NA	NA	NA	NA	NA	NA	NA	NA	NA	NA	NA	NA	NA	NA	NA	24	0.089757886	17:40731597:T:A	0.0897262915	-0.02739	4.525e-18	17:40696915:C:T,17:40698075:A:G,17:40706273:C:A,17:40713071:C:T,17:40716235:C:T,17:40720632:G:A,17:40721042:C:T,17:40722029:A:G,17:40731411:G:C,17:40731597:T:A,17:40735641:C:T,17:40741013:T:C,17:40753714:G:A,17:40759448:G:A,17:40768439:C:T,17:40768629:C:T,17:40772288:T:C,17:40780847:C:T,17:40781561:G:T,17:40787764:C:G,17:40799633:G:A,17:40809784:T:C,17:40812065:G:A,17:40818584:C:T
A1C_Max_INT	Labs	hemoglobin A1c (HbA1c, maximum, inv-norm transformed)	chr17	40250001	41250000	chr17.40250001.41250000	2	13	0.288049116	17:40289412:T:C	0.288024602	-0.01762	1.04e-06	17:40271970:A:G,17:40272594:C:A,17:40274873:A:C,17:40278522:C:T,17:40279903:G:A,17:40280291:G:A,17:40281063:T:G,17:40289012:G:A,17:40289318:T:C,17:40289412:T:C,17:40293865:T:C,17:40296923:G:A,17:40297658:C:G	EUR	NA	NA	NA	NA	NA	NA	NA	NA	NA	NA	NA	NA	NA	NA	NA	NA	NA	NA	NA	NA	NA	13	0.288049116	17:40289412:T:C	0.288024602	-0.02977	5.166e-15	17:40271970:A:G,17:40272594:C:A,17:40274873:A:C,17:40278522:C:T,17:40279903:G:A,17:40280291:G:A,17:40281063:T:G,17:40289012:G:A,17:40289318:T:C,17:40289412:T:C,17:40293865:T:C,17:40296923:G:A,17:40297658:C:G
A1C_Max_INT	Labs	hemoglobin A1c (HbA1c, maximum, inv-norm transformed)	chr17	46750001	47500000	chr17.46750001.47500000	1	20	0.110651486	17:47089908:G:A	0.1105587686	0.02394	6.15e-14	17:47079416:C:A,17:47082775:G:A,17:47089908:G:A,17:47091283:C:A,17:47091420:C:T,17:47093398:T:C,17:47094274:C:G,17:47095041:G:A,17:47104432:A:T,17:47106878:T:G,17:47107290:G:T,17:47108282:G:A,17:47109998:C:T,17:47111399:C:T,17:47114392:A:G,17:47117775:C:T,17:47118523:A:G,17:47120467:A:G,17:47122525:T:C,17:47129121:G:A	EUR	NA	NA	NA	NA	NA	NA	NA	NA	NA	NA	NA	NA	NA	NA	NA	NA	NA	NA	NA	NA	NA	20	0.110651486	17:47089908:G:A	0.1105587686	0.03431	1.226e-29	17:47079416:C:A,17:47082775:G:A,17:47089908:G:A,17:47091283:C:A,17:47091420:C:T,17:47093398:T:C,17:47094274:C:G,17:47095041:G:A,17:47104432:A:T,17:47106878:T:G,17:47107290:G:T,17:47108282:G:A,17:47109998:C:T,17:47111399:C:T,17:47114392:A:G,17:47117775:C:T,17:47118523:A:G,17:47120467:A:G,17:47122525:T:C,17:47129121:G:A
A1C_Max_INT	Labs	hemoglobin A1c (HbA1c, maximum, inv-norm transformed)	chr17	46750001	47500000	chr17.46750001.47500000	2	27	0.072873575	17:47004723:G:A	0.0727478855	-0.01591	0.001117	17:46883072:C:T,17:46888415:T:C,17:46899032:C:G,17:46899254:A:G,17:46899571:T:C,17:46899658:T:C,17:46900058:G:A,17:46900240:C:T,17:46901128:G:A,17:46903873:G:A,17:46906400:C:T,17:46908228:G:A,17:46918774:A:G,17:46921187:A:G,17:46923384:G:A,17:46925041:G:A,17:46925236:C:G,17:46926615:G:A,17:46950869:A:G,17:46953630:T:G,17:47004723:G:A,17:47011090:C:A,17:47021429:G:A,17:47029988:G:A,17:47035065:T:C…	EUR	NA	NA	NA	NA	NA	NA	NA	NA	NA	NA	NA	NA	NA	NA	NA	NA	NA	NA	NA	NA	NA	27	0.072873575	17:47004723:G:A	0.0727478855	-0.02558	2.713e-09	17:46883072:C:T,17:46888415:T:C,17:46899032:C:G,17:46899254:A:G,17:46899571:T:C,17:46899658:T:C,17:46900058:G:A,17:46900240:C:T,17:46901128:G:A,17:46903873:G:A,17:46906400:C:T,17:46908228:G:A,17:46918774:A:G,17:46921187:A:G,17:46923384:G:A,17:46925041:G:A,17:46925236:C:G,17:46926615:G:A,17:46950869:A:G,17:46953630:T:G,17:47004723:G:A,17:47011090:C:A,17:47021429:G:A,17:47029988:G:A,17:47035065:T:C…
A1C_Max_INT	Labs	hemoglobin A1c (HbA1c, maximum, inv-norm transformed)	chr17	6500001	7250000	chr17.6500001.7250000	1	22	0.149682545	17:6953558:C:T	0.1493986854	-0.04286	2.15e-11	17:6940393:G:A,17:6941625:C:T,17:6942330:G:A,17:6942546:T:C,17:6943729:C:T,17:6943989:T:G,17:6944089:G:A,17:6944349:G:C,17:6945087:G:T,17:6945483:C:T,17:6945940:A:G,17:6946287:T:C,17:6946330:C:T,17:6946921:C:G,17:6947393:G:C,17:6947453:C:G,17:6953155:G:A,17:6953558:C:T,17:6953781:C:T,17:6961291:C:T,17:6961433:T:C,17:6962272:G:A	AMR	NA	NA	NA	NA	NA	NA	NA	22	0.14968255	17:6953558:C:T	0.14939869	-0.05081	8.877e-09	17:6940393:G:A,17:6941625:C:T,17:6942330:G:A,17:6942546:T:C,17:6943729:C:T,17:6943989:T:G,17:6944089:G:A,17:6944349:G:C,17:6945087:G:T,17:6945483:C:T,17:6945940:A:G,17:6946287:T:C,17:6946330:C:T,17:6946921:C:G,17:6947393:G:C,17:6947453:C:G,17:6953155:G:A,17:6953558:C:T,17:6953781:C:T,17:6961291:C:T,17:6961433:T:C,17:6962272:G:A	NA	NA	NA	NA	NA	NA	NA	NA	NA	NA	NA	NA	NA	NA
A1C_Max_INT	Labs	hemoglobin A1c (HbA1c, maximum, inv-norm transformed)	chr17	65500001	66750000	chr17.65500001.66750000	1	11	0.137595855	17:65653470:A:C	0.1375762656	-0.02286	1.9e-05	17:65645603:A:G,17:65646092:G:A,17:65647063:A:G,17:65647994:G:A,17:65648427:T:G,17:65651268:G:A,17:65653470:A:C,17:65655025:C:A,17:65655034:A:C,17:65658415:C:A,17:65659390:A:C	EUR	NA	NA	NA	NA	NA	NA	NA	NA	NA	NA	NA	NA	NA	NA	NA	NA	NA	NA	NA	NA	NA	11	0.137595855	17:65653470:A:C	0.1375762656	-0.02748	8.69e-09	17:65645603:A:G,17:65646092:G:A,17:65647063:A:G,17:65647994:G:A,17:65648427:T:G,17:65651268:G:A,17:65653470:A:C,17:65655025:C:A,17:65655034:A:C,17:65658415:C:A,17:65659390:A:C
A1C_Max_INT	Labs	hemoglobin A1c (HbA1c, maximum, inv-norm transformed)	chr17	65500001	66750000	chr17.65500001.66750000	2	101	0.02823621	17:65827443:C:T	0.0282142934	-0.02609	1.25e-11	17:65825248:T:C,17:65825354:C:T,17:65826090:C:G,17:65826861:A:G,17:65827443:C:T,17:65828371:T:A,17:65828710:A:G,17:65829358:A:C,17:65831258:A:T,17:65832016:T:C,17:65832390:G:A,17:65832576:A:G,17:65833002:C:G,17:65833224:T:G,17:65833546:T:C,17:65834737:T:C,17:65835452:A:T,17:65835470:G:T,17:65835617:G:A,17:65836001:A:C,17:65836642:T:C,17:65837059:T:C,17:65837193:C:G,17:65837215:T:C,17:65837235:A:G…	EUR	NA	NA	NA	NA	NA	NA	NA	NA	NA	NA	NA	NA	NA	NA	NA	NA	NA	NA	NA	NA	NA	101	0.02823621	17:65827443:C:T	0.0282142934	-0.03071	2.23e-18	17:65825248:T:C,17:65825354:C:T,17:65826090:C:G,17:65826861:A:G,17:65827443:C:T,17:65828371:T:A,17:65828710:A:G,17:65829358:A:C,17:65831258:A:T,17:65832016:T:C,17:65832390:G:A,17:65832576:A:G,17:65833002:C:G,17:65833224:T:G,17:65833546:T:C,17:65834737:T:C,17:65835452:A:T,17:65835470:G:T,17:65835617:G:A,17:65836001:A:C,17:65836642:T:C,17:65837059:T:C,17:65837193:C:G,17:65837215:T:C,17:65837235:A:G…
A1C_Max_INT	Labs	hemoglobin A1c (HbA1c, maximum, inv-norm transformed)	chr17	65500001	66750000	chr17.65500001.66750000	3	12	0.383181962	17:66395726:A:C	0.3831580895	-0.01822	1.55e-08	17:66392152:T:G,17:66393181:C:G,17:66395726:A:C,17:66398727:G:A,17:66399104:A:G,17:66402256:C:T,17:66406803:C:T,17:66406915:A:G,17:66418548:C:T,17:66421260:G:C,17:66422158:A:G,17:66424923:C:T	EUR	NA	NA	NA	NA	NA	NA	NA	NA	NA	NA	NA	NA	NA	NA	NA	NA	NA	NA	NA	NA	NA	12	0.383181962	17:66395726:A:C	0.3831580895	-0.01914	1.061e-10	17:66392152:T:G,17:66393181:C:G,17:66395726:A:C,17:66398727:G:A,17:66399104:A:G,17:66402256:C:T,17:66406803:C:T,17:66406915:A:G,17:66418548:C:T,17:66421260:G:C,17:66422158:A:G,17:66424923:C:T
A1C_Max_INT	Labs	hemoglobin A1c (HbA1c, maximum, inv-norm transformed)	chr17	7000001	8000000	chr17.7000001.8000000	1	1	0.971694243	17:7533025:G:A	0.9716929927	0.0226	7.46e-13	17:7533025:G:A	EUR	NA	NA	NA	NA	NA	NA	NA	NA	NA	NA	NA	NA	NA	NA	NA	NA	NA	NA	NA	NA	NA	1	0.971694243	17:7533025:G:A	0.9716929927	0.02972	2.303e-24	17:7533025:G:A
A1C_Max_INT	Labs	hemoglobin A1c (HbA1c, maximum, inv-norm transformed)	chr17	7000001	8000000	chr17.7000001.8000000	2	1	0.957976682	17:7578146:T:C	0.9579748014	-0.1243	1.39e-05	17:7578146:T:C	EUR	NA	NA	NA	NA	NA	NA	NA	NA	NA	NA	NA	NA	NA	NA	NA	NA	NA	NA	NA	NA	NA	1	0.957976682	17:7578146:T:C	0.9579748014	-0.1403	1.007e-10	17:7578146:T:C
A1C_Max_INT	Labs	hemoglobin A1c (HbA1c, maximum, inv-norm transformed)	chr17	75750001	76500000	chr17.75750001.76500000	1	3	0.670624957	17:76124846:G:C	0.6705541066	-0.04838	1.33e-41	17:76124846:G:C,17:76124865:C:G,17:76121864:A:G	AMR	NA	NA	NA	NA	NA	NA	NA	2	0.67062496	17:76124846:G:C	0.67055411	-0.06768	1.964e-14	17:76124846:G:C,17:76124865:C:G	NA	NA	NA	NA	NA	NA	NA	2	0.648897065	17:76121864:A:G	0.6488970206	-0.07085	2.54e-95	17:76121864:A:G,17:76124846:G:C
A1C_Max_INT	Labs	hemoglobin A1c (HbA1c, maximum, inv-norm transformed)	chr17	75750001	76500000	chr17.75750001.76500000	2	1	0.999999043	17:76127431:G:C	0.9999990429	-0.04366	3.51e-34	17:76127431:G:C	EUR	NA	NA	NA	NA	NA	NA	NA	NA	NA	NA	NA	NA	NA	NA	NA	NA	NA	NA	NA	NA	NA	1	0.999999043	17:76127431:G:C	0.9999990429	-0.05314	4.7e-54	17:76127431:G:C
A1C_Max_INT	Labs	hemoglobin A1c (HbA1c, maximum, inv-norm transformed)	chr17	75750001	76500000	chr17.75750001.76500000	3	1	0.97796632	17:76130987:G:T	0.9779663176	0.06007	5.11e-08	17:76130987:G:T	EUR	NA	NA	NA	NA	NA	NA	NA	NA	NA	NA	NA	NA	NA	NA	NA	NA	NA	NA	NA	NA	NA	1	0.97796632	17:76130987:G:T	0.9779663176	0.05667	8.065e-12	17:76130987:G:T
A1C_Max_INT	Labs	hemoglobin A1c (HbA1c, maximum, inv-norm transformed)	chr17	75750001	76500000	chr17.75750001.76500000	4	1	0.988507531	17:76482395:C:T	0.98850753	NA	NA	17:76482395:C:T	EUR	NA	NA	NA	NA	NA	NA	NA	NA	NA	NA	NA	NA	NA	NA	NA	NA	NA	NA	NA	NA	NA	1	0.988507531	17:76482395:C:T	0.98850753	0.3998	1.433e-09	17:76482395:C:T
A1C_Max_INT	Labs	hemoglobin A1c (HbA1c, maximum, inv-norm transformed)	chr17	76250001	77250000	chr17.76250001.77250000	1	1	0.999416834	17:76482395:C:T	0.9994168189	NA	NA	17:76482395:C:T	EUR	NA	NA	NA	NA	NA	NA	NA	NA	NA	NA	NA	NA	NA	NA	NA	NA	NA	NA	NA	NA	NA	1	0.999416834	17:76482395:C:T	0.9994168189	0.3998	1.433e-09	17:76482395:C:T
A1C_Max_INT	Labs	hemoglobin A1c (HbA1c, maximum, inv-norm transformed)	chr17	76250001	77250000	chr17.76250001.77250000	2	14	0.780812672	17:76758251:A:G	0.7808049976	0.02343	4.31e-11	17:76677481:A:G,17:76680260:C:G,17:76680261:C:T,17:76686041:G:A,17:76722462:G:A,17:76728668:C:T,17:76729757:C:A,17:76730039:A:T,17:76739141:G:A,17:76739850:C:T,17:76757296:C:A,17:76758251:A:G,17:76762039:G:A,17:76767991:T:C	EUR	NA	NA	NA	NA	NA	NA	NA	NA	NA	NA	NA	NA	NA	NA	NA	NA	NA	NA	NA	NA	NA	14	0.780812672	17:76758251:A:G	0.7808049976	0.0237	5.423e-15	17:76677481:A:G,17:76680260:C:G,17:76680261:C:T,17:76686041:G:A,17:76722462:G:A,17:76728668:C:T,17:76729757:C:A,17:76730039:A:T,17:76739141:G:A,17:76739850:C:T,17:76757296:C:A,17:76758251:A:G,17:76762039:G:A,17:76767991:T:C
A1C_Max_INT	Labs	hemoglobin A1c (HbA1c, maximum, inv-norm transformed)	chr17	80250001	81195210	chr17.80250001.81195210	1	12	0.326763639	17:80697458:C:T	0.3265581172	-0.05326	2.83e-62	17:80683980:C:T,17:80685533:C:T,17:80689036:C:T,17:80690014:G:A,17:80693128:G:A,17:80693899:C:T,17:80694399:G:C,17:80695501:G:A,17:80696692:C:T,17:80696906:T:C,17:80697458:C:T,17:80699093:A:G	AFR	12	0.326763639	17:80697458:C:T	0.326558117	-0.0328	2.696e-09	17:80683980:C:T,17:80685533:C:T,17:80689036:C:T,17:80690014:G:A,17:80693128:G:A,17:80693899:C:T,17:80694399:G:C,17:80695501:G:A,17:80696692:C:T,17:80696906:T:C,17:80697458:C:T,17:80699093:A:G	NA	NA	NA	NA	NA	NA	NA	NA	NA	NA	NA	NA	NA	NA	NA	NA	NA	NA	NA	NA	NA
A1C_Max_INT	Labs	hemoglobin A1c (HbA1c, maximum, inv-norm transformed)	chr17	80250001	81195210	chr17.80250001.81195210	2	13	0.317322266	17:80697523:C:T	0.317186936	-0.04034	5.42e-41	17:80685426:A:G,17:80686370:A:G,17:80689036:C:T,17:80690014:G:A,17:80693281:T:A,17:80696692:C:T,17:80697458:C:T,17:80697523:C:T,17:80702510:A:C,17:80702963:G:A,17:80703481:C:T,17:80704802:G:A,17:80706214:A:C	AMR	NA	NA	NA	NA	NA	NA	NA	13	0.31732227	17:80697523:C:T	0.31718694	-0.039	4.467e-09	17:80685426:A:G,17:80686370:A:G,17:80689036:C:T,17:80690014:G:A,17:80693281:T:A,17:80696692:C:T,17:80697458:C:T,17:80697523:C:T,17:80702510:A:C,17:80702963:G:A,17:80703481:C:T,17:80704802:G:A,17:80706214:A:C	NA	NA	NA	NA	NA	NA	NA	NA	NA	NA	NA	NA	NA	NA
A1C_Max_INT	Labs	hemoglobin A1c (HbA1c, maximum, inv-norm transformed)	chr17	80250001	81195210	chr17.80250001.81195210	3	6	0.392911718	17:80685426:A:G	0.3929117173	0.05118	1.24e-57	17:80685426:A:G,17:80685533:C:T,17:80685655:A:G,17:80686370:A:G,17:80696692:C:T,17:80697458:C:T	EUR	NA	NA	NA	NA	NA	NA	NA	NA	NA	NA	NA	NA	NA	NA	NA	NA	NA	NA	NA	NA	NA	6	0.392911718	17:80685426:A:G	0.3929117173	0.07157	1.38e-123	17:80685426:A:G,17:80685533:C:T,17:80685655:A:G,17:80686370:A:G,17:80696692:C:T,17:80697458:C:T
A1C_Max_INT	Labs	hemoglobin A1c (HbA1c, maximum, inv-norm transformed)	chr17	80250001	81195210	chr17.80250001.81195210	4	4	0.741416662	17:80895841:T:C	0.7414166619	-0.07055	6.58e-07	17:80737551:T:C,17:80778128:A:G,17:80831864:C:T,17:80895841:T:C	EUR	NA	NA	NA	NA	NA	NA	NA	NA	NA	NA	NA	NA	NA	NA	NA	NA	NA	NA	NA	NA	NA	4	0.741416662	17:80895841:T:C	0.7414166619	-0.1106	1.807e-21	17:80737551:T:C,17:80778128:A:G,17:80831864:C:T,17:80895841:T:C
A1C_Max_INT	Labs	hemoglobin A1c (HbA1c, maximum, inv-norm transformed)	chr18	20750001	21500000	chr18.20750001.21500000	1	1	0.967154049	18:21190329:C:G	0.9671524757	-0.07354	0.000115	18:21190329:C:G	EUR	NA	NA	NA	NA	NA	NA	NA	NA	NA	NA	NA	NA	NA	NA	NA	NA	NA	NA	NA	NA	NA	1	0.967154049	18:21190329:C:G	0.9671524757	-0.09495	7.669e-10	18:21190329:C:G
A1C_Max_INT	Labs	hemoglobin A1c (HbA1c, maximum, inv-norm transformed)	chr18	20750001	21500000	chr18.20750001.21500000	2	23	0.292012582	18:21162288:C:T	0.2919765642	0.02047	8.37e-10	18:21074922:G:A,18:21078579:A:T,18:21082317:T:C,18:21083738:C:T,18:21087531:C:T,18:21091212:A:T,18:21099583:C:T,18:21099831:A:C,18:21100504:G:A,18:21101944:A:G,18:21120869:A:G,18:21124945:C:G,18:21125942:A:G,18:21130634:C:T,18:21132571:G:C,18:21137442:A:G,18:21138865:T:C,18:21142340:T:C,18:21142734:A:T,18:21142992:A:T,18:21157139:C:T,18:21162288:C:T,18:21165163:C:T	EUR	NA	NA	NA	NA	NA	NA	NA	NA	NA	NA	NA	NA	NA	NA	NA	NA	NA	NA	NA	NA	NA	23	0.292012582	18:21162288:C:T	0.2919765642	0.03139	4.657e-25	18:21074922:G:A,18:21078579:A:T,18:21082317:T:C,18:21083738:C:T,18:21087531:C:T,18:21091212:A:T,18:21099583:C:T,18:21099831:A:C,18:21100504:G:A,18:21101944:A:G,18:21120869:A:G,18:21124945:C:G,18:21125942:A:G,18:21130634:C:T,18:21132571:G:C,18:21137442:A:G,18:21138865:T:C,18:21142340:T:C,18:21142734:A:T,18:21142992:A:T,18:21157139:C:T,18:21162288:C:T,18:21165163:C:T
A1C_Max_INT	Labs	hemoglobin A1c (HbA1c, maximum, inv-norm transformed)	chr18	52500001	53750000	chr18.52500001.53750000	1	5	0.2765197	18:53070168:C:T	0.2765165501	-0.05564	3.04e-16	18:53070168:C:T,18:53076736:C:T,18:53076790:G:A,18:53085127:C:A,18:53087984:T:A	EUR	NA	NA	NA	NA	NA	NA	NA	NA	NA	NA	NA	NA	NA	NA	NA	NA	NA	NA	NA	NA	NA	5	0.2765197	18:53070168:C:T	0.2765165501	-0.05969	1.918e-30	18:53070168:C:T,18:53076736:C:T,18:53076790:G:A,18:53085127:C:A,18:53087984:T:A
A1C_Max_INT	Labs	hemoglobin A1c (HbA1c, maximum, inv-norm transformed)	chr18	52500001	53750000	chr18.52500001.53750000	2	17	0.14379234	18:52606871:G:A	0.1437885887	0.01632	0.000103	18:52581360:T:A,18:52598090:C:G,18:52598334:G:A,18:52599575:C:G,18:52605188:C:T,18:52606871:G:A,18:52609194:T:A,18:52611109:G:A,18:52612911:T:C,18:52618110:G:A,18:52625943:C:T,18:52626010:A:C,18:52626373:G:A,18:52632968:T:C,18:52636091:T:C,18:52637450:T:G,18:52638831:C:A	EUR	NA	NA	NA	NA	NA	NA	NA	NA	NA	NA	NA	NA	NA	NA	NA	NA	NA	NA	NA	NA	NA	17	0.14379234	18:52606871:G:A	0.1437885887	0.02219	8.397e-11	18:52581360:T:A,18:52598090:C:G,18:52598334:G:A,18:52599575:C:G,18:52605188:C:T,18:52606871:G:A,18:52609194:T:A,18:52611109:G:A,18:52612911:T:C,18:52618110:G:A,18:52625943:C:T,18:52626010:A:C,18:52626373:G:A,18:52632968:T:C,18:52636091:T:C,18:52637450:T:G,18:52638831:C:A
A1C_Max_INT	Labs	hemoglobin A1c (HbA1c, maximum, inv-norm transformed)	chr18	52500001	53750000	chr18.52500001.53750000	3	10	0.187844203	18:53198563:A:T	0.1878403043	0.01622	4.72e-07	18:53177670:T:C,18:53178798:T:C,18:53190307:T:C,18:53193424:A:G,18:53195888:T:C,18:53197944:C:T,18:53198563:A:T,18:53198606:T:C,18:53198619:A:G,18:53201972:G:A	EUR	NA	NA	NA	NA	NA	NA	NA	NA	NA	NA	NA	NA	NA	NA	NA	NA	NA	NA	NA	NA	NA	10	0.187844203	18:53198563:A:T	0.1878403043	0.0253	1.953e-17	18:53177670:T:C,18:53178798:T:C,18:53190307:T:C,18:53193424:A:G,18:53195888:T:C,18:53197944:C:T,18:53198563:A:T,18:53198606:T:C,18:53198619:A:G,18:53201972:G:A
A1C_Max_INT	Labs	hemoglobin A1c (HbA1c, maximum, inv-norm transformed)	chr19	12500001	13500000	chr19.12500001.13500000	1	1	0.989633758	19:13137558:C:G	0.9896335303	0.01605	0.001334	19:13137558:C:G	EUR	NA	NA	NA	NA	NA	NA	NA	NA	NA	NA	NA	NA	NA	NA	NA	NA	NA	NA	NA	NA	NA	1	0.989633758	19:13137558:C:G	0.9896335303	0.03133	6.067e-12	19:13137558:C:G
A1C_Max_INT	Labs	hemoglobin A1c (HbA1c, maximum, inv-norm transformed)	chr19	12500001	13500000	chr19.12500001.13500000	2	16	0.289060301	19:13071832:A:G	0.2890443568	-0.02514	2.95e-13	19:13028001:T:C,19:13028217:A:G,19:13031210:T:C,19:13032851:A:G,19:13032867:A:G,19:13032940:T:C,19:13033062:T:G,19:13034543:T:C,19:13034584:A:G,19:13038791:A:G,19:13044544:C:A,19:13048608:A:G,19:13053125:T:C,19:13070749:G:T,19:13071832:A:G,19:13075165:T:C	EUR	NA	NA	NA	NA	NA	NA	NA	NA	NA	NA	NA	NA	NA	NA	NA	NA	NA	NA	NA	NA	NA	16	0.289060301	19:13071832:A:G	0.2890443568	-0.03429	5.375e-28	19:13028001:T:C,19:13028217:A:G,19:13031210:T:C,19:13032851:A:G,19:13032867:A:G,19:13032940:T:C,19:13033062:T:G,19:13034543:T:C,19:13034584:A:G,19:13038791:A:G,19:13044544:C:A,19:13048608:A:G,19:13053125:T:C,19:13070749:G:T,19:13071832:A:G,19:13075165:T:C
A1C_Max_INT	Labs	hemoglobin A1c (HbA1c, maximum, inv-norm transformed)	chr19	12500001	13500000	chr19.12500001.13500000	3	5	0.515953017	19:12502457:A:G	0.5159419052	-0.01886	1.53e-05	19:12502457:A:G,19:12504515:T:C,19:12505873:A:G,19:12508061:A:T,19:12509614:T:C	EUR	NA	NA	NA	NA	NA	NA	NA	NA	NA	NA	NA	NA	NA	NA	NA	NA	NA	NA	NA	NA	NA	5	0.515953017	19:12502457:A:G	0.5159419052	-0.02336	3.12e-10	19:12502457:A:G,19:12504515:T:C,19:12505873:A:G,19:12508061:A:T,19:12509614:T:C
A1C_Max_INT	Labs	hemoglobin A1c (HbA1c, maximum, inv-norm transformed)	chr19	16750001	17750000	chr19.16750001.17750000	1	1	1	19:17252041:G:A	1	0.04607	1.47e-17	19:17252041:G:A	EUR	NA	NA	NA	NA	NA	NA	NA	NA	NA	NA	NA	NA	NA	NA	NA	NA	NA	NA	NA	NA	NA	1	1	19:17252041:G:A	1	0.0649	1.119e-42	19:17252041:G:A
A1C_Max_INT	Labs	hemoglobin A1c (HbA1c, maximum, inv-norm transformed)	chr19	16750001	17750000	chr19.16750001.17750000	2	5	0.323414101	19:17255734:T:C	0.3234084258	-0.02824	3.17e-19	19:17252151:T:C,19:17254508:A:G,19:17255734:T:C,19:17256798:G:C,19:17257802:T:C	EUR	NA	NA	NA	NA	NA	NA	NA	NA	NA	NA	NA	NA	NA	NA	NA	NA	NA	NA	NA	NA	NA	5	0.323414101	19:17255734:T:C	0.3234084258	-0.04725	2.339e-57	19:17252151:T:C,19:17254508:A:G,19:17255734:T:C,19:17256798:G:C,19:17257802:T:C
A1C_Max_INT	Labs	hemoglobin A1c (HbA1c, maximum, inv-norm transformed)	chr19	19000001	20000000	chr19.19000001.20000000	1	1	0.999149685	19:19544951:T:C	0.9991496684	0.3445	2.28e-05	19:19544951:T:C	EUR	NA	NA	NA	NA	NA	NA	NA	NA	NA	NA	NA	NA	NA	NA	NA	NA	NA	NA	NA	NA	NA	1	0.999149685	19:19544951:T:C	0.9991496684	0.3757	6.48e-10	19:19544951:T:C
A1C_Max_INT	Labs	hemoglobin A1c (HbA1c, maximum, inv-norm transformed)	chr19	19000001	20000000	chr19.19000001.20000000	2	90	0.061043091	19:19476365:G:A	0.0610232379	0.02076	3.61e-11	19:19431423:T:G,19:19431963:G:T,19:19433105:C:T,19:19434350:C:T,19:19436854:G:A,19:19439631:A:T,19:19440066:C:T,19:19440428:A:G,19:19449686:G:T,19:19450080:A:G,19:19450993:T:A,19:19453521:T:G,19:19453560:C:A,19:19454828:G:A,19:19461437:T:C,19:19467937:T:C,19:19468710:C:G,19:19468734:G:A,19:19470910:C:T,19:19471446:G:A,19:19471683:C:T,19:19471805:G:A,19:19473030:A:G,19:19473445:T:C,19:19475088:G:A…	EUR	NA	NA	NA	NA	NA	NA	NA	NA	NA	NA	NA	NA	NA	NA	NA	NA	NA	NA	NA	NA	NA	90	0.061043091	19:19476365:G:A	0.0610232379	0.02734	8.063e-20	19:19431423:T:G,19:19431963:G:T,19:19433105:C:T,19:19434350:C:T,19:19436854:G:A,19:19439631:A:T,19:19440066:C:T,19:19440428:A:G,19:19449686:G:T,19:19450080:A:G,19:19450993:T:A,19:19453521:T:G,19:19453560:C:A,19:19454828:G:A,19:19461437:T:C,19:19467937:T:C,19:19468710:C:G,19:19468734:G:A,19:19470910:C:T,19:19471446:G:A,19:19471683:C:T,19:19471805:G:A,19:19473030:A:G,19:19473445:T:C,19:19475088:G:A…
A1C_Max_INT	Labs	hemoglobin A1c (HbA1c, maximum, inv-norm transformed)	chr19	19000001	20000000	chr19.19000001.20000000	3	5	0.524979179	19:19460541:G:C	0.5249689942	-0.05274	1.92e-12	19:19366632:C:T,19:19379549:C:T,19:19460541:G:C,19:19477877:A:C,19:19494483:G:A	EUR	NA	NA	NA	NA	NA	NA	NA	NA	NA	NA	NA	NA	NA	NA	NA	NA	NA	NA	NA	NA	NA	5	0.524979179	19:19460541:G:C	0.5249689942	-0.05832	1.77e-22	19:19366632:C:T,19:19379549:C:T,19:19460541:G:C,19:19477877:A:C,19:19494483:G:A
A1C_Max_INT	Labs	hemoglobin A1c (HbA1c, maximum, inv-norm transformed)	chr19	32750001	33500000	chr19.32750001.33500000	1	43	0.038881134	19:33098238:T:C	0.0387917213	-0.01819	2.98e-09	19:33097503:C:T,19:33097783:A:C,19:33097796:C:T,19:33098042:T:C,19:33098238:T:C,19:33098870:C:T,19:33098875:T:C,19:33099277:T:C,19:33099305:T:C,19:33099336:A:G,19:33099504:T:C,19:33099523:A:G,19:33099734:T:C,19:33099758:A:G,19:33099899:A:G,19:33100245:C:A,19:33100338:T:C,19:33101121:T:C,19:33101221:T:A,19:33101505:A:C,19:33101513:T:C,19:33101571:A:G,19:33102257:C:A,19:33102638:C:G,19:33102710:T:C…	EUR	NA	NA	NA	NA	NA	NA	NA	NA	NA	NA	NA	NA	NA	NA	NA	NA	NA	NA	NA	NA	NA	43	0.038881134	19:33098238:T:C	0.0387917213	-0.02941	2.664e-22	19:33097503:C:T,19:33097783:A:C,19:33097796:C:T,19:33098042:T:C,19:33098238:T:C,19:33098870:C:T,19:33098875:T:C,19:33099277:T:C,19:33099305:T:C,19:33099336:A:G,19:33099504:T:C,19:33099523:A:G,19:33099734:T:C,19:33099758:A:G,19:33099899:A:G,19:33100245:C:A,19:33100338:T:C,19:33101121:T:C,19:33101221:T:A,19:33101505:A:C,19:33101513:T:C,19:33101571:A:G,19:33102257:C:A,19:33102638:C:G,19:33102710:T:C…
A1C_Max_INT	Labs	hemoglobin A1c (HbA1c, maximum, inv-norm transformed)	chr19	32750001	33500000	chr19.32750001.33500000	2	29	0.215433909	19:33083185:C:T	0.2153570312	0.06742	1.52e-09	19:33062634:C:A,19:33065527:C:T,19:33072314:G:C,19:33072913:T:G,19:33074415:C:G,19:33079013:C:T,19:33083185:C:T,19:33084729:G:A,19:33090271:T:C,19:33105446:C:T,19:33108666:T:G,19:33121874:C:A,19:33122517:G:A,19:33123398:G:A,19:33124749:G:A,19:33126329:C:T,19:33127635:A:C,19:33130093:T:C,19:33130534:C:G,19:33136191:G:A,19:33137748:T:C,19:33138336:C:T,19:33139230:T:G,19:33140332:C:T,19:33141369:G:T…	EUR	NA	NA	NA	NA	NA	NA	NA	NA	NA	NA	NA	NA	NA	NA	NA	NA	NA	NA	NA	NA	NA	29	0.215433909	19:33083185:C:T	0.2153570312	0.07069	6.79e-15	19:33062634:C:A,19:33065527:C:T,19:33072314:G:C,19:33072913:T:G,19:33074415:C:G,19:33079013:C:T,19:33083185:C:T,19:33084729:G:A,19:33090271:T:C,19:33105446:C:T,19:33108666:T:G,19:33121874:C:A,19:33122517:G:A,19:33123398:G:A,19:33124749:G:A,19:33126329:C:T,19:33127635:A:C,19:33130093:T:C,19:33130534:C:G,19:33136191:G:A,19:33137748:T:C,19:33138336:C:T,19:33139230:T:G,19:33140332:C:T,19:33141369:G:T…
A1C_Max_INT	Labs	hemoglobin A1c (HbA1c, maximum, inv-norm transformed)	chr19	33500001	34250000	chr19.33500001.34250000	1	5	0.864947368	19:33890838:C:G	0.8649419273	0.01288	2.34e-05	19:33890838:C:G,19:33893008:A:G,19:33893451:T:C,19:33894043:G:A,19:33896195:G:A	EUR	NA	NA	NA	NA	NA	NA	NA	NA	NA	NA	NA	NA	NA	NA	NA	NA	NA	NA	NA	NA	NA	5	0.864947368	19:33890838:C:G	0.8649419273	0.02459	7.605e-18	19:33890838:C:G,19:33893008:A:G,19:33893451:T:C,19:33894043:G:A,19:33896195:G:A
A1C_Max_INT	Labs	hemoglobin A1c (HbA1c, maximum, inv-norm transformed)	chr19	41500001	42250000	chr19.41500001.42250000	1	1	0.999999975	19:41847737:G:A	0.9999999753	-0.1006	5.04e-20	19:41847737:G:A	AFR	1	0.999999975	19:41847737:G:A	0.999999975	-0.09796	3.345e-21	19:41847737:G:A	NA	NA	NA	NA	NA	NA	NA	NA	NA	NA	NA	NA	NA	NA	NA	NA	NA	NA	NA	NA	NA
A1C_Max_INT	Labs	hemoglobin A1c (HbA1c, maximum, inv-norm transformed)	chr19	41500001	42250000	chr19.41500001.42250000	2	1	0.995428834	19:41890800:C:G	0.9954288072	-0.2399	2.13e-05	19:41890800:C:G	EUR	NA	NA	NA	NA	NA	NA	NA	NA	NA	NA	NA	NA	NA	NA	NA	NA	NA	NA	NA	NA	NA	1	0.995428834	19:41890800:C:G	0.9954288072	-0.2705	6.801e-10	19:41890800:C:G
A1C_Max_INT	Labs	hemoglobin A1c (HbA1c, maximum, inv-norm transformed)	chr19	41500001	42250000	chr19.41500001.42250000	3	4	0.312309527	19:41663711:A:T	0.3123042785	0.09145	0.001492	19:41663711:A:T,19:41664652:C:T,19:41686257:C:G,19:41806550:A:G	EUR	NA	NA	NA	NA	NA	NA	NA	NA	NA	NA	NA	NA	NA	NA	NA	NA	NA	NA	NA	NA	NA	4	0.312309527	19:41663711:A:T	0.3123042785	0.1273	2.155e-09	19:41663711:A:T,19:41664652:C:T,19:41686257:C:G,19:41806550:A:G
A1C_Max_INT	Labs	hemoglobin A1c (HbA1c, maximum, inv-norm transformed)	chr19	45000001	46750000	chr19.45000001.46750000	1	1	0.999999993	19:45411941:T:C	0.9999999929	0.03688	7.29e-20	19:45411941:T:C	EUR	NA	NA	NA	NA	NA	NA	NA	NA	NA	NA	NA	NA	NA	NA	NA	NA	NA	NA	NA	NA	NA	1	0.999999993	19:45411941:T:C	0.9999999929	0.05822	5.4e-47	19:45411941:T:C
A1C_Max_INT	Labs	hemoglobin A1c (HbA1c, maximum, inv-norm transformed)	chr19	45000001	46750000	chr19.45000001.46750000	2	6	0.53297315	19:45760920:C:T	0.53297315	-0.02319	1.28e-08	19:45744552:T:C,19:45745607:T:C,19:45749484:G:C,19:45751157:G:C,19:45760920:C:T,19:45766729:G:A	EUR	NA	NA	NA	NA	NA	NA	NA	NA	NA	NA	NA	NA	NA	NA	NA	NA	NA	NA	NA	NA	NA	6	0.53297315	19:45760920:C:T	0.53297315	-0.02897	5.126e-19	19:45744552:T:C,19:45745607:T:C,19:45749484:G:C,19:45751157:G:C,19:45760920:C:T,19:45766729:G:A
A1C_Max_INT	Labs	hemoglobin A1c (HbA1c, maximum, inv-norm transformed)	chr19	45000001	46750000	chr19.45000001.46750000	3	2	0.722686239	19:46031065:T:G	0.7226862395	0.2815	0.001083	19:45956411:A:G,19:46031065:T:G	EUR	NA	NA	NA	NA	NA	NA	NA	NA	NA	NA	NA	NA	NA	NA	NA	NA	NA	NA	NA	NA	NA	2	0.722686239	19:46031065:T:G	0.7226862395	0.6083	7.869e-11	19:45956411:A:G,19:46031065:T:G
A1C_Max_INT	Labs	hemoglobin A1c (HbA1c, maximum, inv-norm transformed)	chr19	45000001	46750000	chr19.45000001.46750000	4	8	0.18664521	19:46279603:G:A	0.1866452097	0.02357	6.29e-11	19:46279575:G:A,19:46279583:A:G,19:46279585:G:T,19:46279600:A:G,19:46279603:G:A,19:46279604:T:C,19:46279606:T:C,19:46279608:A:G	EUR	NA	NA	NA	NA	NA	NA	NA	NA	NA	NA	NA	NA	NA	NA	NA	NA	NA	NA	NA	NA	NA	8	0.18664521	19:46279603:G:A	0.1866452097	0.03537	2.551e-25	19:46279575:G:A,19:46279583:A:G,19:46279585:G:T,19:46279600:A:G,19:46279603:G:A,19:46279604:T:C,19:46279606:T:C,19:46279608:A:G
A1C_Max_INT	Labs	hemoglobin A1c (HbA1c, maximum, inv-norm transformed)	chr19	45000001	46750000	chr19.45000001.46750000	5	10	0.238926338	19:46157004:T:C	0.2389263381	0.02728	2.33e-20	19:46150182:A:G,19:46152277:C:G,19:46153651:C:T,19:46153805:G:A,19:46156175:C:T,19:46156179:G:C,19:46156423:G:T,19:46157004:T:C,19:46157019:A:G,19:46157237:G:A	EUR	NA	NA	NA	NA	NA	NA	NA	NA	NA	NA	NA	NA	NA	NA	NA	NA	NA	NA	NA	NA	NA	10	0.238926338	19:46157004:T:C	0.2389263381	0.03517	1.253e-35	19:46150182:A:G,19:46152277:C:G,19:46153651:C:T,19:46153805:G:A,19:46156175:C:T,19:46156179:G:C,19:46156423:G:T,19:46157004:T:C,19:46157019:A:G,19:46157237:G:A
A1C_Max_INT	Labs	hemoglobin A1c (HbA1c, maximum, inv-norm transformed)	chr20	22250001	23000000	chr20.22250001.23000000	1	21	0.319976167	20:22553140:T:C	0.3197796553	0.0302	7.68e-12	20:22534036:G:A,20:22534696:G:A,20:22535621:T:G,20:22537865:G:A,20:22541920:A:G,20:22542117:G:A,20:22543646:T:C,20:22546921:T:C,20:22548520:A:G,20:22549369:T:C,20:22550426:T:C,20:22551094:A:G,20:22552006:G:A,20:22553140:T:C,20:22556593:A:C,20:22559601:A:G,20:22560689:A:G,20:22560932:T:A,20:22560971:T:C,20:22562311:G:A,20:22562438:G:A	AFR	21	0.319976167	20:22553140:T:C	0.319779655	0.03032	1.194e-09	20:22534036:G:A,20:22534696:G:A,20:22535621:T:G,20:22537865:G:A,20:22541920:A:G,20:22542117:G:A,20:22543646:T:C,20:22546921:T:C,20:22548520:A:G,20:22549369:T:C,20:22550426:T:C,20:22551094:A:G,20:22552006:G:A,20:22553140:T:C,20:22556593:A:C,20:22559601:A:G,20:22560689:A:G,20:22560932:T:A,20:22560971:T:C,20:22562311:G:A,20:22562438:G:A	NA	NA	NA	NA	NA	NA	NA	NA	NA	NA	NA	NA	NA	NA	NA	NA	NA	NA	NA	NA	NA
A1C_Max_INT	Labs	hemoglobin A1c (HbA1c, maximum, inv-norm transformed)	chr20	49750001	50500000	chr20.49750001.50500000	1	3	0.651690038	20:50153344:T:C	0.6516747916	0.03131	2.5e-20	20:50153344:T:C,20:50155386:T:C,20:50158473:C:A	EUR	NA	NA	NA	NA	NA	NA	NA	NA	NA	NA	NA	NA	NA	NA	NA	NA	NA	NA	NA	NA	NA	3	0.651690038	20:50153344:T:C	0.6516747916	0.03796	3.243e-36	20:50153344:T:C,20:50155386:T:C,20:50158473:C:A
A1C_Max_INT	Labs	hemoglobin A1c (HbA1c, maximum, inv-norm transformed)	chr20	49750001	50500000	chr20.49750001.50500000	2	39	0.049844069	20:50435751:G:A	0.04978161	0.013	0.00046	20:50314200:A:G,20:50316786:A:G,20:50317238:A:G,20:50423359:T:C,20:50423835:C:T,20:50425670:G:C,20:50426373:G:A,20:50429097:C:T,20:50434166:C:T,20:50434687:C:T,20:50435751:G:A,20:50436260:G:A,20:50436490:A:G,20:50437573:T:C,20:50440564:G:T,20:50442392:T:C,20:50442485:T:C,20:50443885:C:T,20:50445693:G:A,20:50449214:G:A,20:50449250:C:T,20:50449781:T:G,20:50450560:A:G,20:50451294:A:C,20:50451967:G:A…	EUR	NA	NA	NA	NA	NA	NA	NA	NA	NA	NA	NA	NA	NA	NA	NA	NA	NA	NA	NA	NA	NA	39	0.049844069	20:50435751:G:A	0.04978161	0.02068	9.421e-09	20:50314200:A:G,20:50316786:A:G,20:50317238:A:G,20:50423359:T:C,20:50423835:C:T,20:50425670:G:C,20:50426373:G:A,20:50429097:C:T,20:50434166:C:T,20:50434687:C:T,20:50435751:G:A,20:50436260:G:A,20:50436490:A:G,20:50437573:T:C,20:50440564:G:T,20:50442392:T:C,20:50442485:T:C,20:50443885:C:T,20:50445693:G:A,20:50449214:G:A,20:50449250:C:T,20:50449781:T:G,20:50450560:A:G,20:50451294:A:C,20:50451967:G:A…
A1C_Max_INT	Labs	hemoglobin A1c (HbA1c, maximum, inv-norm transformed)	chr2	144750001	145750000	chr2.144750001.145750000	1	2	0.846659999	2:145258445:C:T	0.8466557609	0.02341	2.02e-11	2:145258445:C:T,2:145270592:G:A	EUR	NA	NA	NA	NA	NA	NA	NA	NA	NA	NA	NA	NA	NA	NA	NA	NA	NA	NA	NA	NA	NA	2	0.846659999	2:145258445:C:T	0.8466557609	0.03853	8.621e-24	2:145258445:C:T,2:145270592:G:A
A1C_Max_INT	Labs	hemoglobin A1c (HbA1c, maximum, inv-norm transformed)	chr2	144750001	145750000	chr2.144750001.145750000	2	11	0.145621207	2:145704420:A:G	0.1455971146	-0.01672	3e-06	2:145634153:G:A,2:145638365:G:A,2:145644545:C:T,2:145645756:T:C,2:145645775:G:A,2:145646072:T:C,2:145704420:A:G,2:145712376:C:G,2:145725530:A:G,2:145726656:C:T,2:145728994:T:G	EUR	NA	NA	NA	NA	NA	NA	NA	NA	NA	NA	NA	NA	NA	NA	NA	NA	NA	NA	NA	NA	NA	11	0.145621207	2:145704420:A:G	0.1455971146	-0.02365	5.183e-14	2:145634153:G:A,2:145638365:G:A,2:145644545:C:T,2:145645756:T:C,2:145645775:G:A,2:145646072:T:C,2:145704420:A:G,2:145712376:C:G,2:145725530:A:G,2:145726656:C:T,2:145728994:T:G
A1C_Max_INT	Labs	hemoglobin A1c (HbA1c, maximum, inv-norm transformed)	chr2	165250001	166250000	chr2.165250001.166250000	1	5	0.712963494	2:165821268:T:A	0.7129621025	-0.01266	0.000387	2:165804578:A:C,2:165804991:A:T,2:165805915:A:G,2:165812428:A:G,2:165821268:T:A	EUR	NA	NA	NA	NA	NA	NA	NA	NA	NA	NA	NA	NA	NA	NA	NA	NA	NA	NA	NA	NA	NA	5	0.712963494	2:165821268:T:A	0.7129621025	-0.02648	2.83e-12	2:165804578:A:C,2:165804991:A:T,2:165805915:A:G,2:165812428:A:G,2:165821268:T:A
A1C_Max_INT	Labs	hemoglobin A1c (HbA1c, maximum, inv-norm transformed)	chr2	165250001	166250000	chr2.165250001.166250000	2	3	0.468155771	2:165528876:C:T	0.4681536614	0.03428	2.22e-27	2:165508389:C:T,2:165513091:T:C,2:165528876:C:T	EUR	NA	NA	NA	NA	NA	NA	NA	NA	NA	NA	NA	NA	NA	NA	NA	NA	NA	NA	NA	NA	NA	3	0.468155771	2:165528876:C:T	0.4681536614	0.04301	4.173e-51	2:165508389:C:T,2:165513091:T:C,2:165528876:C:T
A1C_Max_INT	Labs	hemoglobin A1c (HbA1c, maximum, inv-norm transformed)	chr2	169250001	170250000	chr2.169250001.170250000	1	1	0.999995946	2:169763148:T:C	0.9999959463	-0.03838	3.54e-23	2:169763148:T:C	EUR	NA	NA	NA	NA	NA	NA	NA	NA	NA	NA	NA	NA	NA	NA	NA	NA	NA	NA	NA	NA	NA	1	0.999995946	2:169763148:T:C	0.9999959463	-0.04165	3.076e-42	2:169763148:T:C
A1C_Max_INT	Labs	hemoglobin A1c (HbA1c, maximum, inv-norm transformed)	chr2	169250001	170250000	chr2.169250001.170250000	2	2	0.563676391	2:169754485:G:A	0.5636750043	-0.03549	3.05e-23	2:169754485:G:A,2:169757354:C:T	EUR	NA	NA	NA	NA	NA	NA	NA	NA	NA	NA	NA	NA	NA	NA	NA	NA	NA	NA	NA	NA	NA	2	0.563676391	2:169754485:G:A	0.5636750043	-0.0533	3.294e-55	2:169754485:G:A,2:169757354:C:T
A1C_Max_INT	Labs	hemoglobin A1c (HbA1c, maximum, inv-norm transformed)	chr2	169250001	170250000	chr2.169250001.170250000	3	11	0.647832592	2:169723031:A:C	0.6478315044	0.01647	1.59e-06	2:169721040:C:A,2:169722719:C:A,2:169723031:A:C,2:169725342:G:A,2:169725728:G:C,2:169725903:A:G,2:169726399:G:A,2:169726614:G:A,2:169727730:G:C,2:169749747:G:A,2:169752512:T:C	EUR	NA	NA	NA	NA	NA	NA	NA	NA	NA	NA	NA	NA	NA	NA	NA	NA	NA	NA	NA	NA	NA	11	0.647832592	2:169723031:A:C	0.6478315044	0.01916	8.909e-10	2:169721040:C:A,2:169722719:C:A,2:169723031:A:C,2:169725342:G:A,2:169725728:G:C,2:169725903:A:G,2:169726399:G:A,2:169726614:G:A,2:169727730:G:C,2:169749747:G:A,2:169752512:T:C
A1C_Max_INT	Labs	hemoglobin A1c (HbA1c, maximum, inv-norm transformed)	chr22	19500001	20250000	chr22.19500001.20250000	1	4	0.489230466	22:19949013:C:T	0.4891772845	-0.02039	3.56e-11	22:19948863:G:C,22:19949013:C:T,22:19950235:C:T,22:19951271:G:A	EUR	NA	NA	NA	NA	NA	NA	NA	NA	NA	NA	NA	NA	NA	NA	NA	NA	NA	NA	NA	NA	NA	4	0.489230466	22:19949013:C:T	0.4891772845	-0.02327	1.565e-15	22:19948863:G:C,22:19949013:C:T,22:19950235:C:T,22:19951271:G:A
A1C_Max_INT	Labs	hemoglobin A1c (HbA1c, maximum, inv-norm transformed)	chr2	226500001	227500000	chr2.226500001.227500000	1	24	0.202678526	2:227117778:C:G	0.2026727443	-0.04827	1.27e-43	2:227092802:A:G,2:227093745:T:C,2:227094758:A:G,2:227095159:T:C,2:227095220:C:A,2:227101309:T:C,2:227101411:A:G,2:227103717:A:C,2:227105921:C:T,2:227106217:A:G,2:227106361:G:A,2:227107035:A:G,2:227107501:C:T,2:227108200:G:T,2:227108446:C:T,2:227112754:C:T,2:227116365:A:G,2:227117778:C:G,2:227128543:T:G,2:227128917:C:A,2:227145757:A:G,2:227156645:G:C,2:227156662:C:T,2:227159177:G:A	EUR	NA	NA	NA	NA	NA	NA	NA	NA	NA	NA	NA	NA	NA	NA	NA	NA	NA	NA	NA	NA	NA	24	0.202678526	2:227117778:C:G	0.2026727443	-0.06056	3.073e-91	2:227092802:A:G,2:227093745:T:C,2:227094758:A:G,2:227095159:T:C,2:227095220:C:A,2:227101309:T:C,2:227101411:A:G,2:227103717:A:C,2:227105921:C:T,2:227106217:A:G,2:227106361:G:A,2:227107035:A:G,2:227107501:C:T,2:227108200:G:T,2:227108446:C:T,2:227112754:C:T,2:227116365:A:G,2:227117778:C:G,2:227128543:T:G,2:227128917:C:A,2:227145757:A:G,2:227156645:G:C,2:227156662:C:T,2:227159177:G:A
A1C_Max_INT	Labs	hemoglobin A1c (HbA1c, maximum, inv-norm transformed)	chr2	226500001	227500000	chr2.226500001.227500000	2	1	0.999992669	2:226929166:T:C	0.9999926691	0.04398	5.67e-17	2:226929166:T:C	EUR	NA	NA	NA	NA	NA	NA	NA	NA	NA	NA	NA	NA	NA	NA	NA	NA	NA	NA	NA	NA	NA	1	0.999992669	2:226929166:T:C	0.9999926691	0.05882	1.8e-37	2:226929166:T:C
A1C_Max_INT	Labs	hemoglobin A1c (HbA1c, maximum, inv-norm transformed)	chr2	23500001	25000000	chr2.23500001.25000000	1	2	0.744303193	2:24280923:C:G	0.7442855094	0.1312	2.01e-33	2:24236236:G:A,2:24280923:C:G	AFR	2	0.744303193	2:24280923:C:G	0.744285509	0.1258	3.367e-34	2:24236236:G:A,2:24280923:C:G	NA	NA	NA	NA	NA	NA	NA	NA	NA	NA	NA	NA	NA	NA	NA	NA	NA	NA	NA	NA	NA
A1C_Max_INT	Labs	hemoglobin A1c (HbA1c, maximum, inv-norm transformed)	chr2	23500001	25000000	chr2.23500001.25000000	2	201	0.215136047	2:24429243:A:G	0.2148528164	-0.02053	2.19e-05	2:23898149:A:G,2:23899807:A:G,2:23899876:A:G,2:23899948:A:G,2:23900938:T:C,2:23901362:A:C,2:23933626:G:A,2:23941952:T:C,2:23942667:G:C,2:23953454:T:A,2:23957849:A:G,2:23958002:C:G,2:23959463:C:T,2:23960194:G:T,2:23962798:C:A,2:23963115:C:T,2:23963763:C:T,2:23964901:A:G,2:23965514:T:C,2:23966524:G:C,2:23971415:C:A,2:23976536:C:T,2:23976731:T:C,2:23977377:A:C,2:23979894:C:G,2:23982832:T:C,2:2398371…	EUR	NA	NA	NA	NA	NA	NA	NA	NA	NA	NA	NA	NA	NA	NA	NA	NA	NA	NA	NA	NA	NA	201	0.215136047	2:24429243:A:G	0.2148528164	-0.0271	8.778e-12	2:23898149:A:G,2:23899807:A:G,2:23899876:A:G,2:23899948:A:G,2:23900938:T:C,2:23901362:A:C,2:23933626:G:A,2:23941952:T:C,2:23942667:G:C,2:23953454:T:A,2:23957849:A:G,2:23958002:C:G,2:23959463:C:T,2:23960194:G:T,2:23962798:C:A,2:23963115:C:T,2:23963763:C:T,2:23964901:A:G,2:23965514:T:C,2:23966524:G:C,2:23971415:C:A,2:23976536:C:T,2:23976731:T:C,2:23977377:A:C,2:23979894:C:G,2:23982832:T:C,2:2398371…
A1C_Max_INT	Labs	hemoglobin A1c (HbA1c, maximum, inv-norm transformed)	chr2	23500001	25000000	chr2.23500001.25000000	3	53	0.119236314	2:24507806:G:A	0.1192081804	0.01679	8.87e-05	2:24368797:C:G,2:24369674:C:T,2:24371925:G:A,2:24376631:T:C,2:24378800:G:A,2:24380387:G:C,2:24381084:C:T,2:24390840:G:C,2:24391720:T:C,2:24391733:A:G,2:24398281:T:G,2:24402792:G:A,2:24405911:C:T,2:24408174:C:G,2:24409657:A:G,2:24429705:G:C,2:24429971:G:C,2:24431463:T:G,2:24432211:C:T,2:24432667:C:G,2:24439048:A:G,2:24440417:C:T,2:24442195:A:T,2:24442949:C:T,2:24443505:G:A,2:24445734:G:T,2:2445218…	EUR	NA	NA	NA	NA	NA	NA	NA	NA	NA	NA	NA	NA	NA	NA	NA	NA	NA	NA	NA	NA	NA	53	0.119236314	2:24507806:G:A	0.1192081804	0.0294	4.023e-09	2:24368797:C:G,2:24369674:C:T,2:24371925:G:A,2:24376631:T:C,2:24378800:G:A,2:24380387:G:C,2:24381084:C:T,2:24390840:G:C,2:24391720:T:C,2:24391733:A:G,2:24398281:T:G,2:24402792:G:A,2:24405911:C:T,2:24408174:C:G,2:24409657:A:G,2:24429705:G:C,2:24429971:G:C,2:24431463:T:G,2:24432211:C:T,2:24432667:C:G,2:24439048:A:G,2:24440417:C:T,2:24442195:A:T,2:24442949:C:T,2:24443505:G:A,2:24445734:G:T,2:2445218…
A1C_Max_INT	Labs	hemoglobin A1c (HbA1c, maximum, inv-norm transformed)	chr22	37000001	37750000	chr22.37000001.37750000	1	8	0.255184385	22:37469590:C:T	0.2549648003	0.03034	1.54e-23	22:37460449:C:T,22:37462936:A:G,22:37469192:A:G,22:37469590:C:T,22:37469591:G:A,22:37470041:C:A,22:37470224:T:C,22:37470604:G:A	AMR	NA	NA	NA	NA	NA	NA	NA	8	0.25518438	22:37469590:C:T	0.2549648	0.03978	1.218e-09	22:37460449:C:T,22:37462936:A:G,22:37469192:A:G,22:37469590:C:T,22:37469591:G:A,22:37470041:C:A,22:37470224:T:C,22:37470604:G:A	NA	NA	NA	NA	NA	NA	NA	NA	NA	NA	NA	NA	NA	NA
A1C_Max_INT	Labs	hemoglobin A1c (HbA1c, maximum, inv-norm transformed)	chr22	37000001	37750000	chr22.37000001.37750000	2	1	0.999999664	22:37462936:A:G	0.9999996644	0.03691	6.6e-31	22:37462936:A:G	EUR	NA	NA	NA	NA	NA	NA	NA	NA	NA	NA	NA	NA	NA	NA	NA	NA	NA	NA	NA	NA	NA	1	0.999999664	22:37462936:A:G	0.9999996644	0.04495	1.658e-57	22:37462936:A:G
A1C_Max_INT	Labs	hemoglobin A1c (HbA1c, maximum, inv-norm transformed)	chr22	44000001	44750000	chr22.44000001.44750000	1	3	0.425508497	22:44324855:G:A	0.4254776041	-0.02567	2.48e-12	22:44324727:C:G,22:44324730:C:T,22:44324855:G:A	EUR	NA	NA	NA	NA	NA	NA	NA	NA	NA	NA	NA	NA	NA	NA	NA	NA	NA	NA	NA	NA	NA	3	0.425508497	22:44324855:G:A	0.4254776041	-0.02805	3.021e-16	22:44324727:C:G,22:44324730:C:T,22:44324855:G:A
A1C_Max_INT	Labs	hemoglobin A1c (HbA1c, maximum, inv-norm transformed)	chr2	27000001	28250000	chr2.27000001.28250000	1	1	0.993572496	2:27730940:T:C	0.9935724267	-0.03615	1.82e-28	2:27730940:T:C	EUR	NA	NA	NA	NA	NA	NA	NA	NA	NA	NA	NA	NA	NA	NA	NA	NA	NA	NA	NA	NA	NA	1	0.993572496	2:27730940:T:C	0.9935724267	-0.0419	4.04e-49	2:27730940:T:C
A1C_Max_INT	Labs	hemoglobin A1c (HbA1c, maximum, inv-norm transformed)	chr2	27000001	28250000	chr2.27000001.28250000	2	42	0.13562376	2:27295885:C:T	0.1356121511	0.01327	7.17e-05	2:27249245:A:G,2:27254796:T:C,2:27259794:G:A,2:27263122:T:C,2:27267248:A:C,2:27270311:G:A,2:27272052:T:C,2:27273128:C:T,2:27273571:T:C,2:27276202:G:A,2:27280460:A:G,2:27284845:A:G,2:27286398:G:C,2:27288915:C:T,2:27292651:T:C,2:27293150:G:T,2:27295885:C:T,2:27297757:G:A,2:27298479:C:A,2:27299598:G:T,2:27302165:T:C,2:27302561:G:A,2:27307769:G:C,2:27309406:G:A,2:27309659:A:C,2:27310393:G:A,2:2731288…	EUR	NA	NA	NA	NA	NA	NA	NA	NA	NA	NA	NA	NA	NA	NA	NA	NA	NA	NA	NA	NA	NA	42	0.13562376	2:27295885:C:T	0.1356121511	0.01941	5.35e-11	2:27249245:A:G,2:27254796:T:C,2:27259794:G:A,2:27263122:T:C,2:27267248:A:C,2:27270311:G:A,2:27272052:T:C,2:27273128:C:T,2:27273571:T:C,2:27276202:G:A,2:27280460:A:G,2:27284845:A:G,2:27286398:G:C,2:27288915:C:T,2:27292651:T:C,2:27293150:G:T,2:27295885:C:T,2:27297757:G:A,2:27298479:C:A,2:27299598:G:T,2:27302165:T:C,2:27302561:G:A,2:27307769:G:C,2:27309406:G:A,2:27309659:A:C,2:27310393:G:A,2:2731288…
A1C_Max_INT	Labs	hemoglobin A1c (HbA1c, maximum, inv-norm transformed)	chr2	27000001	28250000	chr2.27000001.28250000	3	2	0.941113378	2:27643660:C:T	0.941112714	-0.06295	1.72e-07	2:27483405:T:A,2:27643660:C:T	EUR	NA	NA	NA	NA	NA	NA	NA	NA	NA	NA	NA	NA	NA	NA	NA	NA	NA	NA	NA	NA	NA	2	0.941113378	2:27643660:C:T	0.941112714	-0.06827	1.041e-13	2:27483405:T:A,2:27643660:C:T
A1C_Max_INT	Labs	hemoglobin A1c (HbA1c, maximum, inv-norm transformed)	chr2	42750001	44750000	chr2.42750001.44750000	1	61	0.141604265	2:43743491:C:T	0.141510073	0.07546	3.66e-56	2:43458611:T:C,2:43460514:C:A,2:43462169:T:A,2:43462822:T:C,2:43471528:G:C,2:43489313:T:C,2:43490864:C:T,2:43493049:C:T,2:43494177:T:C,2:43510097:T:C,2:43511553:C:T,2:43523379:A:G,2:43523696:G:T,2:43526386:A:T,2:43591676:C:T,2:43611883:T:C,2:43652398:A:C,2:43659694:C:G,2:43661482:T:A,2:43662911:A:C,2:43663848:C:T,2:43664007:C:T,2:43665178:C:T,2:43666991:T:C,2:43667465:T:C,2:43668261:C:T,2:4366985…	AFR	61	0.141604265	2:43743491:C:T	0.141510073	0.04664	5.386e-11	2:43458611:T:C,2:43460514:C:A,2:43462169:T:A,2:43462822:T:C,2:43471528:G:C,2:43489313:T:C,2:43490864:C:T,2:43493049:C:T,2:43494177:T:C,2:43510097:T:C,2:43511553:C:T,2:43523379:A:G,2:43523696:G:T,2:43526386:A:T,2:43591676:C:T,2:43611883:T:C,2:43652398:A:C,2:43659694:C:G,2:43661482:T:A,2:43662911:A:C,2:43663848:C:T,2:43664007:C:T,2:43665178:C:T,2:43666991:T:C,2:43667465:T:C,2:43668261:C:T,2:4366985…	NA	NA	NA	NA	NA	NA	NA	NA	NA	NA	NA	NA	NA	NA	NA	NA	NA	NA	NA	NA	NA
A1C_Max_INT	Labs	hemoglobin A1c (HbA1c, maximum, inv-norm transformed)	chr2	42750001	44750000	chr2.42750001.44750000	2	102	0.057081253	2:43843046:G:T	0.0566575779	0.05613	4.51e-40	2:43682659:A:T,2:43771237:T:A,2:43771573:G:C,2:43772224:C:G,2:43772229:T:C,2:43772299:A:G,2:43772391:A:G,2:43772663:G:C,2:43773192:G:C,2:43773318:T:C,2:43773374:C:T,2:43774380:G:A,2:43774903:T:C,2:43775207:A:G,2:43775683:T:A,2:43777082:G:A,2:43777654:T:A,2:43779665:T:C,2:43780105:G:T,2:43780461:T:C,2:43780942:T:C,2:43781360:C:T,2:43781453:T:G,2:43781826:G:A,2:43782563:G:A,2:43782868:C:T,2:4378314…	AMR	NA	NA	NA	NA	NA	NA	NA	102	0.05708125	2:43843046:G:T	0.05665758	0.06751	4.902e-09	2:43682659:A:T,2:43771237:T:A,2:43771573:G:C,2:43772224:C:G,2:43772229:T:C,2:43772299:A:G,2:43772391:A:G,2:43772663:G:C,2:43773192:G:C,2:43773318:T:C,2:43773374:C:T,2:43774380:G:A,2:43774903:T:C,2:43775207:A:G,2:43775683:T:A,2:43777082:G:A,2:43777654:T:A,2:43779665:T:C,2:43780105:G:T,2:43780461:T:C,2:43780942:T:C,2:43781360:C:T,2:43781453:T:G,2:43781826:G:A,2:43782563:G:A,2:43782868:C:T,2:4378314…	NA	NA	NA	NA	NA	NA	NA	NA	NA	NA	NA	NA	NA	NA
A1C_Max_INT	Labs	hemoglobin A1c (HbA1c, maximum, inv-norm transformed)	chr2	42750001	44750000	chr2.42750001.44750000	3	1	0.999999953	2:43747858:C:T	0.999999953	0.05107	6.14e-06	2:43747858:C:T	EUR	NA	NA	NA	NA	NA	NA	NA	NA	NA	NA	NA	NA	NA	NA	NA	NA	NA	NA	NA	NA	NA	1	0.999999953	2:43747858:C:T	0.999999953	0.229	4.196e-28	2:43747858:C:T
A1C_Max_INT	Labs	hemoglobin A1c (HbA1c, maximum, inv-norm transformed)	chr2	42750001	44750000	chr2.42750001.44750000	4	2	0.49967087	2:43524160:C:G	0.4996708699	0.04839	4.66e-22	2:43524160:C:G,2:43524161:C:T	EUR	NA	NA	NA	NA	NA	NA	NA	NA	NA	NA	NA	NA	NA	NA	NA	NA	NA	NA	NA	NA	NA	2	0.49967087	2:43524160:C:G	0.4996708699	0.1161	2.4e-69	2:43524160:C:G,2:43524161:C:T
A1C_Max_INT	Labs	hemoglobin A1c (HbA1c, maximum, inv-norm transformed)	chr2	42750001	44750000	chr2.42750001.44750000	5	3	0.931072214	2:43218134:A:G	0.9310722137	-0.0165	5.06e-08	2:43212395:T:C,2:43217907:T:C,2:43218134:A:G	EUR	NA	NA	NA	NA	NA	NA	NA	NA	NA	NA	NA	NA	NA	NA	NA	NA	NA	NA	NA	NA	NA	3	0.931072214	2:43218134:A:G	0.9310722137	-0.02494	5.469e-18	2:43212395:T:C,2:43217907:T:C,2:43218134:A:G
A1C_Max_INT	Labs	hemoglobin A1c (HbA1c, maximum, inv-norm transformed)	chr2	42750001	44750000	chr2.42750001.44750000	6	6	0.207297925	2:43629931:G:T	0.2072979246	0.07891	2.64e-52	2:43622472:C:T,2:43626521:T:C,2:43626668:G:T,2:43627101:T:A,2:43629931:G:T,2:43633268:T:C	EUR	NA	NA	NA	NA	NA	NA	NA	NA	NA	NA	NA	NA	NA	NA	NA	NA	NA	NA	NA	NA	NA	6	0.207297925	2:43629931:G:T	0.2072979246	0.109	1.74e-125	2:43622472:C:T,2:43626521:T:C,2:43626668:G:T,2:43627101:T:A,2:43629931:G:T,2:43633268:T:C
A1C_Max_INT	Labs	hemoglobin A1c (HbA1c, maximum, inv-norm transformed)	chr2	58500001	60000000	chr2.58500001.60000000	1	11	0.190728127	2:59297346:A:G	0.190726358	0.01866	3.66e-09	2:59294558:T:C,2:59297346:A:G,2:59307725:G:A,2:59308101:A:G,2:59311536:G:A,2:59313974:C:T,2:59315828:G:A,2:59319706:C:T,2:59321436:A:T,2:59330227:A:G,2:59335104:T:G	EUR	NA	NA	NA	NA	NA	NA	NA	NA	NA	NA	NA	NA	NA	NA	NA	NA	NA	NA	NA	NA	NA	11	0.190728127	2:59297346:A:G	0.190726358	0.03224	3.292e-28	2:59294558:T:C,2:59297346:A:G,2:59307725:G:A,2:59308101:A:G,2:59311536:G:A,2:59313974:C:T,2:59315828:G:A,2:59319706:C:T,2:59321436:A:T,2:59330227:A:G,2:59335104:T:G
A1C_Max_INT	Labs	hemoglobin A1c (HbA1c, maximum, inv-norm transformed)	chr2	58500001	60000000	chr2.58500001.60000000	2	10	0.633632583	2:58990485:G:T	0.6336319199	-0.02208	4.35e-13	2:58978875:A:G,2:58979065:G:A,2:58979783:C:T,2:58980531:G:A,2:58981064:G:T,2:58981967:G:A,2:58982087:C:T,2:58982793:T:C,2:58990485:G:T,2:58991868:G:T	EUR	NA	NA	NA	NA	NA	NA	NA	NA	NA	NA	NA	NA	NA	NA	NA	NA	NA	NA	NA	NA	NA	10	0.633632583	2:58990485:G:T	0.6336319199	-0.02694	3.653e-20	2:58978875:A:G,2:58979065:G:A,2:58979783:C:T,2:58980531:G:A,2:58981064:G:T,2:58981967:G:A,2:58982087:C:T,2:58982793:T:C,2:58990485:G:T,2:58991868:G:T
A1C_Max_INT	Labs	hemoglobin A1c (HbA1c, maximum, inv-norm transformed)	chr2	58500001	60000000	chr2.58500001.60000000	3	8	0.227568689	2:59502733:A:T	0.2275671829	-0.01714	1.79e-07	2:59470287:A:G,2:59479105:G:A,2:59480540:G:A,2:59487230:T:C,2:59488442:G:A,2:59502733:A:T,2:59508907:T:A,2:59545416:T:G	EUR	NA	NA	NA	NA	NA	NA	NA	NA	NA	NA	NA	NA	NA	NA	NA	NA	NA	NA	NA	NA	NA	8	0.227568689	2:59502733:A:T	0.2275671829	-0.03055	8.516e-24	2:59470287:A:G,2:59479105:G:A,2:59480540:G:A,2:59487230:T:C,2:59488442:G:A,2:59502733:A:T,2:59508907:T:A,2:59545416:T:G
A1C_Max_INT	Labs	hemoglobin A1c (HbA1c, maximum, inv-norm transformed)	chr2	60250001	61000000	chr2.60250001.61000000	1	1	0.990454342	2:60803179:T:C	0.9904542778	-0.1117	5.96e-05	2:60803179:T:C	EUR	NA	NA	NA	NA	NA	NA	NA	NA	NA	NA	NA	NA	NA	NA	NA	NA	NA	NA	NA	NA	NA	1	0.990454342	2:60803179:T:C	0.9904542778	-0.1208	2.359e-08	2:60803179:T:C
A1C_Max_INT	Labs	hemoglobin A1c (HbA1c, maximum, inv-norm transformed)	chr2	60250001	61000000	chr2.60250001.61000000	2	5	0.305523315	2:60586707:C:G	0.3055184509	-0.02804	2.31e-20	2:60583665:G:A,2:60584819:G:A,2:60585028:A:G,2:60585806:T:C,2:60586707:C:G	EUR	NA	NA	NA	NA	NA	NA	NA	NA	NA	NA	NA	NA	NA	NA	NA	NA	NA	NA	NA	NA	NA	5	0.305523315	2:60586707:C:G	0.3055184509	-0.03902	6.585e-42	2:60583665:G:A,2:60584819:G:A,2:60585028:A:G,2:60585806:T:C,2:60586707:C:G
A1C_Max_INT	Labs	hemoglobin A1c (HbA1c, maximum, inv-norm transformed)	chr2	60250001	61000000	chr2.60250001.61000000	3	6	0.341205053	2:60722040:C:T	0.3411997903	0.01644	5.67e-07	2:60710571:G:A,2:60722040:C:T,2:60722241:A:G,2:60723109:C:A,2:60725451:G:C,2:60727629:G:A	EUR	NA	NA	NA	NA	NA	NA	NA	NA	NA	NA	NA	NA	NA	NA	NA	NA	NA	NA	NA	NA	NA	6	0.341205053	2:60722040:C:T	0.3411997903	0.02727	1.965e-18	2:60710571:G:A,2:60722040:C:T,2:60722241:A:G,2:60723109:C:A,2:60725451:G:C,2:60727629:G:A
A1C_Max_INT	Labs	hemoglobin A1c (HbA1c, maximum, inv-norm transformed)	chr2	65000001	66000000	chr2.65000001.66000000	1	6	0.208995949	2:65279414:A:G	0.208982303	0.02462	1.35e-15	2:65276452:T:C,2:65276736:A:G,2:65279414:A:G,2:65279805:T:C,2:65283972:T:C,2:65284231:A:T	EUR	NA	NA	NA	NA	NA	NA	NA	NA	NA	NA	NA	NA	NA	NA	NA	NA	NA	NA	NA	NA	NA	6	0.208995949	2:65279414:A:G	0.208982303	0.03109	9.547e-26	2:65276452:T:C,2:65276736:A:G,2:65279414:A:G,2:65279805:T:C,2:65283972:T:C,2:65284231:A:T
A1C_Max_INT	Labs	hemoglobin A1c (HbA1c, maximum, inv-norm transformed)	chr2	65000001	66000000	chr2.65000001.66000000	2	18	0.147252206	2:65684152:A:G	0.1472372677	0.02067	2.78e-11	2:65644616:C:T,2:65646966:T:C,2:65650864:G:T,2:65651851:G:A,2:65652156:C:T,2:65655012:C:G,2:65655613:A:T,2:65656976:G:A,2:65658369:G:A,2:65659488:A:G,2:65661468:A:C,2:65663167:G:C,2:65664350:C:T,2:65665641:G:T,2:65666674:T:C,2:65672192:A:G,2:65676583:G:A,2:65684152:A:G	EUR	NA	NA	NA	NA	NA	NA	NA	NA	NA	NA	NA	NA	NA	NA	NA	NA	NA	NA	NA	NA	NA	18	0.147252206	2:65684152:A:G	0.1472372677	0.02536	1.242e-18	2:65644616:C:T,2:65646966:T:C,2:65650864:G:T,2:65651851:G:A,2:65652156:C:T,2:65655012:C:G,2:65655613:A:T,2:65656976:G:A,2:65658369:G:A,2:65659488:A:G,2:65661468:A:C,2:65663167:G:C,2:65664350:C:T,2:65665641:G:T,2:65666674:T:C,2:65672192:A:G,2:65676583:G:A,2:65684152:A:G
A1C_Max_INT	Labs	hemoglobin A1c (HbA1c, maximum, inv-norm transformed)	chr3	11750001	13000000	chr3.11750001.13000000	1	8	0.332577782	3:12498350:G:T	0.3325761153	-0.02831	3.31e-17	3:12488882:G:C,3:12490232:G:A,3:12490951:C:T,3:12493079:G:A,3:12496461:G:A,3:12498350:G:T,3:12498401:G:A,3:12499264:G:C	EUR	NA	NA	NA	NA	NA	NA	NA	NA	NA	NA	NA	NA	NA	NA	NA	NA	NA	NA	NA	NA	NA	8	0.332577782	3:12498350:G:T	0.3325761153	-0.03077	3.555e-27	3:12488882:G:C,3:12490232:G:A,3:12490951:C:T,3:12493079:G:A,3:12496461:G:A,3:12498350:G:T,3:12498401:G:A,3:12499264:G:C
A1C_Max_INT	Labs	hemoglobin A1c (HbA1c, maximum, inv-norm transformed)	chr3	11750001	13000000	chr3.11750001.13000000	2	18	0.187013145	3:12393125:C:G	0.187011071	0.04408	1.12e-16	3:12329783:C:T,3:12383265:G:A,3:12383714:G:A,3:12385828:A:G,3:12386337:C:T,3:12388409:G:A,3:12389313:A:G,3:12390484:T:C,3:12391583:G:A,3:12391813:G:A,3:12392272:C:T,3:12393125:C:G,3:12393682:A:G,3:12394840:C:T,3:12395645:G:A,3:12396845:A:G,3:12396913:G:A,3:12396955:G:A	EUR	NA	NA	NA	NA	NA	NA	NA	NA	NA	NA	NA	NA	NA	NA	NA	NA	NA	NA	NA	NA	NA	18	0.187013145	3:12393125:C:G	0.187011071	0.05113	4.603e-33	3:12329783:C:T,3:12383265:G:A,3:12383714:G:A,3:12385828:A:G,3:12386337:C:T,3:12388409:G:A,3:12389313:A:G,3:12390484:T:C,3:12391583:G:A,3:12391813:G:A,3:12392272:C:T,3:12393125:C:G,3:12393682:A:G,3:12394840:C:T,3:12395645:G:A,3:12396845:A:G,3:12396913:G:A,3:12396955:G:A
A1C_Max_INT	Labs	hemoglobin A1c (HbA1c, maximum, inv-norm transformed)	chr3	11750001	13000000	chr3.11750001.13000000	3	2	0.922547311	3:12266804:A:G	0.9225471154	0.0223	5.18e-12	3:12266804:A:G,3:12275286:G:A	EUR	NA	NA	NA	NA	NA	NA	NA	NA	NA	NA	NA	NA	NA	NA	NA	NA	NA	NA	NA	NA	NA	2	0.922547311	3:12266804:A:G	0.9225471154	0.03447	4.666e-32	3:12266804:A:G,3:12275286:G:A
A1C_Max_INT	Labs	hemoglobin A1c (HbA1c, maximum, inv-norm transformed)	chr3	122500001	123500000	chr3.122500001.123500000	1	5	0.841639384	3:123065778:A:G	0.8416307514	0.04877	4.75e-40	3:123065778:A:G,3:123068744:C:T,3:123068817:T:C,3:123069058:C:T,3:123070517:C:T	EUR	4	0.699914807	3:123068817:T:C	0.699914807	0.04217	3.771e-15	3:123065778:A:G,3:123068744:C:T,3:123068817:T:C,3:123069058:C:T	NA	NA	NA	NA	NA	NA	NA	NA	NA	NA	NA	NA	NA	NA	4	0.841639384	3:123065778:A:G	0.8416307514	0.04854	4.937e-48	3:123065778:A:G,3:123068744:C:T,3:123069058:C:T,3:123070517:C:T
A1C_Max_INT	Labs	hemoglobin A1c (HbA1c, maximum, inv-norm transformed)	chr3	122500001	123500000	chr3.122500001.123500000	2	16	0.325666444	3:123096820:T:C	0.3254891577	-0.03447	2.44e-24	3:123054770:A:C,3:123065778:A:G,3:123068744:C:T,3:123069058:C:T,3:123087916:T:A,3:123090360:G:A,3:123093530:T:C,3:123093887:C:T,3:123094451:T:C,3:123095312:G:A,3:123095543:T:C,3:123096820:T:C,3:123129170:C:T,3:123129946:G:A,3:123130684:C:T,3:123131254:C:T	AMR	NA	NA	NA	NA	NA	NA	NA	16	0.32566644	3:123096820:T:C	0.32548916	-0.04796	1.206e-10	3:123054770:A:C,3:123065778:A:G,3:123068744:C:T,3:123069058:C:T,3:123087916:T:A,3:123090360:G:A,3:123093530:T:C,3:123093887:C:T,3:123094451:T:C,3:123095312:G:A,3:123095543:T:C,3:123096820:T:C,3:123129170:C:T,3:123129946:G:A,3:123130684:C:T,3:123131254:C:T	NA	NA	NA	NA	NA	NA	NA	NA	NA	NA	NA	NA	NA	NA
A1C_Max_INT	Labs	hemoglobin A1c (HbA1c, maximum, inv-norm transformed)	chr3	122500001	123500000	chr3.122500001.123500000	3	1	0.976152206	3:122614946:A:G	0.9761508758	0.0273	0.002395	3:122614946:A:G	EUR	NA	NA	NA	NA	NA	NA	NA	NA	NA	NA	NA	NA	NA	NA	NA	NA	NA	NA	NA	NA	NA	1	0.976152206	3:122614946:A:G	0.9761508758	0.04967	1.49e-09	3:122614946:A:G
A1C_Max_INT	Labs	hemoglobin A1c (HbA1c, maximum, inv-norm transformed)	chr3	124500001	125250000	chr3.124500001.125250000	1	1	0.956453754	3:124861307:C:T	0.9564522008	0.01102	0.007624	3:124861307:C:T	EUR	NA	NA	NA	NA	NA	NA	NA	NA	NA	NA	NA	NA	NA	NA	NA	NA	NA	NA	NA	NA	NA	1	0.956453754	3:124861307:C:T	0.9564522008	0.02159	2.093e-08	3:124861307:C:T
A1C_Max_INT	Labs	hemoglobin A1c (HbA1c, maximum, inv-norm transformed)	chr3	124500001	125250000	chr3.124500001.125250000	2	3	0.529567581	3:124919777:T:C	0.529551095	-0.02226	1.2e-13	3:124919777:T:C,3:124921457:C:T,3:124921920:G:A	EUR	NA	NA	NA	NA	NA	NA	NA	NA	NA	NA	NA	NA	NA	NA	NA	NA	NA	NA	NA	NA	NA	3	0.529567581	3:124919777:T:C	0.529551095	-0.03303	5.175e-32	3:124919777:T:C,3:124921457:C:T,3:124921920:G:A
A1C_Max_INT	Labs	hemoglobin A1c (HbA1c, maximum, inv-norm transformed)	chr3	140750001	141500000	chr3.140750001.141500000	1	13	0.153097954	3:141134818:A:G	0.1530319911	0.03428	9.65e-09	3:141094338:C:T,3:141096216:C:T,3:141101839:A:C,3:141102560:G:A,3:141108338:C:T,3:141124534:A:G,3:141125234:C:T,3:141128524:G:A,3:141132948:C:G,3:141134568:C:G,3:141134569:C:T,3:141134818:A:G,3:141134975:T:C	EUR	NA	NA	NA	NA	NA	NA	NA	NA	NA	NA	NA	NA	NA	NA	NA	NA	NA	NA	NA	NA	NA	13	0.153097954	3:141134818:A:G	0.1530319911	0.06427	1.234e-21	3:141094338:C:T,3:141096216:C:T,3:141101839:A:C,3:141102560:G:A,3:141108338:C:T,3:141124534:A:G,3:141125234:C:T,3:141128524:G:A,3:141132948:C:G,3:141134568:C:G,3:141134569:C:T,3:141134818:A:G,3:141134975:T:C
A1C_Max_INT	Labs	hemoglobin A1c (HbA1c, maximum, inv-norm transformed)	chr3	151500001	153000000	chr3.151500001.153000000	1	1	0.981727221	3:152183608:C:T	0.9817272184	0.0949	1.93e-05	3:152183608:C:T	EUR	NA	NA	NA	NA	NA	NA	NA	NA	NA	NA	NA	NA	NA	NA	NA	NA	NA	NA	NA	NA	NA	1	0.981727221	3:152183608:C:T	0.9817272184	0.1255	4.073e-13	3:152183608:C:T
A1C_Max_INT	Labs	hemoglobin A1c (HbA1c, maximum, inv-norm transformed)	chr3	151500001	153000000	chr3.151500001.153000000	2	45	0.041900514	3:152469135:G:A	0.0419003288	0.0593	1.31e-09	3:152399968:T:C,3:152400125:T:C,3:152405668:G:A,3:152407545:A:G,3:152409008:A:G,3:152412757:G:T,3:152413089:T:G,3:152415460:G:T,3:152415541:G:A,3:152415703:T:C,3:152416712:T:A,3:152417881:C:A,3:152424797:C:T,3:152427869:C:T,3:152427964:C:T,3:152433470:G:A,3:152435939:C:T,3:152436772:C:T,3:152441882:C:G,3:152443205:T:C,3:152444191:C:A,3:152448393:G:T,3:152450489:G:C,3:152451616:G:A,3:152456697:T:G…	EUR	NA	NA	NA	NA	NA	NA	NA	NA	NA	NA	NA	NA	NA	NA	NA	NA	NA	NA	NA	NA	NA	45	0.041900514	3:152469135:G:A	0.0419003288	0.06348	3.434e-17	3:152399968:T:C,3:152400125:T:C,3:152405668:G:A,3:152407545:A:G,3:152409008:A:G,3:152412757:G:T,3:152413089:T:G,3:152415460:G:T,3:152415541:G:A,3:152415703:T:C,3:152416712:T:A,3:152417881:C:A,3:152424797:C:T,3:152427869:C:T,3:152427964:C:T,3:152433470:G:A,3:152435939:C:T,3:152436772:C:T,3:152441882:C:G,3:152443205:T:C,3:152444191:C:A,3:152448393:G:T,3:152450489:G:C,3:152451616:G:A,3:152456697:T:G…
A1C_Max_INT	Labs	hemoglobin A1c (HbA1c, maximum, inv-norm transformed)	chr3	151500001	153000000	chr3.151500001.153000000	3	17	0.368258363	3:152095992:A:G	0.3682582595	0.01842	2.91e-09	3:152025796:T:C,3:152053250:T:C,3:152057017:G:A,3:152061851:T:A,3:152065515:T:C,3:152086057:A:G,3:152086833:G:T,3:152091186:T:C,3:152095371:T:A,3:152095992:A:G,3:152119585:T:C,3:152137036:T:G,3:152149827:A:G,3:152151967:C:T,3:152152150:G:A,3:152161850:G:A,3:152188290:A:G	EUR	NA	NA	NA	NA	NA	NA	NA	NA	NA	NA	NA	NA	NA	NA	NA	NA	NA	NA	NA	NA	NA	17	0.368258363	3:152095992:A:G	0.3682582595	0.02683	1.777e-20	3:152025796:T:C,3:152053250:T:C,3:152057017:G:A,3:152061851:T:A,3:152065515:T:C,3:152086057:A:G,3:152086833:G:T,3:152091186:T:C,3:152095371:T:A,3:152095992:A:G,3:152119585:T:C,3:152137036:T:G,3:152149827:A:G,3:152151967:C:T,3:152152150:G:A,3:152161850:G:A,3:152188290:A:G
A1C_Max_INT	Labs	hemoglobin A1c (HbA1c, maximum, inv-norm transformed)	chr3	151500001	153000000	chr3.151500001.153000000	4	27	0.117135942	3:152974173:C:G	0.1171358022	-0.01392	2.01e-05	3:152885599:A:T,3:152928436:C:T,3:152929955:A:G,3:152940102:T:A,3:152941435:T:C,3:152947626:C:T,3:152949801:T:C,3:152953343:G:A,3:152958550:T:C,3:152958930:A:G,3:152962562:C:T,3:152963213:G:A,3:152964315:C:T,3:152965536:G:T,3:152971829:C:T,3:152974173:C:G,3:152976450:C:T,3:152977859:T:A,3:152979535:C:T,3:152985063:T:G,3:152986504:C:G,3:152986788:T:G,3:152989377:T:C,3:152989543:C:T,3:152990862:A:G…	EUR	NA	NA	NA	NA	NA	NA	NA	NA	NA	NA	NA	NA	NA	NA	NA	NA	NA	NA	NA	NA	NA	27	0.117135942	3:152974173:C:G	0.1171358022	-0.01823	1.896e-10	3:152885599:A:T,3:152928436:C:T,3:152929955:A:G,3:152940102:T:A,3:152941435:T:C,3:152947626:C:T,3:152949801:T:C,3:152953343:G:A,3:152958550:T:C,3:152958930:A:G,3:152962562:C:T,3:152963213:G:A,3:152964315:C:T,3:152965536:G:T,3:152971829:C:T,3:152974173:C:G,3:152976450:C:T,3:152977859:T:A,3:152979535:C:T,3:152985063:T:G,3:152986504:C:G,3:152986788:T:G,3:152989377:T:C,3:152989543:C:T,3:152990862:A:G…
A1C_Max_INT	Labs	hemoglobin A1c (HbA1c, maximum, inv-norm transformed)	chr3	159750001	160750000	chr3.159750001.160750000	1	65	0.125321188	3:160153305:A:G	0.1252177206	0.02088	4.49e-12	3:160004026:A:G,3:160016446:T:C,3:160021681:G:A,3:160028014:T:C,3:160029964:G:C,3:160036400:A:G,3:160036448:G:C,3:160042459:G:T,3:160043456:A:G,3:160046177:A:G,3:160047440:T:C,3:160058562:G:C,3:160060748:C:T,3:160061145:G:A,3:160063356:A:C,3:160067930:T:C,3:160072378:C:T,3:160082071:T:C,3:160082154:A:G,3:160086055:G:T,3:160106781:C:T,3:160109657:A:G,3:160115004:C:T,3:160124695:C:A,3:160126036:G:T…	EUR	NA	NA	NA	NA	NA	NA	NA	NA	NA	NA	NA	NA	NA	NA	NA	NA	NA	NA	NA	NA	NA	65	0.125321188	3:160153305:A:G	0.1252177206	0.02625	4.251e-20	3:160004026:A:G,3:160016446:T:C,3:160021681:G:A,3:160028014:T:C,3:160029964:G:C,3:160036400:A:G,3:160036448:G:C,3:160042459:G:T,3:160043456:A:G,3:160046177:A:G,3:160047440:T:C,3:160058562:G:C,3:160060748:C:T,3:160061145:G:A,3:160063356:A:C,3:160067930:T:C,3:160072378:C:T,3:160082071:T:C,3:160082154:A:G,3:160086055:G:T,3:160106781:C:T,3:160109657:A:G,3:160115004:C:T,3:160124695:C:A,3:160126036:G:T…
A1C_Max_INT	Labs	hemoglobin A1c (HbA1c, maximum, inv-norm transformed)	chr3	170250001	171250000	chr3.170250001.171250000	1	6	0.327765644	3:170709193:C:T	0.3277594134	0.02111	3.22e-11	3:170695426:G:A,3:170705693:A:G,3:170709193:C:T,3:170715830:G:A,3:170724883:T:C,3:170727351:G:A	EUR	NA	NA	NA	NA	NA	NA	NA	NA	NA	NA	NA	NA	NA	NA	NA	NA	NA	NA	NA	NA	NA	6	0.327765644	3:170709193:C:T	0.3277594134	0.03632	1.75e-31	3:170695426:G:A,3:170705693:A:G,3:170709193:C:T,3:170715830:G:A,3:170724883:T:C,3:170727351:G:A
A1C_Max_INT	Labs	hemoglobin A1c (HbA1c, maximum, inv-norm transformed)	chr3	184750001	186250000	chr3.184750001.186250000	1	43	0.100150797	3:185514393:T:C	0.1001506383	-0.05359	2.98e-65	3:185505984:G:A,3:185506857:T:G,3:185507299:A:T,3:185508029:C:T,3:185508591:T:C,3:185510613:T:G,3:185514189:G:A,3:185516807:T:G,3:185520948:A:G,3:185521126:A:G,3:185523853:G:A,3:185526062:A:G,3:185526345:C:T,3:185526690:T:A,3:185529080:A:C,3:185529174:T:A,3:185530290:T:C,3:185534482:G:A,3:185495320:G:A,3:185497635:A:C,3:185503872:T:A,3:185505787:C:T,3:185506892:C:T,3:185511687:G:T,3:185510006:G:A…	EUR	18	0.071586344	3:185520948:A:G	0.071459441	-0.05471	3.067e-20	3:185505984:G:A,3:185506857:T:G,3:185507299:A:T,3:185508029:C:T,3:185508591:T:C,3:185510613:T:G,3:185514189:G:A,3:185516807:T:G,3:185520948:A:G,3:185521126:A:G,3:185523853:G:A,3:185526062:A:G,3:185526345:C:T,3:185526690:T:A,3:185529080:A:C,3:185529174:T:A,3:185530290:T:C,3:185534482:G:A	24	0.05523543	3:185526690:T:A	0.05510059	-0.05175	9.284e-13	3:185495320:G:A,3:185497635:A:C,3:185503872:T:A,3:185505787:C:T,3:185505984:G:A,3:185506857:T:G,3:185506892:C:T,3:185507299:A:T,3:185508029:C:T,3:185508591:T:C,3:185510613:T:G,3:185511687:G:T,3:185514189:G:A,3:185516807:T:G,3:185520948:A:G,3:185521126:A:G,3:185523853:G:A,3:185526062:A:G,3:185526345:C:T,3:185526690:T:A,3:185529080:A:C,3:185529174:T:A,3:185530290:T:C,3:185534482:G:A	NA	NA	NA	NA	NA	NA	NA	32	0.100150797	3:185514393:T:C	0.1001506383	-0.07495	2.657e-134	3:185510006:G:A,3:185510190:T:C,3:185510246:A:T,3:185511687:G:T,3:185513296:T:A,3:185513646:G:C,3:185514088:C:T,3:185514189:G:A,3:185514223:C:A,3:185514393:T:C,3:185514931:T:C,3:185515610:G:C,3:185516520:G:A,3:185516807:T:G,3:185518241:G:C,3:185518910:G:A,3:185518921:G:A,3:185519107:G:A,3:185519848:C:G,3:185520342:T:C,3:185520578:A:G,3:185520948:A:G,3:185520996:G:A,3:185521126:A:G,3:185523853:G:A…
A1C_Max_INT	Labs	hemoglobin A1c (HbA1c, maximum, inv-norm transformed)	chr3	184750001	186250000	chr3.184750001.186250000	2	18	0.108116781	3:185831474:T:C	0.1081166063	0.0256	2.04e-10	3:185826028:A:G,3:185826546:G:A,3:185826740:T:G,3:185826764:C:T,3:185828465:T:C,3:185829891:T:A,3:185830488:C:T,3:185830849:T:G,3:185831474:T:C,3:185831583:T:G,3:185832414:C:T,3:185833759:C:A,3:185834290:T:C,3:185834499:A:T,3:185835280:C:T,3:185835281:G:A,3:185843271:G:A,3:185844636:T:C	EUR	NA	NA	NA	NA	NA	NA	NA	NA	NA	NA	NA	NA	NA	NA	NA	NA	NA	NA	NA	NA	NA	18	0.108116781	3:185831474:T:C	0.1081166063	0.03178	1.363e-16	3:185826028:A:G,3:185826546:G:A,3:185826740:T:G,3:185826764:C:T,3:185828465:T:C,3:185829891:T:A,3:185830488:C:T,3:185830849:T:G,3:185831474:T:C,3:185831583:T:G,3:185832414:C:T,3:185833759:C:A,3:185834290:T:C,3:185834499:A:T,3:185835280:C:T,3:185835281:G:A,3:185843271:G:A,3:185844636:T:C
A1C_Max_INT	Labs	hemoglobin A1c (HbA1c, maximum, inv-norm transformed)	chr3	184750001	186250000	chr3.184750001.186250000	3	3	0.802599859	3:185308495:C:A	0.8025998233	0.08986	7.15e-14	3:185308495:C:A,3:185522092:C:T,3:185530595:C:T	EUR	NA	NA	NA	NA	NA	NA	NA	NA	NA	NA	NA	NA	NA	NA	NA	NA	NA	NA	NA	NA	NA	3	0.802599859	3:185308495:C:A	0.8025998233	0.09909	2.706e-29	3:185308495:C:A,3:185522092:C:T,3:185530595:C:T
A1C_Max_INT	Labs	hemoglobin A1c (HbA1c, maximum, inv-norm transformed)	chr3	186250001	187000000	chr3.186250001.187000000	1	1	0.994656686	3:186649103:G:A	0.9946566834	-0.03034	1.63e-14	3:186649103:G:A	EUR	NA	NA	NA	NA	NA	NA	NA	NA	NA	NA	NA	NA	NA	NA	NA	NA	NA	NA	NA	NA	NA	1	0.994656686	3:186649103:G:A	0.9946566834	-0.03681	6.222e-31	3:186649103:G:A
A1C_Max_INT	Labs	hemoglobin A1c (HbA1c, maximum, inv-norm transformed)	chr3	186250001	187000000	chr3.186250001.187000000	2	9	0.198735796	3:186731157:A:T	0.1987353576	0.0173	5.9e-08	3:186731157:A:T,3:186732679:C:A,3:186732725:G:A,3:186734466:G:A,3:186735690:A:C,3:186738421:T:C,3:186738896:A:C,3:186738899:A:C,3:186738900:T:C	EUR	NA	NA	NA	NA	NA	NA	NA	NA	NA	NA	NA	NA	NA	NA	NA	NA	NA	NA	NA	NA	NA	9	0.198735796	3:186731157:A:T	0.1987353576	0.02306	6.236e-15	3:186731157:A:T,3:186732679:C:A,3:186732725:G:A,3:186734466:G:A,3:186735690:A:C,3:186738421:T:C,3:186738896:A:C,3:186738899:A:C,3:186738900:T:C
A1C_Max_INT	Labs	hemoglobin A1c (HbA1c, maximum, inv-norm transformed)	chr3	186250001	187000000	chr3.186250001.187000000	3	16	0.245639041	3:186913333:G:T	0.245638606	0.01233	0.000101	3:186900727:C:T,3:186905512:C:T,3:186907055:G:A,3:186907792:T:C,3:186908171:G:C,3:186911335:A:G,3:186912351:T:C,3:186913248:C:T,3:186913297:C:T,3:186913333:G:T,3:186913827:A:G,3:186913978:T:C,3:186917751:C:G,3:186921468:G:A,3:186924035:A:G,3:186930160:G:A	EUR	NA	NA	NA	NA	NA	NA	NA	NA	NA	NA	NA	NA	NA	NA	NA	NA	NA	NA	NA	NA	NA	16	0.245639041	3:186913333:G:T	0.245638606	0.01617	4.207e-08	3:186900727:C:T,3:186905512:C:T,3:186907055:G:A,3:186907792:T:C,3:186908171:G:C,3:186911335:A:G,3:186912351:T:C,3:186913248:C:T,3:186913297:C:T,3:186913333:G:T,3:186913827:A:G,3:186913978:T:C,3:186917751:C:G,3:186921468:G:A,3:186924035:A:G,3:186930160:G:A
A1C_Max_INT	Labs	hemoglobin A1c (HbA1c, maximum, inv-norm transformed)	chr3	187250001	188250000	chr3.187250001.188250000	1	3	0.557823711	3:187740523:T:C	0.5578232702	-0.02849	5.9e-18	3:187740523:T:C,3:187740899:T:C,3:187741842:A:G	EUR	NA	NA	NA	NA	NA	NA	NA	NA	NA	NA	NA	NA	NA	NA	NA	NA	NA	NA	NA	NA	NA	3	0.557823711	3:187740523:T:C	0.5578232702	-0.03942	1.448e-40	3:187740523:T:C,3:187740899:T:C,3:187741842:A:G
A1C_Max_INT	Labs	hemoglobin A1c (HbA1c, maximum, inv-norm transformed)	chr3	187250001	188250000	chr3.187250001.188250000	2	6	0.663387398	3:188219352:G:A	0.6633870411	0.01024	0.008007	3:188217487:G:A,3:188219352:G:A,3:188219800:G:A,3:188221282:C:T,3:188221589:C:T,3:188224549:A:G	EUR	NA	NA	NA	NA	NA	NA	NA	NA	NA	NA	NA	NA	NA	NA	NA	NA	NA	NA	NA	NA	NA	6	0.663387398	3:188219352:G:A	0.6633870411	0.02511	3.963e-09	3:188217487:G:A,3:188219352:G:A,3:188219800:G:A,3:188221282:C:T,3:188221589:C:T,3:188224549:A:G
A1C_Max_INT	Labs	hemoglobin A1c (HbA1c, maximum, inv-norm transformed)	chr3	187250001	188250000	chr3.187250001.188250000	3	10	0.853076143	3:188058054:A:G	0.8530759831	-0.0136	0.00021	3:188011407:G:A,3:188012938:C:T,3:188021469:G:A,3:188040590:T:C,3:188042029:T:C,3:188042711:G:A,3:188043232:A:T,3:188045016:A:G,3:188053661:G:A,3:188058054:A:G	EUR	NA	NA	NA	NA	NA	NA	NA	NA	NA	NA	NA	NA	NA	NA	NA	NA	NA	NA	NA	NA	NA	10	0.853076143	3:188058054:A:G	0.8530759831	-0.02907	5.449e-13	3:188011407:G:A,3:188012938:C:T,3:188021469:G:A,3:188040590:T:C,3:188042029:T:C,3:188042711:G:A,3:188043232:A:T,3:188045016:A:G,3:188053661:G:A,3:188058054:A:G
A1C_Max_INT	Labs	hemoglobin A1c (HbA1c, maximum, inv-norm transformed)	chr3	22750001	24000000	chr3.22750001.24000000	1	3	0.363864631	3:23455582:T:C	0.3638646071	0.02808	1.49e-15	3:23454790:A:G,3:23455582:T:C,3:23457080:T:C	EUR	NA	NA	NA	NA	NA	NA	NA	NA	NA	NA	NA	NA	NA	NA	NA	NA	NA	NA	NA	NA	NA	3	0.363864631	3:23455582:T:C	0.3638646071	0.04544	4.908e-38	3:23454790:A:G,3:23455582:T:C,3:23457080:T:C
A1C_Max_INT	Labs	hemoglobin A1c (HbA1c, maximum, inv-norm transformed)	chr3	22750001	24000000	chr3.22750001.24000000	2	181	0.147888895	3:23452748:G:A	0.1478888308	-0.07768	7.77e-08	3:23225095:T:C,3:23305213:G:C,3:23306665:A:G,3:23310604:T:G,3:23310844:A:G,3:23312063:A:G,3:23312442:C:G,3:23314747:G:A,3:23314864:A:C,3:23317924:T:A,3:23321920:C:A,3:23323151:G:A,3:23329795:A:C,3:23330935:T:C,3:23331952:T:G,3:23336980:C:T,3:23337805:T:A,3:23338011:C:G,3:23338043:T:C,3:23339106:A:G,3:23340487:T:G,3:23340693:C:G,3:23343376:C:T,3:23344383:C:T,3:23346532:C:T,3:23347682:C:T,3:2334977…	EUR	NA	NA	NA	NA	NA	NA	NA	NA	NA	NA	NA	NA	NA	NA	NA	NA	NA	NA	NA	NA	NA	181	0.147888895	3:23452748:G:A	0.1478888308	-0.08322	5.71e-13	3:23225095:T:C,3:23305213:G:C,3:23306665:A:G,3:23310604:T:G,3:23310844:A:G,3:23312063:A:G,3:23312442:C:G,3:23314747:G:A,3:23314864:A:C,3:23317924:T:A,3:23321920:C:A,3:23323151:G:A,3:23329795:A:C,3:23330935:T:C,3:23331952:T:G,3:23336980:C:T,3:23337805:T:A,3:23338011:C:G,3:23338043:T:C,3:23339106:A:G,3:23340487:T:G,3:23340693:C:G,3:23343376:C:T,3:23344383:C:T,3:23346532:C:T,3:23347682:C:T,3:2334977…
A1C_Max_INT	Labs	hemoglobin A1c (HbA1c, maximum, inv-norm transformed)	chr3	22750001	24000000	chr3.22750001.24000000	3	4	0.458693746	3:23361175:A:G	0.458693735	0.07743	2.34e-07	3:23361168:T:C,3:23361175:A:G,3:23361178:G:C,3:23529480:T:A	EUR	NA	NA	NA	NA	NA	NA	NA	NA	NA	NA	NA	NA	NA	NA	NA	NA	NA	NA	NA	NA	NA	4	0.458693746	3:23361175:A:G	0.458693735	0.09643	9.017e-17	3:23361168:T:C,3:23361175:A:G,3:23361178:G:C,3:23529480:T:A
A1C_Max_INT	Labs	hemoglobin A1c (HbA1c, maximum, inv-norm transformed)	chr3	22750001	24000000	chr3.22750001.24000000	4	34	0.144623552	3:23781079:C:G	0.1446235289	-0.005654	0.09288	3:23757940:T:C,3:23758192:A:T,3:23758273:A:G,3:23758547:A:G,3:23758805:A:G,3:23762371:T:C,3:23772845:A:G,3:23773872:A:C,3:23774015:G:A,3:23774698:G:C,3:23774847:A:G,3:23775167:C:T,3:23775627:T:C,3:23775853:C:A,3:23775951:G:T,3:23776188:A:T,3:23778751:A:G,3:23778995:A:T,3:23779205:G:A,3:23780396:C:G,3:23780969:C:G,3:23780983:T:C,3:23781079:C:G,3:23781986:A:T,3:23782307:G:T,3:23782648:C:T,3:2378284…	EUR	NA	NA	NA	NA	NA	NA	NA	NA	NA	NA	NA	NA	NA	NA	NA	NA	NA	NA	NA	NA	NA	34	0.144623552	3:23781079:C:G	0.1446235289	-0.02021	2.777e-09	3:23757940:T:C,3:23758192:A:T,3:23758273:A:G,3:23758547:A:G,3:23758805:A:G,3:23762371:T:C,3:23772845:A:G,3:23773872:A:C,3:23774015:G:A,3:23774698:G:C,3:23774847:A:G,3:23775167:C:T,3:23775627:T:C,3:23775853:C:A,3:23775951:G:T,3:23776188:A:T,3:23778751:A:G,3:23778995:A:T,3:23779205:G:A,3:23780396:C:G,3:23780969:C:G,3:23780983:T:C,3:23781079:C:G,3:23781986:A:T,3:23782307:G:T,3:23782648:C:T,3:2378284…
A1C_Max_INT	Labs	hemoglobin A1c (HbA1c, maximum, inv-norm transformed)	chr3	64250001	65000000	chr3.64250001.65000000	1	11	0.17424902	3:64722611:G:T	0.1741891616	-0.01896	1.2e-08	3:64699445:C:T,3:64705365:C:T,3:64707269:G:A,3:64708600:A:C,3:64710253:G:A,3:64710850:T:C,3:64715155:C:T,3:64720023:T:C,3:64722045:G:A,3:64722611:G:T,3:64730121:T:C	EUR	NA	NA	NA	NA	NA	NA	NA	NA	NA	NA	NA	NA	NA	NA	NA	NA	NA	NA	NA	NA	NA	11	0.17424902	3:64722611:G:T	0.1741891616	-0.02647	9.006e-20	3:64699445:C:T,3:64705365:C:T,3:64707269:G:A,3:64708600:A:C,3:64710253:G:A,3:64710850:T:C,3:64715155:C:T,3:64720023:T:C,3:64722045:G:A,3:64722611:G:T,3:64730121:T:C
A1C_Max_INT	Labs	hemoglobin A1c (HbA1c, maximum, inv-norm transformed)	chr3	64250001	65000000	chr3.64250001.65000000	2	33	0.117914731	3:64691182:C:G	0.1163465943	-0.01138	0.000415	3:64647611:A:T,3:64649194:T:C,3:64649949:T:A,3:64650872:C:A,3:64651389:C:T,3:64651890:A:G,3:64653317:G:A,3:64653746:C:T,3:64654103:A:G,3:64655724:A:C,3:64656286:A:C,3:64659107:G:C,3:64662364:G:T,3:64662383:G:T,3:64664769:C:G,3:64667059:G:T,3:64674599:C:T,3:64676901:C:G,3:64677691:T:G,3:64678957:A:G,3:64678965:T:C,3:64679365:C:T,3:64679496:A:C,3:64679661:C:T,3:64681210:C:T,3:64683150:G:A,3:6468437…	EUR	NA	NA	NA	NA	NA	NA	NA	NA	NA	NA	NA	NA	NA	NA	NA	NA	NA	NA	NA	NA	NA	33	0.117914731	3:64691182:C:G	0.1163465943	-0.01423	1.006e-06	3:64647611:A:T,3:64649194:T:C,3:64649949:T:A,3:64650872:C:A,3:64651389:C:T,3:64651890:A:G,3:64653317:G:A,3:64653746:C:T,3:64654103:A:G,3:64655724:A:C,3:64656286:A:C,3:64659107:G:C,3:64662364:G:T,3:64662383:G:T,3:64664769:C:G,3:64667059:G:T,3:64674599:C:T,3:64676901:C:G,3:64677691:T:G,3:64678957:A:G,3:64678965:T:C,3:64679365:C:T,3:64679496:A:C,3:64679661:C:T,3:64681210:C:T,3:64683150:G:A,3:6468437…
A1C_Max_INT	Labs	hemoglobin A1c (HbA1c, maximum, inv-norm transformed)	chr3	72500001	73250000	chr3.72500001.73250000	1	1	0.991746391	3:72793712:C:T	0.9917461076	0.06403	2.48e-16	3:72793712:C:T	EUR	NA	NA	NA	NA	NA	NA	NA	NA	NA	NA	NA	NA	NA	NA	NA	NA	NA	NA	NA	NA	NA	1	0.991746391	3:72793712:C:T	0.9917461076	0.06563	9.004e-24	3:72793712:C:T
A1C_Max_INT	Labs	hemoglobin A1c (HbA1c, maximum, inv-norm transformed)	chr3	72500001	73250000	chr3.72500001.73250000	2	98	0.029625435	3:72805733:T:C	0.0295895307	-0.01875	1.38e-06	3:72778545:C:T,3:72778610:C:T,3:72780143:T:C,3:72780501:T:C,3:72781075:G:A,3:72782740:T:A,3:72786336:T:C,3:72786768:C:G,3:72788435:T:C,3:72788705:A:C,3:72789805:G:C,3:72790220:A:C,3:72790308:G:A,3:72790739:T:A,3:72792045:C:G,3:72792650:A:G,3:72793651:C:A,3:72794198:A:G,3:72795149:C:G,3:72796340:T:C,3:72799703:C:T,3:72800563:C:A,3:72800690:T:C,3:72801214:G:A,3:72801605:T:C,3:72803590:C:T,3:7280503…	EUR	NA	NA	NA	NA	NA	NA	NA	NA	NA	NA	NA	NA	NA	NA	NA	NA	NA	NA	NA	NA	NA	98	0.029625435	3:72805733:T:C	0.0295895307	-0.02483	1.033e-12	3:72778545:C:T,3:72778610:C:T,3:72780143:T:C,3:72780501:T:C,3:72781075:G:A,3:72782740:T:A,3:72786336:T:C,3:72786768:C:G,3:72788435:T:C,3:72788705:A:C,3:72789805:G:C,3:72790220:A:C,3:72790308:G:A,3:72790739:T:A,3:72792045:C:G,3:72792650:A:G,3:72793651:C:A,3:72794198:A:G,3:72795149:C:G,3:72796340:T:C,3:72799703:C:T,3:72800563:C:A,3:72800690:T:C,3:72801214:G:A,3:72801605:T:C,3:72803590:C:T,3:7280503…
A1C_Max_INT	Labs	hemoglobin A1c (HbA1c, maximum, inv-norm transformed)	chr4	103250001	104250000	chr4.103250001.104250000	1	257	0.083836701	4:103864660:G:A	0.0837752532	0.01926	8.78e-10	4:103684953:C:G,4:103685175:T:A,4:103685471:G:A,4:103687208:A:G,4:103688017:T:C,4:103688038:T:C,4:103689069:C:T,4:103689317:T:C,4:103689805:T:A,4:103690256:A:G,4:103690391:T:C,4:103690466:C:T,4:103692157:G:T,4:103692343:T:C,4:103693143:G:C,4:103693164:G:A,4:103693621:C:T,4:103695484:T:C,4:103699161:A:G,4:103700422:G:C,4:103700878:C:T,4:103701196:A:C,4:103701331:A:C,4:103701760:G:A,4:103701777:T:C…	EUR	NA	NA	NA	NA	NA	NA	NA	NA	NA	NA	NA	NA	NA	NA	NA	NA	NA	NA	NA	NA	NA	257	0.083836701	4:103864660:G:A	0.0837752532	0.02906	3.124e-23	4:103684953:C:G,4:103685175:T:A,4:103685471:G:A,4:103687208:A:G,4:103688017:T:C,4:103688038:T:C,4:103689069:C:T,4:103689317:T:C,4:103689805:T:A,4:103690256:A:G,4:103690391:T:C,4:103690466:C:T,4:103692157:G:T,4:103692343:T:C,4:103693143:G:C,4:103693164:G:A,4:103693621:C:T,4:103695484:T:C,4:103699161:A:G,4:103700422:G:C,4:103700878:C:T,4:103701196:A:C,4:103701331:A:C,4:103701760:G:A,4:103701777:T:C…
A1C_Max_INT	Labs	hemoglobin A1c (HbA1c, maximum, inv-norm transformed)	chr4	144250001	145500000	chr4.144250001.145500000	1	1	0.995143275	4:145014026:G:C	0.9951432729	-0.08704	2.04e-10	4:145014026:G:C	EUR	NA	NA	NA	NA	NA	NA	NA	NA	NA	NA	NA	NA	NA	NA	NA	NA	NA	NA	NA	NA	NA	1	0.995143275	4:145014026:G:C	0.9951432729	-0.09022	2.893e-16	4:145014026:G:C
A1C_Max_INT	Labs	hemoglobin A1c (HbA1c, maximum, inv-norm transformed)	chr4	144250001	145500000	chr4.144250001.145500000	2	60	0.132251535	4:144964851:G:A	0.1322510975	-0.03222	2.16e-18	4:144919687:A:G,4:144919695:G:A,4:144920157:G:C,4:144920596:G:A,4:144951004:C:A,4:144960791:C:T,4:144964851:G:A,4:144979908:G:A,4:144991949:G:T,4:145002770:C:T,4:145002771:C:G,4:145003841:T:G,4:145003971:C:T,4:145004468:T:G,4:145004570:T:A,4:145005555:C:A,4:145005690:A:G,4:145005721:A:G,4:145005811:C:A,4:145005818:C:A,4:145005828:T:A,4:145005966:C:T,4:145006069:A:C,4:145006149:C:G,4:145006419:C:T…	EUR	NA	NA	NA	NA	NA	NA	NA	NA	NA	NA	NA	NA	NA	NA	NA	NA	NA	NA	NA	NA	NA	60	0.132251535	4:144964851:G:A	0.1322510975	-0.04105	1.031e-38	4:144919687:A:G,4:144919695:G:A,4:144920157:G:C,4:144920596:G:A,4:144951004:C:A,4:144960791:C:T,4:144964851:G:A,4:144979908:G:A,4:144991949:G:T,4:145002770:C:T,4:145002771:C:G,4:145003841:T:G,4:145003971:C:T,4:145004468:T:G,4:145004570:T:A,4:145005555:C:A,4:145005690:A:G,4:145005721:A:G,4:145005811:C:A,4:145005818:C:A,4:145005828:T:A,4:145005966:C:T,4:145006069:A:C,4:145006149:C:G,4:145006419:C:T…
A1C_Max_INT	Labs	hemoglobin A1c (HbA1c, maximum, inv-norm transformed)	chr4	144250001	145500000	chr4.144250001.145500000	3	28	0.243813917	4:145066951:T:A	0.2438135226	0.02019	6.38e-09	4:145041327:G:T,4:145041345:C:T,4:145043210:C:G,4:145043383:A:G,4:145044759:G:A,4:145054574:A:T,4:145054707:C:T,4:145056487:C:T,4:145060376:T:C,4:145062516:G:C,4:145062518:G:T,4:145064670:T:A,4:145066072:A:G,4:145066617:C:T,4:145066641:G:A,4:145066864:G:A,4:145066951:T:A,4:145066960:T:C,4:145066962:A:G,4:145068779:A:C,4:145072811:T:A,4:145073590:T:A,4:145075026:C:T,4:145075137:C:T,4:145076628:G:A…	EUR	NA	NA	NA	NA	NA	NA	NA	NA	NA	NA	NA	NA	NA	NA	NA	NA	NA	NA	NA	NA	NA	28	0.243813917	4:145066951:T:A	0.2438135226	0.03274	1.089e-25	4:145041327:G:T,4:145041345:C:T,4:145043210:C:G,4:145043383:A:G,4:145044759:G:A,4:145054574:A:T,4:145054707:C:T,4:145056487:C:T,4:145060376:T:C,4:145062516:G:C,4:145062518:G:T,4:145064670:T:A,4:145066072:A:G,4:145066617:C:T,4:145066641:G:A,4:145066864:G:A,4:145066951:T:A,4:145066960:T:C,4:145066962:A:G,4:145068779:A:C,4:145072811:T:A,4:145073590:T:A,4:145075026:C:T,4:145075137:C:T,4:145076628:G:A…
A1C_Max_INT	Labs	hemoglobin A1c (HbA1c, maximum, inv-norm transformed)	chr4	1500001	2250000	chr4.1500001.2250000	1	1	0.99777909	4:1986938:G:A	0.9977790485	0.009514	0.005936	4:1986938:G:A	EUR	NA	NA	NA	NA	NA	NA	NA	NA	NA	NA	NA	NA	NA	NA	NA	NA	NA	NA	NA	NA	NA	1	0.99777909	4:1986938:G:A	0.9977790485	0.01997	6.226e-10	4:1986938:G:A
A1C_Max_INT	Labs	hemoglobin A1c (HbA1c, maximum, inv-norm transformed)	chr4	1500001	2250000	chr4.1500001.2250000	2	4	0.505171152	4:1784605:G:C	0.5051617873	0.0221	1.07e-12	4:1782586:G:A,4:1784211:C:G,4:1784403:C:T,4:1784605:G:C	EUR	NA	NA	NA	NA	NA	NA	NA	NA	NA	NA	NA	NA	NA	NA	NA	NA	NA	NA	NA	NA	NA	4	0.505171152	4:1784605:G:C	0.5051617873	0.02625	6.031e-21	4:1782586:G:A,4:1784211:C:G,4:1784403:C:T,4:1784605:G:C
A1C_Max_INT	Labs	hemoglobin A1c (HbA1c, maximum, inv-norm transformed)	chr4	153000001	154000000	chr4.153000001.154000000	1	7	0.252696763	4:153518973:A:G	0.2526591867	0.0231	7.16e-13	4:153517741:T:A,4:153518247:C:T,4:153518973:A:G,4:153519112:G:A,4:153519246:G:A,4:153520279:G:A,4:153520475:C:T	EUR	NA	NA	NA	NA	NA	NA	NA	NA	NA	NA	NA	NA	NA	NA	NA	NA	NA	NA	NA	NA	NA	7	0.252696763	4:153518973:A:G	0.2526591867	0.02845	1.112e-18	4:153517741:T:A,4:153518247:C:T,4:153518973:A:G,4:153519112:G:A,4:153519246:G:A,4:153520279:G:A,4:153520475:C:T
A1C_Max_INT	Labs	hemoglobin A1c (HbA1c, maximum, inv-norm transformed)	chr4	157250001	158250000	chr4.157250001.158250000	1	58	0.19786926	4:157710700:A:G	0.1977316807	0.02242	9.27e-12	4:157619733:C:A,4:157639525:C:T,4:157639931:G:T,4:157642674:T:G,4:157642680:G:A,4:157643063:C:T,4:157643958:T:A,4:157646711:A:G,4:157646955:A:G,4:157647509:A:T,4:157647689:G:A,4:157647698:C:T,4:157648034:G:A,4:157648649:G:A,4:157649049:A:G,4:157649180:G:C,4:157649843:A:C,4:157650304:T:C,4:157650930:A:G,4:157651817:G:T,4:157652167:T:C,4:157652331:C:A,4:157652410:A:G,4:157652471:C:A,4:157652663:A:C…	EUR	NA	NA	NA	NA	NA	NA	NA	NA	NA	NA	NA	NA	NA	NA	NA	NA	NA	NA	NA	NA	NA	58	0.19786926	4:157710700:A:G	0.1977316807	0.02411	8.927e-16	4:157619733:C:A,4:157639525:C:T,4:157639931:G:T,4:157642674:T:G,4:157642680:G:A,4:157643063:C:T,4:157643958:T:A,4:157646711:A:G,4:157646955:A:G,4:157647509:A:T,4:157647689:G:A,4:157647698:C:T,4:157648034:G:A,4:157648649:G:A,4:157649049:A:G,4:157649180:G:C,4:157649843:A:C,4:157650304:T:C,4:157650930:A:G,4:157651817:G:T,4:157652167:T:C,4:157652331:C:A,4:157652410:A:G,4:157652471:C:A,4:157652663:A:C…
A1C_Max_INT	Labs	hemoglobin A1c (HbA1c, maximum, inv-norm transformed)	chr4	185250001	186250000	chr4.185250001.186250000	1	39	0.144189526	4:185718300:A:C	0.1441634379	0.03125	8.98e-13	4:185713608:G:A,4:185714289:G:T,4:185715265:C:T,4:185715286:G:A,4:185715324:T:C,4:185715606:G:A,4:185715685:T:C,4:185715686:G:A,4:185715689:A:G,4:185715852:G:A,4:185715901:A:G,4:185716057:T:C,4:185716090:G:A,4:185716100:G:A,4:185716232:T:C,4:185716489:C:T,4:185716606:C:T,4:185716617:T:G,4:185716653:C:T,4:185716937:T:C,4:185717084:T:C,4:185717245:G:A,4:185717302:T:C,4:185717744:C:T,4:185717759:T:C…	EUR	NA	NA	NA	NA	NA	NA	NA	NA	NA	NA	NA	NA	NA	NA	NA	NA	NA	NA	NA	NA	NA	39	0.144189526	4:185718300:A:C	0.1441634379	0.05063	1.462e-34	4:185713608:G:A,4:185714289:G:T,4:185715265:C:T,4:185715286:G:A,4:185715324:T:C,4:185715606:G:A,4:185715685:T:C,4:185715686:G:A,4:185715689:A:G,4:185715852:G:A,4:185715901:A:G,4:185716057:T:C,4:185716090:G:A,4:185716100:G:A,4:185716232:T:C,4:185716489:C:T,4:185716606:C:T,4:185716617:T:G,4:185716653:C:T,4:185716937:T:C,4:185717084:T:C,4:185717245:G:A,4:185717302:T:C,4:185717744:C:T,4:185717759:T:C…
A1C_Max_INT	Labs	hemoglobin A1c (HbA1c, maximum, inv-norm transformed)	chr4	185250001	186250000	chr4.185250001.186250000	2	3	0.549865231	4:185713638:A:G	0.5498512356	0.01923	4.82e-10	4:185713638:A:G,4:185725416:A:G,4:185726548:C:T	EUR	NA	NA	NA	NA	NA	NA	NA	NA	NA	NA	NA	NA	NA	NA	NA	NA	NA	NA	NA	NA	NA	3	0.549865231	4:185713638:A:G	0.5498512356	0.02707	8.035e-21	4:185713638:A:G,4:185725416:A:G,4:185726548:C:T
A1C_Max_INT	Labs	hemoglobin A1c (HbA1c, maximum, inv-norm transformed)	chr4	500001	1750000	chr4.500001.1750000	1	20	0.110605737	4:727695:A:C	0.1106057356	-0.03397	1.66e-06	4:695912:T:C,4:701663:T:C,4:706034:A:T,4:706390:C:T,4:707600:G:A,4:718868:G:A,4:720306:T:C,4:720681:G:A,4:721340:T:G,4:722306:G:A,4:724884:C:T,4:726202:C:T,4:727695:A:C,4:727939:C:G,4:728111:C:T,4:729219:C:T,4:731512:C:T,4:731905:C:T,4:732278:C:A,4:735751:A:G	EUR	NA	NA	NA	NA	NA	NA	NA	NA	NA	NA	NA	NA	NA	NA	NA	NA	NA	NA	NA	NA	NA	20	0.110605737	4:727695:A:C	0.1106057356	-0.04797	2.684e-11	4:695912:T:C,4:701663:T:C,4:706034:A:T,4:706390:C:T,4:707600:G:A,4:718868:G:A,4:720306:T:C,4:720681:G:A,4:721340:T:G,4:722306:G:A,4:724884:C:T,4:726202:C:T,4:727695:A:C,4:727939:C:G,4:728111:C:T,4:729219:C:T,4:731512:C:T,4:731905:C:T,4:732278:C:A,4:735751:A:G
A1C_Max_INT	Labs	hemoglobin A1c (HbA1c, maximum, inv-norm transformed)	chr4	500001	1750000	chr4.500001.1750000	2	10	0.249187441	4:1262208:C:T	0.2491874393	0.0343	1.48e-10	4:1240299:T:G,4:1244218:G:A,4:1246038:A:T,4:1254535:C:T,4:1259966:A:T,4:1262208:C:T,4:1267203:G:T,4:1270280:G:A,4:1274000:G:A,4:1274734:A:G	EUR	NA	NA	NA	NA	NA	NA	NA	NA	NA	NA	NA	NA	NA	NA	NA	NA	NA	NA	NA	NA	NA	10	0.249187441	4:1262208:C:T	0.2491874393	0.06439	8.078e-18	4:1240299:T:G,4:1244218:G:A,4:1246038:A:T,4:1254535:C:T,4:1259966:A:T,4:1262208:C:T,4:1267203:G:T,4:1270280:G:A,4:1274000:G:A,4:1274734:A:G
A1C_Max_INT	Labs	hemoglobin A1c (HbA1c, maximum, inv-norm transformed)	chr4	500001	1750000	chr4.500001.1750000	3	7	0.545284116	4:1019697:C:G	0.5452841154	-0.02246	6.12e-09	4:996998:G:T,4:1013918:G:A,4:1014066:G:A,4:1014172:G:A,4:1015844:C:G,4:1018705:C:A,4:1019697:C:G	EUR	NA	NA	NA	NA	NA	NA	NA	NA	NA	NA	NA	NA	NA	NA	NA	NA	NA	NA	NA	NA	NA	7	0.545284116	4:1019697:C:G	0.5452841154	-0.02296	2.358e-13	4:996998:G:T,4:1013918:G:A,4:1014066:G:A,4:1014172:G:A,4:1015844:C:G,4:1018705:C:A,4:1019697:C:G
A1C_Max_INT	Labs	hemoglobin A1c (HbA1c, maximum, inv-norm transformed)	chr4	500001	1750000	chr4.500001.1750000	4	21	0.190374892	4:902829:T:A	0.1903748903	0.02489	0.000329	4:868739:A:T,4:890610:G:A,4:898046:C:T,4:902829:T:A,4:903285:C:T,4:911139:C:A,4:911522:C:T,4:915747:A:C,4:918497:C:T,4:923930:T:C,4:931440:C:A,4:936713:C:T,4:940007:A:C,4:940384:C:T,4:943418:C:T,4:951376:T:A,4:953250:T:C,4:957778:G:A,4:963526:T:C,4:969545:A:G,4:983625:C:T	EUR	NA	NA	NA	NA	NA	NA	NA	NA	NA	NA	NA	NA	NA	NA	NA	NA	NA	NA	NA	NA	NA	21	0.190374892	4:902829:T:A	0.1903748903	0.05827	1.196e-12	4:868739:A:T,4:890610:G:A,4:898046:C:T,4:902829:T:A,4:903285:C:T,4:911139:C:A,4:911522:C:T,4:915747:A:C,4:918497:C:T,4:923930:T:C,4:931440:C:A,4:936713:C:T,4:940007:A:C,4:940384:C:T,4:943418:C:T,4:951376:T:A,4:953250:T:C,4:957778:G:A,4:963526:T:C,4:969545:A:G,4:983625:C:T
A1C_Max_INT	Labs	hemoglobin A1c (HbA1c, maximum, inv-norm transformed)	chr4	6000001	6750000	chr4.6000001.6750000	1	24	0.347550897	4:6271416:G:T	0.347548852	-0.03741	7.17e-32	4:6264239:A:T,4:6264394:C:T,4:6264765:T:C,4:6265251:C:T,4:6267001:C:T,4:6267087:T:C,4:6271043:A:T,4:6271071:T:C,4:6271150:C:G,4:6271416:G:T,4:6271826:T:C,4:6272306:T:C,4:6272718:G:A,4:6285797:C:A,4:6293696:C:G,4:6295750:A:G,4:6299387:G:A,4:6299940:C:T,4:6301058:G:A,4:6302707:C:T,4:6303354:G:A,4:6304087:A:G,4:6304242:T:C,4:6304344:G:A	AMR	NA	NA	NA	NA	NA	NA	NA	24	0.3475509	4:6271416:G:T	0.34754885	-0.04412	1.136e-09	4:6264239:A:T,4:6264394:C:T,4:6264765:T:C,4:6265251:C:T,4:6267001:C:T,4:6267087:T:C,4:6271043:A:T,4:6271071:T:C,4:6271150:C:G,4:6271416:G:T,4:6271826:T:C,4:6272306:T:C,4:6272718:G:A,4:6285797:C:A,4:6293696:C:G,4:6295750:A:G,4:6299387:G:A,4:6299940:C:T,4:6301058:G:A,4:6302707:C:T,4:6303354:G:A,4:6304087:A:G,4:6304242:T:C,4:6304344:G:A	NA	NA	NA	NA	NA	NA	NA	NA	NA	NA	NA	NA	NA	NA
A1C_Max_INT	Labs	hemoglobin A1c (HbA1c, maximum, inv-norm transformed)	chr4	6000001	6750000	chr4.6000001.6750000	2	3	0.384044528	4:6303022:C:T	0.384039814	-0.03671	1.16e-32	4:6291003:C:G,4:6301459:G:A,4:6303022:C:T	EUR	NA	NA	NA	NA	NA	NA	NA	NA	NA	NA	NA	NA	NA	NA	NA	NA	NA	NA	NA	NA	NA	3	0.384044528	4:6303022:C:T	0.384039814	-0.05363	5.978e-79	4:6291003:C:G,4:6301459:G:A,4:6303022:C:T
A1C_Max_INT	Labs	hemoglobin A1c (HbA1c, maximum, inv-norm transformed)	chr4	6000001	6750000	chr4.6000001.6750000	3	5	0.705554645	4:6040696:T:G	0.7055500595	-0.01328	0.00071	4:6026556:C:T,4:6026774:G:A,4:6032456:A:G,4:6032643:T:A,4:6040696:T:G	EUR	NA	NA	NA	NA	NA	NA	NA	NA	NA	NA	NA	NA	NA	NA	NA	NA	NA	NA	NA	NA	NA	5	0.705554645	4:6040696:T:G	0.7055500595	-0.01752	3.273e-08	4:6026556:C:T,4:6026774:G:A,4:6032456:A:G,4:6032643:T:A,4:6040696:T:G
A1C_Max_INT	Labs	hemoglobin A1c (HbA1c, maximum, inv-norm transformed)	chr4	71250001	72250000	chr4.71250001.72250000	1	18	0.086509451	4:71831689:C:T	0.0863733765	-0.03274	1.47e-13	4:71750795:A:C,4:71751095:G:C,4:71751764:G:C,4:71761726:C:T,4:71763850:C:T,4:71795137:C:T,4:71798126:T:C,4:71810335:G:T,4:71812805:G:T,4:71817827:C:T,4:71831689:C:T,4:71835822:G:A,4:71838416:T:C,4:71842868:C:T,4:71844118:G:A,4:71849888:G:T,4:71852410:G:A,4:71854281:A:G	AFR	18	0.086509451	4:71831689:C:T	0.086373377	-0.03713	6.348e-13	4:71750795:A:C,4:71751095:G:C,4:71751764:G:C,4:71761726:C:T,4:71763850:C:T,4:71795137:C:T,4:71798126:T:C,4:71810335:G:T,4:71812805:G:T,4:71817827:C:T,4:71831689:C:T,4:71835822:G:A,4:71838416:T:C,4:71842868:C:T,4:71844118:G:A,4:71849888:G:T,4:71852410:G:A,4:71854281:A:G	NA	NA	NA	NA	NA	NA	NA	NA	NA	NA	NA	NA	NA	NA	NA	NA	NA	NA	NA	NA	NA
A1C_Max_INT	Labs	hemoglobin A1c (HbA1c, maximum, inv-norm transformed)	chr5	100500001	103250000	chr5.100500001.103250000	1	1	0.988366828	5:102682145:A:G	0.9883668176	-0.09068	1.12e-25	5:102682145:A:G	EUR	NA	NA	NA	NA	NA	NA	NA	NA	NA	NA	NA	NA	NA	NA	NA	NA	NA	NA	NA	NA	NA	1	0.988366828	5:102682145:A:G	0.9883668176	-0.09945	3.909e-52	5:102682145:A:G
A1C_Max_INT	Labs	hemoglobin A1c (HbA1c, maximum, inv-norm transformed)	chr5	100500001	103250000	chr5.100500001.103250000	2	1	0.999998935	5:102338739:C:G	0.9999989353	-0.1457	1.23e-12	5:102338739:C:G	EUR	NA	NA	NA	NA	NA	NA	NA	NA	NA	NA	NA	NA	NA	NA	NA	NA	NA	NA	NA	NA	NA	1	0.999998935	5:102338739:C:G	0.9999989353	-0.1785	5.256e-29	5:102338739:C:G
A1C_Max_INT	Labs	hemoglobin A1c (HbA1c, maximum, inv-norm transformed)	chr5	100500001	103250000	chr5.100500001.103250000	3	1	0.995495699	5:102133940:G:A	0.9954956956	-0.3788	2.02e-07	5:102133940:G:A	EUR	NA	NA	NA	NA	NA	NA	NA	NA	NA	NA	NA	NA	NA	NA	NA	NA	NA	NA	NA	NA	NA	1	0.995495699	5:102133940:G:A	0.9954956956	-0.4364	4.772e-15	5:102133940:G:A
A1C_Max_INT	Labs	hemoglobin A1c (HbA1c, maximum, inv-norm transformed)	chr5	100500001	103250000	chr5.100500001.103250000	4	3	0.636708057	5:102398934:A:G	0.6367077388	-0.1968	3.53e-06	5:101682071:G:A,5:101701396:C:T,5:102398934:A:G	EUR	NA	NA	NA	NA	NA	NA	NA	NA	NA	NA	NA	NA	NA	NA	NA	NA	NA	NA	NA	NA	NA	3	0.636708057	5:102398934:A:G	0.6367077388	-0.245	7.576e-14	5:101682071:G:A,5:101701396:C:T,5:102398934:A:G
A1C_Max_INT	Labs	hemoglobin A1c (HbA1c, maximum, inv-norm transformed)	chr5	14500001	15250000	chr5.14500001.15250000	1	1	0.999635437	5:14826193:T:G	0.9996353863	0.08205	2.59e-14	5:14826193:T:G	AFR	1	0.999635437	5:14826193:T:G	0.999635386	0.08129	7.75e-16	5:14826193:T:G	NA	NA	NA	NA	NA	NA	NA	NA	NA	NA	NA	NA	NA	NA	NA	NA	NA	NA	NA	NA	NA
A1C_Max_INT	Labs	hemoglobin A1c (HbA1c, maximum, inv-norm transformed)	chr5	14500001	15250000	chr5.14500001.15250000	2	1	0.999980018	5:14751305:C:T	0.9999800181	0.238	4.89e-22	5:14751305:C:T	EUR	NA	NA	NA	NA	NA	NA	NA	NA	NA	NA	NA	NA	NA	NA	NA	NA	NA	NA	NA	NA	NA	1	0.999980018	5:14751305:C:T	0.9999800181	0.263	9.819e-46	5:14751305:C:T
A1C_Max_INT	Labs	hemoglobin A1c (HbA1c, maximum, inv-norm transformed)	chr5	14500001	15250000	chr5.14500001.15250000	3	1	0.999528757	5:14871560:C:T	0.9995287573	0.0371	7.95e-06	5:14871560:C:T	EUR	NA	NA	NA	NA	NA	NA	NA	NA	NA	NA	NA	NA	NA	NA	NA	NA	NA	NA	NA	NA	NA	1	0.999528757	5:14871560:C:T	0.9995287573	0.04137	1.135e-10	5:14871560:C:T
A1C_Max_INT	Labs	hemoglobin A1c (HbA1c, maximum, inv-norm transformed)	chr5	14500001	15250000	chr5.14500001.15250000	4	12	0.176398677	5:14811645:A:T	0.1763986415	0.02622	5.86e-17	5:14811645:A:T,5:14814071:G:C,5:14818676:T:C,5:14818707:T:C,5:14829047:A:G,5:14832296:T:G,5:14833798:A:G,5:14835599:A:G,5:14846129:A:T,5:14853634:T:C,5:14855265:T:C,5:14855659:G:T	EUR	NA	NA	NA	NA	NA	NA	NA	NA	NA	NA	NA	NA	NA	NA	NA	NA	NA	NA	NA	NA	NA	12	0.176398677	5:14811645:A:T	0.1763986415	0.03031	4.162e-26	5:14811645:A:T,5:14814071:G:C,5:14818676:T:C,5:14818707:T:C,5:14829047:A:G,5:14832296:T:G,5:14833798:A:G,5:14835599:A:G,5:14846129:A:T,5:14853634:T:C,5:14855265:T:C,5:14855659:G:T
A1C_Max_INT	Labs	hemoglobin A1c (HbA1c, maximum, inv-norm transformed)	chr5	49000001	50500000	chr5.49000001.50500000	1	3	0.580115295	5:49933088:A:T	0.580088775	0.01919	9.52e-09	5:49927832:T:C,5:49930286:T:G,5:49933088:A:T	EUR	NA	NA	NA	NA	NA	NA	NA	NA	NA	NA	NA	NA	NA	NA	NA	NA	NA	NA	NA	NA	NA	3	0.580115295	5:49933088:A:T	0.580088775	0.02906	7.576e-23	5:49927832:T:C,5:49930286:T:G,5:49933088:A:T
A1C_Max_INT	Labs	hemoglobin A1c (HbA1c, maximum, inv-norm transformed)	chr5	53000001	53750000	chr5.53000001.53750000	1	4	0.470672851	5:53274467:G:A	0.470665909	-0.02543	5.97e-14	5:53271420:G:A,5:53272664:G:A,5:53274467:G:A,5:53276301:G:A	EUR	NA	NA	NA	NA	NA	NA	NA	NA	NA	NA	NA	NA	NA	NA	NA	NA	NA	NA	NA	NA	NA	4	0.470672851	5:53274467:G:A	0.470665909	-0.02509	4.084e-16	5:53271420:G:A,5:53272664:G:A,5:53274467:G:A,5:53276301:G:A
A1C_Max_INT	Labs	hemoglobin A1c (HbA1c, maximum, inv-norm transformed)	chr5	55500001	56250000	chr5.55500001.56250000	1	10	0.206441449	5:55807837:T:C	0.2064369093	-0.02521	2.45e-13	5:55806751:A:G,5:55807370:C:T,5:55808342:C:T,5:55808475:C:T,5:55809138:C:A,5:55809465:A:G,5:55810305:A:T,5:55802419:C:T,5:55805639:C:T,5:55807837:T:C	EUR	7	0.190108306	5:55808475:C:T	0.189972877	-0.03122	2.496e-10	5:55806751:A:G,5:55807370:C:T,5:55808342:C:T,5:55808475:C:T,5:55809138:C:A,5:55809465:A:G,5:55810305:A:T	NA	NA	NA	NA	NA	NA	NA	NA	NA	NA	NA	NA	NA	NA	10	0.206441449	5:55807837:T:C	0.2064369093	-0.03382	2.422e-25	5:55802419:C:T,5:55805639:C:T,5:55806751:A:G,5:55807370:C:T,5:55807837:T:C,5:55808342:C:T,5:55808475:C:T,5:55809138:C:A,5:55809465:A:G,5:55810305:A:T
A1C_Max_INT	Labs	hemoglobin A1c (HbA1c, maximum, inv-norm transformed)	chr5	55500001	56250000	chr5.55500001.56250000	2	9	0.203210793	5:55861894:G:A	0.2032058052	-0.02536	5.07e-12	5:55859952:A:G,5:55860781:A:G,5:55860866:G:T,5:55861359:G:A,5:55861464:C:T,5:55861595:G:A,5:55861601:G:A,5:55861786:C:T,5:55861894:G:A	EUR	NA	NA	NA	NA	NA	NA	NA	NA	NA	NA	NA	NA	NA	NA	NA	NA	NA	NA	NA	NA	NA	9	0.203210793	5:55861894:G:A	0.2032058052	-0.03799	1.338e-26	5:55859952:A:G,5:55860781:A:G,5:55860866:G:T,5:55861359:G:A,5:55861464:C:T,5:55861595:G:A,5:55861601:G:A,5:55861786:C:T,5:55861894:G:A
A1C_Max_INT	Labs	hemoglobin A1c (HbA1c, maximum, inv-norm transformed)	chr5	76000001	76750000	chr5.76000001.76750000	1	1	0.952158836	5:76427311:G:A	0.9521566756	0.02866	5.02e-17	5:76427311:G:A	EUR	NA	NA	NA	NA	NA	NA	NA	NA	NA	NA	NA	NA	NA	NA	NA	NA	NA	NA	NA	NA	NA	1	0.952158836	5:76427311:G:A	0.9521566756	0.03716	7.027e-35	5:76427311:G:A
A1C_Max_INT	Labs	hemoglobin A1c (HbA1c, maximum, inv-norm transformed)	chr6	126250001	127750000	chr6.126250001.127750000	1	2	0.947877549	6:127456394:G:A	0.9478774643	0.02351	1.76e-06	6:127456394:G:A,6:127470044:A:G	AFR	2	0.947877549	6:127456394:G:A	0.947877464	0.03081	4.837e-08	6:127456394:G:A,6:127470044:A:G	NA	NA	NA	NA	NA	NA	NA	NA	NA	NA	NA	NA	NA	NA	NA	NA	NA	NA	NA	NA	NA
A1C_Max_INT	Labs	hemoglobin A1c (HbA1c, maximum, inv-norm transformed)	chr6	126250001	127750000	chr6.126250001.127750000	2	1	0.992288937	6:126792095:A:G	0.9922889062	-0.04784	4.17e-33	6:126792095:A:G	EUR	NA	NA	NA	NA	NA	NA	NA	NA	NA	NA	NA	NA	NA	NA	NA	NA	NA	NA	NA	NA	NA	1	0.992288937	6:126792095:A:G	0.9922889062	-0.05689	4.782e-58	6:126792095:A:G
A1C_Max_INT	Labs	hemoglobin A1c (HbA1c, maximum, inv-norm transformed)	chr6	126250001	127750000	chr6.126250001.127750000	3	1	0.999707574	6:127010305:G:C	0.9997075726	-0.1487	0.000905	6:127010305:G:C	EUR	NA	NA	NA	NA	NA	NA	NA	NA	NA	NA	NA	NA	NA	NA	NA	NA	NA	NA	NA	NA	NA	1	0.999707574	6:127010305:G:C	0.9997075726	-0.3087	1.813e-12	6:127010305:G:C
A1C_Max_INT	Labs	hemoglobin A1c (HbA1c, maximum, inv-norm transformed)	chr6	126250001	127750000	chr6.126250001.127750000	4	19	0.113408403	6:127399325:A:G	0.1134048779	0.02347	1.95e-10	6:127399045:A:G,6:127399056:T:C,6:127399325:A:G,6:127399589:G:T,6:127399766:A:G,6:127400325:C:T,6:127400765:C:T,6:127402503:T:C,6:127403751:C:T,6:127406036:A:C,6:127406256:C:T,6:127406809:G:T,6:127407891:T:C,6:127409934:T:C,6:127409992:G:A,6:127412057:G:A,6:127414618:C:T,6:127415790:A:G,6:127416385:C:T	EUR	NA	NA	NA	NA	NA	NA	NA	NA	NA	NA	NA	NA	NA	NA	NA	NA	NA	NA	NA	NA	NA	19	0.113408403	6:127399325:A:G	0.1134048779	0.02704	2.434e-15	6:127399045:A:G,6:127399056:T:C,6:127399325:A:G,6:127399589:G:T,6:127399766:A:G,6:127400325:C:T,6:127400765:C:T,6:127402503:T:C,6:127403751:C:T,6:127406036:A:C,6:127406256:C:T,6:127406809:G:T,6:127407891:T:C,6:127409934:T:C,6:127409992:G:A,6:127412057:G:A,6:127414618:C:T,6:127415790:A:G,6:127416385:C:T
A1C_Max_INT	Labs	hemoglobin A1c (HbA1c, maximum, inv-norm transformed)	chr6	126250001	127750000	chr6.126250001.127750000	5	111	0.132686756	6:127205495:G:C	0.1326829479	0.01703	2.1e-07	6:127097775:T:C,6:127137793:T:C,6:127147704:C:T,6:127148295:A:T,6:127150997:T:C,6:127151751:T:A,6:127151914:G:A,6:127152724:G:A,6:127154049:G:T,6:127154752:C:G,6:127155481:G:A,6:127155711:C:T,6:127158042:C:T,6:127159123:G:A,6:127159310:C:A,6:127159982:G:A,6:127160264:G:T,6:127161217:A:C,6:127161861:C:T,6:127162070:A:T,6:127162406:A:G,6:127163126:C:T,6:127163136:A:G,6:127163458:G:T,6:127164360:A:G…	EUR	NA	NA	NA	NA	NA	NA	NA	NA	NA	NA	NA	NA	NA	NA	NA	NA	NA	NA	NA	NA	NA	111	0.132686756	6:127205495:G:C	0.1326829479	0.02213	7.714e-15	6:127097775:T:C,6:127137793:T:C,6:127147704:C:T,6:127148295:A:T,6:127150997:T:C,6:127151751:T:A,6:127151914:G:A,6:127152724:G:A,6:127154049:G:T,6:127154752:C:G,6:127155481:G:A,6:127155711:C:T,6:127158042:C:T,6:127159123:G:A,6:127159310:C:A,6:127159982:G:A,6:127160264:G:T,6:127161217:A:C,6:127161861:C:T,6:127162070:A:T,6:127162406:A:G,6:127163126:C:T,6:127163136:A:G,6:127163458:G:T,6:127164360:A:G…
A1C_Max_INT	Labs	hemoglobin A1c (HbA1c, maximum, inv-norm transformed)	chr6	135000001	136000000	chr6.135000001.136000000	1	1	0.989587423	6:135326183:T:C	0.9895870241	0.05253	0.2936	6:135326183:T:C	EUR	NA	NA	NA	NA	NA	NA	NA	NA	NA	NA	NA	NA	NA	NA	NA	NA	NA	NA	NA	NA	NA	1	0.989587423	6:135326183:T:C	0.9895870241	0.3282	1.249e-09	6:135326183:T:C
A1C_Max_INT	Labs	hemoglobin A1c (HbA1c, maximum, inv-norm transformed)	chr6	135000001	136000000	chr6.135000001.136000000	2	2	0.566506829	6:135418040:A:C	0.5664897816	-0.05311	6.43e-05	6:135418040:A:C,6:135470667:C:A	EUR	NA	NA	NA	NA	NA	NA	NA	NA	NA	NA	NA	NA	NA	NA	NA	NA	NA	NA	NA	NA	NA	2	0.566506829	6:135418040:A:C	0.5664897816	-0.07528	3.445e-13	6:135418040:A:C,6:135470667:C:A
A1C_Max_INT	Labs	hemoglobin A1c (HbA1c, maximum, inv-norm transformed)	chr6	135000001	136000000	chr6.135000001.136000000	3	7	0.520692296	6:135418635:C:T	0.520674292	0.03729	6.74e-27	6:135402339:T:C,6:135406178:T:G,6:135418635:C:T,6:135419042:G:A,6:135419631:A:G,6:135419636:C:T,6:135421176:C:T	EUR	NA	NA	NA	NA	NA	NA	NA	NA	NA	NA	NA	NA	NA	NA	NA	NA	NA	NA	NA	NA	NA	7	0.520692296	6:135418635:C:T	0.520674292	0.05574	2.21e-68	6:135402339:T:C,6:135406178:T:G,6:135418635:C:T,6:135419042:G:A,6:135419631:A:G,6:135419636:C:T,6:135421176:C:T
A1C_Max_INT	Labs	hemoglobin A1c (HbA1c, maximum, inv-norm transformed)	chr6	137000001	137750000	chr6.137000001.137750000	1	29	0.046685356	6:137295951:T:C	0.0466628325	0.02084	7.73e-12	6:137291281:A:C,6:137291506:G:A,6:137292804:A:C,6:137293227:T:C,6:137293890:A:G,6:137294302:T:C,6:137294656:C:T,6:137295352:C:T,6:137295908:C:G,6:137295951:T:C,6:137296161:C:T,6:137296300:A:C,6:137296856:T:C,6:137296895:C:T,6:137297529:T:C,6:137297967:T:C,6:137298763:A:T,6:137299152:A:G,6:137299564:C:T,6:137299665:C:T,6:137299752:A:G,6:137299815:G:A,6:137300653:A:G,6:137301284:T:A,6:137301298:C:T…	EUR	NA	NA	NA	NA	NA	NA	NA	NA	NA	NA	NA	NA	NA	NA	NA	NA	NA	NA	NA	NA	NA	29	0.046685356	6:137295951:T:C	0.0466628325	0.0305	4.995e-27	6:137291281:A:C,6:137291506:G:A,6:137292804:A:C,6:137293227:T:C,6:137293890:A:G,6:137294302:T:C,6:137294656:C:T,6:137295352:C:T,6:137295908:C:G,6:137295951:T:C,6:137296161:C:T,6:137296300:A:C,6:137296856:T:C,6:137296895:C:T,6:137297529:T:C,6:137297967:T:C,6:137298763:A:T,6:137299152:A:G,6:137299564:C:T,6:137299665:C:T,6:137299752:A:G,6:137299815:G:A,6:137300653:A:G,6:137301284:T:A,6:137301298:C:T…
A1C_Max_INT	Labs	hemoglobin A1c (HbA1c, maximum, inv-norm transformed)	chr6	139500001	140250000	chr6.139500001.140250000	1	6	0.458509775	6:139837438:G:A	0.458505758	0.0196	3.05e-10	6:139834012:T:G,6:139835073:G:A,6:139835329:A:T,6:139837429:G:A,6:139837431:T:G,6:139837438:G:A	EUR	NA	NA	NA	NA	NA	NA	NA	NA	NA	NA	NA	NA	NA	NA	NA	NA	NA	NA	NA	NA	NA	6	0.458509775	6:139837438:G:A	0.458505758	0.02321	4.955e-15	6:139834012:T:G,6:139835073:G:A,6:139835329:A:T,6:139837429:G:A,6:139837431:T:G,6:139837438:G:A
A1C_Max_INT	Labs	hemoglobin A1c (HbA1c, maximum, inv-norm transformed)	chr6	20000001	21500000	chr6.20000001.21500000	1	5	0.362532981	6:20686996:C:A	0.3624804557	-0.05843	3.14e-66	6:20675792:C:A,6:20680678:T:A,6:20686573:C:A,6:20686996:C:A,6:20673880:T:C	AFR	4	0.362532981	6:20686996:C:A	0.362480456	-0.03539	8.556e-09	6:20675792:C:A,6:20680678:T:A,6:20686573:C:A,6:20686996:C:A	NA	NA	NA	NA	NA	NA	NA	NA	NA	NA	NA	NA	NA	NA	4	0.322395835	6:20673880:T:C	0.3223957133	-0.07881	2.329e-137	6:20673880:T:C,6:20675792:C:A,6:20686573:C:A,6:20686996:C:A
A1C_Max_INT	Labs	hemoglobin A1c (HbA1c, maximum, inv-norm transformed)	chr6	20000001	21500000	chr6.20000001.21500000	2	25	0.085857463	6:20657564:A:G	0.0857185754	-0.0439	4.77e-46	6:20656800:C:G,6:20657564:A:G,6:20657865:A:G,6:20658978:A:C,6:20659587:T:A,6:20659806:T:C,6:20660731:T:C,6:20661034:A:C,6:20661143:T:A,6:20661250:G:C,6:20661529:G:T,6:20661550:T:C,6:20662592:G:A,6:20662966:C:T,6:20663035:T:A,6:20663632:T:G,6:20664100:C:T,6:20665081:G:A,6:20665549:G:A,6:20665730:T:C,6:20665946:T:C,6:20666022:G:A,6:20666055:G:A,6:20666244:A:G,6:20666246:A:G	AMR	NA	NA	NA	NA	NA	NA	NA	25	0.08585746	6:20657564:A:G	0.08571858	-0.04076	3.637e-09	6:20656800:C:G,6:20657564:A:G,6:20657865:A:G,6:20658978:A:C,6:20659587:T:A,6:20659806:T:C,6:20660731:T:C,6:20661034:A:C,6:20661143:T:A,6:20661250:G:C,6:20661529:G:T,6:20661550:T:C,6:20662592:G:A,6:20662966:C:T,6:20663035:T:A,6:20663632:T:G,6:20664100:C:T,6:20665081:G:A,6:20665549:G:A,6:20665730:T:C,6:20665946:T:C,6:20666022:G:A,6:20666055:G:A,6:20666244:A:G,6:20666246:A:G	NA	NA	NA	NA	NA	NA	NA	NA	NA	NA	NA	NA	NA	NA
A1C_Max_INT	Labs	hemoglobin A1c (HbA1c, maximum, inv-norm transformed)	chr6	20000001	21500000	chr6.20000001.21500000	3	1	0.996691703	6:20619057:G:A	0.9966917021	0.08349	1.76e-09	6:20619057:G:A	EUR	NA	NA	NA	NA	NA	NA	NA	NA	NA	NA	NA	NA	NA	NA	NA	NA	NA	NA	NA	NA	NA	1	0.996691703	6:20619057:G:A	0.9966917021	0.09626	1.649e-19	6:20619057:G:A
A1C_Max_INT	Labs	hemoglobin A1c (HbA1c, maximum, inv-norm transformed)	chr6	38500001	39500000	chr6.38500001.39500000	1	4	0.5991878	6:39074469:C:T	0.5991285751	-0.0498	6.57e-09	6:39067051:A:C,6:39069100:T:C,6:39069567:A:G,6:39074469:C:T	AFR	4	0.5991878	6:39074469:C:T	0.599128575	-0.04699	1.161e-08	6:39067051:A:C,6:39069100:T:C,6:39069567:A:G,6:39074469:C:T	NA	NA	NA	NA	NA	NA	NA	NA	NA	NA	NA	NA	NA	NA	NA	NA	NA	NA	NA	NA	NA
A1C_Max_INT	Labs	hemoglobin A1c (HbA1c, maximum, inv-norm transformed)	chr6	38500001	39500000	chr6.38500001.39500000	2	1	0.971188999	6:39281456:A:C	0.9711889769	-0.01573	0.000604	6:39281456:A:C	EUR	NA	NA	NA	NA	NA	NA	NA	NA	NA	NA	NA	NA	NA	NA	NA	NA	NA	NA	NA	NA	NA	1	0.971188999	6:39281456:A:C	0.9711889769	-0.02784	3.64e-10	6:39281456:A:C
A1C_Max_INT	Labs	hemoglobin A1c (HbA1c, maximum, inv-norm transformed)	chr6	38500001	39500000	chr6.38500001.39500000	3	2	0.894824916	6:39020542:T:C	0.8948248217	0.01965	7.49e-11	6:39019672:G:T,6:39020542:T:C	EUR	NA	NA	NA	NA	NA	NA	NA	NA	NA	NA	NA	NA	NA	NA	NA	NA	NA	NA	NA	NA	NA	2	0.894824916	6:39020542:T:C	0.8948248217	0.02555	9.247e-20	6:39019672:G:T,6:39020542:T:C
A1C_Max_INT	Labs	hemoglobin A1c (HbA1c, maximum, inv-norm transformed)	chr6	38500001	39500000	chr6.38500001.39500000	4	23	0.353390855	6:39033180:G:A	0.3533902692	-0.01368	5.82e-06	6:39033180:G:A,6:39034210:A:G,6:39034248:G:A,6:39034307:A:G,6:39034313:C:G,6:39034636:T:A,6:39034734:C:T,6:39034996:G:A,6:39035132:C:T,6:39035250:G:A,6:39035521:C:T,6:39035647:C:T,6:39035713:C:T,6:39035836:A:C,6:39036070:G:A,6:39036233:A:G,6:39036345:A:G,6:39036470:G:A,6:39036579:G:A,6:39036834:A:T,6:39037877:G:A,6:39038022:G:A,6:39043178:C:T	EUR	NA	NA	NA	NA	NA	NA	NA	NA	NA	NA	NA	NA	NA	NA	NA	NA	NA	NA	NA	NA	NA	23	0.353390855	6:39033180:G:A	0.3533902692	-0.02611	2.006e-20	6:39033180:G:A,6:39034210:A:G,6:39034248:G:A,6:39034307:A:G,6:39034313:C:G,6:39034636:T:A,6:39034734:C:T,6:39034996:G:A,6:39035132:C:T,6:39035250:G:A,6:39035521:C:T,6:39035647:C:T,6:39035713:C:T,6:39035836:A:C,6:39036070:G:A,6:39036233:A:G,6:39036345:A:G,6:39036470:G:A,6:39036579:G:A,6:39036834:A:T,6:39037877:G:A,6:39038022:G:A,6:39043178:C:T
A1C_Max_INT	Labs	hemoglobin A1c (HbA1c, maximum, inv-norm transformed)	chr6	43500001	44250000	chr6.43500001.44250000	1	3	0.559535121	6:43757896:C:A	0.559534937	-0.01953	1.17e-09	6:43757082:T:A,6:43757896:C:A,6:43760327:C:G	EUR	NA	NA	NA	NA	NA	NA	NA	NA	NA	NA	NA	NA	NA	NA	NA	NA	NA	NA	NA	NA	NA	3	0.559535121	6:43757896:C:A	0.559534937	-0.03049	1.826e-26	6:43757082:T:A,6:43757896:C:A,6:43760327:C:G
A1C_Max_INT	Labs	hemoglobin A1c (HbA1c, maximum, inv-norm transformed)	chr6	43500001	44250000	chr6.43500001.44250000	2	11	0.212208199	6:43815364:G:A	0.2122078636	0.02298	3.76e-12	6:43810469:C:T,6:43810974:G:A,6:43811430:C:A,6:43811762:C:T,6:43812965:G:C,6:43813711:G:C,6:43814190:C:T,6:43814625:G:A,6:43815364:G:A,6:43816126:G:A,6:43820215:A:G	EUR	NA	NA	NA	NA	NA	NA	NA	NA	NA	NA	NA	NA	NA	NA	NA	NA	NA	NA	NA	NA	NA	11	0.212208199	6:43815364:G:A	0.2122078636	0.03189	2.182e-24	6:43810469:C:T,6:43810974:G:A,6:43811430:C:A,6:43811762:C:T,6:43812965:G:C,6:43813711:G:C,6:43814190:C:T,6:43814625:G:A,6:43815364:G:A,6:43816126:G:A,6:43820215:A:G
A1C_Max_INT	Labs	hemoglobin A1c (HbA1c, maximum, inv-norm transformed)	chr6	43500001	44250000	chr6.43500001.44250000	3	3	0.655609996	6:43801654:C:T	0.6556098519	-0.01961	2.46e-07	6:43801582:C:T,6:43801654:C:T,6:43801878:C:T	EUR	NA	NA	NA	NA	NA	NA	NA	NA	NA	NA	NA	NA	NA	NA	NA	NA	NA	NA	NA	NA	NA	3	0.655609996	6:43801654:C:T	0.6556098519	-0.03205	1.254e-16	6:43801582:C:T,6:43801654:C:T,6:43801878:C:T
A1C_Max_INT	Labs	hemoglobin A1c (HbA1c, maximum, inv-norm transformed)	chr6	43500001	44250000	chr6.43500001.44250000	4	9	0.419830049	6:43737830:A:G	0.4198289159	-0.01805	8.37e-07	6:43736389:A:C,6:43736496:T:C,6:43737486:C:T,6:43737830:A:G,6:43739989:C:T,6:43740678:T:C,6:43742626:T:C,6:43747248:C:T,6:43747450:G:A	EUR	NA	NA	NA	NA	NA	NA	NA	NA	NA	NA	NA	NA	NA	NA	NA	NA	NA	NA	NA	NA	NA	9	0.419830049	6:43737830:A:G	0.4198289159	-0.02158	1.382e-12	6:43736389:A:C,6:43736496:T:C,6:43737486:C:T,6:43737830:A:G,6:43739989:C:T,6:43740678:T:C,6:43742626:T:C,6:43747248:C:T,6:43747450:G:A
A1C_Max_INT	Labs	hemoglobin A1c (HbA1c, maximum, inv-norm transformed)	chr6	6750001	7750000	chr6.6750001.7750000	1	1	0.989703103	6:7231843:G:A	0.9897030923	0.04196	1.63e-14	6:7231843:G:A	EUR	NA	NA	NA	NA	NA	NA	NA	NA	NA	NA	NA	NA	NA	NA	NA	NA	NA	NA	NA	NA	NA	1	0.989703103	6:7231843:G:A	0.9897030923	0.0439	3.991e-23	6:7231843:G:A
A1C_Max_INT	Labs	hemoglobin A1c (HbA1c, maximum, inv-norm transformed)	chr6	6750001	7750000	chr6.6750001.7750000	2	1	0.965655811	6:7247344:C:A	0.9656557752	0.02137	6.14e-08	6:7247344:C:A	EUR	NA	NA	NA	NA	NA	NA	NA	NA	NA	NA	NA	NA	NA	NA	NA	NA	NA	NA	NA	NA	NA	1	0.965655811	6:7247344:C:A	0.9656557752	0.0348	5.158e-21	6:7247344:C:A
A1C_Max_INT	Labs	hemoglobin A1c (HbA1c, maximum, inv-norm transformed)	chr7	14500001	15500000	chr7.14500001.15500000	1	20	0.244271244	7:15064309:G:T	0.2442662774	-0.03577	5.4e-34	7:15064190:C:G,7:15064216:A:T,7:15064255:G:T,7:15064309:G:T,7:15064984:G:A,7:15065003:T:C,7:15065074:T:C,7:15065300:C:T,7:15065467:C:T,7:15065564:T:A,7:15065612:A:T,7:15065797:A:T,7:15065798:G:T,7:15066045:T:A,7:15062983:T:C,7:15063569:C:T,7:15063833:T:G,7:15063923:T:G,7:15063926:C:T,7:15064896:T:G	EUR	14	0.204220422	7:15065612:A:T	0.204134947	-0.0367	5.872e-13	7:15064190:C:G,7:15064216:A:T,7:15064255:G:T,7:15064309:G:T,7:15064984:G:A,7:15065003:T:C,7:15065074:T:C,7:15065300:C:T,7:15065467:C:T,7:15065564:T:A,7:15065612:A:T,7:15065797:A:T,7:15065798:G:T,7:15066045:T:A	NA	NA	NA	NA	NA	NA	NA	NA	NA	NA	NA	NA	NA	NA	15	0.244271244	7:15064309:G:T	0.2442662774	-0.04124	4.298e-49	7:15062983:T:C,7:15063569:C:T,7:15063833:T:G,7:15063923:T:G,7:15063926:C:T,7:15064190:C:G,7:15064216:A:T,7:15064255:G:T,7:15064309:G:T,7:15064896:T:G,7:15064984:G:A,7:15065003:T:C,7:15065074:T:C,7:15065300:C:T,7:15065467:C:T
A1C_Max_INT	Labs	hemoglobin A1c (HbA1c, maximum, inv-norm transformed)	chr7	14500001	15500000	chr7.14500001.15500000	2	1	0.999999846	7:15038495:A:C	0.9999998456	-0.09041	0.007642	7:15038495:A:C	EUR	NA	NA	NA	NA	NA	NA	NA	NA	NA	NA	NA	NA	NA	NA	NA	NA	NA	NA	NA	NA	NA	1	0.999999846	7:15038495:A:C	0.9999998456	-0.4118	3.51e-14	7:15038495:A:C
A1C_Max_INT	Labs	hemoglobin A1c (HbA1c, maximum, inv-norm transformed)	chr7	14500001	15500000	chr7.14500001.15500000	3	3	0.479064471	7:14882428:G:A	0.4790608575	-0.02273	2.83e-09	7:14882428:G:A,7:14898282:C:T,7:14919852:A:G	EUR	NA	NA	NA	NA	NA	NA	NA	NA	NA	NA	NA	NA	NA	NA	NA	NA	NA	NA	NA	NA	NA	3	0.479064471	7:14882428:G:A	0.4790608575	-0.03133	1.253e-16	7:14882428:G:A,7:14898282:C:T,7:14919852:A:G
A1C_Max_INT	Labs	hemoglobin A1c (HbA1c, maximum, inv-norm transformed)	chr7	156500001	157500000	chr7.156500001.157500000	1	49	0.259971513	7:157061356:G:A	0.2599145046	0.04475	8.8e-08	7:156941754:T:C,7:156942870:C:T,7:156946616:G:A,7:156948118:T:C,7:156950442:G:A,7:156952996:T:C,7:156953011:T:C,7:156960309:G:T,7:156963924:A:G,7:156966753:G:A,7:156970206:T:C,7:156970479:A:G,7:156982747:G:C,7:156983508:A:G,7:156983847:A:G,7:156988269:A:G,7:156989143:G:T,7:156993886:C:T,7:157003166:A:G,7:157008016:G:A,7:157008342:G:A,7:157010939:C:T,7:157015443:T:G,7:157017422:T:C,7:157017440:C:G…	AFR	49	0.259971513	7:157061356:G:A	0.259914505	0.04665	4.579e-09	7:156941754:T:C,7:156942870:C:T,7:156946616:G:A,7:156948118:T:C,7:156950442:G:A,7:156952996:T:C,7:156953011:T:C,7:156960309:G:T,7:156963924:A:G,7:156966753:G:A,7:156970206:T:C,7:156970479:A:G,7:156982747:G:C,7:156983508:A:G,7:156983847:A:G,7:156988269:A:G,7:156989143:G:T,7:156993886:C:T,7:157003166:A:G,7:157008016:G:A,7:157008342:G:A,7:157010939:C:T,7:157015443:T:G,7:157017422:T:C,7:157017440:C:G…	NA	NA	NA	NA	NA	NA	NA	NA	NA	NA	NA	NA	NA	NA	NA	NA	NA	NA	NA	NA	NA
A1C_Max_INT	Labs	hemoglobin A1c (HbA1c, maximum, inv-norm transformed)	chr7	156500001	157500000	chr7.156500001.157500000	2	1	0.993382781	7:156518007:T:C	0.9933827804	-0.01452	2.83e-06	7:156518007:T:C	EUR	NA	NA	NA	NA	NA	NA	NA	NA	NA	NA	NA	NA	NA	NA	NA	NA	NA	NA	NA	NA	NA	1	0.993382781	7:156518007:T:C	0.9933827804	-0.02017	1.061e-11	7:156518007:T:C
A1C_Max_INT	Labs	hemoglobin A1c (HbA1c, maximum, inv-norm transformed)	chr7	156500001	157500000	chr7.156500001.157500000	3	73	0.024255449	7:156959224:T:C	0.0242552812	0.02848	2.9e-18	7:156931337:T:C,7:156933181:T:G,7:156934475:G:C,7:156934498:T:C,7:156935454:A:G,7:156940111:T:C,7:156940574:A:G,7:156944460:A:G,7:156944787:C:G,7:156946903:A:T,7:156947199:A:G,7:156948648:T:C,7:156948787:T:C,7:156949149:T:C,7:156955580:G:A,7:156959224:T:C,7:156960813:G:A,7:156962874:G:A,7:156963524:A:G,7:156963731:T:C,7:156965237:A:G,7:156965297:G:A,7:156968323:C:G,7:156970054:T:C,7:156970281:G:A…	EUR	NA	NA	NA	NA	NA	NA	NA	NA	NA	NA	NA	NA	NA	NA	NA	NA	NA	NA	NA	NA	NA	73	0.024255449	7:156959224:T:C	0.0242552812	0.03716	1.198e-35	7:156931337:T:C,7:156933181:T:G,7:156934475:G:C,7:156934498:T:C,7:156935454:A:G,7:156940111:T:C,7:156940574:A:G,7:156944460:A:G,7:156944787:C:G,7:156946903:A:T,7:156947199:A:G,7:156948648:T:C,7:156948787:T:C,7:156949149:T:C,7:156955580:G:A,7:156959224:T:C,7:156960813:G:A,7:156962874:G:A,7:156963524:A:G,7:156963731:T:C,7:156965237:A:G,7:156965297:G:A,7:156968323:C:G,7:156970054:T:C,7:156970281:G:A…
A1C_Max_INT	Labs	hemoglobin A1c (HbA1c, maximum, inv-norm transformed)	chr7	156500001	157500000	chr7.156500001.157500000	4	6	0.81022364	7:157073300:A:G	0.81022361	0.04331	4.15e-21	7:157035522:G:C,7:157040342:C:T,7:157055958:A:G,7:157055969:G:C,7:157066796:T:C,7:157073300:A:G	EUR	NA	NA	NA	NA	NA	NA	NA	NA	NA	NA	NA	NA	NA	NA	NA	NA	NA	NA	NA	NA	NA	6	0.81022364	7:157073300:A:G	0.81022361	0.05124	7.976e-30	7:157035522:G:C,7:157040342:C:T,7:157055958:A:G,7:157055969:G:C,7:157066796:T:C,7:157073300:A:G
A1C_Max_INT	Labs	hemoglobin A1c (HbA1c, maximum, inv-norm transformed)	chr7	156500001	157500000	chr7.156500001.157500000	5	4	0.448754132	7:157109749:T:C	0.4487540524	0.01366	2.51e-05	7:157109749:T:C,7:157110720:G:T,7:157112363:T:C,7:157112604:A:G	EUR	NA	NA	NA	NA	NA	NA	NA	NA	NA	NA	NA	NA	NA	NA	NA	NA	NA	NA	NA	NA	NA	4	0.448754132	7:157109749:T:C	0.4487540524	0.02068	4.819e-12	7:157109749:T:C,7:157110720:G:T,7:157112363:T:C,7:157112604:A:G
A1C_Max_INT	Labs	hemoglobin A1c (HbA1c, maximum, inv-norm transformed)	chr7	27750001	28750000	chr7.27750001.28750000	1	7	0.30183519	7:28196222:A:G	0.3018013852	0.04352	3.4e-45	7:28189411:T:C,7:28192280:C:T,7:28194397:C:A,7:28196222:A:G,7:28196413:G:A,7:28198677:C:T,7:28200097:C:T	EUR	NA	NA	NA	NA	NA	NA	NA	NA	NA	NA	NA	NA	NA	NA	NA	NA	NA	NA	NA	NA	NA	7	0.30183519	7:28196222:A:G	0.3018013852	0.05269	1.347e-78	7:28189411:T:C,7:28192280:C:T,7:28194397:C:A,7:28196222:A:G,7:28196413:G:A,7:28198677:C:T,7:28200097:C:T
A1C_Max_INT	Labs	hemoglobin A1c (HbA1c, maximum, inv-norm transformed)	chr7	27750001	28750000	chr7.27750001.28750000	2	12	0.480897182	7:28214664:C:A	0.4808101883	0.04694	4.1e-46	7:28162674:C:T,7:28172732:C:T,7:28180556:T:C,7:28185891:T:C,7:28192280:C:T,7:28194397:C:A,7:28196222:A:G,7:28196413:G:A,7:28198677:C:T,7:28200097:C:T,7:28214664:C:A,7:28256240:G:A	AMR	NA	NA	NA	NA	NA	NA	NA	12	0.48089718	7:28214664:C:A	0.48081019	0.04698	4.038e-12	7:28162674:C:T,7:28172732:C:T,7:28180556:T:C,7:28185891:T:C,7:28192280:C:T,7:28194397:C:A,7:28196222:A:G,7:28196413:G:A,7:28198677:C:T,7:28200097:C:T,7:28214664:C:A,7:28256240:G:A	NA	NA	NA	NA	NA	NA	NA	NA	NA	NA	NA	NA	NA	NA
A1C_Max_INT	Labs	hemoglobin A1c (HbA1c, maximum, inv-norm transformed)	chr7	30250001	31000000	chr7.30250001.31000000	1	13	0.365867672	7:30730830:C:T	0.3657102535	0.04478	6.62e-17	7:30710538:G:A,7:30710724:C:T,7:30711018:G:A,7:30711019:G:A,7:30715619:A:G,7:30715784:G:C,7:30716829:G:C,7:30717061:G:A,7:30719398:A:G,7:30719414:C:G,7:30729574:G:A,7:30729672:A:C,7:30730830:C:T	AFR	13	0.365867672	7:30730830:C:T	0.365710253	0.04882	8.318e-10	7:30710538:G:A,7:30710724:C:T,7:30711018:G:A,7:30711019:G:A,7:30715619:A:G,7:30715784:G:C,7:30716829:G:C,7:30717061:G:A,7:30719398:A:G,7:30719414:C:G,7:30729574:G:A,7:30729672:A:C,7:30730830:C:T	NA	NA	NA	NA	NA	NA	NA	NA	NA	NA	NA	NA	NA	NA	NA	NA	NA	NA	NA	NA	NA
A1C_Max_INT	Labs	hemoglobin A1c (HbA1c, maximum, inv-norm transformed)	chr7	30250001	31000000	chr7.30250001.31000000	2	1	0.999697842	7:30728452:C:T	0.999697828	0.027	3.28e-14	7:30728452:C:T	EUR	NA	NA	NA	NA	NA	NA	NA	NA	NA	NA	NA	NA	NA	NA	NA	NA	NA	NA	NA	NA	NA	1	0.999697842	7:30728452:C:T	0.999697828	0.03537	5.485e-25	7:30728452:C:T
A1C_Max_INT	Labs	hemoglobin A1c (HbA1c, maximum, inv-norm transformed)	chr7	43750001	44750000	chr7.43750001.44750000	1	11	0.619547669	7:44229068:C:T	0.6194861024	-0.05866	1.34e-53	7:44210710:C:T,7:44223721:G:A,7:44226101:C:T,7:44229068:C:T,7:44234737:C:T,7:44223942:G:A,7:44231778:C:T,7:44231886:T:C,7:44232833:G:A,7:44235668:G:A,7:44239034:G:A	AFR	5	0.619547669	7:44229068:C:T	0.619486102	-0.04474	2.469e-12	7:44210710:C:T,7:44223721:G:A,7:44226101:C:T,7:44229068:C:T,7:44234737:C:T	10	0.21854806	7:44235668:G:A	0.21828923	-0.05369	8.552e-11	7:44223721:G:A,7:44223942:G:A,7:44226101:C:T,7:44229068:C:T,7:44231778:C:T,7:44231886:T:C,7:44232833:G:A,7:44234737:C:T,7:44235668:G:A,7:44239034:G:A	NA	NA	NA	NA	NA	NA	NA	NA	NA	NA	NA	NA	NA	NA
A1C_Max_INT	Labs	hemoglobin A1c (HbA1c, maximum, inv-norm transformed)	chr7	43750001	44750000	chr7.43750001.44750000	2	2	0.949714761	7:44214514:T:C	0.9497147074	-0.0355	9.23e-29	7:44205906:A:C,7:44214514:T:C	EUR	NA	NA	NA	NA	NA	NA	NA	NA	NA	NA	NA	NA	NA	NA	NA	NA	NA	NA	NA	NA	NA	2	0.949714761	7:44214514:T:C	0.9497147074	-0.04398	5.176e-47	7:44205906:A:C,7:44214514:T:C
A1C_Max_INT	Labs	hemoglobin A1c (HbA1c, maximum, inv-norm transformed)	chr7	43750001	44750000	chr7.43750001.44750000	3	12	0.234763236	7:44240324:A:T	0.2347624121	-0.0538	1.67e-47	7:44229068:C:T,7:44231886:T:C,7:44232833:G:A,7:44234737:C:T,7:44239034:G:A,7:44240324:A:T,7:44240407:C:T,7:44243438:G:C,7:44245060:T:C,7:44245853:A:T,7:44248828:G:A,7:44265179:G:A	EUR	NA	NA	NA	NA	NA	NA	NA	NA	NA	NA	NA	NA	NA	NA	NA	NA	NA	NA	NA	NA	NA	12	0.234763236	7:44240324:A:T	0.2347624121	-0.07386	2.677e-87	7:44229068:C:T,7:44231886:T:C,7:44232833:G:A,7:44234737:C:T,7:44239034:G:A,7:44240324:A:T,7:44240407:C:T,7:44243438:G:C,7:44245060:T:C,7:44245853:A:T,7:44248828:G:A,7:44265179:G:A
A1C_Max_INT	Labs	hemoglobin A1c (HbA1c, maximum, inv-norm transformed)	chr7	43750001	44750000	chr7.43750001.44750000	4	2	0.904934342	7:44364862:C:G	0.9049342401	0.01158	0.00013	7:44361910:G:A,7:44364862:C:G	EUR	NA	NA	NA	NA	NA	NA	NA	NA	NA	NA	NA	NA	NA	NA	NA	NA	NA	NA	NA	NA	NA	2	0.904934342	7:44364862:C:G	0.9049342401	0.01666	4.116e-09	7:44361910:G:A,7:44364862:C:G
A1C_Max_INT	Labs	hemoglobin A1c (HbA1c, maximum, inv-norm transformed)	chr7	43750001	44750000	chr7.43750001.44750000	5	3	0.697751356	7:44328800:G:A	0.6977509574	0.07444	1.01e-05	7:44235694:A:T,7:44317322:C:G,7:44328800:G:A	EUR	NA	NA	NA	NA	NA	NA	NA	NA	NA	NA	NA	NA	NA	NA	NA	NA	NA	NA	NA	NA	NA	3	0.697751356	7:44328800:G:A	0.6977509574	0.08968	7.004e-12	7:44235694:A:T,7:44317322:C:G,7:44328800:G:A
A1C_Max_INT	Labs	hemoglobin A1c (HbA1c, maximum, inv-norm transformed)	chr7	89250001	90250000	chr7.89250001.90250000	1	54	0.139339638	7:89772484:C:A	0.1392547529	0.01877	1.77e-09	7:89761957:G:C,7:89763320:G:A,7:89764089:T:G,7:89764316:G:A,7:89765215:T:C,7:89765708:G:T,7:89765974:G:A,7:89766208:G:A,7:89766605:A:G,7:89769581:C:T,7:89770344:T:A,7:89770968:G:A,7:89771509:A:G,7:89771987:A:G,7:89772484:C:A,7:89772626:A:T,7:89773396:T:C,7:89775060:A:C,7:89775170:A:G,7:89775205:G:A,7:89778489:A:G,7:89788806:C:A,7:89791981:T:C,7:89795852:G:A,7:89798421:C:A,7:89800053:A:T,7:8980024…	EUR	NA	NA	NA	NA	NA	NA	NA	NA	NA	NA	NA	NA	NA	NA	NA	NA	NA	NA	NA	NA	NA	54	0.139339638	7:89772484:C:A	0.1392547529	0.02833	1.252e-21	7:89761957:G:C,7:89763320:G:A,7:89764089:T:G,7:89764316:G:A,7:89765215:T:C,7:89765708:G:T,7:89765974:G:A,7:89766208:G:A,7:89766605:A:G,7:89769581:C:T,7:89770344:T:A,7:89770968:G:A,7:89771509:A:G,7:89771987:A:G,7:89772484:C:A,7:89772626:A:T,7:89773396:T:C,7:89775060:A:C,7:89775170:A:G,7:89775205:G:A,7:89778489:A:G,7:89788806:C:A,7:89791981:T:C,7:89795852:G:A,7:89798421:C:A,7:89800053:A:T,7:8980024…
A1C_Max_INT	Labs	hemoglobin A1c (HbA1c, maximum, inv-norm transformed)	chr8	116000001	117500000	chr8.116000001.117500000	1	53	0.18201889	8:116595713:A:G	0.1820035167	0.02557	8.15e-14	8:116564796:A:G,8:116565365:T:C,8:116565452:G:A,8:116565839:C:A,8:116566315:T:C,8:116570630:G:A,8:116570977:C:T,8:116572926:T:C,8:116573023:C:T,8:116576827:C:T,8:116576978:G:A,8:116579048:G:A,8:116579319:A:T,8:116580724:T:G,8:116583869:G:A,8:116584109:T:C,8:116584117:C:T,8:116585157:C:T,8:116586460:C:T,8:116587458:G:A,8:116588326:C:A,8:116588570:T:C,8:116589218:A:G,8:116589497:T:A,8:116590260:A:T…	EUR	NA	NA	NA	NA	NA	NA	NA	NA	NA	NA	NA	NA	NA	NA	NA	NA	NA	NA	NA	NA	NA	53	0.18201889	8:116595713:A:G	0.1820035167	0.03232	5.771e-29	8:116564796:A:G,8:116565365:T:C,8:116565452:G:A,8:116565839:C:A,8:116566315:T:C,8:116570630:G:A,8:116570977:C:T,8:116572926:T:C,8:116573023:C:T,8:116576827:C:T,8:116576978:G:A,8:116579048:G:A,8:116579319:A:T,8:116580724:T:G,8:116583869:G:A,8:116584109:T:C,8:116584117:C:T,8:116585157:C:T,8:116586460:C:T,8:116587458:G:A,8:116588326:C:A,8:116588570:T:C,8:116589218:A:G,8:116589497:T:A,8:116590260:A:T…
A1C_Max_INT	Labs	hemoglobin A1c (HbA1c, maximum, inv-norm transformed)	chr8	116000001	117500000	chr8.116000001.117500000	2	34	0.093485657	8:116999790:T:A	0.0934670471	-0.01645	1.3e-07	8:116960729:A:G,8:116960975:G:A,8:116961980:C:T,8:116962604:G:A,8:116963371:T:G,8:116967356:G:A,8:116974302:C:T,8:116981938:T:C,8:116987637:T:G,8:116988247:C:T,8:116988527:T:G,8:116988588:G:A,8:116988947:G:T,8:116993110:T:C,8:116993162:C:A,8:116993707:A:G,8:116995131:A:G,8:116995459:A:G,8:116997911:A:G,8:116999486:T:C,8:116999790:T:A,8:117002530:A:C,8:117004010:T:A,8:117007850:C:T,8:117010449:C:T…	EUR	NA	NA	NA	NA	NA	NA	NA	NA	NA	NA	NA	NA	NA	NA	NA	NA	NA	NA	NA	NA	NA	34	0.093485657	8:116999790:T:A	0.0934670471	-0.02221	5.646e-14	8:116960729:A:G,8:116960975:G:A,8:116961980:C:T,8:116962604:G:A,8:116963371:T:G,8:116967356:G:A,8:116974302:C:T,8:116981938:T:C,8:116987637:T:G,8:116988247:C:T,8:116988527:T:G,8:116988588:G:A,8:116988947:G:T,8:116993110:T:C,8:116993162:C:A,8:116993707:A:G,8:116995131:A:G,8:116995459:A:G,8:116997911:A:G,8:116999486:T:C,8:116999790:T:A,8:117002530:A:C,8:117004010:T:A,8:117007850:C:T,8:117010449:C:T…
A1C_Max_INT	Labs	hemoglobin A1c (HbA1c, maximum, inv-norm transformed)	chr8	117250001	118750000	chr8.117250001.118750000	1	1	0.996152514	8:117526336:C:A	0.9961524538	0.3342	7.25e-09	8:117526336:C:A	AFR	1	0.996152514	8:117526336:C:A	0.996152454	0.3448	2.193e-10	8:117526336:C:A	NA	NA	NA	NA	NA	NA	NA	NA	NA	NA	NA	NA	NA	NA	NA	NA	NA	NA	NA	NA	NA
A1C_Max_INT	Labs	hemoglobin A1c (HbA1c, maximum, inv-norm transformed)	chr8	117250001	118750000	chr8.117250001.118750000	2	6	0.584814943	8:118209284:C:A	0.5847523149	0.0623	3.83e-69	8:118184783:C:T,8:118185025:G:A,8:118185733:A:G,8:118191475:C:T,8:118204020:C:T,8:118209284:C:A	AMR	4	0.338257662	8:118185025:G:A	0.338247196	0.05666	2.189e-11	8:118184783:C:T,8:118185025:G:A,8:118185733:A:G,8:118191475:C:T	6	0.58481494	8:118209284:C:A	0.58475231	0.06559	1.729e-18	8:118184783:C:T,8:118185025:G:A,8:118185733:A:G,8:118191475:C:T,8:118204020:C:T,8:118209284:C:A	NA	NA	NA	NA	NA	NA	NA	NA	NA	NA	NA	NA	NA	NA
A1C_Max_INT	Labs	hemoglobin A1c (HbA1c, maximum, inv-norm transformed)	chr8	117250001	118750000	chr8.117250001.118750000	3	12	0.436533788	8:118163295:T:C	0.4365247493	0.2848	3.45e-20	8:118114139:C:T,8:118122336:A:C,8:118132175:A:G,8:118140319:G:C,8:118143152:C:A,8:118146034:C:T,8:118147850:G:A,8:118152502:A:G,8:118153228:A:G,8:118155589:T:G,8:118163295:T:C,8:118170004:C:T	AFR	12	0.436533788	8:118163295:T:C	0.436524749	0.2833	2.143e-22	8:118114139:C:T,8:118122336:A:C,8:118132175:A:G,8:118140319:G:C,8:118143152:C:A,8:118146034:C:T,8:118147850:G:A,8:118152502:A:G,8:118153228:A:G,8:118155589:T:G,8:118163295:T:C,8:118170004:C:T	NA	NA	NA	NA	NA	NA	NA	NA	NA	NA	NA	NA	NA	NA	NA	NA	NA	NA	NA	NA	NA
A1C_Max_INT	Labs	hemoglobin A1c (HbA1c, maximum, inv-norm transformed)	chr8	117250001	118750000	chr8.117250001.118750000	4	3	0.611174711	8:118168054:T:C	0.6111683809	0.1964	1.91e-17	8:118129021:A:G,8:118162215:G:C,8:118168054:T:C	AFR	3	0.611174711	8:118168054:T:C	0.611168381	0.1902	9.782e-19	8:118129021:A:G,8:118162215:G:C,8:118168054:T:C	NA	NA	NA	NA	NA	NA	NA	NA	NA	NA	NA	NA	NA	NA	NA	NA	NA	NA	NA	NA	NA
A1C_Max_INT	Labs	hemoglobin A1c (HbA1c, maximum, inv-norm transformed)	chr8	117250001	118750000	chr8.117250001.118750000	5	1	0.991937261	8:117772445:A:G	0.9919368205	-0.1276	4.04e-05	8:117772445:A:G	EUR	NA	NA	NA	NA	NA	NA	NA	NA	NA	NA	NA	NA	NA	NA	NA	NA	NA	NA	NA	NA	NA	1	0.991937261	8:117772445:A:G	0.9919368205	-0.1559	2.25e-11	8:117772445:A:G
A1C_Max_INT	Labs	hemoglobin A1c (HbA1c, maximum, inv-norm transformed)	chr8	117250001	118750000	chr8.117250001.118750000	6	2	0.836775405	8:118185733:A:G	0.8367665932	0.06381	1.74e-73	8:118185733:A:G,8:118191475:C:T	EUR	NA	NA	NA	NA	NA	NA	NA	NA	NA	NA	NA	NA	NA	NA	NA	NA	NA	NA	NA	NA	NA	2	0.836775405	8:118185733:A:G	0.8367665932	0.07115	2.001e-123	8:118185733:A:G,8:118191475:C:T
A1C_Max_INT	Labs	hemoglobin A1c (HbA1c, maximum, inv-norm transformed)	chr8	126000001	127000000	chr8.126000001.127000000	1	1	0.999566391	8:126500031:C:G	0.99956638	-0.02126	2.6e-11	8:126500031:C:G	EUR	NA	NA	NA	NA	NA	NA	NA	NA	NA	NA	NA	NA	NA	NA	NA	NA	NA	NA	NA	NA	NA	1	0.999566391	8:126500031:C:G	0.99956638	-0.03241	4.799e-29	8:126500031:C:G
A1C_Max_INT	Labs	hemoglobin A1c (HbA1c, maximum, inv-norm transformed)	chr8	126000001	127000000	chr8.126000001.127000000	2	12	0.105926987	8:126635162:A:G	0.1059042013	-0.009621	0.02466	8:126630568:G:T,8:126634730:T:C,8:126634833:G:T,8:126634860:T:C,8:126634888:G:A,8:126634923:A:C,8:126635162:A:G,8:126635438:C:T,8:126635758:G:A,8:126644284:T:C,8:126645018:C:T,8:126645637:G:A	EUR	NA	NA	NA	NA	NA	NA	NA	NA	NA	NA	NA	NA	NA	NA	NA	NA	NA	NA	NA	NA	NA	12	0.105926987	8:126635162:A:G	0.1059042013	-0.02269	7.517e-09	8:126630568:G:T,8:126634730:T:C,8:126634833:G:T,8:126634860:T:C,8:126634888:G:A,8:126634923:A:C,8:126635162:A:G,8:126635438:C:T,8:126635758:G:A,8:126644284:T:C,8:126645018:C:T,8:126645637:G:A
A1C_Max_INT	Labs	hemoglobin A1c (HbA1c, maximum, inv-norm transformed)	chr8	145250001	146000000	chr8.145250001.146000000	1	19	0.203833313	8:145545949:T:C	0.2035286689	-0.02472	2.11e-13	8:145507304:C:T,8:145507509:T:C,8:145508000:A:G,8:145509128:T:C,8:145511201:T:A,8:145544720:G:A,8:145545546:A:G,8:145545749:G:A,8:145545920:C:T,8:145545949:T:C,8:145546036:A:G,8:145506363:G:C,8:145510341:C:T,8:145510756:A:G,8:145525277:C:T,8:145536056:A:G,8:145536593:G:A,8:145551199:C:G,8:145551200:C:G	AMR	NA	NA	NA	NA	NA	NA	NA	11	0.20383331	8:145545949:T:C	0.20352867	-0.04837	1.303e-10	8:145507304:C:T,8:145507509:T:C,8:145508000:A:G,8:145509128:T:C,8:145511201:T:A,8:145544720:G:A,8:145545546:A:G,8:145545749:G:A,8:145545920:C:T,8:145545949:T:C,8:145546036:A:G	NA	NA	NA	NA	NA	NA	NA	19	0.134430547	8:145510341:C:T	0.1342197505	0.02312	6.662e-15	8:145506363:G:C,8:145507304:C:T,8:145507509:T:C,8:145508000:A:G,8:145509128:T:C,8:145510341:C:T,8:145510756:A:G,8:145511201:T:A,8:145525277:C:T,8:145536056:A:G,8:145536593:G:A,8:145544720:G:A,8:145545546:A:G,8:145545749:G:A,8:145545920:C:T,8:145545949:T:C,8:145546036:A:G,8:145551199:C:G,8:145551200:C:G
A1C_Max_INT	Labs	hemoglobin A1c (HbA1c, maximum, inv-norm transformed)	chr8	145250001	146000000	chr8.145250001.146000000	2	2	0.928134904	8:145531455:C:T	0.9281320771	0.1609	0.000248	8:145531455:C:T,8:145618947:C:T	EUR	NA	NA	NA	NA	NA	NA	NA	NA	NA	NA	NA	NA	NA	NA	NA	NA	NA	NA	NA	NA	NA	2	0.928134904	8:145531455:C:T	0.9281320771	0.1986	1.213e-08	8:145531455:C:T,8:145618947:C:T
A1C_Max_INT	Labs	hemoglobin A1c (HbA1c, maximum, inv-norm transformed)	chr8	40750001	42000000	chr8.40750001.42000000	1	10	0.129220658	8:41515531:A:G	0.1291407938	-0.04282	1.09e-43	8:41508168:A:C,8:41509259:G:A,8:41509727:A:C,8:41510260:G:C,8:41513531:T:C,8:41513809:T:C,8:41514888:G:A,8:41515130:A:G,8:41515531:A:G,8:41515993:G:A	AFR	10	0.129220658	8:41515531:A:G	0.129140794	-0.04463	4.1e-16	8:41508168:A:C,8:41509259:G:A,8:41509727:A:C,8:41510260:G:C,8:41513531:T:C,8:41513809:T:C,8:41514888:G:A,8:41515130:A:G,8:41515531:A:G,8:41515993:G:A	NA	NA	NA	NA	NA	NA	NA	NA	NA	NA	NA	NA	NA	NA	NA	NA	NA	NA	NA	NA	NA
A1C_Max_INT	Labs	hemoglobin A1c (HbA1c, maximum, inv-norm transformed)	chr8	40750001	42000000	chr8.40750001.42000000	2	2	0.986727661	8:41630447:G:A	0.9867264937	-0.05149	4.07e-54	8:41630447:G:A,8:41630405:G:A	AMR	NA	NA	NA	NA	NA	NA	NA	1	0.98672766	8:41630447:G:A	0.98672649	-0.05126	5.696e-11	8:41630447:G:A	NA	NA	NA	NA	NA	NA	NA	2	0.75385971	8:41630447:G:A	0.7538597097	-0.07327	4.118e-106	8:41630405:G:A,8:41630447:G:A
A1C_Max_INT	Labs	hemoglobin A1c (HbA1c, maximum, inv-norm transformed)	chr8	40750001	42000000	chr8.40750001.42000000	3	1	0.999948724	8:41509915:C:T	0.9999487237	-0.04106	9.3e-42	8:41509915:C:T	EUR	NA	NA	NA	NA	NA	NA	NA	NA	NA	NA	NA	NA	NA	NA	NA	NA	NA	NA	NA	NA	NA	1	0.999948724	8:41509915:C:T	0.9999487237	-0.05164	2.236e-72	8:41509915:C:T
A1C_Max_INT	Labs	hemoglobin A1c (HbA1c, maximum, inv-norm transformed)	chr8	40750001	42000000	chr8.40750001.42000000	4	1	0.999993477	8:41589736:T:G	0.9999934772	0.1525	6.62e-11	8:41589736:T:G	EUR	NA	NA	NA	NA	NA	NA	NA	NA	NA	NA	NA	NA	NA	NA	NA	NA	NA	NA	NA	NA	NA	1	0.999993477	8:41589736:T:G	0.9999934772	0.1494	1.618e-16	8:41589736:T:G
A1C_Max_INT	Labs	hemoglobin A1c (HbA1c, maximum, inv-norm transformed)	chr8	40750001	42000000	chr8.40750001.42000000	5	1	0.951747452	8:41529172:A:G	0.9517474518	0.04095	3.56e-23	8:41529172:A:G	EUR	NA	NA	NA	NA	NA	NA	NA	NA	NA	NA	NA	NA	NA	NA	NA	NA	NA	NA	NA	NA	NA	1	0.951747452	8:41529172:A:G	0.9517474518	0.06677	1.965e-65	8:41529172:A:G
A1C_Max_INT	Labs	hemoglobin A1c (HbA1c, maximum, inv-norm transformed)	chr8	40750001	42000000	chr8.40750001.42000000	6	6	0.306373426	8:41545516:G:T	0.3063734258	0.1132	2.27e-25	8:41540622:A:G,8:41542093:G:A,8:41543675:G:A,8:41545516:G:T,8:41546512:T:C,8:41549491:G:A	EUR	NA	NA	NA	NA	NA	NA	NA	NA	NA	NA	NA	NA	NA	NA	NA	NA	NA	NA	NA	NA	NA	6	0.306373426	8:41545516:G:T	0.3063734258	0.1305	6.183e-56	8:41540622:A:G,8:41542093:G:A,8:41543675:G:A,8:41545516:G:T,8:41546512:T:C,8:41549491:G:A
A1C_Max_INT	Labs	hemoglobin A1c (HbA1c, maximum, inv-norm transformed)	chr8	95250001	96500000	chr8.95250001.96500000	1	6	0.39664766	8:95968413:T:G	0.3966386096	0.02728	1.28e-19	8:95960855:G:C,8:95960947:A:G,8:95965695:A:G,8:95967372:A:G,8:95967688:C:G,8:95968413:T:G	EUR	NA	NA	NA	NA	NA	NA	NA	NA	NA	NA	NA	NA	NA	NA	NA	NA	NA	NA	NA	NA	NA	6	0.39664766	8:95968413:T:G	0.3966386096	0.03501	1.161e-34	8:95960855:G:C,8:95960947:A:G,8:95965695:A:G,8:95967372:A:G,8:95967688:C:G,8:95968413:T:G
A1C_Max_INT	Labs	hemoglobin A1c (HbA1c, maximum, inv-norm transformed)	chr9	131500001	132250000	chr9.131500001.132250000	1	71	0.049588696	9:131897456:G:A	0.0495127844	0.02125	6.21e-11	9:131866388:C:T,9:131868196:C:T,9:131873256:A:C,9:131874552:A:T,9:131874641:A:G,9:131876908:G:A,9:131880067:C:T,9:131880092:C:T,9:131882067:G:T,9:131884631:A:C,9:131884802:C:T,9:131885279:G:A,9:131885534:C:T,9:131886031:T:C,9:131887071:A:G,9:131888320:C:G,9:131888435:A:C,9:131891152:C:G,9:131891775:G:A,9:131891829:A:G,9:131893087:C:T,9:131893406:C:T,9:131894340:A:C,9:131894808:C:G,9:131894934:G:A…	EUR	NA	NA	NA	NA	NA	NA	NA	NA	NA	NA	NA	NA	NA	NA	NA	NA	NA	NA	NA	NA	NA	71	0.049588696	9:131897456:G:A	0.0495127844	0.02452	1.558e-15	9:131866388:C:T,9:131868196:C:T,9:131873256:A:C,9:131874552:A:T,9:131874641:A:G,9:131876908:G:A,9:131880067:C:T,9:131880092:C:T,9:131882067:G:T,9:131884631:A:C,9:131884802:C:T,9:131885279:G:A,9:131885534:C:T,9:131886031:T:C,9:131887071:A:G,9:131888320:C:G,9:131888435:A:C,9:131891152:C:G,9:131891775:G:A,9:131891829:A:G,9:131893087:C:T,9:131893406:C:T,9:131894340:A:C,9:131894808:C:G,9:131894934:G:A…
A1C_Max_INT	Labs	hemoglobin A1c (HbA1c, maximum, inv-norm transformed)	chr9	131500001	132250000	chr9.131500001.132250000	2	10	0.80777171	9:131793184:G:T	0.8077564741	-0.05967	0.000191	9:131792872:T:A,9:131793011:G:A,9:131793184:G:T,9:131793339:G:T,9:131798276:T:G,9:131800069:A:G,9:131806172:G:A,9:131808379:G:A,9:131810948:C:T,9:131813642:C:T	EUR	NA	NA	NA	NA	NA	NA	NA	NA	NA	NA	NA	NA	NA	NA	NA	NA	NA	NA	NA	NA	NA	10	0.80777171	9:131793184:G:T	0.8077564741	-0.2623	2.555e-08	9:131792872:T:A,9:131793011:G:A,9:131793184:G:T,9:131793339:G:T,9:131798276:T:G,9:131800069:A:G,9:131806172:G:A,9:131808379:G:A,9:131810948:C:T,9:131813642:C:T
A1C_Max_INT	Labs	hemoglobin A1c (HbA1c, maximum, inv-norm transformed)	chr9	135750001	136750000	chr9.135750001.136750000	1	1	1	9:136149711:A:T	1	-0.06268	9.8e-46	9:136149711:A:T	EUR	NA	NA	NA	NA	NA	NA	NA	NA	NA	NA	NA	NA	NA	NA	NA	NA	NA	NA	NA	NA	NA	1	1	9:136149711:A:T	1	-0.07313	3.443e-94	9:136149711:A:T
A1C_Max_INT	Labs	hemoglobin A1c (HbA1c, maximum, inv-norm transformed)	chr9	135750001	136750000	chr9.135750001.136750000	2	3	0.821947244	9:136522274:C:T	0.8219471241	0.02687	8.77e-05	9:136522274:C:T,9:136530130:C:A,9:136535677:G:A	EUR	NA	NA	NA	NA	NA	NA	NA	NA	NA	NA	NA	NA	NA	NA	NA	NA	NA	NA	NA	NA	NA	3	0.821947244	9:136522274:C:T	0.8219471241	0.03142	6.891e-09	9:136522274:C:T,9:136530130:C:A,9:136535677:G:A
A1C_Max_INT	Labs	hemoglobin A1c (HbA1c, maximum, inv-norm transformed)	chr9	138750001	139750000	chr9.138750001.139750000	1	11	0.636367556	9:139246594:G:A	0.6363332744	-0.04575	1.22e-38	9:139246565:G:A,9:139246594:G:A,9:139248082:A:G,9:139245649:T:C,9:139246588:A:G,9:139246733:A:G,9:139246736:G:A,9:139246739:G:A,9:139246765:G:A,9:139246766:A:G,9:139246768:G:A	AFR	3	0.636367556	9:139246594:G:A	0.636333274	-0.03537	7.732e-09	9:139246565:G:A,9:139246594:G:A,9:139248082:A:G	10	0.18082514	9:139246765:G:A	0.18067299	-0.04439	2.562e-09	9:139245649:T:C,9:139246565:G:A,9:139246588:A:G,9:139246594:G:A,9:139246733:A:G,9:139246736:G:A,9:139246739:G:A,9:139246765:G:A,9:139246766:A:G,9:139246768:G:A	NA	NA	NA	NA	NA	NA	NA	4	0.551402098	9:139248082:A:G	0.5513997201	-0.053	3.203e-58	9:139246565:G:A,9:139246594:G:A,9:139246768:G:A,9:139248082:A:G
A1C_Max_INT	Labs	hemoglobin A1c (HbA1c, maximum, inv-norm transformed)	chr9	138750001	139750000	chr9.138750001.139750000	2	7	0.306276644	9:139555089:A:G	0.3062729229	-0.02465	6.92e-07	9:139552910:C:T,9:139553865:C:T,9:139555089:A:G,9:139555173:C:T,9:139555361:T:C,9:139556171:T:C,9:139556360:A:G	EUR	NA	NA	NA	NA	NA	NA	NA	NA	NA	NA	NA	NA	NA	NA	NA	NA	NA	NA	NA	NA	NA	7	0.306276644	9:139555089:A:G	0.3062729229	-0.02824	5.147e-12	9:139552910:C:T,9:139553865:C:T,9:139555089:A:G,9:139555173:C:T,9:139555361:T:C,9:139556171:T:C,9:139556360:A:G
A1C_Max_INT	Labs	hemoglobin A1c (HbA1c, maximum, inv-norm transformed)	chr9	21500001	22750000	chr9.21500001.22750000	1	2	0.541642757	9:22137685:T:G	0.5416071696	-0.04556	7.89e-37	9:22136440:G:C,9:22137685:T:G	AMR	NA	NA	NA	NA	NA	NA	NA	2	0.54164276	9:22137685:T:G	0.54160717	-0.0527	8.729e-12	9:22136440:G:C,9:22137685:T:G	NA	NA	NA	NA	NA	NA	NA	NA	NA	NA	NA	NA	NA	NA
A1C_Max_INT	Labs	hemoglobin A1c (HbA1c, maximum, inv-norm transformed)	chr9	21500001	22750000	chr9.21500001.22750000	2	8	0.813163182	9:22134094:T:C	0.8131631824	0.07895	8.98e-76	9:22132076:A:G,9:22132698:T:C,9:22132729:A:G,9:22132878:T:C,9:22133284:G:A,9:22134068:G:A,9:22134094:T:C,9:22134253:G:A	EUR	NA	NA	NA	NA	NA	NA	NA	8	0.20118907	9:22132076:A:G	0.2011232	0.06134	1.223e-11	9:22132076:A:G,9:22132698:T:C,9:22132729:A:G,9:22132878:T:C,9:22133284:G:A,9:22134068:G:A,9:22134094:T:C,9:22134253:G:A	NA	NA	NA	NA	NA	NA	NA	2	0.813163182	9:22134094:T:C	0.8131631824	0.09618	5.576e-150	9:22134068:G:A,9:22134094:T:C
A1C_Max_INT	Labs	hemoglobin A1c (HbA1c, maximum, inv-norm transformed)	chr9	21500001	22750000	chr9.21500001.22750000	3	1	0.952941508	9:22133773:G:A	0.9529415084	-0.1102	4.23e-14	9:22133773:G:A	EUR	NA	NA	NA	NA	NA	NA	NA	NA	NA	NA	NA	NA	NA	NA	NA	NA	NA	NA	NA	NA	NA	1	0.952941508	9:22133773:G:A	0.9529415084	-0.1196	3.819e-24	9:22133773:G:A
A1C_Max_INT	Labs	hemoglobin A1c (HbA1c, maximum, inv-norm transformed)	chr9	21500001	22750000	chr9.21500001.22750000	4	7	0.612387346	9:21965232:C:G	0.6123873452	0.02666	3.66e-07	9:21965232:C:G,9:21970427:A:G,9:21983914:T:C,9:21984661:A:C,9:21987584:T:C,9:21989477:T:C,9:21993964:T:C	EUR	NA	NA	NA	NA	NA	NA	NA	NA	NA	NA	NA	NA	NA	NA	NA	NA	NA	NA	NA	NA	NA	7	0.612387346	9:21965232:C:G	0.6123873452	0.03649	9.624e-18	9:21965232:C:G,9:21970427:A:G,9:21983914:T:C,9:21984661:A:C,9:21987584:T:C,9:21989477:T:C,9:21993964:T:C
A1C_Max_INT	Labs	hemoglobin A1c (HbA1c, maximum, inv-norm transformed)	chr9	21500001	22750000	chr9.21500001.22750000	5	13	0.214306475	9:22288140:T:A	0.2143064746	0.03267	1.33e-10	9:22258082:A:T,9:22288140:T:A,9:22288404:G:A,9:22289420:C:T,9:22289853:A:G,9:22290710:G:A,9:22291214:C:T,9:22297924:G:T,9:22298437:G:C,9:22298530:G:A,9:22298583:G:A,9:22298591:G:C,9:22298817:G:C	EUR	NA	NA	NA	NA	NA	NA	NA	NA	NA	NA	NA	NA	NA	NA	NA	NA	NA	NA	NA	NA	NA	13	0.214306475	9:22288140:T:A	0.2143064746	0.0692	1.479e-16	9:22258082:A:T,9:22288140:T:A,9:22288404:G:A,9:22289420:C:T,9:22289853:A:G,9:22290710:G:A,9:22291214:C:T,9:22297924:G:T,9:22298437:G:C,9:22298530:G:A,9:22298583:G:A,9:22298591:G:C,9:22298817:G:C
A1C_Max_INT	Labs	hemoglobin A1c (HbA1c, maximum, inv-norm transformed)	chr9	28000001	28750000	chr9.28000001.28750000	1	8	0.30102033	9:28425515:C:G	0.3009532016	-0.0315	1.02e-19	9:28411264:T:A,9:28411949:G:T,9:28412227:A:T,9:28414339:A:G,9:28414625:C:T,9:28415512:C:T,9:28418511:G:A,9:28425515:C:G	EUR	NA	NA	NA	NA	NA	NA	NA	NA	NA	NA	NA	NA	NA	NA	NA	NA	NA	NA	NA	NA	NA	8	0.30102033	9:28425515:C:G	0.3009532016	-0.0334	1.15e-27	9:28411264:T:A,9:28411949:G:T,9:28412227:A:T,9:28414339:A:G,9:28414625:C:T,9:28415512:C:T,9:28418511:G:A,9:28425515:C:G
A1C_Max_INT	Labs	hemoglobin A1c (HbA1c, maximum, inv-norm transformed)	chr9	4000001	4750000	chr9.4000001.4750000	1	2	0.634715144	9:4577797:G:C	0.6347035834	-0.009189	0.002903	9:4577797:G:C,9:4578661:G:C	EUR	NA	NA	NA	NA	NA	NA	NA	NA	NA	NA	NA	NA	NA	NA	NA	NA	NA	NA	NA	NA	NA	2	0.634715144	9:4577797:G:C	0.6347035834	-0.01621	1.859e-08	9:4577797:G:C,9:4578661:G:C
A1C_Max_INT	Labs	hemoglobin A1c (HbA1c, maximum, inv-norm transformed)	chr9	4000001	4750000	chr9.4000001.4750000	2	8	0.293132871	9:4291928:A:C	0.2930905731	-0.02115	7.67e-10	9:4283137:G:T,9:4289050:C:A,9:4290085:G:C,9:4290541:C:A,9:4290823:A:T,9:4291928:A:C,9:4292083:G:A,9:4298589:G:A	EUR	NA	NA	NA	NA	NA	NA	NA	NA	NA	NA	NA	NA	NA	NA	NA	NA	NA	NA	NA	NA	NA	8	0.293132871	9:4291928:A:C	0.2930905731	-0.02176	4.064e-13	9:4283137:G:T,9:4289050:C:A,9:4290085:G:C,9:4290541:C:A,9:4290823:A:T,9:4291928:A:C,9:4292083:G:A,9:4298589:G:A
A1C_Max_INT	Labs	hemoglobin A1c (HbA1c, maximum, inv-norm transformed)	chr9	84000001	84750000	chr9.84000001.84750000	1	2	0.716165006	9:84311800:T:C	0.7161502963	0.02754	3.76e-17	9:84308948:G:A,9:84311800:T:C	EUR	NA	NA	NA	NA	NA	NA	NA	NA	NA	NA	NA	NA	NA	NA	NA	NA	NA	NA	NA	NA	NA	2	0.716165006	9:84311800:T:C	0.7161502963	0.0331	4.463e-30	9:84308948:G:A,9:84311800:T:C
A1C_Max_INT	Labs	hemoglobin A1c (HbA1c, maximum, inv-norm transformed)	chr9	84000001	84750000	chr9.84000001.84750000	2	25	0.096263136	9:84313060:T:A	0.096141955	-0.03513	0.000106	9:84276031:C:T,9:84290375:G:A,9:84294932:A:T,9:84297360:T:C,9:84302499:A:T,9:84302920:G:C,9:84302950:G:A,9:84303250:C:G,9:84303792:G:A,9:84304870:G:C,9:84306369:G:T,9:84306559:T:C,9:84306645:C:G,9:84306696:C:G,9:84306876:C:T,9:84307160:T:C,9:84313060:T:A,9:84313578:C:T,9:84313792:G:A,9:84314589:A:G,9:84316015:G:C,9:84316640:T:C,9:84316644:C:T,9:84318051:A:G,9:84318291:C:T	EUR	NA	NA	NA	NA	NA	NA	NA	NA	NA	NA	NA	NA	NA	NA	NA	NA	NA	NA	NA	NA	NA	25	0.096263136	9:84313060:T:A	0.096141955	-0.04896	6.441e-12	9:84276031:C:T,9:84290375:G:A,9:84294932:A:T,9:84297360:T:C,9:84302499:A:T,9:84302920:G:C,9:84302950:G:A,9:84303250:C:G,9:84303792:G:A,9:84304870:G:C,9:84306369:G:T,9:84306559:T:C,9:84306645:C:G,9:84306696:C:G,9:84306876:C:T,9:84307160:T:C,9:84313060:T:A,9:84313578:C:T,9:84313792:G:A,9:84314589:A:G,9:84316015:G:C,9:84316640:T:C,9:84316644:C:T,9:84318051:A:G,9:84318291:C:T
A1C_Max_INT	Labs	hemoglobin A1c (HbA1c, maximum, inv-norm transformed)	chr9	91000001	92000000	chr9.91000001.92000000	1	1	0.998126401	9:91495135:C:T	0.9981263763	0.06704	8.82e-18	9:91495135:C:T	EUR	NA	NA	NA	NA	NA	NA	NA	NA	NA	NA	NA	NA	NA	NA	NA	NA	NA	NA	NA	NA	NA	1	0.998126401	9:91495135:C:T	0.9981263763	0.08928	2.546e-45	9:91495135:C:T
A1C_Max_INT	Labs	hemoglobin A1c (HbA1c, maximum, inv-norm transformed)	chr9	91000001	92000000	chr9.91000001.92000000	2	1	0.986696019	9:91393682:C:T	0.9866958447	0.1912	0.000489	9:91393682:C:T	EUR	NA	NA	NA	NA	NA	NA	NA	NA	NA	NA	NA	NA	NA	NA	NA	NA	NA	NA	NA	NA	NA	1	0.986696019	9:91393682:C:T	0.9866958447	0.3385	2.214e-10	9:91393682:C:T
A1C_Max_INT	Labs	hemoglobin A1c (HbA1c, maximum, inv-norm transformed)	chr9	96500001	97750000	chr9.96500001.97750000	1	20	0.102203586	9:96937680:G:A	0.1021883236	-0.0288	9.79e-16	9:96915002:C:T,9:96916230:G:T,9:96916536:A:T,9:96919905:A:G,9:96921402:T:C,9:96923144:C:T,9:96923966:A:G,9:96927816:A:G,9:96928096:T:A,9:96928812:C:T,9:96929743:T:C,9:96933251:G:A,9:96937680:G:A,9:96943059:G:A,9:96947070:G:A,9:96949079:T:C,9:96951145:A:G,9:96961247:T:A,9:96967504:C:T,9:96968371:T:C	EUR	NA	NA	NA	NA	NA	NA	NA	NA	NA	NA	NA	NA	NA	NA	NA	NA	NA	NA	NA	NA	NA	20	0.102203586	9:96937680:G:A	0.1021883236	-0.03446	9.521e-31	9:96915002:C:T,9:96916230:G:T,9:96916536:A:T,9:96919905:A:G,9:96921402:T:C,9:96923144:C:T,9:96923966:A:G,9:96927816:A:G,9:96928096:T:A,9:96928812:C:T,9:96929743:T:C,9:96933251:G:A,9:96937680:G:A,9:96943059:G:A,9:96947070:G:A,9:96949079:T:C,9:96951145:A:G,9:96961247:T:A,9:96967504:C:T,9:96968371:T:C
A1C_Max_INT	Labs	hemoglobin A1c (HbA1c, maximum, inv-norm transformed)	chr9	96500001	97750000	chr9.96500001.97750000	2	3	0.690101088	9:97364636:C:T	0.6900957305	0.09261	1.63e-05	9:97267717:A:C,9:97364636:C:T,9:97394809:G:A	EUR	NA	NA	NA	NA	NA	NA	NA	NA	NA	NA	NA	NA	NA	NA	NA	NA	NA	NA	NA	NA	NA	3	0.690101088	9:97364636:C:T	0.6900957305	0.09996	3.452e-09	9:97267717:A:C,9:97364636:C:T,9:97394809:G:A
A1C_Mean_INT	Labs	hemoglobin A1c (HbA1c, mean, inv-norm transformed)	chr10	114250001	115250000	chr10.114250001.115250000	1	1	1	10:114758349:C:T	1	-0.1548	0	10:114758349:C:T	AFR	1	1	10:114758349:C:T	1	-0.121	3.815e-114	10:114758349:C:T	1	0.99989892	10:114758349:C:T	0.99989891	-0.1084	9.389e-48	10:114758349:C:T	NA	NA	NA	NA	NA	NA	NA	1	0.999843035	10:114758349:C:T	0.9998430354	-0.192	0	10:114758349:C:T
A1C_Mean_INT	Labs	hemoglobin A1c (HbA1c, mean, inv-norm transformed)	chr10	114250001	115250000	chr10.114250001.115250000	2	10	0.679134403	10:114760218:C:G	0.6791048565	0.1018	1.87e-16	10:114736670:T:G,10:114737324:C:T,10:114739987:C:T,10:114743091:A:G,10:114743171:T:G,10:114750269:C:T,10:114760218:C:G,10:114760590:C:T,10:114764633:G:A,10:114822463:C:T	AFR	10	0.679134403	10:114760218:C:G	0.679104856	0.09833	3.902e-17	10:114736670:T:G,10:114737324:C:T,10:114739987:C:T,10:114743091:A:G,10:114743171:T:G,10:114750269:C:T,10:114760218:C:G,10:114760590:C:T,10:114764633:G:A,10:114822463:C:T	NA	NA	NA	NA	NA	NA	NA	NA	NA	NA	NA	NA	NA	NA	NA	NA	NA	NA	NA	NA	NA
A1C_Mean_INT	Labs	hemoglobin A1c (HbA1c, mean, inv-norm transformed)	chr10	114250001	115250000	chr10.114250001.115250000	3	1	0.998421352	10:114793572:T:C	0.9984213523	-0.1872	6.07e-61	10:114793572:T:C	EUR	NA	NA	NA	NA	NA	NA	NA	NA	NA	NA	NA	NA	NA	NA	NA	NA	NA	NA	NA	NA	NA	1	0.998421352	10:114793572:T:C	0.9984213523	-0.2093	1.026e-119	10:114793572:T:C
A1C_Mean_INT	Labs	hemoglobin A1c (HbA1c, mean, inv-norm transformed)	chr10	114250001	115250000	chr10.114250001.115250000	4	1	0.998601331	10:114874406:C:A	0.9986013311	0.0158	3.48e-05	10:114874406:C:A	EUR	NA	NA	NA	NA	NA	NA	NA	NA	NA	NA	NA	NA	NA	NA	NA	NA	NA	NA	NA	NA	NA	1	0.998601331	10:114874406:C:A	0.9986013311	0.03129	3.102e-19	10:114874406:C:A
A1C_Mean_INT	Labs	hemoglobin A1c (HbA1c, mean, inv-norm transformed)	chr10	114250001	115250000	chr10.114250001.115250000	5	2	0.655245831	10:114737324:C:T	0.6552458312	0.08289	6.21e-18	10:114737324:C:T,10:114743091:A:G	EUR	NA	NA	NA	NA	NA	NA	NA	NA	NA	NA	NA	NA	NA	NA	NA	NA	NA	NA	NA	NA	NA	2	0.655245831	10:114737324:C:T	0.6552458312	0.143	1.9e-33	10:114737324:C:T,10:114743091:A:G
A1C_Mean_INT	Labs	hemoglobin A1c (HbA1c, mean, inv-norm transformed)	chr10	114250001	115250000	chr10.114250001.115250000	6	2	0.535998428	10:114769438:G:A	0.5359984279	-0.398	1.7e-14	10:114769438:G:A,10:114774829:C:T	EUR	NA	NA	NA	NA	NA	NA	NA	NA	NA	NA	NA	NA	NA	NA	NA	NA	NA	NA	NA	NA	NA	2	0.535998428	10:114769438:G:A	0.5359984279	-0.4799	4.853e-33	10:114769438:G:A,10:114774829:C:T
A1C_Mean_INT	Labs	hemoglobin A1c (HbA1c, mean, inv-norm transformed)	chr10	11750001	12750000	chr10.11750001.12750000	1	1	0.994813324	10:12307894:C:T	0.994812465	-0.0541	2.32e-39	10:12307894:C:T	AFR	1	0.994813324	10:12307894:C:T	0.994812465	-0.04567	3.819e-12	10:12307894:C:T	NA	NA	NA	NA	NA	NA	NA	NA	NA	NA	NA	NA	NA	NA	NA	NA	NA	NA	NA	NA	NA
A1C_Mean_INT	Labs	hemoglobin A1c (HbA1c, mean, inv-norm transformed)	chr10	11750001	12750000	chr10.11750001.12750000	2	1	0.999515835	10:12245520:G:A	0.9995158349	-0.05015	3.17e-35	10:12245520:G:A	EUR	NA	NA	NA	NA	NA	NA	NA	NA	NA	NA	NA	NA	NA	NA	NA	NA	NA	NA	NA	NA	NA	1	0.999515835	10:12245520:G:A	0.9995158349	-0.06309	2.354e-61	10:12245520:G:A
A1C_Mean_INT	Labs	hemoglobin A1c (HbA1c, mean, inv-norm transformed)	chr10	11750001	12750000	chr10.11750001.12750000	3	7	0.288308947	10:12600361:T:C	0.2883086893	0.02074	0.000188	10:12596400:C:T,10:12596714:T:A,10:12598448:T:C,10:12600361:T:C,10:12601713:G:A,10:12602908:T:C,10:12604096:G:C	EUR	NA	NA	NA	NA	NA	NA	NA	NA	NA	NA	NA	NA	NA	NA	NA	NA	NA	NA	NA	NA	NA	7	0.288308947	10:12600361:T:C	0.2883086893	0.0285	1.411e-09	10:12596400:C:T,10:12596714:T:A,10:12598448:T:C,10:12600361:T:C,10:12601713:G:A,10:12602908:T:C,10:12604096:G:C
A1C_Mean_INT	Labs	hemoglobin A1c (HbA1c, mean, inv-norm transformed)	chr10	121250001	122000000	chr10.121250001.122000000	1	1	0.99683132	10:121379400:T:G	0.9968310107	-0.009024	0.5036	10:121379400:T:G	EUR	NA	NA	NA	NA	NA	NA	NA	NA	NA	NA	NA	NA	NA	NA	NA	NA	NA	NA	NA	NA	NA	1	0.99683132	10:121379400:T:G	0.9968310107	0.6041	9.146e-09	10:121379400:T:G
A1C_Mean_INT	Labs	hemoglobin A1c (HbA1c, mean, inv-norm transformed)	chr10	121250001	122000000	chr10.121250001.122000000	2	22	0.118289132	10:121613740:G:C	0.1181990367	-0.03094	3.11e-12	10:121585598:C:T,10:121613740:G:C,10:121636632:C:T,10:121642333:C:T,10:121644627:C:T,10:121644735:A:C,10:121645775:G:A,10:121649371:C:G,10:121649707:A:C,10:121658842:C:A,10:121660400:A:C,10:121660465:T:G,10:121661261:C:T,10:121661727:G:T,10:121664619:C:G,10:121665767:C:T,10:121679833:C:A,10:121680152:A:C,10:121689441:G:A,10:121691518:T:C,10:121692908:A:C,10:121699856:T:C	EUR	NA	NA	NA	NA	NA	NA	NA	NA	NA	NA	NA	NA	NA	NA	NA	NA	NA	NA	NA	NA	NA	22	0.118289132	10:121613740:G:C	0.1181990367	-0.02874	1.081e-14	10:121585598:C:T,10:121613740:G:C,10:121636632:C:T,10:121642333:C:T,10:121644627:C:T,10:121644735:A:C,10:121645775:G:A,10:121649371:C:G,10:121649707:A:C,10:121658842:C:A,10:121660400:A:C,10:121660465:T:G,10:121661261:C:T,10:121661727:G:T,10:121664619:C:G,10:121665767:C:T,10:121679833:C:A,10:121680152:A:C,10:121689441:G:A,10:121691518:T:C,10:121692908:A:C,10:121699856:T:C
A1C_Mean_INT	Labs	hemoglobin A1c (HbA1c, mean, inv-norm transformed)	chr10	69750001	71750000	chr10.69750001.71750000	1	2	1	10:71094504:T:C	1	0.2171	2.34e-255	10:71094504:T:C,10:71099109:A:G	EUR	2	0.629473439	10:71099109:A:G	0.629456211	0.1061	2.809e-08	10:71094504:T:C,10:71099109:A:G	2	0.53544892	10:71094504:T:C	0.53540563	0.1786	9.685e-39	10:71094504:T:C,10:71099109:A:G	NA	NA	NA	NA	NA	NA	NA	1	1	10:71094504:T:C	1	0.2397	0	10:71094504:T:C
A1C_Mean_INT	Labs	hemoglobin A1c (HbA1c, mean, inv-norm transformed)	chr10	69750001	71750000	chr10.69750001.71750000	2	2	0.663634627	10:71021887:G:A	0.6636346265	0.3191	2.04e-27	10:71021887:G:A,10:71022040:T:C	EUR	NA	NA	NA	NA	NA	NA	NA	NA	NA	NA	NA	NA	NA	NA	NA	NA	NA	NA	NA	NA	NA	2	0.663634627	10:71021887:G:A	0.6636346265	0.3474	2.45e-47	10:71021887:G:A,10:71022040:T:C
A1C_Mean_INT	Labs	hemoglobin A1c (HbA1c, mean, inv-norm transformed)	chr10	69750001	71750000	chr10.69750001.71750000	3	7	0.369959732	10:70381848:T:G	0.3699597319	0.02001	5.03e-10	10:70336904:C:T,10:70337459:T:C,10:70337590:T:G,10:70367206:C:T,10:70367452:C:A,10:70381848:T:G,10:70382179:A:G	EUR	NA	NA	NA	NA	NA	NA	NA	NA	NA	NA	NA	NA	NA	NA	NA	NA	NA	NA	NA	NA	NA	7	0.369959732	10:70381848:T:G	0.3699597319	0.03001	1.027e-24	10:70336904:C:T,10:70337459:T:C,10:70337590:T:G,10:70367206:C:T,10:70367452:C:A,10:70381848:T:G,10:70382179:A:G
A1C_Mean_INT	Labs	hemoglobin A1c (HbA1c, mean, inv-norm transformed)	chr10	69750001	71750000	chr10.69750001.71750000	4	2	0.808750241	10:71125119:C:T	0.8087502414	0.598	6.29e-22	10:71095035:G:A,10:71125119:C:T	EUR	NA	NA	NA	NA	NA	NA	NA	NA	NA	NA	NA	NA	NA	NA	NA	NA	NA	NA	NA	NA	NA	2	0.808750241	10:71125119:C:T	0.8087502414	0.6518	1.218e-45	10:71095035:G:A,10:71125119:C:T
A1C_Mean_INT	Labs	hemoglobin A1c (HbA1c, mean, inv-norm transformed)	chr10	80500001	81500000	chr10.80500001.81500000	1	8	0.167759071	10:80942631:A:G	0.1677353676	0.02698	3e-19	10:80942620:C:T,10:80942631:A:G,10:80942855:G:C,10:80943841:G:A,10:80944230:T:G,10:80945964:C:G,10:80947438:T:C,10:80947777:T:G	EUR	NA	NA	NA	NA	NA	NA	NA	NA	NA	NA	NA	NA	NA	NA	NA	NA	NA	NA	NA	NA	NA	8	0.167759071	10:80942631:A:G	0.1677353676	0.04092	1.882e-46	10:80942620:C:T,10:80942631:A:G,10:80942855:G:C,10:80943841:G:A,10:80944230:T:G,10:80945964:C:G,10:80947438:T:C,10:80947777:T:G
A1C_Mean_INT	Labs	hemoglobin A1c (HbA1c, mean, inv-norm transformed)	chr10	80500001	81500000	chr10.80500001.81500000	2	3	0.668619489	10:81013288:G:A	0.6686095301	-0.086	0.02887	10:81001234:A:T,10:81013288:G:A,10:81014647:C:T	EUR	NA	NA	NA	NA	NA	NA	NA	NA	NA	NA	NA	NA	NA	NA	NA	NA	NA	NA	NA	NA	NA	3	0.668619489	10:81013288:G:A	0.6686095301	-0.2363	7.599e-09	10:81001234:A:T,10:81013288:G:A,10:81014647:C:T
A1C_Mean_INT	Labs	hemoglobin A1c (HbA1c, mean, inv-norm transformed)	chr10	93750001	95000000	chr10.93750001.95000000	1	7	0.240973296	10:94463945:G:A	0.2408301558	0.0438	2.28e-41	10:94430497:A:C,10:94460281:A:G,10:94460650:T:C,10:94462427:T:C,10:94462882:C:T,10:94463779:G:T,10:94463945:G:A	AMR	NA	NA	NA	NA	NA	NA	NA	7	0.2409733	10:94463945:G:A	0.24083016	0.04042	4.28e-09	10:94430497:A:C,10:94460281:A:G,10:94460650:T:C,10:94462427:T:C,10:94462882:C:T,10:94463779:G:T,10:94463945:G:A	NA	NA	NA	NA	NA	NA	NA	NA	NA	NA	NA	NA	NA	NA
A1C_Mean_INT	Labs	hemoglobin A1c (HbA1c, mean, inv-norm transformed)	chr10	93750001	95000000	chr10.93750001.95000000	2	14	0.165860234	10:94469980:T:C	0.1658257578	0.03919	2.16e-35	10:94468934:G:A,10:94469980:T:C,10:94470515:T:C,10:94471595:C:T,10:94473629:G:A,10:94474097:G:A,10:94474111:C:T,10:94475111:G:A,10:94477219:T:A,10:94477539:G:A,10:94477870:C:T,10:94480334:C:T,10:94481917:G:A,10:94485763:G:A	EUR	NA	NA	NA	NA	NA	NA	NA	NA	NA	NA	NA	NA	NA	NA	NA	NA	NA	NA	NA	NA	NA	14	0.165860234	10:94469980:T:C	0.1658257578	0.05935	8.136e-88	10:94468934:G:A,10:94469980:T:C,10:94470515:T:C,10:94471595:C:T,10:94473629:G:A,10:94474097:G:A,10:94474111:C:T,10:94475111:G:A,10:94477219:T:A,10:94477539:G:A,10:94477870:C:T,10:94480334:C:T,10:94481917:G:A,10:94485763:G:A
A1C_Mean_INT	Labs	hemoglobin A1c (HbA1c, mean, inv-norm transformed)	chr11	127750001	128500000	chr11.127750001.128500000	1	3	0.491585133	11:128383687:C:T	0.4915821678	-0.02066	7.81e-08	11:128383687:C:T,11:128389259:G:C,11:128389391:C:T	EUR	NA	NA	NA	NA	NA	NA	NA	NA	NA	NA	NA	NA	NA	NA	NA	NA	NA	NA	NA	NA	NA	3	0.491585133	11:128383687:C:T	0.4915821678	-0.02549	8.765e-13	11:128383687:C:T,11:128389259:G:C,11:128389391:C:T
A1C_Mean_INT	Labs	hemoglobin A1c (HbA1c, mean, inv-norm transformed)	chr11	127750001	128500000	chr11.127750001.128500000	2	7	0.348489149	11:128226431:G:C	0.3484848075	0.02452	3.43e-12	11:128224218:T:A,11:128226431:G:C,11:128230354:C:T,11:128231469:T:G,11:128231566:T:C,11:128234144:A:G,11:128235252:C:A	EUR	NA	NA	NA	NA	NA	NA	NA	NA	NA	NA	NA	NA	NA	NA	NA	NA	NA	NA	NA	NA	NA	7	0.348489149	11:128226431:G:C	0.3484848075	0.03095	3.379e-21	11:128224218:T:A,11:128226431:G:C,11:128230354:C:T,11:128231469:T:G,11:128231566:T:C,11:128234144:A:G,11:128235252:C:A
A1C_Mean_INT	Labs	hemoglobin A1c (HbA1c, mean, inv-norm transformed)	chr11	127750001	128500000	chr11.127750001.128500000	3	23	0.087423984	11:127995874:A:G	0.0874183223	0.01209	0.001453	11:127995874:A:G,11:128002947:C:A,11:128002959:A:G,11:128003786:A:G,11:128003837:C:T,11:128004872:A:C,11:128006503:C:T,11:128006889:C:A,11:128007378:A:C,11:128008033:G:A,11:128008102:C:T,11:128008191:C:T,11:128008983:T:C,11:128008991:G:A,11:128009993:T:A,11:128010373:A:G,11:128011993:T:C,11:128012623:C:T,11:128012643:C:T,11:128012762:C:T,11:128014508:G:A,11:128014540:A:G,11:128014750:T:C	EUR	NA	NA	NA	NA	NA	NA	NA	NA	NA	NA	NA	NA	NA	NA	NA	NA	NA	NA	NA	NA	NA	23	0.087423984	11:127995874:A:G	0.0874183223	0.02213	5.097e-09	11:127995874:A:G,11:128002947:C:A,11:128002959:A:G,11:128003786:A:G,11:128003837:C:T,11:128004872:A:C,11:128006503:C:T,11:128006889:C:A,11:128007378:A:C,11:128008033:G:A,11:128008102:C:T,11:128008191:C:T,11:128008983:T:C,11:128008991:G:A,11:128009993:T:A,11:128010373:A:G,11:128011993:T:C,11:128012623:C:T,11:128012643:C:T,11:128012762:C:T,11:128014508:G:A,11:128014540:A:G,11:128014750:T:C
A1C_Mean_INT	Labs	hemoglobin A1c (HbA1c, mean, inv-norm transformed)	chr11	16750001	17750000	chr11.16750001.17750000	1	5	0.481296548	11:17415190:C:G	0.4812912434	0.03744	2.87e-25	11:17408630:C:T,11:17409572:T:C,11:17411821:C:T,11:17415190:C:G,11:17418477:C:A	EUR	NA	NA	NA	NA	NA	NA	NA	NA	NA	NA	NA	NA	NA	NA	NA	NA	NA	NA	NA	NA	NA	5	0.481296548	11:17415190:C:G	0.4812912434	0.04771	3.7e-56	11:17408630:C:T,11:17409572:T:C,11:17411821:C:T,11:17415190:C:G,11:17418477:C:A
A1C_Mean_INT	Labs	hemoglobin A1c (HbA1c, mean, inv-norm transformed)	chr11	16750001	17750000	chr11.16750001.17750000	2	4	0.62653732	11:16822645:C:T	0.6265332031	0.05995	7.71e-06	11:16778607:T:C,11:16789005:G:C,11:16819110:T:G,11:16822645:C:T	EUR	NA	NA	NA	NA	NA	NA	NA	NA	NA	NA	NA	NA	NA	NA	NA	NA	NA	NA	NA	NA	NA	4	0.62653732	11:16822645:C:T	0.6265332031	0.05818	1.51e-08	11:16778607:T:C,11:16789005:G:C,11:16819110:T:G,11:16822645:C:T
A1C_Mean_INT	Labs	hemoglobin A1c (HbA1c, mean, inv-norm transformed)	chr11	1750001	3250000	chr11.1750001.3250000	1	1	0.999999394	11:2858546:C:T	0.9999993935	0.09037	6.88e-57	11:2858546:C:T	AFR	1	0.999999394	11:2858546:C:T	0.999999394	0.08111	4.745e-19	11:2858546:C:T	NA	NA	NA	NA	NA	NA	NA	NA	NA	NA	NA	NA	NA	NA	NA	NA	NA	NA	NA	NA	NA
A1C_Mean_INT	Labs	hemoglobin A1c (HbA1c, mean, inv-norm transformed)	chr11	1750001	3250000	chr11.1750001.3250000	2	1	0.99969045	11:2197286:A:G	0.9996904501	0.03924	2.25e-33	11:2197286:A:G	AFR	1	0.99969045	11:2197286:A:G	0.99969045	0.04812	6.216e-18	11:2197286:A:G	NA	NA	NA	NA	NA	NA	NA	NA	NA	NA	NA	NA	NA	NA	NA	NA	NA	NA	NA	NA	NA
A1C_Mean_INT	Labs	hemoglobin A1c (HbA1c, mean, inv-norm transformed)	chr11	1750001	3250000	chr11.1750001.3250000	3	1	0.980269239	11:2694606:C:A	0.9802692386	-0.0304	1.25e-20	11:2694606:C:A	AFR	1	0.980269239	11:2694606:C:A	0.980269239	-0.03854	4.053e-14	11:2694606:C:A	NA	NA	NA	NA	NA	NA	NA	NA	NA	NA	NA	NA	NA	NA	NA	NA	NA	NA	NA	NA	NA
A1C_Mean_INT	Labs	hemoglobin A1c (HbA1c, mean, inv-norm transformed)	chr11	1750001	3250000	chr11.1750001.3250000	4	2	0.832773641	11:2239699:C:G	0.8327736403	-0.129	1.19e-12	11:2238751:G:T,11:2239699:C:G	AFR	2	0.832773641	11:2239699:C:G	0.83277364	-0.1276	7.311e-14	11:2238751:G:T,11:2239699:C:G	NA	NA	NA	NA	NA	NA	NA	NA	NA	NA	NA	NA	NA	NA	NA	NA	NA	NA	NA	NA	NA
A1C_Mean_INT	Labs	hemoglobin A1c (HbA1c, mean, inv-norm transformed)	chr11	1750001	3250000	chr11.1750001.3250000	5	11	0.284021467	11:2197825:G:A	0.2840214672	0.04434	0.001093	11:2126229:A:G,11:2152541:C:G,11:2196617:G:A,11:2197825:G:A,11:2209956:C:T,11:2211855:C:A,11:2211884:C:T,11:2212263:G:A,11:2214726:C:T,11:2214803:C:G,11:2215226:G:A	AFR	11	0.284021467	11:2197825:G:A	0.284021467	0.04807	0.0001535	11:2126229:A:G,11:2152541:C:G,11:2196617:G:A,11:2197825:G:A,11:2209956:C:T,11:2211855:C:A,11:2211884:C:T,11:2212263:G:A,11:2214726:C:T,11:2214803:C:G,11:2215226:G:A	NA	NA	NA	NA	NA	NA	NA	NA	NA	NA	NA	NA	NA	NA	NA	NA	NA	NA	NA	NA	NA
A1C_Mean_INT	Labs	hemoglobin A1c (HbA1c, mean, inv-norm transformed)	chr11	1750001	3250000	chr11.1750001.3250000	6	3	0.926512361	11:2858636:C:T	0.9265123614	0.08697	2.39e-51	11:2858440:G:A,11:2858546:C:T,11:2858636:C:T	EUR	NA	NA	NA	NA	NA	NA	NA	3	0.77061636	11:2858440:G:A	0.77060925	0.09373	1.532e-25	11:2858440:G:A,11:2858546:C:T,11:2858636:C:T	NA	NA	NA	NA	NA	NA	NA	2	0.926512361	11:2858636:C:T	0.9265123614	0.1154	7.33e-54	11:2858546:C:T,11:2858636:C:T
A1C_Mean_INT	Labs	hemoglobin A1c (HbA1c, mean, inv-norm transformed)	chr11	1750001	3250000	chr11.1750001.3250000	7	1	0.998891995	11:2857194:A:C	0.9988919951	-0.04504	1.01e-43	11:2857194:A:C	EUR	NA	NA	NA	NA	NA	NA	NA	NA	NA	NA	NA	NA	NA	NA	NA	NA	NA	NA	NA	NA	NA	1	0.998891995	11:2857194:A:C	0.9988919951	-0.05208	1.19e-72	11:2857194:A:C
A1C_Mean_INT	Labs	hemoglobin A1c (HbA1c, mean, inv-norm transformed)	chr11	1750001	3250000	chr11.1750001.3250000	8	1	0.999725536	11:2692249:C:T	0.999725536	-0.02785	3.85e-18	11:2692249:C:T	EUR	NA	NA	NA	NA	NA	NA	NA	NA	NA	NA	NA	NA	NA	NA	NA	NA	NA	NA	NA	NA	NA	1	0.999725536	11:2692249:C:T	0.999725536	-0.03749	1.759e-35	11:2692249:C:T
A1C_Mean_INT	Labs	hemoglobin A1c (HbA1c, mean, inv-norm transformed)	chr11	1750001	3250000	chr11.1750001.3250000	9	9	0.427333683	11:2193840:A:G	0.4273336834	0.03732	4.23e-31	11:2193597:C:T,11:2193840:A:G,11:2194420:G:C,11:2195538:G:A,11:2195844:T:C,11:2195981:T:C,11:2196424:T:C,11:2197132:T:G,11:2197286:A:G	EUR	NA	NA	NA	NA	NA	NA	NA	NA	NA	NA	NA	NA	NA	NA	NA	NA	NA	NA	NA	NA	NA	9	0.427333683	11:2193840:A:G	0.4273336834	0.03937	7.232e-39	11:2193597:C:T,11:2193840:A:G,11:2194420:G:C,11:2195538:G:A,11:2195844:T:C,11:2195981:T:C,11:2196424:T:C,11:2197132:T:G,11:2197286:A:G
A1C_Mean_INT	Labs	hemoglobin A1c (HbA1c, mean, inv-norm transformed)	chr1	117750001	118500000	chr1.117750001.118500000	1	1	0.982171981	1:118139053:C:G	0.9821719305	0.02847	4.27e-15	1:118139053:C:G	EUR	NA	NA	NA	NA	NA	NA	NA	NA	NA	NA	NA	NA	NA	NA	NA	NA	NA	NA	NA	NA	NA	1	0.982171981	1:118139053:C:G	0.9821719305	0.03754	3.955e-32	1:118139053:C:G
A1C_Mean_INT	Labs	hemoglobin A1c (HbA1c, mean, inv-norm transformed)	chr1	117750001	118500000	chr1.117750001.118500000	2	9	0.138682406	1:118265106:A:G	0.1386803062	0.01648	0.000176	1:118258494:G:A,1:118261993:A:C,1:118263158:G:A,1:118265106:A:G,1:118266262:C:A,1:118268182:A:C,1:118268493:A:C,1:118269472:A:G,1:118270925:C:T	EUR	NA	NA	NA	NA	NA	NA	NA	NA	NA	NA	NA	NA	NA	NA	NA	NA	NA	NA	NA	NA	NA	9	0.138682406	1:118265106:A:G	0.1386803062	0.02296	1.558e-09	1:118258494:G:A,1:118261993:A:C,1:118263158:G:A,1:118265106:A:G,1:118266262:C:A,1:118268182:A:C,1:118268493:A:C,1:118269472:A:G,1:118270925:C:T
A1C_Mean_INT	Labs	hemoglobin A1c (HbA1c, mean, inv-norm transformed)	chr1	117750001	118500000	chr1.117750001.118500000	3	58	0.045533199	1:117898944:C:T	0.0455294346	0.01316	0.001317	1:117848822:G:A,1:117870753:A:T,1:117871130:T:C,1:117872005:T:A,1:117872629:A:G,1:117872697:C:T,1:117873022:G:C,1:117873077:T:C,1:117873222:T:C,1:117873467:A:G,1:117873635:A:T,1:117874155:C:T,1:117874368:C:T,1:117874944:T:C,1:117874972:A:G,1:117875067:T:C,1:117875092:G:A,1:117897700:A:G,1:117898944:C:T,1:117900155:T:A,1:117900918:G:A,1:117900925:T:G,1:117901462:G:A,1:117910682:G:A,1:117913019:A:G…	EUR	NA	NA	NA	NA	NA	NA	NA	NA	NA	NA	NA	NA	NA	NA	NA	NA	NA	NA	NA	NA	NA	58	0.045533199	1:117898944:C:T	0.0455294346	0.02182	2.187e-09	1:117848822:G:A,1:117870753:A:T,1:117871130:T:C,1:117872005:T:A,1:117872629:A:G,1:117872697:C:T,1:117873022:G:C,1:117873077:T:C,1:117873222:T:C,1:117873467:A:G,1:117873635:A:T,1:117874155:C:T,1:117874368:C:T,1:117874944:T:C,1:117874972:A:G,1:117875067:T:C,1:117875092:G:A,1:117897700:A:G,1:117898944:C:T,1:117900155:T:A,1:117900918:G:A,1:117900925:T:G,1:117901462:G:A,1:117910682:G:A,1:117913019:A:G…
A1C_Mean_INT	Labs	hemoglobin A1c (HbA1c, mean, inv-norm transformed)	chr1	120000001	121000000	chr1.120000001.121000000	1	36	0.131069682	1:120499573:A:C	0.1310593444	-0.0332	2.25e-15	1:120437884:A:G,1:120439109:G:C,1:120440029:T:C,1:120443540:C:T,1:120446063:T:C,1:120451190:T:C,1:120455310:A:G,1:120455586:T:C,1:120456563:G:T,1:120458004:A:T,1:120461253:C:T,1:120471224:A:G,1:120471857:C:T,1:120472507:C:A,1:120473066:A:G,1:120473425:A:T,1:120474178:C:T,1:120480709:C:T,1:120492200:G:A,1:120495506:T:C,1:120496119:A:T,1:120496127:A:C,1:120498250:C:G,1:120499573:A:C,1:120499574:G:A…	EUR	NA	NA	NA	NA	NA	NA	NA	NA	NA	NA	NA	NA	NA	NA	NA	NA	NA	NA	NA	NA	NA	36	0.131069682	1:120499573:A:C	0.1310593444	-0.04977	6.611e-26	1:120437884:A:G,1:120439109:G:C,1:120440029:T:C,1:120443540:C:T,1:120446063:T:C,1:120451190:T:C,1:120455310:A:G,1:120455586:T:C,1:120456563:G:T,1:120458004:A:T,1:120461253:C:T,1:120471224:A:G,1:120471857:C:T,1:120472507:C:A,1:120473066:A:G,1:120473425:A:T,1:120474178:C:T,1:120480709:C:T,1:120492200:G:A,1:120495506:T:C,1:120496119:A:T,1:120496127:A:C,1:120498250:C:G,1:120499573:A:C,1:120499574:G:A…
A1C_Mean_INT	Labs	hemoglobin A1c (HbA1c, mean, inv-norm transformed)	chr1	120000001	121000000	chr1.120000001.121000000	2	1	0.969258285	1:120158401:C:A	0.9692579256	0.2562	0.001266	1:120158401:C:A	EUR	NA	NA	NA	NA	NA	NA	NA	NA	NA	NA	NA	NA	NA	NA	NA	NA	NA	NA	NA	NA	NA	1	0.969258285	1:120158401:C:A	0.9692579256	0.312	1.672e-08	1:120158401:C:A
A1C_Mean_INT	Labs	hemoglobin A1c (HbA1c, mean, inv-norm transformed)	chr11	3250001	4250000	chr11.3250001.4250000	1	1	0.999989566	11:3953878:C:T	0.9999895651	0.144	4.9e-13	11:3953878:C:T	AFR	1	0.999989566	11:3953878:C:T	0.999989565	0.1467	3.619e-15	11:3953878:C:T	NA	NA	NA	NA	NA	NA	NA	NA	NA	NA	NA	NA	NA	NA	NA	NA	NA	NA	NA	NA	NA
A1C_Mean_INT	Labs	hemoglobin A1c (HbA1c, mean, inv-norm transformed)	chr11	47000001	48250000	chr11.47000001.48250000	1	5	0.247966254	11:47669619:G:A	0.2479498137	-0.01883	2.46e-09	11:47665686:G:A,11:47669175:T:C,11:47669619:G:A,11:47669861:G:A,11:47828342:T:C	EUR	NA	NA	NA	NA	NA	NA	NA	NA	NA	NA	NA	NA	NA	NA	NA	NA	NA	NA	NA	NA	NA	5	0.247966254	11:47669619:G:A	0.2479498137	-0.02741	5.984e-21	11:47665686:G:A,11:47669175:T:C,11:47669619:G:A,11:47669861:G:A,11:47828342:T:C
A1C_Mean_INT	Labs	hemoglobin A1c (HbA1c, mean, inv-norm transformed)	chr11	47000001	48250000	chr11.47000001.48250000	2	5	0.907837047	11:48098496:T:C	0.9078348621	0.01333	0.000451	11:48074734:T:A,11:48097151:G:T,11:48098496:T:C,11:48153961:A:G,11:48209436:G:C	EUR	NA	NA	NA	NA	NA	NA	NA	NA	NA	NA	NA	NA	NA	NA	NA	NA	NA	NA	NA	NA	NA	5	0.907837047	11:48098496:T:C	0.9078348621	0.03206	1.153e-14	11:48074734:T:A,11:48097151:G:T,11:48098496:T:C,11:48153961:A:G,11:48209436:G:C
A1C_Mean_INT	Labs	hemoglobin A1c (HbA1c, mean, inv-norm transformed)	chr11	47000001	48250000	chr11.47000001.48250000	3	13	0.334639485	11:47346940:G:A	0.3346229002	0.01628	8.11e-06	11:47054448:A:G,11:47065072:G:A,11:47249223:G:A,11:47250319:C:T,11:47261260:G:A,11:47262840:G:A,11:47294021:G:T,11:47318157:T:C,11:47322327:G:A,11:47346940:G:A,11:47361084:T:C,11:47363215:G:T,11:47363285:G:A	EUR	NA	NA	NA	NA	NA	NA	NA	NA	NA	NA	NA	NA	NA	NA	NA	NA	NA	NA	NA	NA	NA	13	0.334639485	11:47346940:G:A	0.3346229002	0.01873	2.983e-10	11:47054448:A:G,11:47065072:G:A,11:47249223:G:A,11:47250319:C:T,11:47261260:G:A,11:47262840:G:A,11:47294021:G:T,11:47318157:T:C,11:47322327:G:A,11:47346940:G:A,11:47361084:T:C,11:47363215:G:T,11:47363285:G:A
A1C_Mean_INT	Labs	hemoglobin A1c (HbA1c, mean, inv-norm transformed)	chr1	154750001	156250000	chr1.154750001.156250000	1	1	0.987238353	1:155999571:A:G	0.9872346722	0.0104	0.06891	1:155999571:A:G	AMR	NA	NA	NA	NA	NA	NA	NA	1	0.98723835	1:155999571:A:G	0.98723467	0.1157	1.771e-09	1:155999571:A:G	NA	NA	NA	NA	NA	NA	NA	NA	NA	NA	NA	NA	NA	NA
A1C_Mean_INT	Labs	hemoglobin A1c (HbA1c, mean, inv-norm transformed)	chr1	154750001	156250000	chr1.154750001.156250000	2	20	0.314684579	1:155197268:T:C	0.3146760586	-0.01566	4.08e-07	1:155094271:T:C,1:155100265:A:G,1:155138222:T:C,1:155138450:C:T,1:155138557:A:G,1:155139509:T:C,1:155140648:C:T,1:155142210:A:G,1:155142229:G:A,1:155161168:C:G,1:155162067:C:T,1:155181843:G:T,1:155182164:C:T,1:155190254:T:A,1:155193532:C:G,1:155194980:T:C,1:155195215:C:G,1:155196717:A:G,1:155197268:T:C,1:155197462:C:T	EUR	NA	NA	NA	NA	NA	NA	NA	NA	NA	NA	NA	NA	NA	NA	NA	NA	NA	NA	NA	NA	NA	20	0.314684579	1:155197268:T:C	0.3146760586	-0.02903	3.314e-24	1:155094271:T:C,1:155100265:A:G,1:155138222:T:C,1:155138450:C:T,1:155138557:A:G,1:155139509:T:C,1:155140648:C:T,1:155142210:A:G,1:155142229:G:A,1:155161168:C:G,1:155162067:C:T,1:155181843:G:T,1:155182164:C:T,1:155190254:T:A,1:155193532:C:G,1:155194980:T:C,1:155195215:C:G,1:155196717:A:G,1:155197268:T:C,1:155197462:C:T
A1C_Mean_INT	Labs	hemoglobin A1c (HbA1c, mean, inv-norm transformed)	chr1	158000001	159000000	chr1.158000001.159000000	1	1	0.973721016	1:158620613:G:A	0.9737176445	0.2903	3.91e-07	1:158620613:G:A	AFR	1	0.973721016	1:158620613:G:A	0.973717645	0.3059	1.022e-08	1:158620613:G:A	NA	NA	NA	NA	NA	NA	NA	NA	NA	NA	NA	NA	NA	NA	NA	NA	NA	NA	NA	NA	NA
A1C_Mean_INT	Labs	hemoglobin A1c (HbA1c, mean, inv-norm transformed)	chr1	158000001	159000000	chr1.158000001.159000000	2	6	0.278487308	1:158628014:T:G	0.2783332598	-0.05195	9.51e-49	1:158556301:A:G,1:158619822:A:C,1:158620477:C:G,1:158626378:C:T,1:158626784:T:G,1:158628014:T:G	AMR	NA	NA	NA	NA	NA	NA	NA	6	0.27848731	1:158628014:T:G	0.27833326	-0.05701	1.097e-14	1:158556301:A:G,1:158619822:A:C,1:158620477:C:G,1:158626378:C:T,1:158626784:T:G,1:158628014:T:G	NA	NA	NA	NA	NA	NA	NA	NA	NA	NA	NA	NA	NA	NA
A1C_Mean_INT	Labs	hemoglobin A1c (HbA1c, mean, inv-norm transformed)	chr1	158000001	159000000	chr1.158000001.159000000	3	1	0.998838381	1:158391861:C:T	0.9988383807	-0.09485	1.98e-14	1:158391861:C:T	EUR	NA	NA	NA	NA	NA	NA	NA	NA	NA	NA	NA	NA	NA	NA	NA	NA	NA	NA	NA	NA	NA	1	0.998838381	1:158391861:C:T	0.9988383807	-0.1129	1.056e-32	1:158391861:C:T
A1C_Mean_INT	Labs	hemoglobin A1c (HbA1c, mean, inv-norm transformed)	chr1	158000001	159000000	chr1.158000001.159000000	4	2	0.490079775	1:158555752:A:G	0.4900797599	-0.06811	3.86e-05	1:158555752:A:G,1:158555754:G:A	EUR	NA	NA	NA	NA	NA	NA	NA	NA	NA	NA	NA	NA	NA	NA	NA	NA	NA	NA	NA	NA	NA	2	0.490079775	1:158555752:A:G	0.4900797599	-0.1414	6.013e-19	1:158555752:A:G,1:158555754:G:A
A1C_Mean_INT	Labs	hemoglobin A1c (HbA1c, mean, inv-norm transformed)	chr1	158000001	159000000	chr1.158000001.159000000	5	12	0.220612755	1:158586277:G:A	0.2206127223	-0.05816	3.89e-53	1:158582426:G:A,1:158582543:G:A,1:158582552:G:A,1:158582838:G:C,1:158584675:A:G,1:158585230:C:T,1:158585355:T:C,1:158585415:C:T,1:158586277:G:A,1:158587143:C:T,1:158611797:T:C,1:158612548:T:A	EUR	NA	NA	NA	NA	NA	NA	NA	NA	NA	NA	NA	NA	NA	NA	NA	NA	NA	NA	NA	NA	NA	12	0.220612755	1:158586277:G:A	0.2206127223	-0.07824	9.356e-130	1:158582426:G:A,1:158582543:G:A,1:158582552:G:A,1:158582838:G:C,1:158584675:A:G,1:158585230:C:T,1:158585355:T:C,1:158585415:C:T,1:158586277:G:A,1:158587143:C:T,1:158611797:T:C,1:158612548:T:A
A1C_Mean_INT	Labs	hemoglobin A1c (HbA1c, mean, inv-norm transformed)	chr11	61250001	62000000	chr11.61250001.62000000	1	6	0.244571468	11:61260882:C:T	0.24453383	0.0163	0.000462	11:61260882:C:T,11:61261018:C:A,11:61263673:A:G,11:61268257:A:G,11:61269649:A:G,11:61269650:C:T	EUR	NA	NA	NA	NA	NA	NA	NA	NA	NA	NA	NA	NA	NA	NA	NA	NA	NA	NA	NA	NA	NA	6	0.244571468	11:61260882:C:T	0.24453383	0.02432	4.995e-08	11:61260882:C:T,11:61261018:C:A,11:61263673:A:G,11:61268257:A:G,11:61269649:A:G,11:61269650:C:T
A1C_Mean_INT	Labs	hemoglobin A1c (HbA1c, mean, inv-norm transformed)	chr11	61250001	62000000	chr11.61250001.62000000	2	3	0.895579509	11:61581656:G:A	0.8955743815	0.02725	1.03e-12	11:61560081:G:A,11:61581450:A:G,11:61581656:G:A	EUR	NA	NA	NA	NA	NA	NA	NA	NA	NA	NA	NA	NA	NA	NA	NA	NA	NA	NA	NA	NA	NA	3	0.895579509	11:61581656:G:A	0.8955743815	0.03052	5.083e-21	11:61560081:G:A,11:61581450:A:G,11:61581656:G:A
A1C_Mean_INT	Labs	hemoglobin A1c (HbA1c, mean, inv-norm transformed)	chr11	69000001	69750000	chr11.69000001.69750000	1	1	0.983481181	11:69484352:C:T	0.9834787903	0.05814	2.84e-16	11:69484352:C:T	AFR	1	0.983481181	11:69484352:C:T	0.98347879	0.05852	1.743e-18	11:69484352:C:T	NA	NA	NA	NA	NA	NA	NA	NA	NA	NA	NA	NA	NA	NA	NA	NA	NA	NA	NA	NA	NA
A1C_Mean_INT	Labs	hemoglobin A1c (HbA1c, mean, inv-norm transformed)	chr11	69000001	69750000	chr11.69000001.69750000	2	1	0.999884356	11:69457547:C:T	0.9998843564	-0.03573	1.39e-07	11:69457547:C:T	EUR	NA	NA	NA	NA	NA	NA	NA	NA	NA	NA	NA	NA	NA	NA	NA	NA	NA	NA	NA	NA	NA	1	0.999884356	11:69457547:C:T	0.9998843564	-0.03931	2.83e-11	11:69457547:C:T
A1C_Mean_INT	Labs	hemoglobin A1c (HbA1c, mean, inv-norm transformed)	chr11	69000001	69750000	chr11.69000001.69750000	3	4	0.367820654	11:69279111:C:T	0.3678203696	-0.01284	0.000518	11:69275865:G:A,11:69277975:G:A,11:69279111:C:T,11:69279349:G:A	EUR	NA	NA	NA	NA	NA	NA	NA	NA	NA	NA	NA	NA	NA	NA	NA	NA	NA	NA	NA	NA	NA	4	0.367820654	11:69279111:C:T	0.3678203696	-0.01729	2.404e-08	11:69275865:G:A,11:69277975:G:A,11:69279111:C:T,11:69279349:G:A
A1C_Mean_INT	Labs	hemoglobin A1c (HbA1c, mean, inv-norm transformed)	chr11	69000001	69750000	chr11.69000001.69750000	4	9	0.348428809	11:69454276:G:A	0.3484285353	0.04423	2.56e-12	11:69448758:T:C,11:69448912:G:A,11:69451864:C:T,11:69451910:G:A,11:69451911:C:G,11:69452706:G:T,11:69453044:G:A,11:69454276:G:A,11:69454707:G:T	EUR	NA	NA	NA	NA	NA	NA	NA	NA	NA	NA	NA	NA	NA	NA	NA	NA	NA	NA	NA	NA	NA	9	0.348428809	11:69454276:G:A	0.3484285353	0.09103	2.17e-23	11:69448758:T:C,11:69448912:G:A,11:69451864:C:T,11:69451910:G:A,11:69451911:C:G,11:69452706:G:T,11:69453044:G:A,11:69454276:G:A,11:69454707:G:T
A1C_Mean_INT	Labs	hemoglobin A1c (HbA1c, mean, inv-norm transformed)	chr1	172000001	172750000	chr1.172000001.172750000	1	27	0.074338488	1:172358167:G:A	0.0742205554	0.02403	1.34e-12	1:172346548:G:A,1:172350207:A:G,1:172351809:A:C,1:172352990:G:A,1:172353311:C:T,1:172354017:T:C,1:172354992:C:T,1:172355276:G:A,1:172356582:G:A,1:172357433:T:C,1:172358167:G:A,1:172358664:A:C,1:172358697:G:T,1:172358816:A:G,1:172358834:T:C,1:172359100:C:T,1:172359116:A:G,1:172359576:T:A,1:172359780:A:G,1:172360164:A:G,1:172361032:G:T,1:172361179:G:C,1:172361516:C:T,1:172361977:T:G,1:172363524:C:T…	EUR	NA	NA	NA	NA	NA	NA	NA	NA	NA	NA	NA	NA	NA	NA	NA	NA	NA	NA	NA	NA	NA	27	0.074338488	1:172358167:G:A	0.0742205554	0.02376	4.91e-16	1:172346548:G:A,1:172350207:A:G,1:172351809:A:C,1:172352990:G:A,1:172353311:C:T,1:172354017:T:C,1:172354992:C:T,1:172355276:G:A,1:172356582:G:A,1:172357433:T:C,1:172358167:G:A,1:172358664:A:C,1:172358697:G:T,1:172358816:A:G,1:172358834:T:C,1:172359100:C:T,1:172359116:A:G,1:172359576:T:A,1:172359780:A:G,1:172360164:A:G,1:172361032:G:T,1:172361179:G:C,1:172361516:C:T,1:172361977:T:G,1:172363524:C:T…
A1C_Mean_INT	Labs	hemoglobin A1c (HbA1c, mean, inv-norm transformed)	chr11	72000001	73250000	chr11.72000001.73250000	1	1	0.999999955	11:72462058:G:C	0.999999955	0.1103	2.95e-06	11:72462058:G:C	EUR	NA	NA	NA	NA	NA	NA	NA	NA	NA	NA	NA	NA	NA	NA	NA	NA	NA	NA	NA	NA	NA	1	0.999999955	11:72462058:G:C	0.999999955	0.2001	3.09e-18	11:72462058:G:C
A1C_Mean_INT	Labs	hemoglobin A1c (HbA1c, mean, inv-norm transformed)	chr11	72000001	73250000	chr11.72000001.73250000	2	3	0.682691319	11:72429579:G:A	0.682690724	0.04867	3.31e-22	11:72429579:G:A,11:72432985:G:A,11:72433098:A:C	EUR	NA	NA	NA	NA	NA	NA	NA	NA	NA	NA	NA	NA	NA	NA	NA	NA	NA	NA	NA	NA	NA	3	0.682691319	11:72429579:G:A	0.682690724	0.0608	2.368e-52	11:72429579:G:A,11:72432985:G:A,11:72433098:A:C
A1C_Mean_INT	Labs	hemoglobin A1c (HbA1c, mean, inv-norm transformed)	chr11	72000001	73250000	chr11.72000001.73250000	3	10	0.407923649	11:72167386:C:A	0.4079221589	-0.005704	0.1913	11:72052045:C:T,11:72055260:C:T,11:72079380:T:C,11:72149909:C:T,11:72152606:A:G,11:72160112:C:T,11:72160271:C:T,11:72160828:A:G,11:72162726:T:C,11:72167386:C:A	EUR	NA	NA	NA	NA	NA	NA	NA	NA	NA	NA	NA	NA	NA	NA	NA	NA	NA	NA	NA	NA	NA	10	0.407923649	11:72167386:C:A	0.4079221589	-0.032	1.471e-08	11:72052045:C:T,11:72055260:C:T,11:72079380:T:C,11:72149909:C:T,11:72152606:A:G,11:72160112:C:T,11:72160271:C:T,11:72160828:A:G,11:72162726:T:C,11:72167386:C:A
A1C_Mean_INT	Labs	hemoglobin A1c (HbA1c, mean, inv-norm transformed)	chr11	92250001	93000000	chr11.92250001.93000000	1	1	1	11:92708710:C:G	1	-0.05204	2.77e-42	11:92708710:C:G	EUR	1	0.984275122	11:92708710:C:G	0.984271894	-0.05529	2.749e-08	11:92708710:C:G	1	0.98135408	11:92708710:C:G	0.98135408	-0.04787	8.385e-10	11:92708710:C:G	NA	NA	NA	NA	NA	NA	NA	1	1	11:92708710:C:G	1	-0.05316	5.315e-63	11:92708710:C:G
A1C_Mean_INT	Labs	hemoglobin A1c (HbA1c, mean, inv-norm transformed)	chr11	92250001	93000000	chr11.92250001.93000000	2	4	0.483751992	11:92844032:C:T	0.48374826	0.0639	1.27e-05	11:92811188:C:T,11:92834882:C:T,11:92844032:C:T,11:92862413:G:A	EUR	NA	NA	NA	NA	NA	NA	NA	NA	NA	NA	NA	NA	NA	NA	NA	NA	NA	NA	NA	NA	NA	4	0.483751992	11:92844032:C:T	0.48374826	0.0687	1.812e-10	11:92811188:C:T,11:92834882:C:T,11:92844032:C:T,11:92862413:G:A
A1C_Mean_INT	Labs	hemoglobin A1c (HbA1c, mean, inv-norm transformed)	chr11	9250001	10750000	chr11.9250001.10750000	1	1	0.999999932	11:9874021:C:A	0.9999999325	-0.2481	0.00395	11:9874021:C:A	EUR	NA	NA	NA	NA	NA	NA	NA	NA	NA	NA	NA	NA	NA	NA	NA	NA	NA	NA	NA	NA	NA	1	0.999999932	11:9874021:C:A	0.9999999325	-0.378	1.87e-08	11:9874021:C:A
A1C_Mean_INT	Labs	hemoglobin A1c (HbA1c, mean, inv-norm transformed)	chr11	9250001	10750000	chr11.9250001.10750000	2	2	0.498357334	11:9852292:C:A	0.4983573273	0.02002	7.4e-08	11:9852292:C:A,11:9852322:C:A	EUR	NA	NA	NA	NA	NA	NA	NA	NA	NA	NA	NA	NA	NA	NA	NA	NA	NA	NA	NA	NA	NA	2	0.498357334	11:9852292:C:A	0.4983573273	0.03788	5.12e-21	11:9852292:C:A,11:9852322:C:A
A1C_Mean_INT	Labs	hemoglobin A1c (HbA1c, mean, inv-norm transformed)	chr11	9250001	10750000	chr11.9250001.10750000	3	6	0.605834701	11:9769562:C:G	0.6058346961	0.02129	6.44e-12	11:9765503:A:T,11:9769562:C:G,11:9770910:T:C,11:9775091:A:G,11:9776567:C:A,11:9791644:C:T	EUR	NA	NA	NA	NA	NA	NA	NA	NA	NA	NA	NA	NA	NA	NA	NA	NA	NA	NA	NA	NA	NA	6	0.605834701	11:9769562:C:G	0.6058346961	0.03737	1.413e-35	11:9765503:A:T,11:9769562:C:G,11:9770910:T:C,11:9775091:A:G,11:9776567:C:A,11:9791644:C:T
A1C_Mean_INT	Labs	hemoglobin A1c (HbA1c, mean, inv-norm transformed)	chr1	204750001	205500000	chr1.204750001.205500000	1	24	0.745355084	1:205024012:C:T	0.7453469775	-0.02409	1.13e-05	1:205014539:T:C,1:205023764:T:C,1:205024012:C:T,1:205036826:A:G,1:205050775:A:G,1:205100663:G:C,1:205124544:T:C,1:205124797:T:A,1:205130413:A:G,1:205132378:A:G,1:205136928:T:C,1:205139804:A:G,1:205143370:A:C,1:205147584:C:G,1:205153517:C:T,1:205157108:A:G,1:205157903:G:A,1:205158242:C:T,1:205163798:G:A,1:205181062:T:C,1:205199200:A:G,1:205240913:A:G,1:205241659:T:C,1:205248032:A:G	EUR	NA	NA	NA	NA	NA	NA	NA	NA	NA	NA	NA	NA	NA	NA	NA	NA	NA	NA	NA	NA	NA	24	0.745355084	1:205024012:C:T	0.7453469775	-0.02817	1.515e-10	1:205014539:T:C,1:205023764:T:C,1:205024012:C:T,1:205036826:A:G,1:205050775:A:G,1:205100663:G:C,1:205124544:T:C,1:205124797:T:A,1:205130413:A:G,1:205132378:A:G,1:205136928:T:C,1:205139804:A:G,1:205143370:A:C,1:205147584:C:G,1:205153517:C:T,1:205157108:A:G,1:205157903:G:A,1:205158242:C:T,1:205163798:G:A,1:205181062:T:C,1:205199200:A:G,1:205240913:A:G,1:205241659:T:C,1:205248032:A:G
A1C_Mean_INT	Labs	hemoglobin A1c (HbA1c, mean, inv-norm transformed)	chr1	204750001	205500000	chr1.204750001.205500000	2	46	0.191513512	1:205042115:C:T	0.1914617515	-0.026	1.3e-05	1:205024573:C:T,1:205028581:C:G,1:205030862:C:T,1:205031744:G:A,1:205031769:G:A,1:205037354:G:A,1:205039295:A:C,1:205042115:C:T,1:205042939:C:T,1:205077033:T:C,1:205080963:T:C,1:205081583:T:C,1:205085358:T:C,1:205087683:A:T,1:205090433:G:A,1:205101554:G:A,1:205107793:G:A,1:205108169:G:A,1:205109019:T:A,1:205111275:T:C,1:205112911:T:C,1:205113833:A:G,1:205115150:C:A,1:205115739:G:A,1:205119113:T:C…	EUR	NA	NA	NA	NA	NA	NA	NA	NA	NA	NA	NA	NA	NA	NA	NA	NA	NA	NA	NA	NA	NA	46	0.191513512	1:205042115:C:T	0.1914617515	-0.0344	5.138e-14	1:205024573:C:T,1:205028581:C:G,1:205030862:C:T,1:205031744:G:A,1:205031769:G:A,1:205037354:G:A,1:205039295:A:C,1:205042115:C:T,1:205042939:C:T,1:205077033:T:C,1:205080963:T:C,1:205081583:T:C,1:205085358:T:C,1:205087683:A:T,1:205090433:G:A,1:205101554:G:A,1:205107793:G:A,1:205108169:G:A,1:205109019:T:A,1:205111275:T:C,1:205112911:T:C,1:205113833:A:G,1:205115150:C:A,1:205115739:G:A,1:205119113:T:C…
A1C_Mean_INT	Labs	hemoglobin A1c (HbA1c, mean, inv-norm transformed)	chr1	205250001	206250000	chr1.205250001.206250000	1	5	0.305748643	1:205739266:C:T	0.3056949028	0.02068	2.53e-10	1:205670369:A:T,1:205719532:G:A,1:205720483:G:A,1:205723572:C:T,1:205739266:C:T	EUR	NA	NA	NA	NA	NA	NA	NA	NA	NA	NA	NA	NA	NA	NA	NA	NA	NA	NA	NA	NA	NA	5	0.305748643	1:205739266:C:T	0.3056949028	0.0279	5.953e-21	1:205670369:A:T,1:205719532:G:A,1:205720483:G:A,1:205723572:C:T,1:205739266:C:T
A1C_Mean_INT	Labs	hemoglobin A1c (HbA1c, mean, inv-norm transformed)	chr12	108250001	109000000	chr12.108250001.109000000	1	20	0.161733305	12:108567323:A:G	0.1616878142	0.02344	5.2e-12	12:108538059:G:A,12:108540111:C:T,12:108540586:C:T,12:108542591:C:A,12:108546543:G:A,12:108549097:C:G,12:108555119:T:C,12:108556212:T:G,12:108557386:G:A,12:108559457:C:T,12:108560327:G:A,12:108560493:C:T,12:108563950:A:T,12:108565740:A:G,12:108566378:G:A,12:108567196:G:T,12:108567323:A:G,12:108568022:A:G,12:108569304:C:T,12:108570024:A:G	EUR	NA	NA	NA	NA	NA	NA	NA	NA	NA	NA	NA	NA	NA	NA	NA	NA	NA	NA	NA	NA	NA	20	0.161733305	12:108567323:A:G	0.1616878142	0.02739	4.199e-16	12:108538059:G:A,12:108540111:C:T,12:108540586:C:T,12:108542591:C:A,12:108546543:G:A,12:108549097:C:G,12:108555119:T:C,12:108556212:T:G,12:108557386:G:A,12:108559457:C:T,12:108560327:G:A,12:108560493:C:T,12:108563950:A:T,12:108565740:A:G,12:108566378:G:A,12:108567196:G:T,12:108567323:A:G,12:108568022:A:G,12:108569304:C:T,12:108570024:A:G
A1C_Mean_INT	Labs	hemoglobin A1c (HbA1c, mean, inv-norm transformed)	chr12	108250001	109000000	chr12.108250001.109000000	2	2	0.678368295	12:108618630:C:T	0.6783518592	0.02474	8.77e-10	12:108618630:C:T,12:108629780:G:A	EUR	NA	NA	NA	NA	NA	NA	NA	NA	NA	NA	NA	NA	NA	NA	NA	NA	NA	NA	NA	NA	NA	2	0.678368295	12:108618630:C:T	0.6783518592	0.02923	3.608e-19	12:108618630:C:T,12:108629780:G:A
A1C_Mean_INT	Labs	hemoglobin A1c (HbA1c, mean, inv-norm transformed)	chr12	118000001	118750000	chr12.118000001.118750000	1	5	0.195645793	12:118374870:G:A	0.1956325088	0.05412	0.002529	12:118374532:T:C,12:118374870:G:A,12:118375718:G:C,12:118384295:T:C,12:118386780:T:A	EUR	NA	NA	NA	NA	NA	NA	NA	NA	NA	NA	NA	NA	NA	NA	NA	NA	NA	NA	NA	NA	NA	5	0.195645793	12:118374870:G:A	0.1956325088	0.07711	3.893e-08	12:118374532:T:C,12:118374870:G:A,12:118375718:G:C,12:118384295:T:C,12:118386780:T:A
A1C_Mean_INT	Labs	hemoglobin A1c (HbA1c, mean, inv-norm transformed)	chr12	118000001	118750000	chr12.118000001.118750000	2	4	0.677423581	12:118412373:G:A	0.677417869	-0.02562	1.75e-10	12:118394008:T:C,12:118407351:C:A,12:118412373:G:A,12:118414926:G:A	EUR	NA	NA	NA	NA	NA	NA	NA	NA	NA	NA	NA	NA	NA	NA	NA	NA	NA	NA	NA	NA	NA	4	0.677423581	12:118412373:G:A	0.677417869	-0.04566	1.238e-25	12:118394008:T:C,12:118407351:C:A,12:118412373:G:A,12:118414926:G:A
A1C_Mean_INT	Labs	hemoglobin A1c (HbA1c, mean, inv-norm transformed)	chr12	124000001	125000000	chr12.124000001.125000000	1	63	0.114312357	12:124492610:T:G	0.1143118648	0.02319	1.87e-12	12:124403769:C:T,12:124404718:T:C,12:124407403:C:T,12:124407676:T:C,12:124407991:A:G,12:124413491:G:A,12:124414098:C:T,12:124415453:T:C,12:124417338:T:C,12:124417339:G:A,12:124418472:C:G,12:124418674:C:T,12:124419062:A:C,12:124419728:C:T,12:124423275:C:G,12:124423600:G:C,12:124423817:T:C,12:124425078:A:G,12:124425149:C:T,12:124425841:A:G,12:124426736:C:T,12:124427524:G:C,12:124428162:T:A,12:12442…	EUR	NA	NA	NA	NA	NA	NA	NA	NA	NA	NA	NA	NA	NA	NA	NA	NA	NA	NA	NA	NA	NA	63	0.114312357	12:124492610:T:G	0.1143118648	0.03091	3.513e-23	12:124403769:C:T,12:124404718:T:C,12:124407403:C:T,12:124407676:T:C,12:124407991:A:G,12:124413491:G:A,12:124414098:C:T,12:124415453:T:C,12:124417338:T:C,12:124417339:G:A,12:124418472:C:G,12:124418674:C:T,12:124419062:A:C,12:124419728:C:T,12:124423275:C:G,12:124423600:G:C,12:124423817:T:C,12:124425078:A:G,12:124425149:C:T,12:124425841:A:G,12:124426736:C:T,12:124427524:G:C,12:124428162:T:A,12:12442…
A1C_Mean_INT	Labs	hemoglobin A1c (HbA1c, mean, inv-norm transformed)	chr12	124000001	125000000	chr12.124000001.125000000	2	5	0.304043921	12:124821696:C:T	0.3040434648	-0.01075	0.009059	12:124821696:C:T,12:124822063:A:G,12:124822463:C:T,12:124822881:G:A,12:124822935:C:T	EUR	NA	NA	NA	NA	NA	NA	NA	NA	NA	NA	NA	NA	NA	NA	NA	NA	NA	NA	NA	NA	NA	5	0.304043921	12:124821696:C:T	0.3040434648	-0.02833	3.599e-12	12:124821696:C:T,12:124822063:A:G,12:124822463:C:T,12:124822881:G:A,12:124822935:C:T
A1C_Mean_INT	Labs	hemoglobin A1c (HbA1c, mean, inv-norm transformed)	chr12	124000001	125000000	chr12.124000001.125000000	3	13	0.245214013	12:124509177:G:A	0.2452136183	-0.01301	2.83e-05	12:124505444:C:T,12:124506631:T:C,12:124508758:A:T,12:124509177:G:A,12:124515218:G:A,12:124535999:G:C,12:124537271:A:G,12:124537575:G:A,12:124575558:T:A,12:124575615:C:T,12:124576153:A:T,12:124576411:A:G,12:124576837:C:T	EUR	NA	NA	NA	NA	NA	NA	NA	NA	NA	NA	NA	NA	NA	NA	NA	NA	NA	NA	NA	NA	NA	13	0.245214013	12:124509177:G:A	0.2452136183	-0.0233	3.383e-15	12:124505444:C:T,12:124506631:T:C,12:124508758:A:T,12:124509177:G:A,12:124515218:G:A,12:124535999:G:C,12:124537271:A:G,12:124537575:G:A,12:124575558:T:A,12:124575615:C:T,12:124576153:A:T,12:124576411:A:G,12:124576837:C:T
A1C_Mean_INT	Labs	hemoglobin A1c (HbA1c, mean, inv-norm transformed)	chr12	132750001	133750000	chr12.132750001.133750000	1	7	0.268590688	12:133068484:G:A	0.2685794486	-0.02466	2.82e-11	12:133066392:C:A,12:133068484:G:A,12:133069134:G:A,12:133069698:G:A,12:133070294:C:T,12:133080449:A:T,12:133087707:C:G	EUR	NA	NA	NA	NA	NA	NA	NA	NA	NA	NA	NA	NA	NA	NA	NA	NA	NA	NA	NA	NA	NA	7	0.268590688	12:133068484:G:A	0.2685794486	-0.0269	3.521e-18	12:133066392:C:A,12:133068484:G:A,12:133069134:G:A,12:133069698:G:A,12:133070294:C:T,12:133080449:A:T,12:133087707:C:G
A1C_Mean_INT	Labs	hemoglobin A1c (HbA1c, mean, inv-norm transformed)	chr12	132750001	133750000	chr12.132750001.133750000	2	12	0.304769067	12:133409584:G:A	0.3047525146	-0.01947	1.5e-08	12:133361224:A:G,12:133361940:G:A,12:133366640:G:A,12:133366676:G:C,12:133366914:C:A,12:133368584:G:C,12:133369344:G:A,12:133369473:A:C,12:133371213:A:C,12:133372163:A:G,12:133378708:G:A,12:133409584:G:A	EUR	NA	NA	NA	NA	NA	NA	NA	NA	NA	NA	NA	NA	NA	NA	NA	NA	NA	NA	NA	NA	NA	12	0.304769067	12:133409584:G:A	0.3047525146	-0.02534	1.628e-18	12:133361224:A:G,12:133361940:G:A,12:133366640:G:A,12:133366676:G:C,12:133366914:C:A,12:133368584:G:C,12:133369344:G:A,12:133369473:A:C,12:133371213:A:C,12:133372163:A:G,12:133378708:G:A,12:133409584:G:A
A1C_Mean_INT	Labs	hemoglobin A1c (HbA1c, mean, inv-norm transformed)	chr12	132750001	133750000	chr12.132750001.133750000	3	3	0.838217482	12:133063388:G:A	0.8382149001	0.1517	3.02e-05	12:133063388:G:A,12:133154664:G:A,12:133741667:C:T	EUR	NA	NA	NA	NA	NA	NA	NA	NA	NA	NA	NA	NA	NA	NA	NA	NA	NA	NA	NA	NA	NA	3	0.838217482	12:133063388:G:A	0.8382149001	0.155	4.249e-09	12:133063388:G:A,12:133154664:G:A,12:133741667:C:T
A1C_Mean_INT	Labs	hemoglobin A1c (HbA1c, mean, inv-norm transformed)	chr1	213500001	214750000	chr1.213500001.214750000	1	2	0.5	1:214150445:T:A	0.5	-0.1497	3.52e-27	1:214150445:T:A,1:214150821:G:C	EUR	NA	NA	NA	NA	NA	NA	NA	NA	NA	NA	NA	NA	NA	NA	NA	NA	NA	NA	NA	NA	NA	2	0.5	1:214150445:T:A	0.5	-0.1656	8.501e-51	1:214150445:T:A,1:214150821:G:C
A1C_Mean_INT	Labs	hemoglobin A1c (HbA1c, mean, inv-norm transformed)	chr1	213500001	214750000	chr1.213500001.214750000	2	1	0.999823628	1:214145731:C:G	0.9998236276	-0.03489	6.98e-26	1:214145731:C:G	EUR	NA	NA	NA	NA	NA	NA	NA	NA	NA	NA	NA	NA	NA	NA	NA	NA	NA	NA	NA	NA	NA	1	0.999823628	1:214145731:C:G	0.9998236276	-0.05188	9.414e-68	1:214145731:C:G
A1C_Mean_INT	Labs	hemoglobin A1c (HbA1c, mean, inv-norm transformed)	chr1	213500001	214750000	chr1.213500001.214750000	3	13	0.296607689	1:214264636:T:C	0.2966076894	-0.05028	0.000102	1:214241196:G:A,1:214241199:C:T,1:214244357:C:G,1:214246426:T:C,1:214250574:G:C,1:214251592:C:T,1:214254146:C:T,1:214264636:T:C,1:214266798:G:A,1:214266886:T:A,1:214267090:A:G,1:214284540:G:C,1:214285369:T:C	EUR	NA	NA	NA	NA	NA	NA	NA	NA	NA	NA	NA	NA	NA	NA	NA	NA	NA	NA	NA	NA	NA	13	0.296607689	1:214264636:T:C	0.2966076894	-0.06579	5.635e-11	1:214241196:G:A,1:214241199:C:T,1:214244357:C:G,1:214246426:T:C,1:214250574:G:C,1:214251592:C:T,1:214254146:C:T,1:214264636:T:C,1:214266798:G:A,1:214266886:T:A,1:214267090:A:G,1:214284540:G:C,1:214285369:T:C
A1C_Mean_INT	Labs	hemoglobin A1c (HbA1c, mean, inv-norm transformed)	chr1	213500001	214750000	chr1.213500001.214750000	4	14	0.581867993	1:214181766:C:A	0.5818679934	0.02308	1.68e-10	1:214176380:T:C,1:214176483:A:T,1:214176779:C:T,1:214176797:G:C,1:214176869:G:A,1:214177239:T:C,1:214177274:C:T,1:214177413:T:G,1:214177423:G:A,1:214177979:T:C,1:214179972:G:T,1:214180118:G:A,1:214180721:A:G,1:214181766:C:A	EUR	NA	NA	NA	NA	NA	NA	NA	NA	NA	NA	NA	NA	NA	NA	NA	NA	NA	NA	NA	NA	NA	14	0.581867993	1:214181766:C:A	0.5818679934	0.03891	5.532e-28	1:214176380:T:C,1:214176483:A:T,1:214176779:C:T,1:214176797:G:C,1:214176869:G:A,1:214177239:T:C,1:214177274:C:T,1:214177413:T:G,1:214177423:G:A,1:214177979:T:C,1:214179972:G:T,1:214180118:G:A,1:214180721:A:G,1:214181766:C:A
A1C_Mean_INT	Labs	hemoglobin A1c (HbA1c, mean, inv-norm transformed)	chr1	213500001	214750000	chr1.213500001.214750000	5	4	0.494382272	1:213825272:G:C	0.4943822717	0.01923	1.27e-05	1:213821667:G:A,1:213825272:G:C,1:213825273:G:C,1:213827269:T:C	EUR	NA	NA	NA	NA	NA	NA	NA	NA	NA	NA	NA	NA	NA	NA	NA	NA	NA	NA	NA	NA	NA	4	0.494382272	1:213825272:G:C	0.4943822717	0.02512	2.485e-11	1:213821667:G:A,1:213825272:G:C,1:213825273:G:C,1:213827269:T:C
A1C_Mean_INT	Labs	hemoglobin A1c (HbA1c, mean, inv-norm transformed)	chr1	219250001	220250000	chr1.219250001.220250000	1	10	0.369713748	1:219658075:A:G	0.3696679796	-0.02625	1.14e-13	1:219646455:A:T,1:219649333:G:A,1:219649865:C:A,1:219650561:C:T,1:219651133:C:T,1:219652870:A:G,1:219653657:C:G,1:219654722:G:A,1:219657163:G:A,1:219658075:A:G	EUR	NA	NA	NA	NA	NA	NA	NA	NA	NA	NA	NA	NA	NA	NA	NA	NA	NA	NA	NA	NA	NA	10	0.369713748	1:219658075:A:G	0.3696679796	-0.03166	2.864e-27	1:219646455:A:T,1:219649333:G:A,1:219649865:C:A,1:219650561:C:T,1:219651133:C:T,1:219652870:A:G,1:219653657:C:G,1:219654722:G:A,1:219657163:G:A,1:219658075:A:G
A1C_Mean_INT	Labs	hemoglobin A1c (HbA1c, mean, inv-norm transformed)	chr12	27500001	28250000	chr12.27500001.28250000	1	4	0.854961729	12:27957533:T:G	0.854958539	0.03817	3.64e-22	12:27957533:T:G,12:27957933:A:C,12:27962260:C:T,12:27963839:T:C	EUR	NA	NA	NA	NA	NA	NA	NA	NA	NA	NA	NA	NA	NA	NA	NA	NA	NA	NA	NA	NA	NA	4	0.854961729	12:27957533:T:G	0.854958539	0.05871	3.825e-59	12:27957533:T:G,12:27957933:A:C,12:27962260:C:T,12:27963839:T:C
A1C_Mean_INT	Labs	hemoglobin A1c (HbA1c, mean, inv-norm transformed)	chr12	27500001	28250000	chr12.27500001.28250000	2	11	0.650709108	12:27628742:T:C	0.6506977592	-0.000264	0.9353	12:27624472:C:T,12:27624885:G:A,12:27624942:T:C,12:27625299:C:G,12:27625423:C:T,12:27625424:A:G,12:27625823:A:T,12:27625879:G:A,12:27625887:T:C,12:27627805:G:A,12:27628742:T:C	EUR	NA	NA	NA	NA	NA	NA	NA	NA	NA	NA	NA	NA	NA	NA	NA	NA	NA	NA	NA	NA	NA	11	0.650709108	12:27628742:T:C	0.6506977592	-0.01732	2.303e-08	12:27624472:C:T,12:27624885:G:A,12:27624942:T:C,12:27625299:C:G,12:27625423:C:T,12:27625424:A:G,12:27625823:A:T,12:27625879:G:A,12:27625887:T:C,12:27627805:G:A,12:27628742:T:C
A1C_Mean_INT	Labs	hemoglobin A1c (HbA1c, mean, inv-norm transformed)	chr1	229250001	230000000	chr1.229250001.230000000	1	2	0.857509127	1:229642499:T:A	0.8574919565	0.02807	3.17e-15	1:229642499:T:A,1:229672955:G:A	EUR	NA	NA	NA	NA	NA	NA	NA	NA	NA	NA	NA	NA	NA	NA	NA	NA	NA	NA	NA	NA	NA	2	0.857509127	1:229642499:T:A	0.8574919565	0.03374	6.016e-27	1:229642499:T:A,1:229672955:G:A
A1C_Mean_INT	Labs	hemoglobin A1c (HbA1c, mean, inv-norm transformed)	chr12	3750001	4750000	chr12.3750001.4750000	1	7	0.398446012	12:4300172:T:C	0.3983852878	-0.02463	8.46e-10	12:4300172:T:C,12:4300809:T:C,12:4301301:C:T,12:4305972:C:G,12:4306806:A:G,12:4319099:C:T,12:4319455:T:C	AFR	7	0.398446012	12:4300172:T:C	0.398385288	-0.03633	3.052e-08	12:4300172:T:C,12:4300809:T:C,12:4301301:C:T,12:4305972:C:G,12:4306806:A:G,12:4319099:C:T,12:4319455:T:C	NA	NA	NA	NA	NA	NA	NA	NA	NA	NA	NA	NA	NA	NA	NA	NA	NA	NA	NA	NA	NA
A1C_Mean_INT	Labs	hemoglobin A1c (HbA1c, mean, inv-norm transformed)	chr12	3750001	4750000	chr12.3750001.4750000	2	1	1	12:4384844:T:G	1	0.2709	2.7e-53	12:4384844:T:G	EUR	NA	NA	NA	NA	NA	NA	NA	NA	NA	NA	NA	NA	NA	NA	NA	NA	NA	NA	NA	NA	NA	1	1	12:4384844:T:G	1	0.3037	6.295e-115	12:4384844:T:G
A1C_Mean_INT	Labs	hemoglobin A1c (HbA1c, mean, inv-norm transformed)	chr12	3750001	4750000	chr12.3750001.4750000	3	1	0.99999228	12:4384669:C:T	0.99999228	0.06997	1.12e-21	12:4384669:C:T	EUR	NA	NA	NA	NA	NA	NA	NA	NA	NA	NA	NA	NA	NA	NA	NA	NA	NA	NA	NA	NA	NA	1	0.99999228	12:4384669:C:T	0.99999228	0.0826	7.944e-48	12:4384669:C:T
A1C_Mean_INT	Labs	hemoglobin A1c (HbA1c, mean, inv-norm transformed)	chr12	3750001	4750000	chr12.3750001.4750000	4	1	1	12:4399050:A:G	1	-0.03361	1.08e-19	12:4399050:A:G	EUR	NA	NA	NA	NA	NA	NA	NA	NA	NA	NA	NA	NA	NA	NA	NA	NA	NA	NA	NA	NA	NA	1	1	12:4399050:A:G	1	-0.04537	3.757e-38	12:4399050:A:G
A1C_Mean_INT	Labs	hemoglobin A1c (HbA1c, mean, inv-norm transformed)	chr12	48000001	49250000	chr12.48000001.49250000	1	1	1	12:48512285:C:A	1	-0.05922	2.03e-37	12:48512285:C:A	EUR	NA	NA	NA	NA	NA	NA	NA	NA	NA	NA	NA	NA	NA	NA	NA	NA	NA	NA	NA	NA	NA	1	1	12:48512285:C:A	1	-0.06783	9.104e-77	12:48512285:C:A
A1C_Mean_INT	Labs	hemoglobin A1c (HbA1c, mean, inv-norm transformed)	chr12	48000001	49250000	chr12.48000001.49250000	2	1	0.999999281	12:48609356:C:G	0.9999992814	0.0279	7.73e-14	12:48609356:C:G	EUR	NA	NA	NA	NA	NA	NA	NA	NA	NA	NA	NA	NA	NA	NA	NA	NA	NA	NA	NA	NA	NA	1	0.999999281	12:48609356:C:G	0.9999992814	0.04582	5.557e-40	12:48609356:C:G
A1C_Mean_INT	Labs	hemoglobin A1c (HbA1c, mean, inv-norm transformed)	chr12	48000001	49250000	chr12.48000001.49250000	3	3	0.773018581	12:48712932:T:A	0.7730185744	0.03719	1.28e-31	12:48635487:G:A,12:48712932:T:A,12:48736303:C:A	EUR	NA	NA	NA	NA	NA	NA	NA	NA	NA	NA	NA	NA	NA	NA	NA	NA	NA	NA	NA	NA	NA	3	0.773018581	12:48712932:T:A	0.7730185744	0.05724	9.863e-87	12:48635487:G:A,12:48712932:T:A,12:48736303:C:A
A1C_Mean_INT	Labs	hemoglobin A1c (HbA1c, mean, inv-norm transformed)	chr12	48000001	49250000	chr12.48000001.49250000	4	3	0.563641576	12:48894143:C:T	0.5636415584	0.1156	4.27e-09	12:48408737:G:C,12:48538908:G:A,12:48894143:C:T	EUR	NA	NA	NA	NA	NA	NA	NA	NA	NA	NA	NA	NA	NA	NA	NA	NA	NA	NA	NA	NA	NA	3	0.563641576	12:48894143:C:T	0.5636415584	0.116	5.415e-15	12:48408737:G:C,12:48538908:G:A,12:48894143:C:T
A1C_Mean_INT	Labs	hemoglobin A1c (HbA1c, mean, inv-norm transformed)	chr1	25250001	26000000	chr1.25250001.26000000	1	2	0.565344447	1:25543484:A:C	0.5653424683	0.02855	1.27e-10	1:25541931:T:C,1:25543484:A:C	EUR	NA	NA	NA	NA	NA	NA	NA	NA	NA	NA	NA	NA	NA	NA	NA	NA	NA	NA	NA	NA	NA	2	0.565344447	1:25543484:A:C	0.5653424683	0.04072	1.118e-24	1:25541931:T:C,1:25543484:A:C
A1C_Mean_INT	Labs	hemoglobin A1c (HbA1c, mean, inv-norm transformed)	chr1	25250001	26000000	chr1.25250001.26000000	2	3	0.361059521	1:25520133:C:T	0.3610562956	0.2146	8.14e-06	1:25520133:C:T,1:25566298:G:A,1:25675530:G:A	EUR	NA	NA	NA	NA	NA	NA	NA	NA	NA	NA	NA	NA	NA	NA	NA	NA	NA	NA	NA	NA	NA	3	0.361059521	1:25520133:C:T	0.3610562956	0.2228	2.019e-10	1:25520133:C:T,1:25566298:G:A,1:25675530:G:A
A1C_Mean_INT	Labs	hemoglobin A1c (HbA1c, mean, inv-norm transformed)	chr1	26500001	27250000	chr1.26500001.27250000	1	5	0.869154892	1:26891697:C:A	0.8691361654	0.02611	2.02e-11	1:26867453:A:G,1:26868639:A:G,1:26873245:A:G,1:26875433:A:G,1:26891697:C:A	EUR	NA	NA	NA	NA	NA	NA	NA	NA	NA	NA	NA	NA	NA	NA	NA	NA	NA	NA	NA	NA	NA	5	0.869154892	1:26891697:C:A	0.8691361654	0.02946	1.678e-18	1:26867453:A:G,1:26868639:A:G,1:26873245:A:G,1:26875433:A:G,1:26891697:C:A
A1C_Mean_INT	Labs	hemoglobin A1c (HbA1c, mean, inv-norm transformed)	chr12	65750001	66750000	chr12.65750001.66750000	1	1	0.986270796	12:66268892:T:A	0.9862692981	-0.0389	8.23e-17	12:66268892:T:A	AFR	1	0.986270796	12:66268892:T:A	0.986269298	-0.04732	2.82e-17	12:66268892:T:A	NA	NA	NA	NA	NA	NA	NA	NA	NA	NA	NA	NA	NA	NA	NA	NA	NA	NA	NA	NA	NA
A1C_Mean_INT	Labs	hemoglobin A1c (HbA1c, mean, inv-norm transformed)	chr12	65750001	66750000	chr12.65750001.66750000	2	2	0.530591671	12:66245053:G:A	0.5305405097	-0.1133	7.76e-16	12:66190497:T:C,12:66245053:G:A	AFR	2	0.530591671	12:66245053:G:A	0.53054051	-0.1147	2.368e-18	12:66190497:T:C,12:66245053:G:A	NA	NA	NA	NA	NA	NA	NA	NA	NA	NA	NA	NA	NA	NA	NA	NA	NA	NA	NA	NA	NA
A1C_Mean_INT	Labs	hemoglobin A1c (HbA1c, mean, inv-norm transformed)	chr12	65750001	66750000	chr12.65750001.66750000	3	1	0.99999715	12:66218513:C:G	0.9999971503	-0.02057	0.05309	12:66218513:C:G	EUR	NA	NA	NA	NA	NA	NA	NA	NA	NA	NA	NA	NA	NA	NA	NA	NA	NA	NA	NA	NA	NA	1	0.99999715	12:66218513:C:G	0.9999971503	-0.2106	7.252e-18	12:66218513:C:G
A1C_Mean_INT	Labs	hemoglobin A1c (HbA1c, mean, inv-norm transformed)	chr12	65750001	66750000	chr12.65750001.66750000	4	10	0.35170127	12:66210621:T:C	0.3517007483	-0.02152	2.65e-07	12:66203383:C:T,12:66204696:A:G,12:66205071:T:C,12:66208513:G:A,12:66209646:C:T,12:66210621:T:C,12:66211006:C:G,12:66212318:C:T,12:66213258:C:T,12:66215292:C:G	EUR	NA	NA	NA	NA	NA	NA	NA	NA	NA	NA	NA	NA	NA	NA	NA	NA	NA	NA	NA	NA	NA	10	0.35170127	12:66210621:T:C	0.3517007483	-0.06036	3.92e-37	12:66203383:C:T,12:66204696:A:G,12:66205071:T:C,12:66208513:G:A,12:66209646:C:T,12:66210621:T:C,12:66211006:C:G,12:66212318:C:T,12:66213258:C:T,12:66215292:C:G
A1C_Mean_INT	Labs	hemoglobin A1c (HbA1c, mean, inv-norm transformed)	chr12	65750001	66750000	chr12.65750001.66750000	5	10	0.177404956	12:66374247:A:G	0.1774043745	-0.01406	7.35e-06	12:66351826:T:C,12:66359752:C:A,12:66360164:C:T,12:66361453:A:G,12:66371880:G:T,12:66373501:T:G,12:66373602:C:T,12:66374247:A:G,12:66374587:T:C,12:66376091:T:C	EUR	NA	NA	NA	NA	NA	NA	NA	NA	NA	NA	NA	NA	NA	NA	NA	NA	NA	NA	NA	NA	NA	10	0.177404956	12:66374247:A:G	0.1774043745	-0.02767	3.033e-21	12:66351826:T:C,12:66359752:C:A,12:66360164:C:T,12:66361453:A:G,12:66371880:G:T,12:66373501:T:G,12:66373602:C:T,12:66374247:A:G,12:66374587:T:C,12:66376091:T:C
A1C_Mean_INT	Labs	hemoglobin A1c (HbA1c, mean, inv-norm transformed)	chr12	71000001	72000000	chr12.71000001.72000000	1	6	0.256601711	12:71618203:C:T	0.2565873027	0.012	0.000917	12:71608199:C:A,12:71609409:T:C,12:71613276:C:T,12:71618203:C:T,12:71634112:T:C,12:71634794:A:G	EUR	NA	NA	NA	NA	NA	NA	NA	NA	NA	NA	NA	NA	NA	NA	NA	NA	NA	NA	NA	NA	NA	6	0.256601711	12:71618203:C:T	0.2565873027	0.02421	3.89e-14	12:71608199:C:A,12:71609409:T:C,12:71613276:C:T,12:71618203:C:T,12:71634112:T:C,12:71634794:A:G
A1C_Mean_INT	Labs	hemoglobin A1c (HbA1c, mean, inv-norm transformed)	chr12	71000001	72000000	chr12.71000001.72000000	2	94	0.042020638	12:71521245:A:G	0.0420014347	-0.01762	1.75e-07	12:71409261:C:T,12:71458165:C:A,12:71459199:T:C,12:71460081:C:T,12:71461368:C:T,12:71462190:C:G,12:71463415:A:C,12:71472330:C:T,12:71477600:T:C,12:71478895:A:C,12:71481420:T:C,12:71481450:T:G,12:71484342:G:T,12:71487765:A:T,12:71487831:A:G,12:71490156:A:G,12:71490821:T:C,12:71490851:G:A,12:71491355:A:G,12:71491505:C:T,12:71491617:T:C,12:71491845:T:C,12:71492312:C:G,12:71493613:T:C,12:71494369:A:G…	EUR	NA	NA	NA	NA	NA	NA	NA	NA	NA	NA	NA	NA	NA	NA	NA	NA	NA	NA	NA	NA	NA	94	0.042020638	12:71521245:A:G	0.0420014347	-0.02298	2.784e-15	12:71409261:C:T,12:71458165:C:A,12:71459199:T:C,12:71460081:C:T,12:71461368:C:T,12:71462190:C:G,12:71463415:A:C,12:71472330:C:T,12:71477600:T:C,12:71478895:A:C,12:71481420:T:C,12:71481450:T:G,12:71484342:G:T,12:71487765:A:T,12:71487831:A:G,12:71490156:A:G,12:71490821:T:C,12:71490851:G:A,12:71491355:A:G,12:71491505:C:T,12:71491617:T:C,12:71491845:T:C,12:71492312:C:G,12:71493613:T:C,12:71494369:A:G…
A1C_Mean_INT	Labs	hemoglobin A1c (HbA1c, mean, inv-norm transformed)	chr13	113000001	113750000	chr13.113000001.113750000	1	1	0.999944923	13:113479820:A:G	0.9999449201	-0.02491	6e-10	13:113479820:A:G	EUR	NA	NA	NA	NA	NA	NA	NA	NA	NA	NA	NA	NA	NA	NA	NA	NA	NA	NA	NA	NA	NA	1	0.999944923	13:113479820:A:G	0.9999449201	-0.02599	7.077e-16	13:113479820:A:G
A1C_Mean_INT	Labs	hemoglobin A1c (HbA1c, mean, inv-norm transformed)	chr13	113000001	113750000	chr13.113000001.113750000	2	2	0.667430659	13:113360938:A:G	0.6674158341	-0.05394	7.29e-20	13:113352916:A:G,13:113360938:A:G	EUR	NA	NA	NA	NA	NA	NA	NA	NA	NA	NA	NA	NA	NA	NA	NA	NA	NA	NA	NA	NA	NA	2	0.667430659	13:113360938:A:G	0.6674158341	-0.06699	2.258e-34	13:113352916:A:G,13:113360938:A:G
A1C_Mean_INT	Labs	hemoglobin A1c (HbA1c, mean, inv-norm transformed)	chr13	114250001	115169878	chr13.114250001.115169878	1	84	0.097973237	13:114839016:C:T	0.0979605786	0.02954	3.52e-10	13:114741208:C:T,13:114742213:G:A,13:114743190:C:T,13:114745588:G:A,13:114745781:A:G,13:114746766:A:G,13:114747391:C:T,13:114748709:G:A,13:114752144:T:C,13:114752572:C:T,13:114752857:C:T,13:114754537:C:G,13:114755101:T:A,13:114757368:G:A,13:114760963:A:G,13:114761596:C:T,13:114761979:C:T,13:114763348:G:A,13:114764473:T:A,13:114764620:A:G,13:114764621:C:T,13:114766822:G:A,13:114766903:A:G,13:11476…	EUR	NA	NA	NA	NA	NA	NA	NA	NA	NA	NA	NA	NA	NA	NA	NA	NA	NA	NA	NA	NA	NA	84	0.097973237	13:114839016:C:T	0.0979605786	0.03117	1.4e-15	13:114741208:C:T,13:114742213:G:A,13:114743190:C:T,13:114745588:G:A,13:114745781:A:G,13:114746766:A:G,13:114747391:C:T,13:114748709:G:A,13:114752144:T:C,13:114752572:C:T,13:114752857:C:T,13:114754537:C:G,13:114755101:T:A,13:114757368:G:A,13:114760963:A:G,13:114761596:C:T,13:114761979:C:T,13:114763348:G:A,13:114764473:T:A,13:114764620:A:G,13:114764621:C:T,13:114766822:G:A,13:114766903:A:G,13:11476…
A1C_Mean_INT	Labs	hemoglobin A1c (HbA1c, mean, inv-norm transformed)	chr13	114250001	115169878	chr13.114250001.115169878	2	2	0.591642863	13:114547372:C:T	0.5916383284	-0.01992	2.04e-09	13:114547372:C:T,13:114551993:T:C	EUR	NA	NA	NA	NA	NA	NA	NA	NA	NA	NA	NA	NA	NA	NA	NA	NA	NA	NA	NA	NA	NA	2	0.591642863	13:114547372:C:T	0.5916383284	-0.02818	7.784e-20	13:114547372:C:T,13:114551993:T:C
A1C_Mean_INT	Labs	hemoglobin A1c (HbA1c, mean, inv-norm transformed)	chr13	114250001	115169878	chr13.114250001.115169878	3	9	0.403542789	13:115074555:G:A	0.4034294238	0.01112	0.05886	13:114757350:G:A,13:114866533:G:A,13:114947810:T:A,13:115017536:A:G,13:115027516:A:G,13:115039281:A:T,13:115058005:G:A,13:115058580:C:T,13:115074555:G:A	EUR	NA	NA	NA	NA	NA	NA	NA	NA	NA	NA	NA	NA	NA	NA	NA	NA	NA	NA	NA	NA	NA	9	0.403542789	13:115074555:G:A	0.4034294238	0.04799	1.786e-11	13:114757350:G:A,13:114866533:G:A,13:114947810:T:A,13:115017536:A:G,13:115027516:A:G,13:115039281:A:T,13:115058005:G:A,13:115058580:C:T,13:115074555:G:A
A1C_Mean_INT	Labs	hemoglobin A1c (HbA1c, mean, inv-norm transformed)	chr13	23000001	23750000	chr13.23000001.23750000	1	1	0.999999818	13:23309382:C:T	0.9999998178	0.02935	3.72e-14	13:23309382:C:T	EUR	NA	NA	NA	NA	NA	NA	NA	NA	NA	NA	NA	NA	NA	NA	NA	NA	NA	NA	NA	NA	NA	1	0.999999818	13:23309382:C:T	0.9999998178	0.03535	4.548e-22	13:23309382:C:T
A1C_Mean_INT	Labs	hemoglobin A1c (HbA1c, mean, inv-norm transformed)	chr13	26500001	27250000	chr13.26500001.27250000	1	1	0.973529925	13:26776999:A:G	0.9735259484	0.02634	2.92e-12	13:26776999:A:G	EUR	NA	NA	NA	NA	NA	NA	NA	NA	NA	NA	NA	NA	NA	NA	NA	NA	NA	NA	NA	NA	NA	1	0.973529925	13:26776999:A:G	0.9735259484	0.03497	1.298e-25	13:26776999:A:G
A1C_Mean_INT	Labs	hemoglobin A1c (HbA1c, mean, inv-norm transformed)	chr13	33250001	34000000	chr13.33250001.34000000	1	1	0.999996862	13:33522341:T:G	0.9999968617	0.04821	1.27e-10	13:33522341:T:G	AFR	1	0.999996862	13:33522341:T:G	0.999996862	0.04845	5.402e-12	13:33522341:T:G	NA	NA	NA	NA	NA	NA	NA	NA	NA	NA	NA	NA	NA	NA	NA	NA	NA	NA	NA	NA	NA
A1C_Mean_INT	Labs	hemoglobin A1c (HbA1c, mean, inv-norm transformed)	chr13	33250001	34000000	chr13.33250001.34000000	2	1	0.998945344	13:33590851:T:C	0.9989452282	-0.03783	1.55e-07	13:33590851:T:C	AFR	1	0.998945344	13:33590851:T:C	0.998945228	-0.03819	1.678e-08	13:33590851:T:C	NA	NA	NA	NA	NA	NA	NA	NA	NA	NA	NA	NA	NA	NA	NA	NA	NA	NA	NA	NA	NA
A1C_Mean_INT	Labs	hemoglobin A1c (HbA1c, mean, inv-norm transformed)	chr13	33250001	34000000	chr13.33250001.34000000	3	7	0.674512719	13:33556228:G:A	0.6745111655	-0.0346	3.34e-18	13:33554302:G:A,13:33554428:T:A,13:33554773:C:G,13:33556228:G:A,13:33557173:A:T,13:33557644:G:C,13:33562505:T:C	EUR	NA	NA	NA	NA	NA	NA	NA	NA	NA	NA	NA	NA	NA	NA	NA	NA	NA	NA	NA	NA	NA	7	0.674512719	13:33556228:G:A	0.6745111655	-0.04945	9.693e-37	13:33554302:G:A,13:33554428:T:A,13:33554773:C:G,13:33556228:G:A,13:33557173:A:T,13:33557644:G:C,13:33562505:T:C
A1C_Mean_INT	Labs	hemoglobin A1c (HbA1c, mean, inv-norm transformed)	chr13	33250001	34000000	chr13.33250001.34000000	4	13	0.194158214	13:33694120:A:G	0.1941542334	0.01259	0.000414	13:33689996:T:C,13:33691171:T:A,13:33693251:T:G,13:33693837:C:T,13:33694120:A:G,13:33700374:T:G,13:33702869:T:A,13:33705055:C:T,13:33705340:T:G,13:33713407:G:A,13:33723786:C:T,13:33725687:C:T,13:33728353:G:A	EUR	NA	NA	NA	NA	NA	NA	NA	NA	NA	NA	NA	NA	NA	NA	NA	NA	NA	NA	NA	NA	NA	13	0.194158214	13:33694120:A:G	0.1941542334	0.022	1.752e-10	13:33689996:T:C,13:33691171:T:A,13:33693251:T:G,13:33693837:C:T,13:33694120:A:G,13:33700374:T:G,13:33702869:T:A,13:33705055:C:T,13:33705340:T:G,13:33713407:G:A,13:33723786:C:T,13:33725687:C:T,13:33728353:G:A
A1C_Mean_INT	Labs	hemoglobin A1c (HbA1c, mean, inv-norm transformed)	chr13	33250001	34000000	chr13.33250001.34000000	5	2	0.946556394	13:33677439:A:G	0.946556142	-0.1833	6.73e-06	13:33677439:A:G,13:33938887:G:A	EUR	NA	NA	NA	NA	NA	NA	NA	NA	NA	NA	NA	NA	NA	NA	NA	NA	NA	NA	NA	NA	NA	2	0.946556394	13:33677439:A:G	0.946556142	-0.1812	3.982e-09	13:33677439:A:G,13:33938887:G:A
A1C_Mean_INT	Labs	hemoglobin A1c (HbA1c, mean, inv-norm transformed)	chr13	33250001	34000000	chr13.33250001.34000000	6	26	0.631092425	13:33509079:A:T	0.6310903064	0.01373	0.000153	13:33485053:A:G,13:33486529:A:T,13:33487279:T:C,13:33488051:G:A,13:33488055:T:C,13:33488949:T:C,13:33489336:G:A,13:33490553:C:T,13:33491127:C:T,13:33491837:G:C,13:33492105:G:A,13:33492770:T:C,13:33492900:G:C,13:33493343:T:A,13:33497457:T:A,13:33498035:T:C,13:33501819:A:C,13:33501866:A:G,13:33502770:G:A,13:33505189:A:G,13:33505235:T:G,13:33505594:C:T,13:33506068:T:C,13:33506586:T:G,13:33509079:A:T…	EUR	NA	NA	NA	NA	NA	NA	NA	NA	NA	NA	NA	NA	NA	NA	NA	NA	NA	NA	NA	NA	NA	26	0.631092425	13:33509079:A:T	0.6310903064	0.02172	3.389e-11	13:33485053:A:G,13:33486529:A:T,13:33487279:T:C,13:33488051:G:A,13:33488055:T:C,13:33488949:T:C,13:33489336:G:A,13:33490553:C:T,13:33491127:C:T,13:33491837:G:C,13:33492105:G:A,13:33492770:T:C,13:33492900:G:C,13:33493343:T:A,13:33497457:T:A,13:33498035:T:C,13:33501819:A:C,13:33501866:A:G,13:33502770:G:A,13:33505189:A:G,13:33505235:T:G,13:33505594:C:T,13:33506068:T:C,13:33506586:T:G,13:33509079:A:T…
A1C_Mean_INT	Labs	hemoglobin A1c (HbA1c, mean, inv-norm transformed)	chr13	50750001	51500000	chr13.50750001.51500000	1	3	0.697027369	13:51080224:C:T	0.6970194262	0.02894	3.46e-16	13:51080224:C:T,13:51094114:T:G,13:51096095:A:T	EUR	NA	NA	NA	NA	NA	NA	NA	NA	NA	NA	NA	NA	NA	NA	NA	NA	NA	NA	NA	NA	NA	3	0.697027369	13:51080224:C:T	0.6970194262	0.03849	2.406e-33	13:51080224:C:T,13:51094114:T:G,13:51096095:A:T
A1C_Mean_INT	Labs	hemoglobin A1c (HbA1c, mean, inv-norm transformed)	chr13	80250001	81250000	chr13.80250001.81250000	1	10	0.222095907	13:80706455:T:C	0.2220955887	0.03728	1.88e-28	13:80705315:G:T,13:80706455:T:C,13:80707429:A:G,13:80708732:C:T,13:80708940:A:G,13:80709063:G:C,13:80709595:G:T,13:80710954:A:T,13:80715893:G:A,13:80717156:G:A	EUR	NA	NA	NA	NA	NA	NA	NA	NA	NA	NA	NA	NA	NA	NA	NA	NA	NA	NA	NA	NA	NA	10	0.222095907	13:80706455:T:C	0.2220955887	0.05404	1.406e-63	13:80705315:G:T,13:80706455:T:C,13:80707429:A:G,13:80708732:C:T,13:80708940:A:G,13:80709063:G:C,13:80709595:G:T,13:80710954:A:T,13:80715893:G:A,13:80717156:G:A
A1C_Mean_INT	Labs	hemoglobin A1c (HbA1c, mean, inv-norm transformed)	chr13	80250001	81250000	chr13.80250001.81250000	2	34	0.083569545	13:80420164:C:G	0.0835691595	-0.009871	0.002879	13:80387914:C:A,13:80389472:G:A,13:80391516:C:A,13:80396805:G:A,13:80396849:C:T,13:80397001:C:T,13:80397051:C:T,13:80397099:G:A,13:80397438:T:C,13:80397630:T:A,13:80398114:A:C,13:80398317:C:G,13:80398379:T:C,13:80398868:G:A,13:80399492:C:G,13:80399664:A:G,13:80401041:A:G,13:80402353:C:T,13:80402626:C:T,13:80403403:A:G,13:80404036:G:T,13:80404133:G:C,13:80404299:G:T,13:80410145:A:C,13:80411610:C:T…	EUR	NA	NA	NA	NA	NA	NA	NA	NA	NA	NA	NA	NA	NA	NA	NA	NA	NA	NA	NA	NA	NA	34	0.083569545	13:80420164:C:G	0.0835691595	-0.01753	7.704e-09	13:80387914:C:A,13:80389472:G:A,13:80391516:C:A,13:80396805:G:A,13:80396849:C:T,13:80397001:C:T,13:80397051:C:T,13:80397099:G:A,13:80397438:T:C,13:80397630:T:A,13:80398114:A:C,13:80398317:C:G,13:80398379:T:C,13:80398868:G:A,13:80399492:C:G,13:80399664:A:G,13:80401041:A:G,13:80402353:C:T,13:80402626:C:T,13:80403403:A:G,13:80404036:G:T,13:80404133:G:C,13:80404299:G:T,13:80410145:A:C,13:80411610:C:T…
A1C_Mean_INT	Labs	hemoglobin A1c (HbA1c, mean, inv-norm transformed)	chr13	80250001	81250000	chr13.80250001.81250000	3	8	0.200890062	13:80747083:T:C	0.2008897438	0.02326	3.24e-13	13:80740431:G:A,13:80743004:C:T,13:80747083:T:C,13:80748388:G:A,13:80748912:C:T,13:80749172:C:T,13:80752830:C:T,13:80752973:C:T	EUR	NA	NA	NA	NA	NA	NA	NA	NA	NA	NA	NA	NA	NA	NA	NA	NA	NA	NA	NA	NA	NA	8	0.200890062	13:80747083:T:C	0.2008897438	0.03774	3.356e-37	13:80740431:G:A,13:80743004:C:T,13:80747083:T:C,13:80748388:G:A,13:80748912:C:T,13:80749172:C:T,13:80752830:C:T,13:80752973:C:T
A1C_Mean_INT	Labs	hemoglobin A1c (HbA1c, mean, inv-norm transformed)	chr13	91500001	92250000	chr13.91500001.92250000	1	40	0.100642213	13:91929736:A:C	0.100378219	0.03272	4.16e-15	13:91897273:C:T,13:91897444:G:A,13:91897930:T:C,13:91899013:G:A,13:91900057:C:T,13:91900084:G:A,13:91900788:C:A,13:91900958:C:T,13:91901726:C:T,13:91901937:T:A,13:91906943:C:G,13:91908725:C:T,13:91909608:T:C,13:91914497:T:C,13:91918799:G:A,13:91919019:C:T,13:91925668:G:A,13:91926396:A:G,13:91929532:C:T,13:91929736:A:C,13:91931550:T:C,13:91931922:C:T,13:91935848:G:A,13:91937146:T:A,13:91940484:G:A…	AFR	40	0.100642213	13:91929736:A:C	0.100378219	0.0334	2.073e-09	13:91897273:C:T,13:91897444:G:A,13:91897930:T:C,13:91899013:G:A,13:91900057:C:T,13:91900084:G:A,13:91900788:C:A,13:91900958:C:T,13:91901726:C:T,13:91901937:T:A,13:91906943:C:G,13:91908725:C:T,13:91909608:T:C,13:91914497:T:C,13:91918799:G:A,13:91919019:C:T,13:91925668:G:A,13:91926396:A:G,13:91929532:C:T,13:91929736:A:C,13:91931550:T:C,13:91931922:C:T,13:91935848:G:A,13:91937146:T:A,13:91940484:G:A…	NA	NA	NA	NA	NA	NA	NA	NA	NA	NA	NA	NA	NA	NA	NA	NA	NA	NA	NA	NA	NA
A1C_Mean_INT	Labs	hemoglobin A1c (HbA1c, mean, inv-norm transformed)	chr13	91500001	92250000	chr13.91500001.92250000	2	1	0.993705255	13:91950181:G:A	0.9937047109	0.03773	1.12e-16	13:91950181:G:A	EUR	NA	NA	NA	NA	NA	NA	NA	NA	NA	NA	NA	NA	NA	NA	NA	NA	NA	NA	NA	NA	NA	1	0.993705255	13:91950181:G:A	0.9937047109	0.04623	3.5e-20	13:91950181:G:A
A1C_Mean_INT	Labs	hemoglobin A1c (HbA1c, mean, inv-norm transformed)	chr13	91500001	92250000	chr13.91500001.92250000	3	1	0.969257457	13:91906575:C:T	0.9692547388	0.2004	3e-04	13:91906575:C:T	EUR	NA	NA	NA	NA	NA	NA	NA	NA	NA	NA	NA	NA	NA	NA	NA	NA	NA	NA	NA	NA	NA	1	0.969257457	13:91906575:C:T	0.9692547388	0.2627	3.76e-10	13:91906575:C:T
A1C_Mean_INT	Labs	hemoglobin A1c (HbA1c, mean, inv-norm transformed)	chr1	39250001	40500000	chr1.39250001.40500000	1	1	0.995468238	1:39980885:G:A	0.9954681673	-0.0373	0.000445	1:39980885:G:A	EUR	NA	NA	NA	NA	NA	NA	NA	NA	NA	NA	NA	NA	NA	NA	NA	NA	NA	NA	NA	NA	NA	1	0.995468238	1:39980885:G:A	0.9954681673	-0.08477	1.885e-13	1:39980885:G:A
A1C_Mean_INT	Labs	hemoglobin A1c (HbA1c, mean, inv-norm transformed)	chr1	39250001	40500000	chr1.39250001.40500000	2	26	0.176660871	1:39654372:G:C	0.1766473179	-0.03987	1.82e-20	1:39618556:A:G,1:39629062:G:A,1:39639653:C:T,1:39639744:C:A,1:39643382:G:A,1:39646787:C:T,1:39647620:C:T,1:39649198:A:T,1:39654372:G:C,1:39662508:G:A,1:39662618:G:A,1:39668015:T:C,1:39669537:T:A,1:39675322:A:G,1:39678990:A:G,1:39679402:T:C,1:39683298:C:T,1:39686210:A:C,1:39688075:G:A,1:39688242:A:G,1:39688552:T:G,1:39694518:G:T,1:39710459:T:C,1:39713860:G:T,1:39716902:A:G,1:39728647:C:G	EUR	NA	NA	NA	NA	NA	NA	NA	NA	NA	NA	NA	NA	NA	NA	NA	NA	NA	NA	NA	NA	NA	26	0.176660871	1:39654372:G:C	0.1766473179	-0.0506	9.297e-47	1:39618556:A:G,1:39629062:G:A,1:39639653:C:T,1:39639744:C:A,1:39643382:G:A,1:39646787:C:T,1:39647620:C:T,1:39649198:A:T,1:39654372:G:C,1:39662508:G:A,1:39662618:G:A,1:39668015:T:C,1:39669537:T:A,1:39675322:A:G,1:39678990:A:G,1:39679402:T:C,1:39683298:C:T,1:39686210:A:C,1:39688075:G:A,1:39688242:A:G,1:39688552:T:G,1:39694518:G:T,1:39710459:T:C,1:39713860:G:T,1:39716902:A:G,1:39728647:C:G
A1C_Mean_INT	Labs	hemoglobin A1c (HbA1c, mean, inv-norm transformed)	chr14	38250001	39250000	chr14.38250001.39250000	1	31	0.054652916	14:38804433:G:A	0.0546127327	0.02743	9.3e-14	14:38803947:C:T,14:38804433:G:A,14:38804675:T:C,14:38805958:T:C,14:38806293:T:C,14:38809390:T:A,14:38809526:G:A,14:38809661:A:G,14:38809699:G:A,14:38810447:T:G,14:38810697:T:C,14:38811157:G:A,14:38811623:A:G,14:38811753:A:G,14:38812975:A:G,14:38814795:A:C,14:38814819:A:G,14:38815172:G:A,14:38817127:A:G,14:38818723:G:A,14:38819934:A:G,14:38821285:T:C,14:38821706:C:T,14:38822190:A:G,14:38828344:G:C…	EUR	NA	NA	NA	NA	NA	NA	NA	NA	NA	NA	NA	NA	NA	NA	NA	NA	NA	NA	NA	NA	NA	31	0.054652916	14:38804433:G:A	0.0546127327	0.03706	4.609e-28	14:38803947:C:T,14:38804433:G:A,14:38804675:T:C,14:38805958:T:C,14:38806293:T:C,14:38809390:T:A,14:38809526:G:A,14:38809661:A:G,14:38809699:G:A,14:38810447:T:G,14:38810697:T:C,14:38811157:G:A,14:38811623:A:G,14:38811753:A:G,14:38812975:A:G,14:38814795:A:C,14:38814819:A:G,14:38815172:G:A,14:38817127:A:G,14:38818723:G:A,14:38819934:A:G,14:38821285:T:C,14:38821706:C:T,14:38822190:A:G,14:38828344:G:C…
A1C_Mean_INT	Labs	hemoglobin A1c (HbA1c, mean, inv-norm transformed)	chr14	64750001	65750000	chr14.64750001.65750000	1	3	0.391471879	14:65267469:T:C	0.3914650699	-0.02254	1.53e-12	14:65267469:T:C,14:65268167:C:T,14:65269276:G:C	EUR	NA	NA	NA	NA	NA	NA	NA	NA	NA	NA	NA	NA	NA	NA	NA	NA	NA	NA	NA	NA	NA	3	0.391471879	14:65267469:T:C	0.3914650699	-0.03258	6.083e-26	14:65267469:T:C,14:65268167:C:T,14:65269276:G:C
A1C_Mean_INT	Labs	hemoglobin A1c (HbA1c, mean, inv-norm transformed)	chr14	79500001	80250000	chr14.79500001.80250000	1	12	0.272701848	14:79910119:C:T	0.2726320192	-0.02322	2.25e-09	14:79891882:G:A,14:79894046:G:A,14:79910119:C:T,14:79930644:T:C,14:79932041:G:C,14:79936964:T:C,14:79939525:C:T,14:79939993:G:A,14:79940383:G:T,14:79942647:G:A,14:79943606:C:T,14:79944099:G:A	EUR	NA	NA	NA	NA	NA	NA	NA	NA	NA	NA	NA	NA	NA	NA	NA	NA	NA	NA	NA	NA	NA	12	0.272701848	14:79910119:C:T	0.2726320192	-0.03318	2.337e-20	14:79891882:G:A,14:79894046:G:A,14:79910119:C:T,14:79930644:T:C,14:79932041:G:C,14:79936964:T:C,14:79939525:C:T,14:79939993:G:A,14:79940383:G:T,14:79942647:G:A,14:79943606:C:T,14:79944099:G:A
A1C_Mean_INT	Labs	hemoglobin A1c (HbA1c, mean, inv-norm transformed)	chr1	50500001	52250000	chr1.50500001.52250000	1	30	0.566931501	1:51438881:T:C	0.5668334839	0.04847	1.63e-24	1:51201424:A:G,1:51209148:T:C,1:51219188:C:G,1:51220291:A:G,1:51223263:T:C,1:51237302:C:G,1:51242141:C:T,1:51269018:T:C,1:51269954:G:A,1:51283510:A:G,1:51284557:T:C,1:51284905:T:C,1:51286155:G:A,1:51303714:T:C,1:51306329:C:A,1:51310062:G:A,1:51328773:T:C,1:51334488:C:T,1:51346663:A:T,1:51353720:C:G,1:51356091:G:T,1:51363096:G:A,1:51372094:A:G,1:51374608:T:G,1:51393645:G:C,1:51401419:C:T,1:5140404…	AFR	30	0.566931501	1:51438881:T:C	0.566833484	0.0437	3.302e-12	1:51201424:A:G,1:51209148:T:C,1:51219188:C:G,1:51220291:A:G,1:51223263:T:C,1:51237302:C:G,1:51242141:C:T,1:51269018:T:C,1:51269954:G:A,1:51283510:A:G,1:51284557:T:C,1:51284905:T:C,1:51286155:G:A,1:51303714:T:C,1:51306329:C:A,1:51310062:G:A,1:51328773:T:C,1:51334488:C:T,1:51346663:A:T,1:51353720:C:G,1:51356091:G:T,1:51363096:G:A,1:51372094:A:G,1:51374608:T:G,1:51393645:G:C,1:51401419:C:T,1:5140404…	NA	NA	NA	NA	NA	NA	NA	NA	NA	NA	NA	NA	NA	NA	NA	NA	NA	NA	NA	NA	NA
A1C_Mean_INT	Labs	hemoglobin A1c (HbA1c, mean, inv-norm transformed)	chr1	50500001	52250000	chr1.50500001.52250000	2	1	0.986415023	1:51207825:T:A	0.9864147186	0.09994	7.17e-07	1:51207825:T:A	EUR	NA	NA	NA	NA	NA	NA	NA	NA	NA	NA	NA	NA	NA	NA	NA	NA	NA	NA	NA	NA	NA	1	0.986415023	1:51207825:T:A	0.9864147186	0.1304	3.125e-13	1:51207825:T:A
A1C_Mean_INT	Labs	hemoglobin A1c (HbA1c, mean, inv-norm transformed)	chr1	50500001	52250000	chr1.50500001.52250000	3	152	0.079409359	1:51440093:C:T	0.0793872363	0.04287	1.33e-22	1:51190459:C:T,1:51190932:C:A,1:51191935:T:A,1:51192756:T:C,1:51200136:A:G,1:51201424:A:G,1:51205760:T:C,1:51212796:A:C,1:51213677:C:T,1:51217085:T:C,1:51217839:C:G,1:51219188:C:G,1:51220291:A:G,1:51221103:G:A,1:51221406:T:C,1:51223002:T:C,1:51223263:T:C,1:51223500:T:C,1:51228799:A:G,1:51231935:A:G,1:51232628:G:C,1:51235816:T:C,1:51237302:C:G,1:51239976:A:G,1:51240851:C:T,1:51242141:C:T,1:5124364…	EUR	NA	NA	NA	NA	NA	NA	NA	NA	NA	NA	NA	NA	NA	NA	NA	NA	NA	NA	NA	NA	NA	152	0.079409359	1:51440093:C:T	0.0793872363	0.05875	1.307e-31	1:51190459:C:T,1:51190932:C:A,1:51191935:T:A,1:51192756:T:C,1:51200136:A:G,1:51201424:A:G,1:51205760:T:C,1:51212796:A:C,1:51213677:C:T,1:51217085:T:C,1:51217839:C:G,1:51219188:C:G,1:51220291:A:G,1:51221103:G:A,1:51221406:T:C,1:51223002:T:C,1:51223263:T:C,1:51223500:T:C,1:51228799:A:G,1:51231935:A:G,1:51232628:G:C,1:51235816:T:C,1:51237302:C:G,1:51239976:A:G,1:51240851:C:T,1:51242141:C:T,1:5124364…
A1C_Mean_INT	Labs	hemoglobin A1c (HbA1c, mean, inv-norm transformed)	chr15	52250001	53000000	chr15.52250001.53000000	1	1	0.994218075	15:52257725:A:G	0.9942177505	NA	NA	15:52257725:A:G	EUR	NA	NA	NA	NA	NA	NA	NA	NA	NA	NA	NA	NA	NA	NA	NA	NA	NA	NA	NA	NA	NA	1	0.994218075	15:52257725:A:G	0.9942177505	-0.5449	1.69e-08	15:52257725:A:G
A1C_Mean_INT	Labs	hemoglobin A1c (HbA1c, mean, inv-norm transformed)	chr15	52250001	53000000	chr15.52250001.53000000	2	3	0.843636972	15:52591752:A:G	0.8436280196	0.05738	4.8e-12	15:52528507:G:A,15:52588722:C:G,15:52591752:A:G	EUR	NA	NA	NA	NA	NA	NA	NA	NA	NA	NA	NA	NA	NA	NA	NA	NA	NA	NA	NA	NA	NA	3	0.843636972	15:52591752:A:G	0.8436280196	0.07793	2.736e-25	15:52528507:G:A,15:52588722:C:G,15:52591752:A:G
A1C_Mean_INT	Labs	hemoglobin A1c (HbA1c, mean, inv-norm transformed)	chr15	62000001	62750000	chr15.62000001.62750000	1	11	0.171684285	15:62397398:G:A	0.1716095396	0.01852	2.24e-09	15:62391608:C:T,15:62394264:G:C,15:62394339:G:A,15:62394690:C:G,15:62395224:G:C,15:62396189:C:A,15:62396278:C:T,15:62396389:A:G,15:62396942:G:A,15:62397118:C:T,15:62397398:G:A	EUR	NA	NA	NA	NA	NA	NA	NA	NA	NA	NA	NA	NA	NA	NA	NA	NA	NA	NA	NA	NA	NA	11	0.171684285	15:62397398:G:A	0.1716095396	0.02965	5.023e-24	15:62391608:C:T,15:62394264:G:C,15:62394339:G:A,15:62394690:C:G,15:62395224:G:C,15:62396189:C:A,15:62396278:C:T,15:62396389:A:G,15:62396942:G:A,15:62397118:C:T,15:62397398:G:A
A1C_Mean_INT	Labs	hemoglobin A1c (HbA1c, mean, inv-norm transformed)	chr15	77000001	78250000	chr15.77000001.78250000	1	1	0.99999975	15:77606068:G:A	0.9999997501	-0.02212	1.35e-09	15:77606068:G:A	EUR	NA	NA	NA	NA	NA	NA	NA	NA	NA	NA	NA	NA	NA	NA	NA	NA	NA	NA	NA	NA	NA	1	0.99999975	15:77606068:G:A	0.9999997501	-0.02765	2.5e-17	15:77606068:G:A
A1C_Mean_INT	Labs	hemoglobin A1c (HbA1c, mean, inv-norm transformed)	chr15	77000001	78250000	chr15.77000001.78250000	2	18	0.127336879	15:77741640:G:A	0.1273352453	-0.03374	2.3e-24	15:77711719:G:A,15:77713586:A:G,15:77718368:C:A,15:77741640:G:A,15:77747190:A:G,15:77747276:A:G,15:77759295:G:A,15:77763712:C:G,15:77766556:T:C,15:77767539:A:G,15:77776498:C:G,15:77776562:A:C,15:77781926:A:G,15:77782335:A:G,15:77793359:A:G,15:77812954:G:C,15:77828971:C:T,15:77832019:C:G	EUR	NA	NA	NA	NA	NA	NA	NA	NA	NA	NA	NA	NA	NA	NA	NA	NA	NA	NA	NA	NA	NA	18	0.127336879	15:77741640:G:A	0.1273352453	-0.04484	2.399e-43	15:77711719:G:A,15:77713586:A:G,15:77718368:C:A,15:77741640:G:A,15:77747190:A:G,15:77747276:A:G,15:77759295:G:A,15:77763712:C:G,15:77766556:T:C,15:77767539:A:G,15:77776498:C:G,15:77776562:A:C,15:77781926:A:G,15:77782335:A:G,15:77793359:A:G,15:77812954:G:C,15:77828971:C:T,15:77832019:C:G
A1C_Mean_INT	Labs	hemoglobin A1c (HbA1c, mean, inv-norm transformed)	chr15	90000001	90750000	chr15.90000001.90750000	1	2	0.680191716	15:90356180:T:G	0.6801894461	0.2425	7.9e-05	15:90356180:T:G,15:90471376:G:A	EUR	NA	NA	NA	NA	NA	NA	NA	NA	NA	NA	NA	NA	NA	NA	NA	NA	NA	NA	NA	NA	NA	2	0.680191716	15:90356180:T:G	0.6801894461	0.27	5.61e-09	15:90356180:T:G,15:90471376:G:A
A1C_Mean_INT	Labs	hemoglobin A1c (HbA1c, mean, inv-norm transformed)	chr15	90000001	90750000	chr15.90000001.90750000	2	20	0.329758239	15:90449523:T:C	0.3297532424	0.02837	5.59e-14	15:90406884:A:G,15:90407119:C:T,15:90417999:C:G,15:90418413:T:A,15:90426689:A:G,15:90428543:T:C,15:90428755:C:T,15:90428894:A:C,15:90429148:G:A,15:90432526:G:A,15:90434888:A:G,15:90439597:A:C,15:90439627:T:C,15:90441870:A:G,15:90443747:A:G,15:90444639:A:G,15:90448376:T:C,15:90449135:A:G,15:90449476:C:T,15:90449523:T:C	EUR	NA	NA	NA	NA	NA	NA	NA	NA	NA	NA	NA	NA	NA	NA	NA	NA	NA	NA	NA	NA	NA	20	0.329758239	15:90449523:T:C	0.3297532424	0.04405	1.899e-36	15:90406884:A:G,15:90407119:C:T,15:90417999:C:G,15:90418413:T:A,15:90426689:A:G,15:90428543:T:C,15:90428755:C:T,15:90428894:A:C,15:90429148:G:A,15:90432526:G:A,15:90434888:A:G,15:90439597:A:C,15:90439627:T:C,15:90441870:A:G,15:90443747:A:G,15:90444639:A:G,15:90448376:T:C,15:90449135:A:G,15:90449476:C:T,15:90449523:T:C
A1C_Mean_INT	Labs	hemoglobin A1c (HbA1c, mean, inv-norm transformed)	chr15	90000001	90750000	chr15.90000001.90750000	3	14	0.227628807	15:90393808:G:C	0.2276230975	0.02596	9.25e-11	15:90367960:C:A,15:90393808:G:C,15:90395300:A:T,15:90403198:G:A,15:90407433:T:C,15:90409070:T:C,15:90418236:A:T,15:90423855:G:A,15:90425002:C:A,15:90425323:G:T,15:90426098:T:C,15:90427941:G:A,15:90441711:T:G,15:90441806:T:G	EUR	NA	NA	NA	NA	NA	NA	NA	NA	NA	NA	NA	NA	NA	NA	NA	NA	NA	NA	NA	NA	NA	14	0.227628807	15:90393808:G:C	0.2276230975	0.0297	1.379e-19	15:90367960:C:A,15:90393808:G:C,15:90395300:A:T,15:90403198:G:A,15:90407433:T:C,15:90409070:T:C,15:90418236:A:T,15:90423855:G:A,15:90425002:C:A,15:90425323:G:T,15:90426098:T:C,15:90427941:G:A,15:90441711:T:G,15:90441806:T:G
A1C_Mean_INT	Labs	hemoglobin A1c (HbA1c, mean, inv-norm transformed)	chr15	91000001	92000000	chr15.91000001.92000000	1	15	0.135950607	15:91520319:T:C	0.1359165192	-0.02139	8.35e-10	15:91506739:C:G,15:91514721:T:A,15:91514797:C:A,15:91514814:C:A,15:91516015:T:C,15:91517780:G:C,15:91519291:A:G,15:91520099:A:G,15:91520159:C:G,15:91520319:T:C,15:91520373:C:A,15:91521337:C:A,15:91521898:A:G,15:91528358:G:A,15:91536627:A:G	EUR	NA	NA	NA	NA	NA	NA	NA	NA	NA	NA	NA	NA	NA	NA	NA	NA	NA	NA	NA	NA	NA	15	0.135950607	15:91520319:T:C	0.1359165192	-0.03142	1.635e-24	15:91506739:C:G,15:91514721:T:A,15:91514797:C:A,15:91514814:C:A,15:91516015:T:C,15:91517780:G:C,15:91519291:A:G,15:91520099:A:G,15:91520159:C:G,15:91520319:T:C,15:91520373:C:A,15:91521337:C:A,15:91521898:A:G,15:91528358:G:A,15:91536627:A:G
A1C_Mean_INT	Labs	hemoglobin A1c (HbA1c, mean, inv-norm transformed)	chr15	91000001	92000000	chr15.91000001.92000000	2	16	0.408499796	15:91522092:G:A	0.4084753917	-0.03768	1.49e-11	15:91502383:C:T,15:91506422:A:T,15:91507495:G:A,15:91512267:G:T,15:91513157:T:A,15:91520131:C:T,15:91520287:G:A,15:91522092:G:A,15:91528070:C:G,15:91528875:G:A,15:91529452:T:C,15:91531995:C:T,15:91535329:G:T,15:91538920:C:T,15:91548601:G:A,15:91551876:C:T	EUR	NA	NA	NA	NA	NA	NA	NA	NA	NA	NA	NA	NA	NA	NA	NA	NA	NA	NA	NA	NA	NA	16	0.408499796	15:91522092:G:A	0.4084753917	-0.04482	1.24e-20	15:91502383:C:T,15:91506422:A:T,15:91507495:G:A,15:91512267:G:T,15:91513157:T:A,15:91520131:C:T,15:91520287:G:A,15:91522092:G:A,15:91528070:C:G,15:91528875:G:A,15:91529452:T:C,15:91531995:C:T,15:91535329:G:T,15:91538920:C:T,15:91548601:G:A,15:91551876:C:T
A1C_Mean_INT	Labs	hemoglobin A1c (HbA1c, mean, inv-norm transformed)	chr16	1	1250000	chr16.1.1250000	1	1	0.99849745	16:284986:C:T	0.9984974151	-0.07518	2.38e-12	16:284986:C:T	AFR	1	0.99849745	16:284986:C:T	0.998497415	-0.06932	5.353e-12	16:284986:C:T	NA	NA	NA	NA	NA	NA	NA	NA	NA	NA	NA	NA	NA	NA	NA	NA	NA	NA	NA	NA	NA
A1C_Mean_INT	Labs	hemoglobin A1c (HbA1c, mean, inv-norm transformed)	chr16	1	1250000	chr16.1.1250000	2	3	0.87987903	16:246426:C:A	0.8798762157	-0.07816	2.64e-15	16:241799:G:A,16:246426:C:A,16:252205:G:A	AFR	3	0.87987903	16:246426:C:A	0.879876216	-0.07733	5.603e-17	16:241799:G:A,16:246426:C:A,16:252205:G:A	NA	NA	NA	NA	NA	NA	NA	NA	NA	NA	NA	NA	NA	NA	NA	NA	NA	NA	NA	NA	NA
A1C_Mean_INT	Labs	hemoglobin A1c (HbA1c, mean, inv-norm transformed)	chr16	1	1250000	chr16.1.1250000	3	2	0.90635742	16:815413:C:A	0.9063548742	-0.03614	5.65e-15	16:131109:C:T,16:815413:C:A	AFR	2	0.90635742	16:815413:C:A	0.906354874	-0.04407	1.139e-14	16:131109:C:T,16:815413:C:A	NA	NA	NA	NA	NA	NA	NA	NA	NA	NA	NA	NA	NA	NA	NA	NA	NA	NA	NA	NA	NA
A1C_Mean_INT	Labs	hemoglobin A1c (HbA1c, mean, inv-norm transformed)	chr16	1	1250000	chr16.1.1250000	4	9	0.409179239	16:300399:T:C	0.4091433761	0.03283	5.03e-18	16:295117:A:G,16:295795:T:C,16:297510:C:A,16:299980:T:C,16:300177:A:G,16:300388:T:C,16:300399:T:C,16:304514:C:T,16:306243:A:G	AMR	NA	NA	NA	NA	NA	NA	NA	9	0.40917924	16:300399:T:C	0.40914338	0.04238	2.151e-08	16:295117:A:G,16:295795:T:C,16:297510:C:A,16:299980:T:C,16:300177:A:G,16:300388:T:C,16:300399:T:C,16:304514:C:T,16:306243:A:G	NA	NA	NA	NA	NA	NA	NA	NA	NA	NA	NA	NA	NA	NA
A1C_Mean_INT	Labs	hemoglobin A1c (HbA1c, mean, inv-norm transformed)	chr16	1	1250000	chr16.1.1250000	5	1	0.999957167	16:458321:C:T	0.9999571668	-0.4603	4.82e-11	16:458321:C:T	EUR	NA	NA	NA	NA	NA	NA	NA	NA	NA	NA	NA	NA	NA	NA	NA	NA	NA	NA	NA	NA	NA	1	0.999957167	16:458321:C:T	0.9999571668	-0.593	5.181e-27	16:458321:C:T
A1C_Mean_INT	Labs	hemoglobin A1c (HbA1c, mean, inv-norm transformed)	chr16	1	1250000	chr16.1.1250000	6	3	0.510751912	16:292772:T:C	0.5107518927	0.02224	2.85e-10	16:289694:T:C,16:292772:T:C,16:293562:T:C	EUR	NA	NA	NA	NA	NA	NA	NA	NA	NA	NA	NA	NA	NA	NA	NA	NA	NA	NA	NA	NA	NA	3	0.510751912	16:292772:T:C	0.5107518927	0.03942	2.845e-36	16:289694:T:C,16:292772:T:C,16:293562:T:C
A1C_Mean_INT	Labs	hemoglobin A1c (HbA1c, mean, inv-norm transformed)	chr16	1	1250000	chr16.1.1250000	7	76	0.122048546	16:672799:T:C	0.1220485091	0.009927	0.001383	16:622234:T:A,16:622325:A:G,16:622565:A:G,16:622761:G:A,16:623082:A:G,16:623103:T:C,16:623238:T:C,16:624114:A:G,16:624713:C:T,16:625384:T:C,16:625388:C:T,16:625493:C:T,16:627920:T:C,16:628130:A:G,16:628302:A:G,16:630025:C:G,16:630089:C:T,16:630367:C:T,16:630405:T:G,16:631752:G:A,16:632051:T:C,16:632073:C:T,16:632138:C:T,16:632180:G:C,16:632198:T:A,16:632225:T:C,16:632233:T:C,16:632699:C:G,16:6327…	EUR	NA	NA	NA	NA	NA	NA	NA	NA	NA	NA	NA	NA	NA	NA	NA	NA	NA	NA	NA	NA	NA	76	0.122048546	16:672799:T:C	0.1220485091	0.02137	4.343e-13	16:622234:T:A,16:622325:A:G,16:622565:A:G,16:622761:G:A,16:623082:A:G,16:623103:T:C,16:623238:T:C,16:624114:A:G,16:624713:C:T,16:625384:T:C,16:625388:C:T,16:625493:C:T,16:627920:T:C,16:628130:A:G,16:628302:A:G,16:630025:C:G,16:630089:C:T,16:630367:C:T,16:630405:T:G,16:631752:G:A,16:632051:T:C,16:632073:C:T,16:632138:C:T,16:632180:G:C,16:632198:T:A,16:632225:T:C,16:632233:T:C,16:632699:C:G,16:6327…
A1C_Mean_INT	Labs	hemoglobin A1c (HbA1c, mean, inv-norm transformed)	chr16	1	1250000	chr16.1.1250000	8	2	0.895878815	16:792193:T:A	0.895878811	-0.03491	1.6e-09	16:585108:C:T,16:792193:T:A	EUR	NA	NA	NA	NA	NA	NA	NA	NA	NA	NA	NA	NA	NA	NA	NA	NA	NA	NA	NA	NA	NA	2	0.895878815	16:792193:T:A	0.895878811	-0.2356	4.619e-10	16:585108:C:T,16:792193:T:A
A1C_Mean_INT	Labs	hemoglobin A1c (HbA1c, mean, inv-norm transformed)	chr1	6250001	7250000	chr1.6250001.7250000	1	9	0.201018234	1:6651728:C:T	0.2007830609	-0.02463	9.54e-12	1:6651728:C:T,1:6709911:G:A,1:6711976:A:C,1:6713114:C:T,1:6715390:T:G,1:6715440:G:A,1:6715901:T:C,1:6717672:C:T,1:6719008:G:A	EUR	NA	NA	NA	NA	NA	NA	NA	NA	NA	NA	NA	NA	NA	NA	NA	NA	NA	NA	NA	NA	NA	9	0.201018234	1:6651728:C:T	0.2007830609	-0.03555	5.575e-28	1:6651728:C:T,1:6709911:G:A,1:6711976:A:C,1:6713114:C:T,1:6715390:T:G,1:6715440:G:A,1:6715901:T:C,1:6717672:C:T,1:6719008:G:A
A1C_Mean_INT	Labs	hemoglobin A1c (HbA1c, mean, inv-norm transformed)	chr16	28000001	29250000	chr16.28000001.29250000	1	82	0.034233652	16:28868695:G:A	0.0341331483	-0.02118	4.45e-11	16:28817787:A:G,16:28824685:T:C,16:28825100:T:C,16:28825420:C:T,16:28825605:G:A,16:28825777:C:T,16:28825866:T:G,16:28825953:A:G,16:28826307:A:G,16:28827498:T:C,16:28828834:A:C,16:28829117:G:A,16:28831359:T:C,16:28832382:C:T,16:28833097:A:G,16:28833299:C:A,16:28836205:T:C,16:28837203:T:G,16:28837906:A:G,16:28839392:G:A,16:28839425:T:C,16:28839735:C:G,16:28839930:G:T,16:28840381:A:G,16:28841777:C:T…	EUR	NA	NA	NA	NA	NA	NA	NA	NA	NA	NA	NA	NA	NA	NA	NA	NA	NA	NA	NA	NA	NA	82	0.034233652	16:28868695:G:A	0.0341331483	-0.02464	6.522e-17	16:28817787:A:G,16:28824685:T:C,16:28825100:T:C,16:28825420:C:T,16:28825605:G:A,16:28825777:C:T,16:28825866:T:G,16:28825953:A:G,16:28826307:A:G,16:28827498:T:C,16:28828834:A:C,16:28829117:G:A,16:28831359:T:C,16:28832382:C:T,16:28833097:A:G,16:28833299:C:A,16:28836205:T:C,16:28837203:T:G,16:28837906:A:G,16:28839392:G:A,16:28839425:T:C,16:28839735:C:G,16:28839930:G:T,16:28840381:A:G,16:28841777:C:T…
A1C_Mean_INT	Labs	hemoglobin A1c (HbA1c, mean, inv-norm transformed)	chr16	53000001	54250000	chr16.53000001.54250000	1	20	0.171577399	16:53834608:G:A	0.1714543392	-0.06978	1.55e-86	16:53800954:T:C,16:53803223:G:A,16:53803574:T:A,16:53806453:A:G,16:53811788:A:G,16:53818460:G:T,16:53821125:A:G,16:53822387:C:T,16:53825905:G:A,16:53827479:A:G,16:53827962:A:G,16:53828066:C:T,16:53830055:C:G,16:53831354:C:T,16:53834607:T:C,16:53834608:G:A,16:53837144:G:T,16:53837342:A:G,16:53840525:C:G,16:53845169:T:G	AFR	20	0.171577399	16:53834608:G:A	0.171454339	-0.06136	1.719e-13	16:53800954:T:C,16:53803223:G:A,16:53803574:T:A,16:53806453:A:G,16:53811788:A:G,16:53818460:G:T,16:53821125:A:G,16:53822387:C:T,16:53825905:G:A,16:53827479:A:G,16:53827962:A:G,16:53828066:C:T,16:53830055:C:G,16:53831354:C:T,16:53834607:T:C,16:53834608:G:A,16:53837144:G:T,16:53837342:A:G,16:53840525:C:G,16:53845169:T:G	NA	NA	NA	NA	NA	NA	NA	NA	NA	NA	NA	NA	NA	NA	NA	NA	NA	NA	NA	NA	NA
A1C_Mean_INT	Labs	hemoglobin A1c (HbA1c, mean, inv-norm transformed)	chr16	53000001	54250000	chr16.53000001.54250000	2	16	0.328257287	16:53800954:T:C	0.32825658	-0.07318	2.43e-96	16:53800954:T:C,16:53802494:C:T,16:53803223:G:A,16:53803574:T:A,16:53806453:A:G,16:53809123:C:T,16:53811788:A:G,16:53815435:T:C,16:53818460:G:T,16:53821125:A:G,16:53822387:C:T,16:53823727:T:C,16:53824226:A:G,16:53825905:G:A,16:53827479:A:G,16:53827962:A:G	EUR	NA	NA	NA	NA	NA	NA	NA	16	0.13724135	16:53800954:T:C	0.13705075	-0.05243	2.768e-12	16:53800954:T:C,16:53802494:C:T,16:53803223:G:A,16:53803574:T:A,16:53806453:A:G,16:53809123:C:T,16:53811788:A:G,16:53815435:T:C,16:53818460:G:T,16:53821125:A:G,16:53822387:C:T,16:53823727:T:C,16:53824226:A:G,16:53825905:G:A,16:53827479:A:G,16:53827962:A:G	NA	NA	NA	NA	NA	NA	NA	4	0.328257287	16:53800954:T:C	0.32825658	-0.08409	1.197e-185	16:53800954:T:C,16:53803223:G:A,16:53803574:T:A,16:53806453:A:G
A1C_Mean_INT	Labs	hemoglobin A1c (HbA1c, mean, inv-norm transformed)	chr16	53000001	54250000	chr16.53000001.54250000	3	2	0.553514636	16:53814827:A:C	0.5535141661	-0.1225	9.36e-09	16:53805526:C:T,16:53814827:A:C	EUR	NA	NA	NA	NA	NA	NA	NA	NA	NA	NA	NA	NA	NA	NA	NA	NA	NA	NA	NA	NA	NA	2	0.553514636	16:53814827:A:C	0.5535141661	-0.1555	2.281e-19	16:53805526:C:T,16:53814827:A:C
A1C_Mean_INT	Labs	hemoglobin A1c (HbA1c, mean, inv-norm transformed)	chr16	53000001	54250000	chr16.53000001.54250000	4	47	0.176962806	16:53443636:C:A	0.1769618878	0.01942	8.81e-09	16:53429173:C:T,16:53429775:G:A,16:53432219:C:G,16:53437201:A:G,16:53438177:A:G,16:53443636:C:A,16:53445358:T:C,16:53452081:A:G,16:53454151:G:T,16:53456661:G:A,16:53459745:G:A,16:53467722:A:G,16:53468026:G:C,16:53468962:C:T,16:53471357:T:G,16:53472385:G:A,16:53474108:C:T,16:53474693:C:T,16:53475650:A:G,16:53476804:G:A,16:53478022:G:A,16:53479084:G:C,16:53481422:G:C,16:53483376:A:G,16:53486037:G:A…	EUR	NA	NA	NA	NA	NA	NA	NA	NA	NA	NA	NA	NA	NA	NA	NA	NA	NA	NA	NA	NA	NA	47	0.176962806	16:53443636:C:A	0.1769618878	0.02065	3.385e-12	16:53429173:C:T,16:53429775:G:A,16:53432219:C:G,16:53437201:A:G,16:53438177:A:G,16:53443636:C:A,16:53445358:T:C,16:53452081:A:G,16:53454151:G:T,16:53456661:G:A,16:53459745:G:A,16:53467722:A:G,16:53468026:G:C,16:53468962:C:T,16:53471357:T:G,16:53472385:G:A,16:53474108:C:T,16:53474693:C:T,16:53475650:A:G,16:53476804:G:A,16:53478022:G:A,16:53479084:G:C,16:53481422:G:C,16:53483376:A:G,16:53486037:G:A…
A1C_Mean_INT	Labs	hemoglobin A1c (HbA1c, mean, inv-norm transformed)	chr16	68250001	69250000	chr16.68250001.69250000	1	45	0.318852366	16:68754312:T:C	0.3188447721	-0.02116	1.5e-09	16:68744532:A:G,16:68747001:G:A,16:68748223:A:G,16:68749529:G:A,16:68752878:C:A,16:68754312:T:C,16:68754730:C:T,16:68755635:T:A,16:68757572:G:A,16:68763961:C:A,16:68767912:C:T,16:68770288:C:A,16:68771034:C:A,16:68774283:T:C,16:68776246:G:A,16:68778457:C:T,16:68780069:G:A,16:68784603:T:C,16:68788909:G:T,16:68789445:G:A,16:68790502:C:T,16:68791231:A:G,16:68791306:C:G,16:68791644:C:G,16:68813629:A:G…	EUR	NA	NA	NA	NA	NA	NA	NA	NA	NA	NA	NA	NA	NA	NA	NA	NA	NA	NA	NA	NA	NA	45	0.318852366	16:68754312:T:C	0.3188447721	-0.03391	2.643e-26	16:68744532:A:G,16:68747001:G:A,16:68748223:A:G,16:68749529:G:A,16:68752878:C:A,16:68754312:T:C,16:68754730:C:T,16:68755635:T:A,16:68757572:G:A,16:68763961:C:A,16:68767912:C:T,16:68770288:C:A,16:68771034:C:A,16:68774283:T:C,16:68776246:G:A,16:68778457:C:T,16:68780069:G:A,16:68784603:T:C,16:68788909:G:T,16:68789445:G:A,16:68790502:C:T,16:68791231:A:G,16:68791306:C:G,16:68791644:C:G,16:68813629:A:G…
A1C_Mean_INT	Labs	hemoglobin A1c (HbA1c, mean, inv-norm transformed)	chr16	74750001	75750000	chr16.74750001.75750000	1	7	0.734002346	16:75234872:C:A	0.7339972029	0.05676	1.18e-15	16:75234872:C:A,16:75240883:G:A,16:75242012:C:G,16:75246035:G:C,16:75249170:T:A,16:75249552:C:T,16:75249791:C:G	EUR	NA	NA	NA	NA	NA	NA	NA	NA	NA	NA	NA	NA	NA	NA	NA	NA	NA	NA	NA	NA	NA	7	0.734002346	16:75234872:C:A	0.7339972029	0.05685	6.566e-24	16:75234872:C:A,16:75240883:G:A,16:75242012:C:G,16:75246035:G:C,16:75249170:T:A,16:75249552:C:T,16:75249791:C:G
A1C_Mean_INT	Labs	hemoglobin A1c (HbA1c, mean, inv-norm transformed)	chr16	74750001	75750000	chr16.74750001.75750000	2	1	0.977366041	16:75217897:C:T	0.9773656314	0.01337	0.000387	16:75217897:C:T	EUR	NA	NA	NA	NA	NA	NA	NA	NA	NA	NA	NA	NA	NA	NA	NA	NA	NA	NA	NA	NA	NA	1	0.977366041	16:75217897:C:T	0.9773656314	0.0217	9.195e-11	16:75217897:C:T
A1C_Mean_INT	Labs	hemoglobin A1c (HbA1c, mean, inv-norm transformed)	chr16	88500001	89250000	chr16.88500001.89250000	1	4	0.448061329	16:88862343:C:G	0.4479507778	-0.03902	6.77e-33	16:88858602:A:G,16:88858646:T:G,16:88862343:C:G,16:88862568:G:C	AMR	NA	NA	NA	NA	NA	NA	NA	4	0.44806133	16:88862343:C:G	0.44795078	-0.04558	6.632e-11	16:88858602:A:G,16:88858646:T:G,16:88862343:C:G,16:88862568:G:C	NA	NA	NA	NA	NA	NA	NA	NA	NA	NA	NA	NA	NA	NA
A1C_Mean_INT	Labs	hemoglobin A1c (HbA1c, mean, inv-norm transformed)	chr16	88500001	89250000	chr16.88500001.89250000	2	1	0.952833462	16:88858646:T:G	0.9528334622	-0.0388	4.31e-33	16:88858646:T:G	EUR	NA	NA	NA	NA	NA	NA	NA	NA	NA	NA	NA	NA	NA	NA	NA	NA	NA	NA	NA	NA	NA	1	0.952833462	16:88858646:T:G	0.9528334622	-0.04786	2.769e-56	16:88858646:T:G
A1C_Mean_INT	Labs	hemoglobin A1c (HbA1c, mean, inv-norm transformed)	chr16	88500001	89250000	chr16.88500001.89250000	3	2	0.641728432	16:88594791:G:A	0.6417284319	0.01099	0.5715	16:88594791:G:A,16:88596195:T:G	EUR	NA	NA	NA	NA	NA	NA	NA	NA	NA	NA	NA	NA	NA	NA	NA	NA	NA	NA	NA	NA	NA	2	0.641728432	16:88594791:G:A	0.6417284319	0.8014	1.176e-20	16:88594791:G:A,16:88596195:T:G
A1C_Mean_INT	Labs	hemoglobin A1c (HbA1c, mean, inv-norm transformed)	chr16	88500001	89250000	chr16.88500001.89250000	4	4	0.445607788	16:88777264:G:C	0.4456077877	0.3876	2.26e-17	16:88777264:G:C,16:88781091:G:C,16:88782205:G:C,16:88784654:G:C	EUR	NA	NA	NA	NA	NA	NA	NA	NA	NA	NA	NA	NA	NA	NA	NA	NA	NA	NA	NA	NA	NA	4	0.445607788	16:88777264:G:C	0.4456077877	0.4446	6.896e-40	16:88777264:G:C,16:88781091:G:C,16:88782205:G:C,16:88784654:G:C
A1C_Mean_INT	Labs	hemoglobin A1c (HbA1c, mean, inv-norm transformed)	chr16	88500001	89250000	chr16.88500001.89250000	5	5	0.372697509	16:88955349:G:A	0.3726975086	0.09475	0.01811	16:88924802:C:G,16:88940865:C:T,16:88945341:C:A,16:88950496:C:T,16:88955349:G:A	EUR	NA	NA	NA	NA	NA	NA	NA	NA	NA	NA	NA	NA	NA	NA	NA	NA	NA	NA	NA	NA	NA	5	0.372697509	16:88955349:G:A	0.3726975086	0.3425	4.217e-15	16:88924802:C:G,16:88940865:C:T,16:88945341:C:A,16:88950496:C:T,16:88955349:G:A
A1C_Mean_INT	Labs	hemoglobin A1c (HbA1c, mean, inv-norm transformed)	chr17	17250001	18500000	chr17.17250001.18500000	1	19	0.719303117	17:17726965:C:T	0.7193012646	0.02856	5.41e-19	17:17711270:A:G,17:17726965:C:T,17:17727943:T:A,17:17728574:T:C,17:17728983:A:G,17:17730201:T:C,17:17731200:A:G,17:17731651:T:C,17:17733760:C:T,17:17733826:T:C,17:17733934:C:T,17:17734394:A:G,17:17734740:G:A,17:17737258:A:C,17:17737341:C:G,17:17741669:T:C,17:17741875:A:G,17:17742904:A:G,17:17747366:A:C	EUR	NA	NA	NA	NA	NA	NA	NA	NA	NA	NA	NA	NA	NA	NA	NA	NA	NA	NA	NA	NA	NA	19	0.719303117	17:17726965:C:T	0.7193012646	0.03905	1.435e-38	17:17711270:A:G,17:17726965:C:T,17:17727943:T:A,17:17728574:T:C,17:17728983:A:G,17:17730201:T:C,17:17731200:A:G,17:17731651:T:C,17:17733760:C:T,17:17733826:T:C,17:17733934:C:T,17:17734394:A:G,17:17734740:G:A,17:17737258:A:C,17:17737341:C:G,17:17741669:T:C,17:17741875:A:G,17:17742904:A:G,17:17747366:A:C
A1C_Mean_INT	Labs	hemoglobin A1c (HbA1c, mean, inv-norm transformed)	chr17	17250001	18500000	chr17.17250001.18500000	2	23	0.242565327	17:17330805:A:G	0.2425591941	0.009292	0.004046	17:17330805:A:G,17:17331343:G:T,17:17331509:G:T,17:17331986:A:G,17:17332076:G:A,17:17332226:A:G,17:17332253:A:C,17:17332706:A:C,17:17333240:G:A,17:17333609:T:C,17:17334887:A:G,17:17335140:C:T,17:17336420:G:C,17:17337339:G:A,17:17338020:C:A,17:17339403:T:C,17:17339461:C:A,17:17339970:G:A,17:17341469:A:G,17:17342696:A:C,17:17342768:C:G,17:17342834:A:G,17:17345173:C:T	EUR	NA	NA	NA	NA	NA	NA	NA	NA	NA	NA	NA	NA	NA	NA	NA	NA	NA	NA	NA	NA	NA	23	0.242565327	17:17330805:A:G	0.2425591941	0.01332	8.192e-06	17:17330805:A:G,17:17331343:G:T,17:17331509:G:T,17:17331986:A:G,17:17332076:G:A,17:17332226:A:G,17:17332253:A:C,17:17332706:A:C,17:17333240:G:A,17:17333609:T:C,17:17334887:A:G,17:17335140:C:T,17:17336420:G:C,17:17337339:G:A,17:17338020:C:A,17:17339403:T:C,17:17339461:C:A,17:17339970:G:A,17:17341469:A:G,17:17342696:A:C,17:17342768:C:G,17:17342834:A:G,17:17345173:C:T
A1C_Mean_INT	Labs	hemoglobin A1c (HbA1c, mean, inv-norm transformed)	chr17	26500001	27500000	chr17.26500001.27500000	1	93	0.019145365	17:27106872:C:G	0.0191081618	0.02252	1.51e-10	17:27075423:C:T,17:27078509:T:C,17:27079555:C:T,17:27080049:G:A,17:27080768:T:C,17:27085564:A:G,17:27087929:C:T,17:27088436:C:T,17:27088626:C:A,17:27090741:C:G,17:27091153:A:G,17:27092325:G:A,17:27096604:C:T,17:27100767:G:A,17:27100795:G:A,17:27100924:T:A,17:27102165:T:C,17:27104540:A:T,17:27106872:C:G,17:27108132:C:T,17:27108516:A:G,17:27108828:G:A,17:27110024:T:C,17:27111086:A:G,17:27111111:A:G…	EUR	NA	NA	NA	NA	NA	NA	NA	NA	NA	NA	NA	NA	NA	NA	NA	NA	NA	NA	NA	NA	NA	93	0.019145365	17:27106872:C:G	0.0191081618	0.03827	6.989e-27	17:27075423:C:T,17:27078509:T:C,17:27079555:C:T,17:27080049:G:A,17:27080768:T:C,17:27085564:A:G,17:27087929:C:T,17:27088436:C:T,17:27088626:C:A,17:27090741:C:G,17:27091153:A:G,17:27092325:G:A,17:27096604:C:T,17:27100767:G:A,17:27100795:G:A,17:27100924:T:A,17:27102165:T:C,17:27104540:A:T,17:27106872:C:G,17:27108132:C:T,17:27108516:A:G,17:27108828:G:A,17:27110024:T:C,17:27111086:A:G,17:27111111:A:G…
A1C_Mean_INT	Labs	hemoglobin A1c (HbA1c, mean, inv-norm transformed)	chr17	3500001	4750000	chr17.3500001.4750000	1	3	0.491319892	17:3859425:T:C	0.4913198389	0.01691	1.06e-07	17:3858204:A:G,17:3859425:T:C,17:3860356:A:T	EUR	NA	NA	NA	NA	NA	NA	NA	NA	NA	NA	NA	NA	NA	NA	NA	NA	NA	NA	NA	NA	NA	3	0.491319892	17:3859425:T:C	0.4913198389	0.02597	1.58e-18	17:3858204:A:G,17:3859425:T:C,17:3860356:A:T
A1C_Mean_INT	Labs	hemoglobin A1c (HbA1c, mean, inv-norm transformed)	chr17	3500001	4750000	chr17.3500001.4750000	2	15	0.159052582	17:3962450:A:G	0.1590524943	-0.02607	2.6e-12	17:3933904:C:T,17:3949934:A:G,17:3960620:T:C,17:3961019:C:T,17:3961200:C:T,17:3962450:A:G,17:3966591:T:C,17:3967169:C:T,17:3968639:C:T,17:3971237:C:T,17:3972784:G:A,17:3978268:T:C,17:3981937:T:C,17:3983964:A:C,17:3986657:C:G	EUR	NA	NA	NA	NA	NA	NA	NA	NA	NA	NA	NA	NA	NA	NA	NA	NA	NA	NA	NA	NA	NA	15	0.159052582	17:3962450:A:G	0.1590524943	-0.04523	1.103e-34	17:3933904:C:T,17:3949934:A:G,17:3960620:T:C,17:3961019:C:T,17:3961200:C:T,17:3962450:A:G,17:3966591:T:C,17:3967169:C:T,17:3968639:C:T,17:3971237:C:T,17:3972784:G:A,17:3978268:T:C,17:3981937:T:C,17:3983964:A:C,17:3986657:C:G
A1C_Mean_INT	Labs	hemoglobin A1c (HbA1c, mean, inv-norm transformed)	chr17	3500001	4750000	chr17.3500001.4750000	3	5	0.606042088	17:3828822:C:T	0.6060420434	-0.03176	1.07e-07	17:3828086:C:G,17:3828822:C:T,17:3829613:G:A,17:3830080:T:C,17:3833563:G:A	EUR	NA	NA	NA	NA	NA	NA	NA	NA	NA	NA	NA	NA	NA	NA	NA	NA	NA	NA	NA	NA	NA	5	0.606042088	17:3828822:C:T	0.6060420434	-0.04536	4.473e-17	17:3828086:C:G,17:3828822:C:T,17:3829613:G:A,17:3830080:T:C,17:3833563:G:A
A1C_Mean_INT	Labs	hemoglobin A1c (HbA1c, mean, inv-norm transformed)	chr17	35750001	36500000	chr17.35750001.36500000	1	1	0.999986251	17:36046451:G:C	0.9999862507	-0.02473	2.5e-11	17:36046451:G:C	EUR	NA	NA	NA	NA	NA	NA	NA	NA	NA	NA	NA	NA	NA	NA	NA	NA	NA	NA	NA	NA	NA	1	0.999986251	17:36046451:G:C	0.9999862507	-0.03622	1.289e-24	17:36046451:G:C
A1C_Mean_INT	Labs	hemoglobin A1c (HbA1c, mean, inv-norm transformed)	chr17	35750001	36500000	chr17.35750001.36500000	2	1	0.999999995	17:36088915:G:C	0.9999999948	-0.02338	5.58e-08	17:36088915:G:C	EUR	NA	NA	NA	NA	NA	NA	NA	NA	NA	NA	NA	NA	NA	NA	NA	NA	NA	NA	NA	NA	NA	1	0.999999995	17:36088915:G:C	0.9999999948	-0.03175	2.056e-18	17:36088915:G:C
A1C_Mean_INT	Labs	hemoglobin A1c (HbA1c, mean, inv-norm transformed)	chr17	35750001	36500000	chr17.35750001.36500000	3	1	0.99565931	17:36012478:C:T	0.9956593101	-0.03183	0.3665	17:36012478:C:T	EUR	NA	NA	NA	NA	NA	NA	NA	NA	NA	NA	NA	NA	NA	NA	NA	NA	NA	NA	NA	NA	NA	1	0.99565931	17:36012478:C:T	0.9956593101	-0.5116	1.355e-10	17:36012478:C:T
A1C_Mean_INT	Labs	hemoglobin A1c (HbA1c, mean, inv-norm transformed)	chr17	35750001	36500000	chr17.35750001.36500000	4	1	0.993667439	17:36047276:G:T	0.9936674386	0.02226	1.19e-09	17:36047276:G:T	EUR	NA	NA	NA	NA	NA	NA	NA	NA	NA	NA	NA	NA	NA	NA	NA	NA	NA	NA	NA	NA	NA	1	0.993667439	17:36047276:G:T	0.9936674386	0.03194	4.971e-17	17:36047276:G:T
A1C_Mean_INT	Labs	hemoglobin A1c (HbA1c, mean, inv-norm transformed)	chr17	35750001	36500000	chr17.35750001.36500000	5	3	0.712647832	17:36083710:A:C	0.7126478292	-0.02252	5.79e-05	17:36063685:G:A,17:36064897:A:G,17:36083710:A:C	EUR	NA	NA	NA	NA	NA	NA	NA	NA	NA	NA	NA	NA	NA	NA	NA	NA	NA	NA	NA	NA	NA	3	0.712647832	17:36083710:A:C	0.7126478292	-0.0313	1.132e-12	17:36063685:G:A,17:36064897:A:G,17:36083710:A:C
A1C_Mean_INT	Labs	hemoglobin A1c (HbA1c, mean, inv-norm transformed)	chr17	46750001	47500000	chr17.46750001.47500000	1	20	0.073200508	17:47111399:C:T	0.0731247887	0.0233	7.15e-13	17:47079416:C:A,17:47082775:G:A,17:47089908:G:A,17:47091283:C:A,17:47093398:T:C,17:47094274:C:G,17:47095041:G:A,17:47104432:A:T,17:47106878:T:G,17:47107290:G:T,17:47108282:G:A,17:47109998:C:T,17:47111399:C:T,17:47111746:G:A,17:47111747:T:C,17:47114392:A:G,17:47117775:C:T,17:47118523:A:G,17:47120467:A:G,17:47122525:T:C	EUR	NA	NA	NA	NA	NA	NA	NA	NA	NA	NA	NA	NA	NA	NA	NA	NA	NA	NA	NA	NA	NA	20	0.073200508	17:47111399:C:T	0.0731247887	0.03387	1.293e-27	17:47079416:C:A,17:47082775:G:A,17:47089908:G:A,17:47091283:C:A,17:47093398:T:C,17:47094274:C:G,17:47095041:G:A,17:47104432:A:T,17:47106878:T:G,17:47107290:G:T,17:47108282:G:A,17:47109998:C:T,17:47111399:C:T,17:47111746:G:A,17:47111747:T:C,17:47114392:A:G,17:47117775:C:T,17:47118523:A:G,17:47120467:A:G,17:47122525:T:C
A1C_Mean_INT	Labs	hemoglobin A1c (HbA1c, mean, inv-norm transformed)	chr17	46750001	47500000	chr17.46750001.47500000	2	23	0.085364979	17:46908228:G:A	0.0852861337	-0.01435	0.001391	17:46883072:C:T,17:46888415:T:C,17:46899032:C:G,17:46899254:A:G,17:46899571:T:C,17:46899658:T:C,17:46900058:G:A,17:46900240:C:T,17:46901128:G:A,17:46903873:G:A,17:46906400:C:T,17:46908228:G:A,17:46918774:A:G,17:46921187:A:G,17:46923384:G:A,17:46925041:G:A,17:46925236:C:G,17:46950869:A:G,17:47004723:G:A,17:47021429:G:A,17:47029988:G:A,17:47035352:G:C,17:47036409:G:C	EUR	NA	NA	NA	NA	NA	NA	NA	NA	NA	NA	NA	NA	NA	NA	NA	NA	NA	NA	NA	NA	NA	23	0.085364979	17:46908228:G:A	0.0852861337	-0.02662	4.757e-11	17:46883072:C:T,17:46888415:T:C,17:46899032:C:G,17:46899254:A:G,17:46899571:T:C,17:46899658:T:C,17:46900058:G:A,17:46900240:C:T,17:46901128:G:A,17:46903873:G:A,17:46906400:C:T,17:46908228:G:A,17:46918774:A:G,17:46921187:A:G,17:46923384:G:A,17:46925041:G:A,17:46925236:C:G,17:46950869:A:G,17:47004723:G:A,17:47021429:G:A,17:47029988:G:A,17:47035352:G:C,17:47036409:G:C
A1C_Mean_INT	Labs	hemoglobin A1c (HbA1c, mean, inv-norm transformed)	chr17	65500001	66750000	chr17.65500001.66750000	1	101	0.032021417	17:65827443:C:T	0.0320036766	-0.02612	3.72e-11	17:65825248:T:C,17:65825354:C:T,17:65826090:C:G,17:65826861:A:G,17:65827443:C:T,17:65828371:T:A,17:65828710:A:G,17:65829358:A:C,17:65830578:C:T,17:65831258:A:T,17:65832016:T:C,17:65832390:G:A,17:65832576:A:G,17:65833002:C:G,17:65833224:T:G,17:65833546:T:C,17:65834737:T:C,17:65835452:A:T,17:65835470:G:T,17:65835617:G:A,17:65836001:A:C,17:65836642:T:C,17:65837059:T:C,17:65837193:C:G,17:65837215:T:C…	EUR	NA	NA	NA	NA	NA	NA	NA	NA	NA	NA	NA	NA	NA	NA	NA	NA	NA	NA	NA	NA	NA	101	0.032021417	17:65827443:C:T	0.0320036766	-0.03092	5.896e-18	17:65825248:T:C,17:65825354:C:T,17:65826090:C:G,17:65826861:A:G,17:65827443:C:T,17:65828371:T:A,17:65828710:A:G,17:65829358:A:C,17:65830578:C:T,17:65831258:A:T,17:65832016:T:C,17:65832390:G:A,17:65832576:A:G,17:65833002:C:G,17:65833224:T:G,17:65833546:T:C,17:65834737:T:C,17:65835452:A:T,17:65835470:G:T,17:65835617:G:A,17:65836001:A:C,17:65836642:T:C,17:65837059:T:C,17:65837193:C:G,17:65837215:T:C…
A1C_Mean_INT	Labs	hemoglobin A1c (HbA1c, mean, inv-norm transformed)	chr17	65500001	66750000	chr17.65500001.66750000	2	3	0.54493903	17:66393181:C:G	0.5449307165	-0.01482	4.13e-06	17:66392152:T:G,17:66393181:C:G,17:66395726:A:C	EUR	NA	NA	NA	NA	NA	NA	NA	NA	NA	NA	NA	NA	NA	NA	NA	NA	NA	NA	NA	NA	NA	3	0.54493903	17:66393181:C:G	0.5449307165	-0.02012	3.462e-11	17:66392152:T:G,17:66393181:C:G,17:66395726:A:C
A1C_Mean_INT	Labs	hemoglobin A1c (HbA1c, mean, inv-norm transformed)	chr17	65500001	66750000	chr17.65500001.66750000	3	13	0.128129951	17:65647994:G:A	0.1281133038	-0.008685	0.03271	17:65639514:A:T,17:65645603:A:G,17:65646092:G:A,17:65647063:A:G,17:65647994:G:A,17:65648427:T:G,17:65651268:G:A,17:65653470:A:C,17:65655025:C:A,17:65655034:A:C,17:65658415:C:A,17:65659390:A:C,17:65659983:G:A	EUR	NA	NA	NA	NA	NA	NA	NA	NA	NA	NA	NA	NA	NA	NA	NA	NA	NA	NA	NA	NA	NA	13	0.128129951	17:65647994:G:A	0.1281133038	-0.02798	3.354e-09	17:65639514:A:T,17:65645603:A:G,17:65646092:G:A,17:65647063:A:G,17:65647994:G:A,17:65648427:T:G,17:65651268:G:A,17:65653470:A:C,17:65655025:C:A,17:65655034:A:C,17:65658415:C:A,17:65659390:A:C,17:65659983:G:A
A1C_Mean_INT	Labs	hemoglobin A1c (HbA1c, mean, inv-norm transformed)	chr17	7000001	8000000	chr17.7000001.8000000	1	1	0.963164103	17:7533025:G:A	0.9631623723	0.02308	9.56e-13	17:7533025:G:A	EUR	NA	NA	NA	NA	NA	NA	NA	NA	NA	NA	NA	NA	NA	NA	NA	NA	NA	NA	NA	NA	NA	1	0.963164103	17:7533025:G:A	0.9631623723	0.03088	3.007e-25	17:7533025:G:A
A1C_Mean_INT	Labs	hemoglobin A1c (HbA1c, mean, inv-norm transformed)	chr17	7000001	8000000	chr17.7000001.8000000	2	1	0.998082232	17:7578146:T:C	0.9980821418	-0.1319	8.12e-06	17:7578146:T:C	EUR	NA	NA	NA	NA	NA	NA	NA	NA	NA	NA	NA	NA	NA	NA	NA	NA	NA	NA	NA	NA	NA	1	0.998082232	17:7578146:T:C	0.9980821418	-0.1533	4.232e-12	17:7578146:T:C
A1C_Mean_INT	Labs	hemoglobin A1c (HbA1c, mean, inv-norm transformed)	chr17	75750001	76500000	chr17.75750001.76500000	1	3	0.462225598	17:76126410:G:C	0.4621625023	-0.07463	4.32e-09	17:76126410:G:C,17:76126542:C:G,17:76128209:C:G	AFR	3	0.462225598	17:76126410:G:C	0.462162502	-0.07178	2.161e-09	17:76126410:G:C,17:76126542:C:G,17:76128209:C:G	NA	NA	NA	NA	NA	NA	NA	NA	NA	NA	NA	NA	NA	NA	NA	NA	NA	NA	NA	NA	NA
A1C_Mean_INT	Labs	hemoglobin A1c (HbA1c, mean, inv-norm transformed)	chr17	75750001	76500000	chr17.75750001.76500000	2	3	0.581392791	17:76124846:G:C	0.5813051468	-0.05303	2.08e-47	17:76124846:G:C,17:76124865:C:G,17:76121864:A:G	AMR	NA	NA	NA	NA	NA	NA	NA	2	0.58139279	17:76124846:G:C	0.58130515	-0.0734	1.368e-16	17:76124846:G:C,17:76124865:C:G	NA	NA	NA	NA	NA	NA	NA	3	0.510799275	17:76124846:G:C	0.5107992715	-0.08278	4.807e-106	17:76121864:A:G,17:76124846:G:C,17:76124865:C:G
A1C_Mean_INT	Labs	hemoglobin A1c (HbA1c, mean, inv-norm transformed)	chr17	75750001	76500000	chr17.75750001.76500000	3	1	0.999999758	17:76127431:G:C	0.9999997584	-0.04747	2.72e-38	17:76127431:G:C	EUR	NA	NA	NA	NA	NA	NA	NA	NA	NA	NA	NA	NA	NA	NA	NA	NA	NA	NA	NA	NA	NA	1	0.999999758	17:76127431:G:C	0.9999997584	-0.05757	8.514e-61	17:76127431:G:C
A1C_Mean_INT	Labs	hemoglobin A1c (HbA1c, mean, inv-norm transformed)	chr17	75750001	76500000	chr17.75750001.76500000	4	1	0.999157608	17:76134467:C:T	0.9991576079	0.1924	1.21e-07	17:76134467:C:T	EUR	NA	NA	NA	NA	NA	NA	NA	NA	NA	NA	NA	NA	NA	NA	NA	NA	NA	NA	NA	NA	NA	1	0.999157608	17:76134467:C:T	0.9991576079	0.2179	1.913e-16	17:76134467:C:T
A1C_Mean_INT	Labs	hemoglobin A1c (HbA1c, mean, inv-norm transformed)	chr17	75750001	76500000	chr17.75750001.76500000	5	1	0.994509978	17:76130987:G:T	0.9945099775	0.0621	5.05e-08	17:76130987:G:T	EUR	NA	NA	NA	NA	NA	NA	NA	NA	NA	NA	NA	NA	NA	NA	NA	NA	NA	NA	NA	NA	NA	1	0.994509978	17:76130987:G:T	0.9945099775	0.0592	2.45e-12	17:76130987:G:T
A1C_Mean_INT	Labs	hemoglobin A1c (HbA1c, mean, inv-norm transformed)	chr17	76250001	77250000	chr17.76250001.77250000	1	1	0.999870331	17:76482395:C:T	0.9998703292	NA	NA	17:76482395:C:T	EUR	NA	NA	NA	NA	NA	NA	NA	NA	NA	NA	NA	NA	NA	NA	NA	NA	NA	NA	NA	NA	NA	1	0.999870331	17:76482395:C:T	0.9998703292	0.4219	3.484e-10	17:76482395:C:T
A1C_Mean_INT	Labs	hemoglobin A1c (HbA1c, mean, inv-norm transformed)	chr17	76250001	77250000	chr17.76250001.77250000	2	20	0.247551146	17:76758251:A:G	0.2473703169	0.02461	1.59e-11	17:76675803:G:A,17:76677481:A:G,17:76680260:C:G,17:76680261:C:T,17:76693551:C:G,17:76722462:G:A,17:76726515:G:A,17:76728668:C:T,17:76729757:C:A,17:76730039:A:T,17:76739141:G:A,17:76739850:C:T,17:76757296:C:A,17:76758251:A:G,17:76762039:G:A,17:76772288:C:T,17:76796463:C:T,17:76798155:C:T,17:76798362:C:T,17:76799795:G:A	EUR	NA	NA	NA	NA	NA	NA	NA	NA	NA	NA	NA	NA	NA	NA	NA	NA	NA	NA	NA	NA	NA	20	0.247551146	17:76758251:A:G	0.2473703169	0.02545	1.819e-16	17:76675803:G:A,17:76677481:A:G,17:76680260:C:G,17:76680261:C:T,17:76693551:C:G,17:76722462:G:A,17:76726515:G:A,17:76728668:C:T,17:76729757:C:A,17:76730039:A:T,17:76739141:G:A,17:76739850:C:T,17:76757296:C:A,17:76758251:A:G,17:76762039:G:A,17:76772288:C:T,17:76796463:C:T,17:76798155:C:T,17:76798362:C:T,17:76799795:G:A
A1C_Mean_INT	Labs	hemoglobin A1c (HbA1c, mean, inv-norm transformed)	chr17	80250001	81195210	chr17.80250001.81195210	1	7	0.353143425	17:80697458:C:T	0.3529595104	-0.05855	2.14e-71	17:80685533:C:T,17:80693128:G:A,17:80693899:C:T,17:80694399:G:C,17:80695501:G:A,17:80696692:C:T,17:80697458:C:T	AFR	7	0.353143425	17:80697458:C:T	0.35295951	-0.03634	6.026e-11	17:80685533:C:T,17:80693128:G:A,17:80693899:C:T,17:80694399:G:C,17:80695501:G:A,17:80696692:C:T,17:80697458:C:T	NA	NA	NA	NA	NA	NA	NA	NA	NA	NA	NA	NA	NA	NA	NA	NA	NA	NA	NA	NA	NA
A1C_Mean_INT	Labs	hemoglobin A1c (HbA1c, mean, inv-norm transformed)	chr17	80250001	81195210	chr17.80250001.81195210	2	7	0.389419243	17:80697523:C:T	0.3893010081	-0.04457	2.53e-47	17:80693281:T:A,17:80697523:C:T,17:80702510:A:C,17:80702963:G:A,17:80703481:C:T,17:80704802:G:A,17:80706214:A:C	AMR	NA	NA	NA	NA	NA	NA	NA	7	0.38941924	17:80697523:C:T	0.38930101	-0.04374	5.633e-11	17:80693281:T:A,17:80697523:C:T,17:80702510:A:C,17:80702963:G:A,17:80703481:C:T,17:80704802:G:A,17:80706214:A:C	NA	NA	NA	NA	NA	NA	NA	NA	NA	NA	NA	NA	NA	NA
A1C_Mean_INT	Labs	hemoglobin A1c (HbA1c, mean, inv-norm transformed)	chr17	80250001	81195210	chr17.80250001.81195210	3	1	1	17:80926319:G:T	1	0.01511	0.000269	17:80926319:G:T	EUR	NA	NA	NA	NA	NA	NA	NA	NA	NA	NA	NA	NA	NA	NA	NA	NA	NA	NA	NA	NA	NA	1	1	17:80926319:G:T	1	0.02341	3.535e-09	17:80926319:G:T
A1C_Mean_INT	Labs	hemoglobin A1c (HbA1c, mean, inv-norm transformed)	chr17	80250001	81195210	chr17.80250001.81195210	4	1	0.950195933	17:80895841:T:C	0.9501959334	-0.07519	2.53e-07	17:80895841:T:C	EUR	NA	NA	NA	NA	NA	NA	NA	NA	NA	NA	NA	NA	NA	NA	NA	NA	NA	NA	NA	NA	NA	1	0.950195933	17:80895841:T:C	0.9501959334	-0.1197	5.682e-24	17:80895841:T:C
A1C_Mean_INT	Labs	hemoglobin A1c (HbA1c, mean, inv-norm transformed)	chr17	80250001	81195210	chr17.80250001.81195210	5	5	0.466637634	17:80685426:A:G	0.4666376341	0.05623	6.18e-66	17:80685426:A:G,17:80685655:A:G,17:80686370:A:G,17:80696692:C:T,17:80697458:C:T	EUR	NA	NA	NA	NA	NA	NA	NA	NA	NA	NA	NA	NA	NA	NA	NA	NA	NA	NA	NA	NA	NA	5	0.466637634	17:80685426:A:G	0.4666376341	0.07916	4.298e-145	17:80685426:A:G,17:80685655:A:G,17:80686370:A:G,17:80696692:C:T,17:80697458:C:T
A1C_Mean_INT	Labs	hemoglobin A1c (HbA1c, mean, inv-norm transformed)	chr18	20750001	21500000	chr18.20750001.21500000	1	1	0.980995015	18:21190329:C:G	0.9809944519	-0.07533	0.000124	18:21190329:C:G	EUR	NA	NA	NA	NA	NA	NA	NA	NA	NA	NA	NA	NA	NA	NA	NA	NA	NA	NA	NA	NA	NA	1	0.980995015	18:21190329:C:G	0.9809944519	-0.09963	2.428e-10	18:21190329:C:G
A1C_Mean_INT	Labs	hemoglobin A1c (HbA1c, mean, inv-norm transformed)	chr18	20750001	21500000	chr18.20750001.21500000	2	21	0.294248662	18:21162288:C:T	0.294225589	0.02101	8.45e-10	18:21074922:G:A,18:21078579:A:T,18:21082317:T:C,18:21083738:C:T,18:21091212:A:T,18:21099583:C:T,18:21099831:A:C,18:21100504:G:A,18:21101944:A:G,18:21120869:A:G,18:21124945:C:G,18:21125942:A:G,18:21130634:C:T,18:21132571:G:C,18:21137442:A:G,18:21142340:T:C,18:21142734:A:T,18:21142992:A:T,18:21157139:C:T,18:21162288:C:T,18:21165163:C:T	EUR	NA	NA	NA	NA	NA	NA	NA	NA	NA	NA	NA	NA	NA	NA	NA	NA	NA	NA	NA	NA	NA	21	0.294248662	18:21162288:C:T	0.294225589	0.03192	6.213e-25	18:21074922:G:A,18:21078579:A:T,18:21082317:T:C,18:21083738:C:T,18:21091212:A:T,18:21099583:C:T,18:21099831:A:C,18:21100504:G:A,18:21101944:A:G,18:21120869:A:G,18:21124945:C:G,18:21125942:A:G,18:21130634:C:T,18:21132571:G:C,18:21137442:A:G,18:21142340:T:C,18:21142734:A:T,18:21142992:A:T,18:21157139:C:T,18:21162288:C:T,18:21165163:C:T
A1C_Mean_INT	Labs	hemoglobin A1c (HbA1c, mean, inv-norm transformed)	chr18	52500001	54000000	chr18.52500001.54000000	1	6	0.251138455	18:53070168:C:T	0.2511381356	-0.05858	7.85e-17	18:53070168:C:T,18:53076736:C:T,18:53076790:G:A,18:53085127:C:A,18:53087984:T:A,18:53091039:G:T	EUR	NA	NA	NA	NA	NA	NA	NA	NA	NA	NA	NA	NA	NA	NA	NA	NA	NA	NA	NA	NA	NA	6	0.251138455	18:53070168:C:T	0.2511381356	-0.06366	3.726e-33	18:53070168:C:T,18:53076736:C:T,18:53076790:G:A,18:53085127:C:A,18:53087984:T:A,18:53091039:G:T
A1C_Mean_INT	Labs	hemoglobin A1c (HbA1c, mean, inv-norm transformed)	chr18	52500001	54000000	chr18.52500001.54000000	2	9	0.203115791	18:53198563:A:T	0.2031154046	0.01526	3.93e-06	18:53177670:T:C,18:53190307:T:C,18:53193424:A:G,18:53195888:T:C,18:53197944:C:T,18:53198563:A:T,18:53198606:T:C,18:53198619:A:G,18:53201972:G:A	EUR	NA	NA	NA	NA	NA	NA	NA	NA	NA	NA	NA	NA	NA	NA	NA	NA	NA	NA	NA	NA	NA	9	0.203115791	18:53198563:A:T	0.2031154046	0.02701	5.771e-19	18:53177670:T:C,18:53190307:T:C,18:53193424:A:G,18:53195888:T:C,18:53197944:C:T,18:53198563:A:T,18:53198606:T:C,18:53198619:A:G,18:53201972:G:A
A1C_Mean_INT	Labs	hemoglobin A1c (HbA1c, mean, inv-norm transformed)	chr18	52500001	54000000	chr18.52500001.54000000	3	4	0.481194951	18:53932655:G:T	0.4811947323	0.03369	0.01165	18:53914715:T:C,18:53922568:A:T,18:53932655:G:T,18:53936201:T:C	EUR	NA	NA	NA	NA	NA	NA	NA	NA	NA	NA	NA	NA	NA	NA	NA	NA	NA	NA	NA	NA	NA	4	0.481194951	18:53932655:G:T	0.4811947323	0.07378	1.27e-09	18:53914715:T:C,18:53922568:A:T,18:53932655:G:T,18:53936201:T:C
A1C_Mean_INT	Labs	hemoglobin A1c (HbA1c, mean, inv-norm transformed)	chr19	12500001	13500000	chr19.12500001.13500000	1	1	0.998697795	19:13137558:C:G	0.9986977718	0.018	0.000458	19:13137558:C:G	EUR	NA	NA	NA	NA	NA	NA	NA	NA	NA	NA	NA	NA	NA	NA	NA	NA	NA	NA	NA	NA	NA	1	0.998697795	19:13137558:C:G	0.9986977718	0.03383	3.232e-13	19:13137558:C:G
A1C_Mean_INT	Labs	hemoglobin A1c (HbA1c, mean, inv-norm transformed)	chr19	12500001	13500000	chr19.12500001.13500000	2	15	0.287881423	19:13071832:A:G	0.287868671	-0.0259	2.36e-13	19:13028001:T:C,19:13028217:A:G,19:13029188:G:A,19:13032851:A:G,19:13032867:A:G,19:13033062:T:G,19:13034543:T:C,19:13034584:A:G,19:13038791:A:G,19:13044544:C:A,19:13048608:A:G,19:13053125:T:C,19:13070749:G:T,19:13071832:A:G,19:13075165:T:C	EUR	NA	NA	NA	NA	NA	NA	NA	NA	NA	NA	NA	NA	NA	NA	NA	NA	NA	NA	NA	NA	NA	15	0.287881423	19:13071832:A:G	0.287868671	-0.0353	1.641e-28	19:13028001:T:C,19:13028217:A:G,19:13029188:G:A,19:13032851:A:G,19:13032867:A:G,19:13033062:T:G,19:13034543:T:C,19:13034584:A:G,19:13038791:A:G,19:13044544:C:A,19:13048608:A:G,19:13053125:T:C,19:13070749:G:T,19:13071832:A:G,19:13075165:T:C
A1C_Mean_INT	Labs	hemoglobin A1c (HbA1c, mean, inv-norm transformed)	chr19	12500001	13500000	chr19.12500001.13500000	3	6	0.445824463	19:12502457:A:G	0.4458142121	-0.01934	1.58e-05	19:12502457:A:G,19:12504515:T:C,19:12505873:A:G,19:12508061:A:T,19:12509536:C:A,19:12509614:T:C	EUR	NA	NA	NA	NA	NA	NA	NA	NA	NA	NA	NA	NA	NA	NA	NA	NA	NA	NA	NA	NA	NA	6	0.445824463	19:12502457:A:G	0.4458142121	-0.02408	1.958e-10	19:12502457:A:G,19:12504515:T:C,19:12505873:A:G,19:12508061:A:T,19:12509536:C:A,19:12509614:T:C
A1C_Mean_INT	Labs	hemoglobin A1c (HbA1c, mean, inv-norm transformed)	chr19	16750001	17750000	chr19.16750001.17750000	1	1	1	19:17252041:G:A	1	0.05327	6.6e-22	19:17252041:G:A	EUR	NA	NA	NA	NA	NA	NA	NA	NA	NA	NA	NA	NA	NA	NA	NA	NA	NA	NA	NA	NA	NA	1	1	19:17252041:G:A	1	0.07458	9.732e-54	19:17252041:G:A
A1C_Mean_INT	Labs	hemoglobin A1c (HbA1c, mean, inv-norm transformed)	chr19	16750001	17750000	chr19.16750001.17750000	2	4	0.389341622	19:17256798:G:C	0.3893408703	-0.03202	2.19e-22	19:17252151:T:C,19:17254508:A:G,19:17255734:T:C,19:17256798:G:C	EUR	NA	NA	NA	NA	NA	NA	NA	NA	NA	NA	NA	NA	NA	NA	NA	NA	NA	NA	NA	NA	NA	4	0.389341622	19:17256798:G:C	0.3893408703	-0.05394	2.608e-69	19:17252151:T:C,19:17254508:A:G,19:17255734:T:C,19:17256798:G:C
A1C_Mean_INT	Labs	hemoglobin A1c (HbA1c, mean, inv-norm transformed)	chr19	19000001	20000000	chr19.19000001.20000000	1	1	0.972172166	19:19544951:T:C	0.9721717453	0.326	0.000105	19:19544951:T:C	EUR	NA	NA	NA	NA	NA	NA	NA	NA	NA	NA	NA	NA	NA	NA	NA	NA	NA	NA	NA	NA	NA	1	0.972172166	19:19544951:T:C	0.9721717453	0.3481	1.925e-08	19:19544951:T:C
A1C_Mean_INT	Labs	hemoglobin A1c (HbA1c, mean, inv-norm transformed)	chr19	19000001	20000000	chr19.19000001.20000000	2	97	0.035398946	19:19476365:G:A	0.0353831761	0.01995	5.47e-10	19:19431423:T:G,19:19431963:G:T,19:19434350:C:T,19:19436854:G:A,19:19439631:A:T,19:19440066:C:T,19:19440428:A:G,19:19449686:G:T,19:19450080:A:G,19:19450993:T:A,19:19453521:T:G,19:19453560:C:A,19:19454828:G:A,19:19461437:T:C,19:19467937:T:C,19:19468710:C:G,19:19468734:G:A,19:19470910:C:T,19:19471446:G:A,19:19471683:C:T,19:19471805:G:A,19:19473030:A:G,19:19473445:T:C,19:19475088:G:A,19:19475717:G:C…	EUR	NA	NA	NA	NA	NA	NA	NA	NA	NA	NA	NA	NA	NA	NA	NA	NA	NA	NA	NA	NA	NA	97	0.035398946	19:19476365:G:A	0.0353831761	0.0269	1.429e-18	19:19431423:T:G,19:19431963:G:T,19:19434350:C:T,19:19436854:G:A,19:19439631:A:T,19:19440066:C:T,19:19440428:A:G,19:19449686:G:T,19:19450080:A:G,19:19450993:T:A,19:19453521:T:G,19:19453560:C:A,19:19454828:G:A,19:19461437:T:C,19:19467937:T:C,19:19468710:C:G,19:19468734:G:A,19:19470910:C:T,19:19471446:G:A,19:19471683:C:T,19:19471805:G:A,19:19473030:A:G,19:19473445:T:C,19:19475088:G:A,19:19475717:G:C…
A1C_Mean_INT	Labs	hemoglobin A1c (HbA1c, mean, inv-norm transformed)	chr19	19000001	20000000	chr19.19000001.20000000	3	7	0.385361985	19:19460541:G:C	0.3853518112	-0.0504	6.77e-11	19:19366632:C:T,19:19379549:C:T,19:19388500:A:T,19:19460541:G:C,19:19477877:A:C,19:19494483:G:A,19:19702384:G:A	EUR	NA	NA	NA	NA	NA	NA	NA	NA	NA	NA	NA	NA	NA	NA	NA	NA	NA	NA	NA	NA	NA	7	0.385361985	19:19460541:G:C	0.3853518112	-0.05816	1.428e-21	19:19366632:C:T,19:19379549:C:T,19:19388500:A:T,19:19460541:G:C,19:19477877:A:C,19:19494483:G:A,19:19702384:G:A
A1C_Mean_INT	Labs	hemoglobin A1c (HbA1c, mean, inv-norm transformed)	chr19	32750001	33500000	chr19.32750001.33500000	1	43	0.046404694	19:33099504:T:C	0.0463187132	-0.01932	7.78e-10	19:33097503:C:T,19:33097783:A:C,19:33097796:C:T,19:33098042:T:C,19:33098238:T:C,19:33098870:C:T,19:33098875:T:C,19:33099277:T:C,19:33099305:T:C,19:33099336:A:G,19:33099504:T:C,19:33099523:A:G,19:33099734:T:C,19:33099758:A:G,19:33099899:A:G,19:33100245:C:A,19:33100338:T:C,19:33101121:T:C,19:33101221:T:A,19:33101505:A:C,19:33101513:T:C,19:33101571:A:G,19:33102257:C:A,19:33102638:C:G,19:33102710:T:C…	EUR	NA	NA	NA	NA	NA	NA	NA	NA	NA	NA	NA	NA	NA	NA	NA	NA	NA	NA	NA	NA	NA	43	0.046404694	19:33099504:T:C	0.0463187132	-0.03202	3.339e-25	19:33097503:C:T,19:33097783:A:C,19:33097796:C:T,19:33098042:T:C,19:33098238:T:C,19:33098870:C:T,19:33098875:T:C,19:33099277:T:C,19:33099305:T:C,19:33099336:A:G,19:33099504:T:C,19:33099523:A:G,19:33099734:T:C,19:33099758:A:G,19:33099899:A:G,19:33100245:C:A,19:33100338:T:C,19:33101121:T:C,19:33101221:T:A,19:33101505:A:C,19:33101513:T:C,19:33101571:A:G,19:33102257:C:A,19:33102638:C:G,19:33102710:T:C…
A1C_Mean_INT	Labs	hemoglobin A1c (HbA1c, mean, inv-norm transformed)	chr19	32750001	33500000	chr19.32750001.33500000	2	24	0.241680588	19:33083185:C:T	0.2416101723	0.06811	3.09e-09	19:33062634:C:A,19:33065527:C:T,19:33072314:G:C,19:33072913:T:G,19:33074415:C:G,19:33079013:C:T,19:33083185:C:T,19:33084729:G:A,19:33090271:T:C,19:33105446:C:T,19:33121874:C:A,19:33122517:G:A,19:33123398:G:A,19:33124749:G:A,19:33126329:C:T,19:33127635:A:C,19:33130093:T:C,19:33130534:C:G,19:33136191:G:A,19:33141369:G:T,19:33141649:C:T,19:33141734:C:T,19:33142035:T:C,19:33142895:G:C	EUR	NA	NA	NA	NA	NA	NA	NA	NA	NA	NA	NA	NA	NA	NA	NA	NA	NA	NA	NA	NA	NA	24	0.241680588	19:33083185:C:T	0.2416101723	0.07387	1.433e-15	19:33062634:C:A,19:33065527:C:T,19:33072314:G:C,19:33072913:T:G,19:33074415:C:G,19:33079013:C:T,19:33083185:C:T,19:33084729:G:A,19:33090271:T:C,19:33105446:C:T,19:33121874:C:A,19:33122517:G:A,19:33123398:G:A,19:33124749:G:A,19:33126329:C:T,19:33127635:A:C,19:33130093:T:C,19:33130534:C:G,19:33136191:G:A,19:33141369:G:T,19:33141649:C:T,19:33141734:C:T,19:33142035:T:C,19:33142895:G:C
A1C_Mean_INT	Labs	hemoglobin A1c (HbA1c, mean, inv-norm transformed)	chr19	33500001	34250000	chr19.33500001.34250000	1	5	0.82224968	19:33890838:C:G	0.8222428104	0.01277	4.36e-05	19:33890838:C:G,19:33892409:C:T,19:33893008:A:G,19:33893451:T:C,19:33894043:G:A	EUR	NA	NA	NA	NA	NA	NA	NA	NA	NA	NA	NA	NA	NA	NA	NA	NA	NA	NA	NA	NA	NA	5	0.82224968	19:33890838:C:G	0.8222428104	0.02532	3.552e-18	19:33890838:C:G,19:33892409:C:T,19:33893008:A:G,19:33893451:T:C,19:33894043:G:A
A1C_Mean_INT	Labs	hemoglobin A1c (HbA1c, mean, inv-norm transformed)	chr19	41500001	42250000	chr19.41500001.42250000	1	1	0.999999999	19:41847737:G:A	0.999999999	-0.108	3.85e-22	19:41847737:G:A	AFR	1	0.999999999	19:41847737:G:A	0.999999999	-0.1055	5.43e-24	19:41847737:G:A	NA	NA	NA	NA	NA	NA	NA	NA	NA	NA	NA	NA	NA	NA	NA	NA	NA	NA	NA	NA	NA
A1C_Mean_INT	Labs	hemoglobin A1c (HbA1c, mean, inv-norm transformed)	chr19	41500001	42250000	chr19.41500001.42250000	2	1	0.985026117	19:41890800:C:G	0.9850260927	-0.2376	4.51e-05	19:41890800:C:G	EUR	NA	NA	NA	NA	NA	NA	NA	NA	NA	NA	NA	NA	NA	NA	NA	NA	NA	NA	NA	NA	NA	1	0.985026117	19:41890800:C:G	0.9850260927	-0.2688	1.829e-09	19:41890800:C:G
A1C_Mean_INT	Labs	hemoglobin A1c (HbA1c, mean, inv-norm transformed)	chr19	41500001	42250000	chr19.41500001.42250000	3	13	0.122886028	19:41854916:A:G	0.1228845651	0.0256	2.48e-05	19:41851186:G:C,19:41854916:A:G,19:41858876:C:G,19:41865067:G:A,19:41865413:C:T,19:41866563:G:A,19:41871128:G:C,19:41871779:C:T,19:41871791:C:T,19:41875319:G:A,19:41875490:A:T,19:41875573:C:T,19:41875919:C:G	EUR	NA	NA	NA	NA	NA	NA	NA	NA	NA	NA	NA	NA	NA	NA	NA	NA	NA	NA	NA	NA	NA	13	0.122886028	19:41854916:A:G	0.1228845651	0.03122	5.361e-09	19:41851186:G:C,19:41854916:A:G,19:41858876:C:G,19:41865067:G:A,19:41865413:C:T,19:41866563:G:A,19:41871128:G:C,19:41871779:C:T,19:41871791:C:T,19:41875319:G:A,19:41875490:A:T,19:41875573:C:T,19:41875919:C:G
A1C_Mean_INT	Labs	hemoglobin A1c (HbA1c, mean, inv-norm transformed)	chr19	41500001	42250000	chr19.41500001.42250000	4	3	0.340540764	19:41664652:C:T	0.340539448	0.09661	0.001179	19:41663711:A:T,19:41664652:C:T,19:41806550:A:G	EUR	NA	NA	NA	NA	NA	NA	NA	NA	NA	NA	NA	NA	NA	NA	NA	NA	NA	NA	NA	NA	NA	3	0.340540764	19:41664652:C:T	0.340539448	0.1334	7.603e-10	19:41663711:A:T,19:41664652:C:T,19:41806550:A:G
A1C_Mean_INT	Labs	hemoglobin A1c (HbA1c, mean, inv-norm transformed)	chr19	45000001	46750000	chr19.45000001.46750000	1	1	0.999999999	19:45411941:T:C	0.9999999988	0.03852	1.4e-20	19:45411941:T:C	EUR	NA	NA	NA	NA	NA	NA	NA	NA	NA	NA	NA	NA	NA	NA	NA	NA	NA	NA	NA	NA	NA	1	0.999999999	19:45411941:T:C	0.9999999988	0.06229	1.461e-51	19:45411941:T:C
A1C_Mean_INT	Labs	hemoglobin A1c (HbA1c, mean, inv-norm transformed)	chr19	45000001	46750000	chr19.45000001.46750000	2	9	0.275866496	19:46157004:T:C	0.2758664961	0.02895	1.02e-21	19:46150182:A:G,19:46152277:C:G,19:46153651:C:T,19:46153805:G:A,19:46156175:C:T,19:46156179:G:C,19:46156423:G:T,19:46157004:T:C,19:46157019:A:G	EUR	NA	NA	NA	NA	NA	NA	NA	NA	NA	NA	NA	NA	NA	NA	NA	NA	NA	NA	NA	NA	NA	9	0.275866496	19:46157004:T:C	0.2758664961	0.03766	3.998e-39	19:46150182:A:G,19:46152277:C:G,19:46153651:C:T,19:46153805:G:A,19:46156175:C:T,19:46156179:G:C,19:46156423:G:T,19:46157004:T:C,19:46157019:A:G
A1C_Mean_INT	Labs	hemoglobin A1c (HbA1c, mean, inv-norm transformed)	chr19	45000001	46750000	chr19.45000001.46750000	3	6	0.56759629	19:45760920:C:T	0.5675962902	-0.02566	1.01e-09	19:45744552:T:C,19:45745607:T:C,19:45749484:G:C,19:45751157:G:C,19:45760920:C:T,19:45766729:G:A	EUR	NA	NA	NA	NA	NA	NA	NA	NA	NA	NA	NA	NA	NA	NA	NA	NA	NA	NA	NA	NA	NA	6	0.56759629	19:45760920:C:T	0.5675962902	-0.03166	1.288e-21	19:45744552:T:C,19:45745607:T:C,19:45749484:G:C,19:45751157:G:C,19:45760920:C:T,19:45766729:G:A
A1C_Mean_INT	Labs	hemoglobin A1c (HbA1c, mean, inv-norm transformed)	chr19	45000001	46750000	chr19.45000001.46750000	4	2	0.6889498	19:46031065:T:G	0.6889497997	0.2593	0.003066	19:45956411:A:G,19:46031065:T:G	EUR	NA	NA	NA	NA	NA	NA	NA	NA	NA	NA	NA	NA	NA	NA	NA	NA	NA	NA	NA	NA	NA	2	0.6889498	19:46031065:T:G	0.6889497997	0.619	8.556e-11	19:45956411:A:G,19:46031065:T:G
A1C_Mean_INT	Labs	hemoglobin A1c (HbA1c, mean, inv-norm transformed)	chr19	45000001	46750000	chr19.45000001.46750000	5	9	0.185409661	19:46279603:G:A	0.1854096611	0.0259	2.44e-12	19:46279575:G:A,19:46279583:A:G,19:46279585:G:T,19:46279600:A:G,19:46279603:G:A,19:46279604:T:C,19:46279606:T:C,19:46279608:A:G,19:46279613:A:G	EUR	NA	NA	NA	NA	NA	NA	NA	NA	NA	NA	NA	NA	NA	NA	NA	NA	NA	NA	NA	NA	NA	9	0.185409661	19:46279603:G:A	0.1854096611	0.03775	1.33e-27	19:46279575:G:A,19:46279583:A:G,19:46279585:G:T,19:46279600:A:G,19:46279603:G:A,19:46279604:T:C,19:46279606:T:C,19:46279608:A:G,19:46279613:A:G
A1C_Mean_INT	Labs	hemoglobin A1c (HbA1c, mean, inv-norm transformed)	chr20	22250001	23000000	chr20.22250001.23000000	1	28	0.22382245	20:22559601:A:G	0.2235098097	0.03661	4.83e-12	20:22514197:A:T,20:22514621:C:T,20:22515528:G:A,20:22521065:C:T,20:22531652:C:T,20:22534036:G:A,20:22534696:G:A,20:22535621:T:G,20:22537865:G:A,20:22541920:A:G,20:22542117:G:A,20:22549179:T:C,20:22549369:T:C,20:22549437:C:A,20:22549957:G:A,20:22550426:T:C,20:22550445:T:C,20:22550534:T:C,20:22550859:G:A,20:22551094:A:G,20:22552006:G:A,20:22553140:T:C,20:22556593:A:C,20:22559601:A:G,20:22560689:A:G…	AFR	28	0.22382245	20:22559601:A:G	0.22350981	0.0369	8.488e-09	20:22514197:A:T,20:22514621:C:T,20:22515528:G:A,20:22521065:C:T,20:22531652:C:T,20:22534036:G:A,20:22534696:G:A,20:22535621:T:G,20:22537865:G:A,20:22541920:A:G,20:22542117:G:A,20:22549179:T:C,20:22549369:T:C,20:22549437:C:A,20:22549957:G:A,20:22550426:T:C,20:22550445:T:C,20:22550534:T:C,20:22550859:G:A,20:22551094:A:G,20:22552006:G:A,20:22553140:T:C,20:22556593:A:C,20:22559601:A:G,20:22560689:A:G…	NA	NA	NA	NA	NA	NA	NA	NA	NA	NA	NA	NA	NA	NA	NA	NA	NA	NA	NA	NA	NA
A1C_Mean_INT	Labs	hemoglobin A1c (HbA1c, mean, inv-norm transformed)	chr20	39250001	40250000	chr20.39250001.40250000	1	1	0.967954067	20:39832628:T:C	0.9679517704	-0.03149	1.37e-11	20:39832628:T:C	EUR	NA	NA	NA	NA	NA	NA	NA	NA	NA	NA	NA	NA	NA	NA	NA	NA	NA	NA	NA	NA	NA	1	0.967954067	20:39832628:T:C	0.9679517704	-0.03426	7.498e-22	20:39832628:T:C
A1C_Mean_INT	Labs	hemoglobin A1c (HbA1c, mean, inv-norm transformed)	chr20	49750001	50500000	chr20.49750001.50500000	1	2	0.605136903	20:50043942:T:C	0.6051201402	-0.01099	0.001598	20:50043942:T:C,20:50044039:T:C	EUR	NA	NA	NA	NA	NA	NA	NA	NA	NA	NA	NA	NA	NA	NA	NA	NA	NA	NA	NA	NA	NA	2	0.605136903	20:50043942:T:C	0.6051201402	-0.02069	4.948e-10	20:50043942:T:C,20:50044039:T:C
A1C_Mean_INT	Labs	hemoglobin A1c (HbA1c, mean, inv-norm transformed)	chr20	49750001	50500000	chr20.49750001.50500000	2	3	0.619918199	20:50153344:T:C	0.6199025497	0.03127	2.45e-19	20:50153344:T:C,20:50155386:T:C,20:50158473:C:A	EUR	NA	NA	NA	NA	NA	NA	NA	NA	NA	NA	NA	NA	NA	NA	NA	NA	NA	NA	NA	NA	NA	3	0.619918199	20:50153344:T:C	0.6199025497	0.03912	5.622e-37	20:50153344:T:C,20:50155386:T:C,20:50158473:C:A
A1C_Mean_INT	Labs	hemoglobin A1c (HbA1c, mean, inv-norm transformed)	chr20	49750001	50500000	chr20.49750001.50500000	3	35	0.04856292	20:50443885:C:T	0.0485150751	0.01161	0.001041	20:50314200:A:G,20:50316786:A:G,20:50317238:A:G,20:50423359:T:C,20:50425670:G:C,20:50426373:G:A,20:50434166:C:T,20:50435751:G:A,20:50436260:G:A,20:50436490:A:G,20:50437573:T:C,20:50440564:G:T,20:50442392:T:C,20:50442485:T:C,20:50443885:C:T,20:50445693:G:A,20:50449214:G:A,20:50449250:C:T,20:50449781:T:G,20:50450560:A:G,20:50451294:A:C,20:50451967:G:A,20:50452198:T:C,20:50452927:G:A,20:50453269:G:A…	EUR	NA	NA	NA	NA	NA	NA	NA	NA	NA	NA	NA	NA	NA	NA	NA	NA	NA	NA	NA	NA	NA	35	0.04856292	20:50443885:C:T	0.0485150751	0.01969	1.225e-08	20:50314200:A:G,20:50316786:A:G,20:50317238:A:G,20:50423359:T:C,20:50425670:G:C,20:50426373:G:A,20:50434166:C:T,20:50435751:G:A,20:50436260:G:A,20:50436490:A:G,20:50437573:T:C,20:50440564:G:T,20:50442392:T:C,20:50442485:T:C,20:50443885:C:T,20:50445693:G:A,20:50449214:G:A,20:50449250:C:T,20:50449781:T:G,20:50450560:A:G,20:50451294:A:C,20:50451967:G:A,20:50452198:T:C,20:50452927:G:A,20:50453269:G:A…
A1C_Mean_INT	Labs	hemoglobin A1c (HbA1c, mean, inv-norm transformed)	chr20	55500001	56250000	chr20.55500001.56250000	1	2	0.934921323	20:55990405:T:C	0.9349207066	-0.02197	4.76e-11	20:55990405:T:C,20:55991637:A:G	EUR	NA	NA	NA	NA	NA	NA	NA	NA	NA	NA	NA	NA	NA	NA	NA	NA	NA	NA	NA	NA	NA	2	0.934921323	20:55990405:T:C	0.9349207066	-0.02386	1.604e-15	20:55990405:T:C,20:55991637:A:G
A1C_Mean_INT	Labs	hemoglobin A1c (HbA1c, mean, inv-norm transformed)	chr2	144750001	145750000	chr2.144750001.145750000	1	2	0.789664033	2:145258445:C:T	0.7896604648	0.02362	3.57e-11	2:145258445:C:T,2:145270592:G:A	EUR	NA	NA	NA	NA	NA	NA	NA	NA	NA	NA	NA	NA	NA	NA	NA	NA	NA	NA	NA	NA	NA	2	0.789664033	2:145258445:C:T	0.7896604648	0.03983	2.046e-24	2:145258445:C:T,2:145270592:G:A
A1C_Mean_INT	Labs	hemoglobin A1c (HbA1c, mean, inv-norm transformed)	chr2	144750001	145750000	chr2.144750001.145750000	2	2	0.944114366	2:145296847:T:C	0.9441134121	0.2534	1.16e-05	2:144961823:G:C,2:145296847:T:C	EUR	NA	NA	NA	NA	NA	NA	NA	NA	NA	NA	NA	NA	NA	NA	NA	NA	NA	NA	NA	NA	NA	2	0.944114366	2:145296847:T:C	0.9441134121	0.2509	1.463e-08	2:144961823:G:C,2:145296847:T:C
A1C_Mean_INT	Labs	hemoglobin A1c (HbA1c, mean, inv-norm transformed)	chr2	144750001	145750000	chr2.144750001.145750000	3	12	0.150003189	2:145704420:A:G	0.1499881874	-0.01624	1e-05	2:145634153:G:A,2:145638365:G:A,2:145644545:C:T,2:145645756:T:C,2:145645775:G:A,2:145646072:T:C,2:145704420:A:G,2:145712376:C:G,2:145725530:A:G,2:145726621:A:G,2:145726656:C:T,2:145728994:T:G	EUR	NA	NA	NA	NA	NA	NA	NA	NA	NA	NA	NA	NA	NA	NA	NA	NA	NA	NA	NA	NA	NA	12	0.150003189	2:145704420:A:G	0.1499881874	-0.02248	2.271e-12	2:145634153:G:A,2:145638365:G:A,2:145644545:C:T,2:145645756:T:C,2:145645775:G:A,2:145646072:T:C,2:145704420:A:G,2:145712376:C:G,2:145725530:A:G,2:145726621:A:G,2:145726656:C:T,2:145728994:T:G
A1C_Mean_INT	Labs	hemoglobin A1c (HbA1c, mean, inv-norm transformed)	chr2	16250001	17000000	chr2.16250001.17000000	1	5	0.563547802	2:16692057:A:G	0.5634557459	-0.0461	1.7e-11	2:16684509:C:T,2:16685500:G:A,2:16689395:T:C,2:16692057:A:G,2:16702155:A:G	AFR	5	0.563547802	2:16692057:A:G	0.563455746	-0.04328	1.953e-11	2:16684509:C:T,2:16685500:G:A,2:16689395:T:C,2:16692057:A:G,2:16702155:A:G	NA	NA	NA	NA	NA	NA	NA	NA	NA	NA	NA	NA	NA	NA	NA	NA	NA	NA	NA	NA	NA
A1C_Mean_INT	Labs	hemoglobin A1c (HbA1c, mean, inv-norm transformed)	chr2	16250001	17000000	chr2.16250001.17000000	2	7	0.835966587	2:16628794:G:T	0.8359421056	-0.01681	0.000141	2:16558558:G:C,2:16560636:A:G,2:16561350:C:T,2:16628794:G:T,2:16634003:A:G,2:16696775:G:A,2:16699351:G:A	EUR	NA	NA	NA	NA	NA	NA	NA	NA	NA	NA	NA	NA	NA	NA	NA	NA	NA	NA	NA	NA	NA	7	0.835966587	2:16628794:G:T	0.8359421056	-0.03222	1.344e-08	2:16558558:G:C,2:16560636:A:G,2:16561350:C:T,2:16628794:G:T,2:16634003:A:G,2:16696775:G:A,2:16699351:G:A
A1C_Mean_INT	Labs	hemoglobin A1c (HbA1c, mean, inv-norm transformed)	chr2	165250001	166250000	chr2.165250001.166250000	1	5	0.707645738	2:165821268:T:A	0.7076446463	-0.01361	0.000194	2:165804578:A:C,2:165804991:A:T,2:165805915:A:G,2:165812428:A:G,2:165821268:T:A	EUR	NA	NA	NA	NA	NA	NA	NA	NA	NA	NA	NA	NA	NA	NA	NA	NA	NA	NA	NA	NA	NA	5	0.707645738	2:165821268:T:A	0.7076446463	-0.02736	1.432e-12	2:165804578:A:C,2:165804991:A:T,2:165805915:A:G,2:165812428:A:G,2:165821268:T:A
A1C_Mean_INT	Labs	hemoglobin A1c (HbA1c, mean, inv-norm transformed)	chr2	165250001	166250000	chr2.165250001.166250000	2	3	0.635479979	2:165513091:T:C	0.6354787483	0.03466	9.35e-27	2:165508389:C:T,2:165513091:T:C,2:165528876:C:T	EUR	NA	NA	NA	NA	NA	NA	NA	NA	NA	NA	NA	NA	NA	NA	NA	NA	NA	NA	NA	NA	NA	3	0.635479979	2:165513091:T:C	0.6354787483	0.04513	1.628e-54	2:165508389:C:T,2:165513091:T:C,2:165528876:C:T
A1C_Mean_INT	Labs	hemoglobin A1c (HbA1c, mean, inv-norm transformed)	chr2	169250001	170250000	chr2.169250001.170250000	1	1	0.999999409	2:169763148:T:C	0.999999409	-0.04484	2.65e-29	2:169763148:T:C	EUR	NA	NA	NA	NA	NA	NA	NA	NA	NA	NA	NA	NA	NA	NA	NA	NA	NA	NA	NA	NA	NA	1	0.999999409	2:169763148:T:C	0.999999409	-0.04903	1.044e-55	2:169763148:T:C
A1C_Mean_INT	Labs	hemoglobin A1c (HbA1c, mean, inv-norm transformed)	chr2	169250001	170250000	chr2.169250001.170250000	2	2	0.725099533	2:169754485:G:A	0.7250977484	-0.03963	2.9e-27	2:169754485:G:A,2:169757354:C:T	EUR	NA	NA	NA	NA	NA	NA	NA	NA	NA	NA	NA	NA	NA	NA	NA	NA	NA	NA	NA	NA	NA	2	0.725099533	2:169754485:G:A	0.7250977484	-0.05813	6.233e-63	2:169754485:G:A,2:169757354:C:T
A1C_Mean_INT	Labs	hemoglobin A1c (HbA1c, mean, inv-norm transformed)	chr22	19500001	20250000	chr22.19500001.20250000	1	4	0.46755352	22:19949013:C:T	0.4675449445	-0.02188	4.21e-12	22:19948863:G:C,22:19949013:C:T,22:19950235:C:T,22:19951271:G:A	EUR	NA	NA	NA	NA	NA	NA	NA	NA	NA	NA	NA	NA	NA	NA	NA	NA	NA	NA	NA	NA	NA	4	0.46755352	22:19949013:C:T	0.4675449445	-0.02506	3.808e-17	22:19948863:G:C,22:19949013:C:T,22:19950235:C:T,22:19951271:G:A
A1C_Mean_INT	Labs	hemoglobin A1c (HbA1c, mean, inv-norm transformed)	chr2	226500001	227500000	chr2.226500001.227500000	1	27	0.170892281	2:227117778:C:G	0.1708820055	-0.04789	1.02e-40	2:227092802:A:G,2:227093745:T:C,2:227094758:A:G,2:227095159:T:C,2:227095220:C:A,2:227099534:A:G,2:227100490:A:G,2:227101309:T:C,2:227103717:A:C,2:227105921:C:T,2:227106217:A:G,2:227106361:G:A,2:227107035:A:G,2:227107501:C:T,2:227108200:G:T,2:227108446:C:T,2:227112754:C:T,2:227116365:A:G,2:227117778:C:G,2:227125254:G:A,2:227128543:T:G,2:227128917:C:A,2:227133529:A:T,2:227145757:A:G,2:227156645:G:C…	EUR	NA	NA	NA	NA	NA	NA	NA	NA	NA	NA	NA	NA	NA	NA	NA	NA	NA	NA	NA	NA	NA	27	0.170892281	2:227117778:C:G	0.1708820055	-0.06088	8.919e-89	2:227092802:A:G,2:227093745:T:C,2:227094758:A:G,2:227095159:T:C,2:227095220:C:A,2:227099534:A:G,2:227100490:A:G,2:227101309:T:C,2:227103717:A:C,2:227105921:C:T,2:227106217:A:G,2:227106361:G:A,2:227107035:A:G,2:227107501:C:T,2:227108200:G:T,2:227108446:C:T,2:227112754:C:T,2:227116365:A:G,2:227117778:C:G,2:227125254:G:A,2:227128543:T:G,2:227128917:C:A,2:227133529:A:T,2:227145757:A:G,2:227156645:G:C…
A1C_Mean_INT	Labs	hemoglobin A1c (HbA1c, mean, inv-norm transformed)	chr2	226500001	227500000	chr2.226500001.227500000	2	1	0.999995073	2:226929166:T:C	0.9999950728	0.0442	2.69e-16	2:226929166:T:C	EUR	NA	NA	NA	NA	NA	NA	NA	NA	NA	NA	NA	NA	NA	NA	NA	NA	NA	NA	NA	NA	NA	1	0.999995073	2:226929166:T:C	0.9999950728	0.05969	3.911e-37	2:226929166:T:C
A1C_Mean_INT	Labs	hemoglobin A1c (HbA1c, mean, inv-norm transformed)	chr2	23500001	25000000	chr2.23500001.25000000	1	9	0.855446672	2:24280923:C:G	0.8554373267	0.1468	3.24e-40	2:24236236:G:A,2:24280923:C:G,2:23882520:C:T,2:23915307:C:T,2:23963189:C:T,2:24038731:T:C,2:24049071:G:C,2:24156290:C:T,2:24159417:A:G	AFR	2	0.855446672	2:24280923:C:G	0.855437327	0.1407	9.387e-42	2:24236236:G:A,2:24280923:C:G	9	0.21351836	2:23963189:C:T	0.21336923	0.25	2.139e-09	2:23882520:C:T,2:23915307:C:T,2:23963189:C:T,2:24038731:T:C,2:24049071:G:C,2:24156290:C:T,2:24159417:A:G,2:24236236:G:A,2:24280923:C:G	NA	NA	NA	NA	NA	NA	NA	NA	NA	NA	NA	NA	NA	NA
A1C_Mean_INT	Labs	hemoglobin A1c (HbA1c, mean, inv-norm transformed)	chr2	23500001	25000000	chr2.23500001.25000000	2	42	0.126384882	2:24507806:G:A	0.1263721443	0.01635	0.000188	2:24368797:C:G,2:24369674:C:T,2:24371925:G:A,2:24429705:G:C,2:24429971:G:C,2:24431463:T:G,2:24432211:C:T,2:24432667:C:G,2:24439048:A:G,2:24440417:C:T,2:24442195:A:T,2:24442949:C:T,2:24443505:G:A,2:24445734:G:T,2:24452180:G:A,2:24467010:T:C,2:24474238:G:A,2:24474240:G:A,2:24475868:A:G,2:24498344:T:C,2:24506175:C:A,2:24507806:G:A,2:24507911:G:A,2:24512310:T:C,2:24523404:C:T,2:24523601:T:G,2:2452879…	EUR	NA	NA	NA	NA	NA	NA	NA	NA	NA	NA	NA	NA	NA	NA	NA	NA	NA	NA	NA	NA	NA	42	0.126384882	2:24507806:G:A	0.1263721443	0.03126	8.515e-10	2:24368797:C:G,2:24369674:C:T,2:24371925:G:A,2:24429705:G:C,2:24429971:G:C,2:24431463:T:G,2:24432211:C:T,2:24432667:C:G,2:24439048:A:G,2:24440417:C:T,2:24442195:A:T,2:24442949:C:T,2:24443505:G:A,2:24445734:G:T,2:24452180:G:A,2:24467010:T:C,2:24474238:G:A,2:24474240:G:A,2:24475868:A:G,2:24498344:T:C,2:24506175:C:A,2:24507806:G:A,2:24507911:G:A,2:24512310:T:C,2:24523404:C:T,2:24523601:T:G,2:2452879…
A1C_Mean_INT	Labs	hemoglobin A1c (HbA1c, mean, inv-norm transformed)	chr2	23500001	25000000	chr2.23500001.25000000	3	236	0.170513653	2:24429243:A:G	0.1703343358	-0.02342	2.55e-06	2:23898149:A:G,2:23899095:T:C,2:23899807:A:G,2:23899876:A:G,2:23899948:A:G,2:23900938:T:C,2:23901362:A:C,2:23903633:T:C,2:23926233:C:T,2:23932603:C:G,2:23933626:G:A,2:23933839:G:A,2:23934533:G:A,2:23936022:G:A,2:23941952:T:C,2:23942667:G:C,2:23953454:T:A,2:23957849:A:G,2:23958002:C:G,2:23959463:C:T,2:23960194:G:T,2:23962798:C:A,2:23963115:C:T,2:23963763:C:T,2:23964901:A:G,2:23965514:T:C,2:2396652…	EUR	NA	NA	NA	NA	NA	NA	NA	NA	NA	NA	NA	NA	NA	NA	NA	NA	NA	NA	NA	NA	NA	236	0.170513653	2:24429243:A:G	0.1703343358	-0.0301	1.037e-13	2:23898149:A:G,2:23899095:T:C,2:23899807:A:G,2:23899876:A:G,2:23899948:A:G,2:23900938:T:C,2:23901362:A:C,2:23903633:T:C,2:23926233:C:T,2:23932603:C:G,2:23933626:G:A,2:23933839:G:A,2:23934533:G:A,2:23936022:G:A,2:23941952:T:C,2:23942667:G:C,2:23953454:T:A,2:23957849:A:G,2:23958002:C:G,2:23959463:C:T,2:23960194:G:T,2:23962798:C:A,2:23963115:C:T,2:23963763:C:T,2:23964901:A:G,2:23965514:T:C,2:2396652…
A1C_Mean_INT	Labs	hemoglobin A1c (HbA1c, mean, inv-norm transformed)	chr22	37000001	37750000	chr22.37000001.37750000	1	7	0.230501333	22:37469590:C:T	0.2302603643	0.03374	2.22e-27	22:37462936:A:G,22:37469192:A:G,22:37469590:C:T,22:37469591:G:A,22:37470041:C:A,22:37470224:T:C,22:37470604:G:A	AMR	NA	NA	NA	NA	NA	NA	NA	7	0.23050133	22:37469590:C:T	0.23026036	0.04297	6.188e-11	22:37462936:A:G,22:37469192:A:G,22:37469590:C:T,22:37469591:G:A,22:37470041:C:A,22:37470224:T:C,22:37470604:G:A	NA	NA	NA	NA	NA	NA	NA	NA	NA	NA	NA	NA	NA	NA
A1C_Mean_INT	Labs	hemoglobin A1c (HbA1c, mean, inv-norm transformed)	chr22	37000001	37750000	chr22.37000001.37750000	2	1	0.999999996	22:37462936:A:G	0.9999999963	0.04166	5.3e-37	22:37462936:A:G	EUR	NA	NA	NA	NA	NA	NA	NA	NA	NA	NA	NA	NA	NA	NA	NA	NA	NA	NA	NA	NA	NA	1	0.999999996	22:37462936:A:G	0.9999999963	0.05135	1.033e-71	22:37462936:A:G
A1C_Mean_INT	Labs	hemoglobin A1c (HbA1c, mean, inv-norm transformed)	chr2	27250001	28250000	chr2.27250001.28250000	1	1	0.993832169	2:27730940:T:C	0.9938321351	-0.03492	2.26e-25	2:27730940:T:C	EUR	NA	NA	NA	NA	NA	NA	NA	NA	NA	NA	NA	NA	NA	NA	NA	NA	NA	NA	NA	NA	NA	1	0.993832169	2:27730940:T:C	0.9938321351	-0.04307	6.672e-50	2:27730940:T:C
A1C_Mean_INT	Labs	hemoglobin A1c (HbA1c, mean, inv-norm transformed)	chr2	27250001	28250000	chr2.27250001.28250000	2	32	0.146680495	2:27263122:T:C	0.1466751719	-0.01214	0.000124	2:27254796:T:C,2:27259794:G:A,2:27263122:T:C,2:27267248:A:C,2:27270311:G:A,2:27272052:T:C,2:27273128:C:T,2:27273571:T:C,2:27276202:G:A,2:27280460:A:G,2:27284845:A:G,2:27286398:G:C,2:27288915:C:T,2:27292651:T:C,2:27293150:G:T,2:27295885:C:T,2:27297757:G:A,2:27298479:C:A,2:27299598:G:T,2:27302561:G:A,2:27309406:G:A,2:27310393:G:A,2:27312882:A:G,2:27314882:G:A,2:27315021:G:A,2:27315064:G:A,2:2731525…	EUR	NA	NA	NA	NA	NA	NA	NA	NA	NA	NA	NA	NA	NA	NA	NA	NA	NA	NA	NA	NA	NA	32	0.146680495	2:27263122:T:C	0.1466751719	-0.01812	8.512e-10	2:27254796:T:C,2:27259794:G:A,2:27263122:T:C,2:27267248:A:C,2:27270311:G:A,2:27272052:T:C,2:27273128:C:T,2:27273571:T:C,2:27276202:G:A,2:27280460:A:G,2:27284845:A:G,2:27286398:G:C,2:27288915:C:T,2:27292651:T:C,2:27293150:G:T,2:27295885:C:T,2:27297757:G:A,2:27298479:C:A,2:27299598:G:T,2:27302561:G:A,2:27309406:G:A,2:27310393:G:A,2:27312882:A:G,2:27314882:G:A,2:27315021:G:A,2:27315064:G:A,2:2731525…
A1C_Mean_INT	Labs	hemoglobin A1c (HbA1c, mean, inv-norm transformed)	chr2	42750001	44500000	chr2.42750001.44500000	1	1	0.999999868	2:43747858:C:T	0.9999998684	0.05574	1.29e-06	2:43747858:C:T	EUR	NA	NA	NA	NA	NA	NA	NA	NA	NA	NA	NA	NA	NA	NA	NA	NA	NA	NA	NA	NA	NA	1	0.999999868	2:43747858:C:T	0.9999998684	0.2375	4.874e-29	2:43747858:C:T
A1C_Mean_INT	Labs	hemoglobin A1c (HbA1c, mean, inv-norm transformed)	chr2	42750001	44500000	chr2.42750001.44500000	2	2	0.498435984	2:43524160:C:G	0.4984359841	0.04675	6.34e-20	2:43524160:C:G,2:43524161:C:T	EUR	NA	NA	NA	NA	NA	NA	NA	NA	NA	NA	NA	NA	NA	NA	NA	NA	NA	NA	NA	NA	NA	2	0.498435984	2:43524160:C:G	0.4984359841	0.12	3.354e-71	2:43524160:C:G,2:43524161:C:T
A1C_Mean_INT	Labs	hemoglobin A1c (HbA1c, mean, inv-norm transformed)	chr2	42750001	44500000	chr2.42750001.44500000	3	6	0.206045946	2:43629931:G:T	0.2060459459	0.08216	1.3e-53	2:43622472:C:T,2:43626521:T:C,2:43626668:G:T,2:43627101:T:A,2:43629931:G:T,2:43633268:T:C	EUR	NA	NA	NA	NA	NA	NA	NA	NA	NA	NA	NA	NA	NA	NA	NA	NA	NA	NA	NA	NA	NA	6	0.206045946	2:43629931:G:T	0.2060459459	0.1147	1.238e-133	2:43622472:C:T,2:43626521:T:C,2:43626668:G:T,2:43627101:T:A,2:43629931:G:T,2:43633268:T:C
A1C_Mean_INT	Labs	hemoglobin A1c (HbA1c, mean, inv-norm transformed)	chr2	42750001	44500000	chr2.42750001.44500000	4	4	0.916077813	2:43218134:A:G	0.9160778131	-0.0174	2.08e-08	2:43207581:A:G,2:43212395:T:C,2:43217907:T:C,2:43218134:A:G	EUR	NA	NA	NA	NA	NA	NA	NA	NA	NA	NA	NA	NA	NA	NA	NA	NA	NA	NA	NA	NA	NA	4	0.916077813	2:43218134:A:G	0.9160778131	-0.0265	2.14e-19	2:43207581:A:G,2:43212395:T:C,2:43217907:T:C,2:43218134:A:G
A1C_Mean_INT	Labs	hemoglobin A1c (HbA1c, mean, inv-norm transformed)	chr2	42750001	44500000	chr2.42750001.44500000	5	107	0.212534961	2:42938917:A:T	0.2125349605	-0.009824	0.003982	2:42778326:T:G,2:42779382:A:C,2:42780380:G:A,2:42784398:A:G,2:42784539:C:T,2:42790564:T:A,2:42799405:T:C,2:42809030:T:C,2:42810710:A:G,2:42811086:C:T,2:42811119:G:A,2:42811157:A:G,2:42811406:C:T,2:42811663:G:A,2:42812701:G:A,2:42813197:A:G,2:42813885:C:T,2:42814193:T:C,2:42815066:A:G,2:42816929:C:T,2:42817938:C:T,2:42818377:T:G,2:42818717:T:C,2:42819276:C:T,2:42819994:T:C,2:42820101:A:G,2:4282010…	EUR	NA	NA	NA	NA	NA	NA	NA	NA	NA	NA	NA	NA	NA	NA	NA	NA	NA	NA	NA	NA	NA	107	0.212534961	2:42938917:A:T	0.2125349605	-0.01691	1.204e-08	2:42778326:T:G,2:42779382:A:C,2:42780380:G:A,2:42784398:A:G,2:42784539:C:T,2:42790564:T:A,2:42799405:T:C,2:42809030:T:C,2:42810710:A:G,2:42811086:C:T,2:42811119:G:A,2:42811157:A:G,2:42811406:C:T,2:42811663:G:A,2:42812701:G:A,2:42813197:A:G,2:42813885:C:T,2:42814193:T:C,2:42815066:A:G,2:42816929:C:T,2:42817938:C:T,2:42818377:T:G,2:42818717:T:C,2:42819276:C:T,2:42819994:T:C,2:42820101:A:G,2:4282010…
A1C_Mean_INT	Labs	hemoglobin A1c (HbA1c, mean, inv-norm transformed)	chr2	58500001	60000000	chr2.58500001.60000000	1	10	0.221105994	2:59330227:A:G	0.2211047705	0.02109	5.68e-10	2:59294558:T:C,2:59297346:A:G,2:59307725:G:A,2:59308101:A:G,2:59311536:G:A,2:59313974:C:T,2:59319706:C:T,2:59321436:A:T,2:59330227:A:G,2:59335104:T:G	EUR	NA	NA	NA	NA	NA	NA	NA	NA	NA	NA	NA	NA	NA	NA	NA	NA	NA	NA	NA	NA	NA	10	0.221105994	2:59330227:A:G	0.2211047705	0.03251	2.564e-27	2:59294558:T:C,2:59297346:A:G,2:59307725:G:A,2:59308101:A:G,2:59311536:G:A,2:59313974:C:T,2:59319706:C:T,2:59321436:A:T,2:59330227:A:G,2:59335104:T:G
A1C_Mean_INT	Labs	hemoglobin A1c (HbA1c, mean, inv-norm transformed)	chr2	58500001	60000000	chr2.58500001.60000000	2	9	0.598168721	2:58990485:G:T	0.598168087	-0.02285	2.58e-13	2:58978436:A:G,2:58979065:G:A,2:58979783:C:T,2:58980531:G:A,2:58981064:G:T,2:58981967:G:A,2:58982793:T:C,2:58990485:G:T,2:58991868:G:T	EUR	NA	NA	NA	NA	NA	NA	NA	NA	NA	NA	NA	NA	NA	NA	NA	NA	NA	NA	NA	NA	NA	9	0.598168721	2:58990485:G:T	0.598168087	-0.0278	1.282e-20	2:58978436:A:G,2:58979065:G:A,2:58979783:C:T,2:58980531:G:A,2:58981064:G:T,2:58981967:G:A,2:58982793:T:C,2:58990485:G:T,2:58991868:G:T
A1C_Mean_INT	Labs	hemoglobin A1c (HbA1c, mean, inv-norm transformed)	chr2	60250001	61000000	chr2.60250001.61000000	1	3	0.544447934	2:60581079:T:C	0.544332814	-0.03068	7.29e-07	2:60575949:A:G,2:60576802:G:A,2:60581079:T:C	AFR	3	0.544447934	2:60581079:T:C	0.544332814	-0.03392	1.905e-08	2:60575949:A:G,2:60576802:G:A,2:60581079:T:C	NA	NA	NA	NA	NA	NA	NA	NA	NA	NA	NA	NA	NA	NA	NA	NA	NA	NA	NA	NA	NA
A1C_Mean_INT	Labs	hemoglobin A1c (HbA1c, mean, inv-norm transformed)	chr2	60250001	61000000	chr2.60250001.61000000	2	5	0.395557735	2:60586707:C:G	0.3955530721	-0.02921	5.67e-21	2:60583665:G:A,2:60584819:G:A,2:60585028:A:G,2:60585806:T:C,2:60586707:C:G	EUR	NA	NA	NA	NA	NA	NA	NA	NA	NA	NA	NA	NA	NA	NA	NA	NA	NA	NA	NA	NA	NA	5	0.395557735	2:60586707:C:G	0.3955530721	-0.04055	1.798e-43	2:60583665:G:A,2:60584819:G:A,2:60585028:A:G,2:60585806:T:C,2:60586707:C:G
A1C_Mean_INT	Labs	hemoglobin A1c (HbA1c, mean, inv-norm transformed)	chr2	60250001	61000000	chr2.60250001.61000000	3	5	0.342653574	2:60722040:C:T	0.342647389	0.01618	1.59e-06	2:60710571:G:A,2:60722040:C:T,2:60723109:C:A,2:60725451:G:C,2:60727629:G:A	EUR	NA	NA	NA	NA	NA	NA	NA	NA	NA	NA	NA	NA	NA	NA	NA	NA	NA	NA	NA	NA	NA	5	0.342653574	2:60722040:C:T	0.342647389	0.02831	4.671e-19	2:60710571:G:A,2:60722040:C:T,2:60723109:C:A,2:60725451:G:C,2:60727629:G:A
A1C_Mean_INT	Labs	hemoglobin A1c (HbA1c, mean, inv-norm transformed)	chr2	65000001	66000000	chr2.65000001.66000000	1	17	0.139669532	2:65666674:T:C	0.1396606909	0.01942	6.09e-10	2:65644616:C:T,2:65650864:G:T,2:65651851:G:A,2:65655012:C:G,2:65655613:A:T,2:65656976:G:A,2:65657041:C:T,2:65658369:G:A,2:65659488:A:G,2:65661468:A:C,2:65663167:G:C,2:65664350:C:T,2:65665641:G:T,2:65666674:T:C,2:65672192:A:G,2:65676583:G:A,2:65684152:A:G	EUR	NA	NA	NA	NA	NA	NA	NA	NA	NA	NA	NA	NA	NA	NA	NA	NA	NA	NA	NA	NA	NA	17	0.139669532	2:65666674:T:C	0.1396606909	0.02611	4.762e-19	2:65644616:C:T,2:65650864:G:T,2:65651851:G:A,2:65655012:C:G,2:65655613:A:T,2:65656976:G:A,2:65657041:C:T,2:65658369:G:A,2:65659488:A:G,2:65661468:A:C,2:65663167:G:C,2:65664350:C:T,2:65665641:G:T,2:65666674:T:C,2:65672192:A:G,2:65676583:G:A,2:65684152:A:G
A1C_Mean_INT	Labs	hemoglobin A1c (HbA1c, mean, inv-norm transformed)	chr2	65000001	66000000	chr2.65000001.66000000	2	2	0.858234139	2:65360489:G:A	0.8582326663	-0.04975	8.79e-05	2:65331778:T:G,2:65360489:G:A	EUR	NA	NA	NA	NA	NA	NA	NA	NA	NA	NA	NA	NA	NA	NA	NA	NA	NA	NA	NA	NA	NA	2	0.858234139	2:65360489:G:A	0.8582326663	-0.06855	4.577e-12	2:65331778:T:G,2:65360489:G:A
A1C_Mean_INT	Labs	hemoglobin A1c (HbA1c, mean, inv-norm transformed)	chr2	65000001	66000000	chr2.65000001.66000000	3	7	0.224589158	2:65279414:A:G	0.2245812623	0.02551	6.62e-16	2:65276452:T:C,2:65276736:A:G,2:65279414:A:G,2:65279805:T:C,2:65280220:G:A,2:65283972:T:C,2:65284231:A:T	EUR	NA	NA	NA	NA	NA	NA	NA	NA	NA	NA	NA	NA	NA	NA	NA	NA	NA	NA	NA	NA	NA	7	0.224589158	2:65279414:A:G	0.2245812623	0.03276	2.197e-27	2:65276452:T:C,2:65276736:A:G,2:65279414:A:G,2:65279805:T:C,2:65280220:G:A,2:65283972:T:C,2:65284231:A:T
A1C_Mean_INT	Labs	hemoglobin A1c (HbA1c, mean, inv-norm transformed)	chr3	11750001	13000000	chr3.11750001.13000000	1	1	0.987771816	3:12266804:A:G	0.9877718004	0.02526	2.69e-14	3:12266804:A:G	EUR	NA	NA	NA	NA	NA	NA	NA	NA	NA	NA	NA	NA	NA	NA	NA	NA	NA	NA	NA	NA	NA	1	0.987771816	3:12266804:A:G	0.9877718004	0.03858	2.749e-38	3:12266804:A:G
A1C_Mean_INT	Labs	hemoglobin A1c (HbA1c, mean, inv-norm transformed)	chr3	11750001	13000000	chr3.11750001.13000000	2	8	0.282916873	3:12498350:G:T	0.2829159451	-0.0291	3.21e-17	3:12488882:G:C,3:12490232:G:A,3:12490951:C:T,3:12493079:G:A,3:12496461:G:A,3:12498350:G:T,3:12498401:G:A,3:12499264:G:C	EUR	NA	NA	NA	NA	NA	NA	NA	NA	NA	NA	NA	NA	NA	NA	NA	NA	NA	NA	NA	NA	NA	8	0.282916873	3:12498350:G:T	0.2829159451	-0.03115	8.259e-27	3:12488882:G:C,3:12490232:G:A,3:12490951:C:T,3:12493079:G:A,3:12496461:G:A,3:12498350:G:T,3:12498401:G:A,3:12499264:G:C
A1C_Mean_INT	Labs	hemoglobin A1c (HbA1c, mean, inv-norm transformed)	chr3	11750001	13000000	chr3.11750001.13000000	3	17	0.256140525	3:12393125:C:G	0.2561395416	0.04396	9.65e-16	3:12383265:G:A,3:12383714:G:A,3:12385828:A:G,3:12386337:C:T,3:12388409:G:A,3:12389313:A:G,3:12390484:T:C,3:12391583:G:A,3:12391813:G:A,3:12392272:C:T,3:12393125:C:G,3:12393682:A:G,3:12394840:C:T,3:12395645:G:A,3:12396845:A:G,3:12396913:G:A,3:12396955:G:A	EUR	NA	NA	NA	NA	NA	NA	NA	NA	NA	NA	NA	NA	NA	NA	NA	NA	NA	NA	NA	NA	NA	17	0.256140525	3:12393125:C:G	0.2561395416	0.05162	1.882e-32	3:12383265:G:A,3:12383714:G:A,3:12385828:A:G,3:12386337:C:T,3:12388409:G:A,3:12389313:A:G,3:12390484:T:C,3:12391583:G:A,3:12391813:G:A,3:12392272:C:T,3:12393125:C:G,3:12393682:A:G,3:12394840:C:T,3:12395645:G:A,3:12396845:A:G,3:12396913:G:A,3:12396955:G:A
A1C_Mean_INT	Labs	hemoglobin A1c (HbA1c, mean, inv-norm transformed)	chr3	122500001	123500000	chr3.122500001.123500000	1	6	0.761036603	3:123065778:A:G	0.7610275244	0.05134	4.81e-42	3:123065778:A:G,3:123068744:C:T,3:123068817:T:C,3:123069058:C:T,3:123070517:C:T,3:123082398:T:C	EUR	4	0.483463821	3:123068817:T:C	0.483463821	0.04128	2.214e-14	3:123065778:A:G,3:123068744:C:T,3:123068817:T:C,3:123069058:C:T	NA	NA	NA	NA	NA	NA	NA	NA	NA	NA	NA	NA	NA	NA	5	0.761036603	3:123065778:A:G	0.7610275244	0.05314	4.14e-55	3:123065778:A:G,3:123068744:C:T,3:123069058:C:T,3:123070517:C:T,3:123082398:T:C
A1C_Mean_INT	Labs	hemoglobin A1c (HbA1c, mean, inv-norm transformed)	chr3	122500001	123500000	chr3.122500001.123500000	2	17	0.319066497	3:123096820:T:C	0.318883258	-0.03588	4.71e-25	3:123054770:A:C,3:123065778:A:G,3:123068744:C:T,3:123069058:C:T,3:123070517:C:T,3:123082398:T:C,3:123087916:T:A,3:123090360:G:A,3:123093530:T:C,3:123093887:C:T,3:123094451:T:C,3:123095312:G:A,3:123095543:T:C,3:123096820:T:C,3:123124513:G:A,3:123129946:G:A,3:123131254:C:T	AMR	NA	NA	NA	NA	NA	NA	NA	17	0.3190665	3:123096820:T:C	0.31888326	-0.04821	1.137e-10	3:123054770:A:C,3:123065778:A:G,3:123068744:C:T,3:123069058:C:T,3:123070517:C:T,3:123082398:T:C,3:123087916:T:A,3:123090360:G:A,3:123093530:T:C,3:123093887:C:T,3:123094451:T:C,3:123095312:G:A,3:123095543:T:C,3:123096820:T:C,3:123124513:G:A,3:123129946:G:A,3:123131254:C:T	NA	NA	NA	NA	NA	NA	NA	NA	NA	NA	NA	NA	NA	NA
A1C_Mean_INT	Labs	hemoglobin A1c (HbA1c, mean, inv-norm transformed)	chr3	122500001	123500000	chr3.122500001.123500000	3	1	0.994830298	3:122614946:A:G	0.9948301003	0.02896	0.001646	3:122614946:A:G	EUR	NA	NA	NA	NA	NA	NA	NA	NA	NA	NA	NA	NA	NA	NA	NA	NA	NA	NA	NA	NA	NA	1	0.994830298	3:122614946:A:G	0.9948301003	0.0553	4.058e-11	3:122614946:A:G
A1C_Mean_INT	Labs	hemoglobin A1c (HbA1c, mean, inv-norm transformed)	chr3	124500001	125250000	chr3.124500001.125250000	1	3	0.537824016	3:124919777:T:C	0.5378213905	-0.02325	4.28e-14	3:124919777:T:C,3:124921457:C:T,3:124921920:G:A	EUR	NA	NA	NA	NA	NA	NA	NA	NA	NA	NA	NA	NA	NA	NA	NA	NA	NA	NA	NA	NA	NA	3	0.537824016	3:124919777:T:C	0.5378213905	-0.03437	2.822e-33	3:124919777:T:C,3:124921457:C:T,3:124921920:G:A
A1C_Mean_INT	Labs	hemoglobin A1c (HbA1c, mean, inv-norm transformed)	chr3	124500001	125250000	chr3.124500001.125250000	2	16	0.81402978	3:124861307:C:T	0.8140285244	0.01058	0.01242	3:124842400:C:T,3:124842456:G:A,3:124842591:G:A,3:124842596:A:G,3:124842736:T:A,3:124843393:A:C,3:124843489:C:T,3:124843647:G:A,3:124843860:G:A,3:124843991:A:C,3:124844069:C:T,3:124844183:C:T,3:124844757:G:T,3:124844922:T:G,3:124845139:A:G,3:124861307:C:T	EUR	NA	NA	NA	NA	NA	NA	NA	NA	NA	NA	NA	NA	NA	NA	NA	NA	NA	NA	NA	NA	NA	16	0.81402978	3:124861307:C:T	0.8140285244	0.02142	4.972e-08	3:124842400:C:T,3:124842456:G:A,3:124842591:G:A,3:124842596:A:G,3:124842736:T:A,3:124843393:A:C,3:124843489:C:T,3:124843647:G:A,3:124843860:G:A,3:124843991:A:C,3:124844069:C:T,3:124844183:C:T,3:124844757:G:T,3:124844922:T:G,3:124845139:A:G,3:124861307:C:T
A1C_Mean_INT	Labs	hemoglobin A1c (HbA1c, mean, inv-norm transformed)	chr3	140750001	141500000	chr3.140750001.141500000	1	13	0.160913569	3:141134818:A:G	0.1608737974	0.0354	7.1e-09	3:141094338:C:T,3:141096216:C:T,3:141101839:A:C,3:141102560:G:A,3:141108338:C:T,3:141124534:A:G,3:141125234:C:T,3:141128524:G:A,3:141132948:C:G,3:141134568:C:G,3:141134569:C:T,3:141134818:A:G,3:141134975:T:C	EUR	NA	NA	NA	NA	NA	NA	NA	NA	NA	NA	NA	NA	NA	NA	NA	NA	NA	NA	NA	NA	NA	13	0.160913569	3:141134818:A:G	0.1608737974	0.06918	6.35e-24	3:141094338:C:T,3:141096216:C:T,3:141101839:A:C,3:141102560:G:A,3:141108338:C:T,3:141124534:A:G,3:141125234:C:T,3:141128524:G:A,3:141132948:C:G,3:141134568:C:G,3:141134569:C:T,3:141134818:A:G,3:141134975:T:C
A1C_Mean_INT	Labs	hemoglobin A1c (HbA1c, mean, inv-norm transformed)	chr3	151500001	153000000	chr3.151500001.153000000	1	2	0.93146115	3:152433878:T:C	0.9314557813	-0.04587	0.002426	3:152423737:A:G,3:152433878:T:C	AFR	2	0.93146115	3:152433878:T:C	0.931455781	-0.2166	1.631e-08	3:152423737:A:G,3:152433878:T:C	NA	NA	NA	NA	NA	NA	NA	NA	NA	NA	NA	NA	NA	NA	NA	NA	NA	NA	NA	NA	NA
A1C_Mean_INT	Labs	hemoglobin A1c (HbA1c, mean, inv-norm transformed)	chr3	151500001	153000000	chr3.151500001.153000000	2	1	0.988414784	3:152183608:C:T	0.9884147833	0.1017	9.04e-06	3:152183608:C:T	EUR	NA	NA	NA	NA	NA	NA	NA	NA	NA	NA	NA	NA	NA	NA	NA	NA	NA	NA	NA	NA	NA	1	0.988414784	3:152183608:C:T	0.9884147833	0.1361	1.202e-14	3:152183608:C:T
A1C_Mean_INT	Labs	hemoglobin A1c (HbA1c, mean, inv-norm transformed)	chr3	151500001	153000000	chr3.151500001.153000000	3	43	0.043402609	3:152469135:G:A	0.0434025448	0.05772	1.05e-08	3:152405668:G:A,3:152407545:A:G,3:152409008:A:G,3:152412757:G:T,3:152413089:T:G,3:152415460:G:T,3:152415541:G:A,3:152415703:T:C,3:152416712:T:A,3:152417881:C:A,3:152424797:C:T,3:152427869:C:T,3:152427964:C:T,3:152433470:G:A,3:152435939:C:T,3:152436772:C:T,3:152441882:C:G,3:152443205:T:C,3:152444191:C:A,3:152448393:G:T,3:152450489:G:C,3:152451616:G:A,3:152456697:T:G,3:152463785:T:A,3:152465260:G:T…	EUR	NA	NA	NA	NA	NA	NA	NA	NA	NA	NA	NA	NA	NA	NA	NA	NA	NA	NA	NA	NA	NA	43	0.043402609	3:152469135:G:A	0.0434025448	0.06286	2.634e-16	3:152405668:G:A,3:152407545:A:G,3:152409008:A:G,3:152412757:G:T,3:152413089:T:G,3:152415460:G:T,3:152415541:G:A,3:152415703:T:C,3:152416712:T:A,3:152417881:C:A,3:152424797:C:T,3:152427869:C:T,3:152427964:C:T,3:152433470:G:A,3:152435939:C:T,3:152436772:C:T,3:152441882:C:G,3:152443205:T:C,3:152444191:C:A,3:152448393:G:T,3:152450489:G:C,3:152451616:G:A,3:152456697:T:G,3:152463785:T:A,3:152465260:G:T…
A1C_Mean_INT	Labs	hemoglobin A1c (HbA1c, mean, inv-norm transformed)	chr3	151500001	153000000	chr3.151500001.153000000	4	14	0.43386782	3:152095992:A:G	0.4338677883	0.01942	1.04e-09	3:152053250:T:C,3:152057017:G:A,3:152061851:T:A,3:152065515:T:C,3:152086057:A:G,3:152086833:G:T,3:152095371:T:A,3:152095992:A:G,3:152119585:T:C,3:152137036:T:G,3:152149827:A:G,3:152161850:G:A,3:152188290:A:G,3:152188327:C:T	EUR	NA	NA	NA	NA	NA	NA	NA	NA	NA	NA	NA	NA	NA	NA	NA	NA	NA	NA	NA	NA	NA	14	0.43386782	3:152095992:A:G	0.4338677883	0.02909	5.973e-23	3:152053250:T:C,3:152057017:G:A,3:152061851:T:A,3:152065515:T:C,3:152086057:A:G,3:152086833:G:T,3:152095371:T:A,3:152095992:A:G,3:152119585:T:C,3:152137036:T:G,3:152149827:A:G,3:152161850:G:A,3:152188290:A:G,3:152188327:C:T
A1C_Mean_INT	Labs	hemoglobin A1c (HbA1c, mean, inv-norm transformed)	chr3	159500001	160750000	chr3.159500001.160750000	1	1	0.997307055	3:159587729:A:G	0.9973070437	0.2631	0.000702	3:159587729:A:G	EUR	NA	NA	NA	NA	NA	NA	NA	NA	NA	NA	NA	NA	NA	NA	NA	NA	NA	NA	NA	NA	NA	1	0.997307055	3:159587729:A:G	0.9973070437	0.3446	3.451e-09	3:159587729:A:G
A1C_Mean_INT	Labs	hemoglobin A1c (HbA1c, mean, inv-norm transformed)	chr3	159500001	160750000	chr3.159500001.160750000	2	46	0.104021922	3:160153305:A:G	0.1040176838	0.02298	1.11e-13	3:160004026:A:G,3:160016446:T:C,3:160021681:G:A,3:160028014:T:C,3:160029964:G:C,3:160036400:A:G,3:160036448:G:C,3:160042459:G:T,3:160043456:A:G,3:160046177:A:G,3:160047440:T:C,3:160058562:G:C,3:160060748:C:T,3:160061145:G:A,3:160063356:A:C,3:160067930:T:C,3:160072378:C:T,3:160082071:T:C,3:160082154:A:G,3:160086055:G:T,3:160106781:C:T,3:160109657:A:G,3:160115004:C:T,3:160124695:C:A,3:160126036:G:T…	EUR	NA	NA	NA	NA	NA	NA	NA	NA	NA	NA	NA	NA	NA	NA	NA	NA	NA	NA	NA	NA	NA	46	0.104021922	3:160153305:A:G	0.1040176838	0.02935	7.53e-24	3:160004026:A:G,3:160016446:T:C,3:160021681:G:A,3:160028014:T:C,3:160029964:G:C,3:160036400:A:G,3:160036448:G:C,3:160042459:G:T,3:160043456:A:G,3:160046177:A:G,3:160047440:T:C,3:160058562:G:C,3:160060748:C:T,3:160061145:G:A,3:160063356:A:C,3:160067930:T:C,3:160072378:C:T,3:160082071:T:C,3:160082154:A:G,3:160086055:G:T,3:160106781:C:T,3:160109657:A:G,3:160115004:C:T,3:160124695:C:A,3:160126036:G:T…
A1C_Mean_INT	Labs	hemoglobin A1c (HbA1c, mean, inv-norm transformed)	chr3	159500001	160750000	chr3.159500001.160750000	3	54	0.224833745	3:160748730:A:G	0.2248206988	0.06177	0.000161	3:160593044:T:A,3:160599348:C:G,3:160599444:C:T,3:160600297:C:A,3:160602099:T:C,3:160606757:A:T,3:160607828:T:C,3:160608333:A:G,3:160608774:A:T,3:160613815:C:T,3:160614220:A:G,3:160615050:C:T,3:160618193:C:T,3:160620878:C:T,3:160621896:G:C,3:160621968:C:G,3:160624836:A:G,3:160634883:A:G,3:160650873:C:T,3:160653079:G:A,3:160665759:A:C,3:160673005:G:T,3:160674928:A:T,3:160675422:G:A,3:160675643:C:A…	EUR	NA	NA	NA	NA	NA	NA	NA	NA	NA	NA	NA	NA	NA	NA	NA	NA	NA	NA	NA	NA	NA	54	0.224833745	3:160748730:A:G	0.2248206988	0.07189	1.797e-08	3:160593044:T:A,3:160599348:C:G,3:160599444:C:T,3:160600297:C:A,3:160602099:T:C,3:160606757:A:T,3:160607828:T:C,3:160608333:A:G,3:160608774:A:T,3:160613815:C:T,3:160614220:A:G,3:160615050:C:T,3:160618193:C:T,3:160620878:C:T,3:160621896:G:C,3:160621968:C:G,3:160624836:A:G,3:160634883:A:G,3:160650873:C:T,3:160653079:G:A,3:160665759:A:C,3:160673005:G:T,3:160674928:A:T,3:160675422:G:A,3:160675643:C:A…
A1C_Mean_INT	Labs	hemoglobin A1c (HbA1c, mean, inv-norm transformed)	chr3	170250001	171250000	chr3.170250001.171250000	1	6	0.368994509	3:170709193:C:T	0.3689913652	0.0293	2.51e-19	3:170695426:G:A,3:170705693:A:G,3:170709193:C:T,3:170724883:T:C,3:170727351:G:A,3:170733076:G:A	EUR	NA	NA	NA	NA	NA	NA	NA	NA	NA	NA	NA	NA	NA	NA	NA	NA	NA	NA	NA	NA	NA	6	0.368994509	3:170709193:C:T	0.3689913652	0.04555	9.215e-47	3:170695426:G:A,3:170705693:A:G,3:170709193:C:T,3:170724883:T:C,3:170727351:G:A,3:170733076:G:A
A1C_Mean_INT	Labs	hemoglobin A1c (HbA1c, mean, inv-norm transformed)	chr3	185000001	186250000	chr3.185000001.186250000	1	42	0.128656374	3:185514393:T:C	0.1286561902	-0.05437	6.21e-64	3:185505984:G:A,3:185506857:T:G,3:185507299:A:T,3:185508029:C:T,3:185510613:T:G,3:185514189:G:A,3:185516807:T:G,3:185520948:A:G,3:185521126:A:G,3:185523853:G:A,3:185526062:A:G,3:185526345:C:T,3:185526690:T:A,3:185529080:A:C,3:185529174:T:A,3:185530290:T:C,3:185534482:G:A,3:185495320:G:A,3:185497635:A:C,3:185505787:C:T,3:185506892:C:T,3:185508591:T:C,3:185510006:G:A,3:185510190:T:C,3:185511687:G:T…	EUR	17	0.07845545	3:185520948:A:G	0.07835334	-0.05213	2.861e-18	3:185505984:G:A,3:185506857:T:G,3:185507299:A:T,3:185508029:C:T,3:185510613:T:G,3:185514189:G:A,3:185516807:T:G,3:185520948:A:G,3:185521126:A:G,3:185523853:G:A,3:185526062:A:G,3:185526345:C:T,3:185526690:T:A,3:185529080:A:C,3:185529174:T:A,3:185530290:T:C,3:185534482:G:A	22	0.05841317	3:185526690:T:A	0.05824603	-0.051	2.408e-12	3:185495320:G:A,3:185497635:A:C,3:185505787:C:T,3:185505984:G:A,3:185506857:T:G,3:185506892:C:T,3:185507299:A:T,3:185508029:C:T,3:185508591:T:C,3:185510613:T:G,3:185514189:G:A,3:185516807:T:G,3:185520948:A:G,3:185521126:A:G,3:185523853:G:A,3:185526062:A:G,3:185526345:C:T,3:185526690:T:A,3:185529080:A:C,3:185529174:T:A,3:185530290:T:C,3:185534482:G:A	NA	NA	NA	NA	NA	NA	NA	32	0.128656374	3:185514393:T:C	0.1286561902	-0.07765	1.309e-138	3:185510006:G:A,3:185510190:T:C,3:185511687:G:T,3:185513296:T:A,3:185513646:G:C,3:185514088:C:T,3:185514189:G:A,3:185514223:C:A,3:185514393:T:C,3:185514931:T:C,3:185515610:G:C,3:185515635:G:A,3:185516520:G:A,3:185516807:T:G,3:185518241:G:C,3:185518910:G:A,3:185518921:G:A,3:185519107:G:A,3:185519848:C:G,3:185520342:T:C,3:185520578:A:G,3:185520948:A:G,3:185520996:G:A,3:185521126:A:G,3:185523853:G:A…
A1C_Mean_INT	Labs	hemoglobin A1c (HbA1c, mean, inv-norm transformed)	chr3	185000001	186250000	chr3.185000001.186250000	2	16	0.106465637	3:185831474:T:C	0.1064654649	0.02698	6.47e-11	3:185826028:A:G,3:185826546:G:A,3:185826740:T:G,3:185826764:C:T,3:185828465:T:C,3:185829891:T:A,3:185830488:C:T,3:185830849:T:G,3:185831474:T:C,3:185831583:T:G,3:185832414:C:T,3:185833759:C:A,3:185834290:T:C,3:185834499:A:T,3:185835280:C:T,3:185835281:G:A	EUR	NA	NA	NA	NA	NA	NA	NA	NA	NA	NA	NA	NA	NA	NA	NA	NA	NA	NA	NA	NA	NA	16	0.106465637	3:185831474:T:C	0.1064654649	0.03115	1.882e-15	3:185826028:A:G,3:185826546:G:A,3:185826740:T:G,3:185826764:C:T,3:185828465:T:C,3:185829891:T:A,3:185830488:C:T,3:185830849:T:G,3:185831474:T:C,3:185831583:T:G,3:185832414:C:T,3:185833759:C:A,3:185834290:T:C,3:185834499:A:T,3:185835280:C:T,3:185835281:G:A
A1C_Mean_INT	Labs	hemoglobin A1c (HbA1c, mean, inv-norm transformed)	chr3	185000001	186250000	chr3.185000001.186250000	3	3	0.811639998	3:186185151:A:T	0.8116399675	-0.01594	2.2e-05	3:186128772:A:G,3:186130239:C:A,3:186185151:A:T	EUR	NA	NA	NA	NA	NA	NA	NA	NA	NA	NA	NA	NA	NA	NA	NA	NA	NA	NA	NA	NA	NA	3	0.811639998	3:186185151:A:T	0.8116399675	-0.01891	2.532e-09	3:186128772:A:G,3:186130239:C:A,3:186185151:A:T
A1C_Mean_INT	Labs	hemoglobin A1c (HbA1c, mean, inv-norm transformed)	chr3	185000001	186250000	chr3.185000001.186250000	4	3	0.820211858	3:185512898:G:A	0.8202118244	0.1285	2.33e-07	3:185490184:A:G,3:185512898:G:A,3:185548663:G:A	EUR	NA	NA	NA	NA	NA	NA	NA	NA	NA	NA	NA	NA	NA	NA	NA	NA	NA	NA	NA	NA	NA	3	0.820211858	3:185512898:G:A	0.8202118244	0.1269	5.228e-12	3:185490184:A:G,3:185512898:G:A,3:185548663:G:A
A1C_Mean_INT	Labs	hemoglobin A1c (HbA1c, mean, inv-norm transformed)	chr3	186250001	187000000	chr3.186250001.187000000	1	1	0.987379585	3:186649103:G:A	0.9873795777	-0.03056	6.05e-14	3:186649103:G:A	EUR	NA	NA	NA	NA	NA	NA	NA	NA	NA	NA	NA	NA	NA	NA	NA	NA	NA	NA	NA	NA	NA	1	0.987379585	3:186649103:G:A	0.9873795777	-0.0384	2.706e-32	3:186649103:G:A
A1C_Mean_INT	Labs	hemoglobin A1c (HbA1c, mean, inv-norm transformed)	chr3	186250001	187000000	chr3.186250001.187000000	2	9	0.156595091	3:186731157:A:T	0.1565945962	0.01829	2.28e-08	3:186731157:A:T,3:186732679:C:A,3:186732725:G:A,3:186734466:G:A,3:186735690:A:C,3:186738421:T:C,3:186738896:A:C,3:186738899:A:C,3:186738900:T:C	EUR	NA	NA	NA	NA	NA	NA	NA	NA	NA	NA	NA	NA	NA	NA	NA	NA	NA	NA	NA	NA	NA	9	0.156595091	3:186731157:A:T	0.1565945962	0.02464	3.014e-16	3:186731157:A:T,3:186732679:C:A,3:186732725:G:A,3:186734466:G:A,3:186735690:A:C,3:186738421:T:C,3:186738896:A:C,3:186738899:A:C,3:186738900:T:C
A1C_Mean_INT	Labs	hemoglobin A1c (HbA1c, mean, inv-norm transformed)	chr3	186250001	187000000	chr3.186250001.187000000	3	12	0.272911906	3:186913333:G:T	0.272911458	0.01257	0.000111	3:186900727:C:T,3:186905512:C:T,3:186907792:T:C,3:186908171:G:C,3:186911335:A:G,3:186912351:T:C,3:186913248:C:T,3:186913297:C:T,3:186913333:G:T,3:186913827:A:G,3:186913978:T:C,3:186917751:C:G	EUR	NA	NA	NA	NA	NA	NA	NA	NA	NA	NA	NA	NA	NA	NA	NA	NA	NA	NA	NA	NA	NA	12	0.272911906	3:186913333:G:T	0.272911458	0.01673	2.653e-08	3:186900727:C:T,3:186905512:C:T,3:186907792:T:C,3:186908171:G:C,3:186911335:A:G,3:186912351:T:C,3:186913248:C:T,3:186913297:C:T,3:186913333:G:T,3:186913827:A:G,3:186913978:T:C,3:186917751:C:G
A1C_Mean_INT	Labs	hemoglobin A1c (HbA1c, mean, inv-norm transformed)	chr3	187250001	188250000	chr3.187250001.188250000	1	3	0.562052057	3:187740523:T:C	0.5620518131	-0.02875	2.23e-17	3:187740523:T:C,3:187740899:T:C,3:187741842:A:G	EUR	NA	NA	NA	NA	NA	NA	NA	NA	NA	NA	NA	NA	NA	NA	NA	NA	NA	NA	NA	NA	NA	3	0.562052057	3:187740523:T:C	0.5620518131	-0.04064	1.975e-41	3:187740523:T:C,3:187740899:T:C,3:187741842:A:G
A1C_Mean_INT	Labs	hemoglobin A1c (HbA1c, mean, inv-norm transformed)	chr3	187250001	188250000	chr3.187250001.188250000	2	12	0.821181126	3:188058054:A:G	0.8211810137	-0.01457	0.000103	3:188011407:G:A,3:188012938:C:T,3:188021469:G:A,3:188025721:G:C,3:188027109:G:A,3:188040590:T:C,3:188042029:T:C,3:188042711:G:A,3:188043232:A:T,3:188045016:A:G,3:188053661:G:A,3:188058054:A:G	EUR	NA	NA	NA	NA	NA	NA	NA	NA	NA	NA	NA	NA	NA	NA	NA	NA	NA	NA	NA	NA	NA	12	0.821181126	3:188058054:A:G	0.8211810137	-0.02933	9.414e-13	3:188011407:G:A,3:188012938:C:T,3:188021469:G:A,3:188025721:G:C,3:188027109:G:A,3:188040590:T:C,3:188042029:T:C,3:188042711:G:A,3:188043232:A:T,3:188045016:A:G,3:188053661:G:A,3:188058054:A:G
A1C_Mean_INT	Labs	hemoglobin A1c (HbA1c, mean, inv-norm transformed)	chr3	22750001	24000000	chr3.22750001.24000000	1	3	0.35481487	3:23455582:T:C	0.3548148382	0.02815	6.06e-15	3:23454790:A:G,3:23455582:T:C,3:23457080:T:C	EUR	NA	NA	NA	NA	NA	NA	NA	NA	NA	NA	NA	NA	NA	NA	NA	NA	NA	NA	NA	NA	NA	3	0.35481487	3:23455582:T:C	0.3548148382	0.04601	1.53e-37	3:23454790:A:G,3:23455582:T:C,3:23457080:T:C
A1C_Mean_INT	Labs	hemoglobin A1c (HbA1c, mean, inv-norm transformed)	chr3	22750001	24000000	chr3.22750001.24000000	2	170	0.225890042	3:23452748:G:A	0.2258899677	-0.07634	2.91e-07	3:23225095:T:C,3:23305213:G:C,3:23306665:A:G,3:23310604:T:G,3:23312063:A:G,3:23312442:C:G,3:23314747:G:A,3:23314864:A:C,3:23317924:T:A,3:23321920:C:A,3:23323151:G:A,3:23329795:A:C,3:23330935:T:C,3:23331952:T:G,3:23336980:C:T,3:23337805:T:A,3:23338011:C:G,3:23338043:T:C,3:23339106:A:G,3:23340487:T:G,3:23340693:C:G,3:23343376:C:T,3:23344383:C:T,3:23346532:C:T,3:23347682:C:T,3:23349775:A:G,3:2335412…	EUR	NA	NA	NA	NA	NA	NA	NA	NA	NA	NA	NA	NA	NA	NA	NA	NA	NA	NA	NA	NA	NA	170	0.225890042	3:23452748:G:A	0.2258899677	-0.08766	9.553e-14	3:23225095:T:C,3:23305213:G:C,3:23306665:A:G,3:23310604:T:G,3:23312063:A:G,3:23312442:C:G,3:23314747:G:A,3:23314864:A:C,3:23317924:T:A,3:23321920:C:A,3:23323151:G:A,3:23329795:A:C,3:23330935:T:C,3:23331952:T:G,3:23336980:C:T,3:23337805:T:A,3:23338011:C:G,3:23338043:T:C,3:23339106:A:G,3:23340487:T:G,3:23340693:C:G,3:23343376:C:T,3:23344383:C:T,3:23346532:C:T,3:23347682:C:T,3:23349775:A:G,3:2335412…
A1C_Mean_INT	Labs	hemoglobin A1c (HbA1c, mean, inv-norm transformed)	chr3	22750001	24000000	chr3.22750001.24000000	3	5	0.401159161	3:23361175:A:G	0.4011591533	0.07699	6.4e-07	3:23361162:T:C,3:23361168:T:C,3:23361175:A:G,3:23361178:G:C,3:23529480:T:A	EUR	NA	NA	NA	NA	NA	NA	NA	NA	NA	NA	NA	NA	NA	NA	NA	NA	NA	NA	NA	NA	NA	5	0.401159161	3:23361175:A:G	0.4011591533	0.09681	2.641e-16	3:23361162:T:C,3:23361168:T:C,3:23361175:A:G,3:23361178:G:C,3:23529480:T:A
A1C_Mean_INT	Labs	hemoglobin A1c (HbA1c, mean, inv-norm transformed)	chr3	63500001	64500000	chr3.63500001.64500000	1	6	0.417543136	3:63871648:A:G	0.4175025183	-0.02283	2.13e-09	3:63867453:T:C,3:63871648:A:G,3:63897215:C:T,3:63928681:C:A,3:63997872:A:G,3:63999712:A:T	EUR	NA	NA	NA	NA	NA	NA	NA	NA	NA	NA	NA	NA	NA	NA	NA	NA	NA	NA	NA	NA	NA	6	0.417543136	3:63871648:A:G	0.4175025183	-0.03468	4.451e-17	3:63867453:T:C,3:63871648:A:G,3:63897215:C:T,3:63928681:C:A,3:63997872:A:G,3:63999712:A:T
[truncated: 56,921 more rows]
